# Supplementary material for: TMEM70 and TMEM242 help to assemble the rotor ring of human ATP synthase and interact with assembly factors for complex I
Source: Proc Natl Acad Sci U S A. 2021 Mar 22;118(13):e2100558118. doi: 10.1073/pnas.2100558118 (PMC8020751; doi:10.1073/pnas.2100558118)
Supplement: Supplementary File [file pnas.2100558118.sd01.xlsx]

## Sheet: S1
Supplementary Dataset S1. Proteins identified in SILAC experiments comparing affinity purified subunit c-t and subunit g-t expressed in HEK293-Δδ cells
This information is the output from Perseus after processing of MaxQuant SILAC peptide pair data. Samples were affinity purified from mitoplasts prepared from a 1:1 mixture of Flp-In™ T-REx™ HEK293-Δδ cells overexpressing either subunit c-t or subunit g-t, and fractionated by SDS-PAGE. Gel sections were digested with trypsin or chymotrypsin. Experiment 1 refers to heavy isotope labelled subunit c…
Protein names	Gene names	Protein IDs	Majority protein IDs	Ratio H/L expt 1 (log2)	Ratio H/L count expt 1	Unique peptides expt 1	Ratio H/L iso-count expt 1	Sequence coverage expt 1 [%]	Ratio H/L expt 2 (-log2)	Ratio H/L count expt 2	Unique peptides expt 2	Ratio H/L iso-count expt 2	Sequence coverage expt 2 [%]
Aladin	AAAS	Q9NRG9;Q9NRG9-2	Q9NRG9;Q9NRG9-2	0.0126402	10	8	1	17.9	0.617078	9	8	0	17.9
Alanine--tRNA ligase, mitochondrial	AARS2	Q5JTZ9	Q5JTZ9	-0.374879	7	7	4	9.8	0.474092	3	6	0	7.1
ATP-binding cassette sub-family B member 10, mitochondrial	ABCB10	Q9NRK6	Q9NRK6	1.12135	21	19	4	26.8	1.61692	16	17	2	22.8
ATP-binding cassette sub-family B member 7, mitochondrial	ABCB7	O75027-2;O75027;O75027-3	O75027-2;O75027;O75027-3	2.50376	29	13	16	15.3	3.28983	22	17	5	23.1
Multidrug resistance-associated protein 4	ABCC4	O15439-2;O15439;O15439-3;O15439-4	O15439-2;O15439;O15439-3;O15439-4	-0.0412539	5	5	1	3.6	0.375459	3	4	0	2.7
ATP-binding cassette sub-family D member 3	ABCD3	P28288;P28288-2;P28288-3	P28288;P28288-2	-0.0581576	13	11	0	17.9	0.641761	14	15	0	24.3
ATP-binding cassette sub-family E member 1	ABCE1	P61221	P61221	-0.439598	5	4	3	8.2	0.660247	2	2	0	3.5
ATP-binding cassette sub-family F member 1	ABCF1	Q8NE71;Q8NE71-2	Q8NE71;Q8NE71-2	-0.377519	13	13	3	20.9	0.582447	4	5	1	7.3
Monoacylglycerol lipase ABHD12	ABHD12	Q8N2K0-3;Q8N2K0;Q8N2K0-2	Q8N2K0-3;Q8N2K0;Q8N2K0-2	-0.0990309	4	5	2	15	1.22072	4	4	3	12.8
3-ketoacyl-CoA thiolase, mitochondrial	ACAA2	P42765	P42765	0.162339	9	8	3	28.2	1.26372	8	7	1	20.4
Acyl-CoA dehydrogenase family member 9, mitochondrial	ACAD9	Q9H845	Q9H845	1.49267	24	20	2	27.9	1.80581	20	18	2	27.2
Medium-chain specific acyl-CoA dehydrogenase, mitochondrial	ACADM	P11310;P11310-2	P11310;P11310-2	-0.075596	9	8	0	19.2	0.959599	6	6	0	16.6
Very long-chain specific acyl-CoA dehydrogenase, mitochondrial	ACADVL	P49748-2;P49748;P49748-3	P49748-2;P49748;P49748-3	0.359409	13	14	2	23.9	1.51437	11	11	1	18.3
Acetyl-CoA acetyltransferase, mitochondrial	ACAT1	P24752;P24752-2;REV__Q9NVE4	P24752	0.215741	14	12	0	35.1	1.26607	9	9	0	24.6
Acyl-CoA-binding domain-containing protein 5	ACBD5	Q5T8D3-2;Q5T8D3-3;Q5T8D3-4;Q5T8D3;Q8NC06;Q8NC06-2;Q8NC06-3	Q5T8D3-2;Q5T8D3-3;Q5T8D3-4;Q5T8D3	-0.0447616	12	7	2	15.9	0.545277	7	4	0	10
Apoptotic chromatin condensation inducer in the nucleus	ACIN1	Q9UKV3-5;Q9UKV3;Q9UKV3-3;Q9UKV3-2	Q9UKV3-5;Q9UKV3;Q9UKV3-3;Q9UKV3-2	-0.268782	22	14	2	13.1	0.276013	9	7	2	8.1
Aconitate hydratase, mitochondrial	ACO2	Q99798	Q99798	0.742265	14	13	3	21	1.73097	8	12	4	19.9
Acyl-coenzyme A thioesterase 13;Acyl-coenzyme A thioesterase 13, N-terminally processed	ACOT13	Q9NPJ3-2;Q9NPJ3	Q9NPJ3-2;Q9NPJ3	0.470094	2	2	0	18.8	1.29082	2	1	1	10.3
Acyl-coenzyme A thioesterase 9, mitochondrial	ACOT9	Q9Y305-2;Q9Y305;Q9Y305-4;Q9Y305-3	Q9Y305-2;Q9Y305;Q9Y305-4;Q9Y305-3	-0.412865	6	6	0	14.5	0.651813	10	9	4	19.5
Long-chain-fatty-acid--CoA ligase 1	ACSL1	P33121-2;P33121-3;P33121;Q9UKU0-7;Q9ULC5-4;Q9UKU0-2;Q9ULC5;Q9UKU0-5;Q9UKU0-3;Q9UKU0;Q9UKU0-9;Q9UKU0-6;Q9UKU0-8;Q9UKU0-1;Q9ULC5-3	P33121-2;P33121-3;P33121	0.0538065	7	9	1	12.9	0.942557	6	7	1	10.6
Long-chain-fatty-acid--CoA ligase 3	ACSL3	O95573	O95573	-0.00978574	7	8	0	13.8	0.759429	8	6	0	11.8
Long-chain-fatty-acid--CoA ligase 4	ACSL4	O60488-2;O60488	O60488-2;O60488	-0.462555	2	2	0	5.1	0.881507	2	2	0	5.1
Actin, cytoplasmic 1;Actin, cytoplasmic 1, N-terminally processed;POTE ankyrin domain family member E	ACTB;POTEE	P60709;Q6S8J3;A5A3E0;P0CG38;P63267-2;P0CG39;Q9BYX7;Q562R1	P60709;Q6S8J3	-0.171271	6	2	0	64.8	0.341848	4	1	0	54.4
Actin, cytoplasmic 2;Actin, cytoplasmic 2, N-terminally processed	ACTG1	P63261	P63261	-0.190125	72	2	5	64.8	0.458604	43	2	1	54.4
Actin-like protein 6A	ACTL6A	O96019-2;O96019;O94805	O96019-2;O96019	0.0521377	2	3	0	9	0.320937	5	5	0	17.1
Alpha-actinin-4	ACTN4	O43707;O43707-2;O43707-3;P35609-2;P35609;Q08043	O43707;O43707-2;O43707-3	-0.264027	62	32	3	50.7	0.492545	40	25	5	44.6
Disintegrin and metalloproteinase domain-containing protein 10	ADAM10	O14672;O14672-2	O14672;O14672-2	-0.0864461	6	7	1	10.4	0.724659	3	3	0	4.8
Double-stranded RNA-specific adenosine deaminase	ADAR	P55265-5;P55265;P55265-4;P55265-3;P55265-2	P55265-5;P55265;P55265-4;P55265-3;P55265-2	0.0651587	11	10	2	12.7	0.183966	8	9	2	10.5
Alpha-adducin	ADD1	P35611-2;P35611-6;P35611-4;P35611;P35611-3;P35611-5	P35611-2;P35611-6;P35611-4;P35611;P35611-3;P35611-5	-0.321838	6	7	1	14.9	0.601671	3	5	0	12.2
Gamma-adducin	ADD3	Q9UEY8-2;Q9UEY8	Q9UEY8-2;Q9UEY8	-0.207594	5	3	1	4.3	0.036807	6	5	3	8.8
ADP-dependent glucokinase	ADPGK	Q9BRR6-2;Q9BRR6;Q9BRR6-4;Q9BRR6-3;Q9BRR6-5;Q9BRR6-6	Q9BRR6-2;Q9BRR6;Q9BRR6-4;Q9BRR6-3	0.0284277	8	7	0	19.4	0.894644	5	5	0	15.3
AFG3-like protein 2	AFG3L2	Q9Y4W6;Q01484-5;Q01484-2;Q01484	Q9Y4W6	1.11263	75	33	8	33.1	1.46224	61	33	5	38
Acylglycerol kinase, mitochondrial	AGK	Q53H12	Q53H12	0.467905	25	15	4	38.4	0.952741	18	15	1	38.2
1-acyl-sn-glycerol-3-phosphate acyltransferase epsilon	AGPAT5	Q9NUQ2	Q9NUQ2	0.218099	2	2	0	6.3	0.763391	2	2	1	6.9
Alkyldihydroxyacetonephosphate synthase, peroxisomal	AGPS	O00116	O00116	-0.0215993	9	9	0	17.5	0.847544	9	8	0	15.7
Neuroblast differentiation-associated protein AHNAK	AHNAK	Q09666	Q09666	-0.466237	2	2	0	2.2	0.788539	2	2	0	2.2
Apoptosis-inducing factor 1, mitochondrial	AIFM1	O95831-3;O95831;O95831-6;O95831-4;O95831-2;O95831-5	O95831-3;O95831;O95831-6;O95831-4;O95831-2	0.93138	19	15	3	29.6	1.55165	17	14	2	24.5
Apoptosis-inducing factor 2	AIFM2	Q9BRQ8;Q9BRQ8-2	Q9BRQ8;Q9BRQ8-2	-0.246173	4	4	0	12.9	0.848635	3	3	1	9.1
Aminoacyl tRNA synthase complex-interacting multifunctional protein 1;Endothelial monocyte-activating polypeptide 2	AIMP1	Q12904;Q12904-2	Q12904;Q12904-2	-0.0525508	3	3	0	11.2	0.978662	3	3	0	9.9
Adenylate kinase 2, mitochondrial;Adenylate kinase 2, mitochondrial, N-terminally processed	AK2	P54819-5;P54819-2;P54819;P54819-6;P54819-3;P54819-4	P54819-5;P54819-2;P54819;P54819-6;P54819-3;P54819-4	0.0780633	7	6	0	30.8	0.811371	4	2	1	8.5
A-kinase anchor protein 1, mitochondrial	AKAP1	Q92667-2;Q92667	Q92667-2;Q92667	-0.284423	10	9	1	22.1	0.60235	9	10	1	22.4
A-kinase anchor protein 12	AKAP12	Q02952-3;Q02952-2;Q02952	Q02952-3;Q02952-2;Q02952	0.0258793	5	5	0	4.7	1.01683	3	3	0	2.9
Delta-1-pyrroline-5-carboxylate synthase;Glutamate 5-kinase;Gamma-glutamyl phosphate reductase	ALDH18A1	P54886-2;P54886	P54886-2;P54886	-0.634599	26	20	5	24.2	0.278426	20	15	0	19.8
Aldehyde dehydrogenase X, mitochondrial	ALDH1B1	P30837	P30837	-0.0393845	5	4	0	11.4	0.930105	3	3	0	8.5
Aldehyde dehydrogenase, mitochondrial	ALDH2	P05091;P05091-2;O94788-4;O94788-2;O94788-3;P00352;O94788;P47895	P05091;P05091-2	0.305912	22	19	4	41.6	1.2128	14	14	2	28.8
Fatty aldehyde dehydrogenase	ALDH3A2	P51648;P51648-2;P48448;P43353-2;P30838;P43353	P51648;P51648-2	0.0342158	17	12	8	24.3	0.847674	14	10	2	22.9
Succinate-semialdehyde dehydrogenase, mitochondrial	ALDH5A1	P51649;P51649-2	P51649;P51649-2	0.0082	7	7	0	17	0.901365	7	7	2	15.1
Alpha-aminoadipic semialdehyde dehydrogenase	ALDH7A1	P49419-4;P49419-2;P49419	P49419-4;P49419-2;P49419	0.255803	6	6	1	16	0.963701	4	5	2	14.1
Dolichyl-phosphate beta-glucosyltransferase	ALG5	Q9Y673-2;Q9Y673	Q9Y673-2;Q9Y673	0.111031	3	3	0	10.9	0.757038	2	2	0	6.5
Probable dolichyl pyrophosphate Glc1Man9GlcNAc2 alpha-1,3-glucosyltransferase	ALG8	Q9BVK2-2;Q9BVK2	Q9BVK2-2;Q9BVK2	1.06626	3	2	1	3.6	0.743158	2	2	1	3.6
THO complex subunit 4	ALYREF	Q86V81	Q86V81	-0.169209	12	6	0	26.1	0.402207	10	6	0	21
Ankyrin repeat and LEM domain-containing protein 2	ANKLE2	Q86XL3;Q86XL3-2;Q86XL3-3	Q86XL3;Q86XL3-2	0.0531114	9	10	4	14	0.987188	3	5	1	6.4
Annexin A2;Putative annexin A2-like protein	ANXA2;ANXA2P2	P07355;P07355-2;A6NMY6	P07355;P07355-2;A6NMY6	-0.530218	7	6	4	18	1.36989	12	11	5	34.2
AP-1 complex subunit gamma-1	AP1G1	O43747;O43747-2	O43747;O43747-2	0.242938	4	5	2	6.1	-0.580724	2	3	1	3.8
AP-1 complex subunit mu-1	AP1M1	Q9BXS5;Q9BXS5-2;Q9Y6Q5;Q9Y6Q5-2	Q9BXS5;Q9BXS5-2	-0.242294	4	4	1	13.2	0.562858	4	4	1	10.2
AP-2 complex subunit beta	AP2B1	P63010-3;P63010;P63010-2	P63010-3;P63010;P63010-2	-0.0404376	13	7	2	18.3	0.521639	4	2	2	5.5
DNA-(apurinic or apyrimidinic site) lyase;DNA-(apurinic or apyrimidinic site) lyase, mitochondrial	APEX1	P27695	P27695	-0.169372	3	3	0	12.3	0.50032	2	2	0	8.2
Apoptosis inhibitor 5	API5	Q9BZZ5-2;Q9BZZ5;Q9BZZ5-3;Q9BZZ5-6;Q9BZZ5-5;Q9BZZ5-1	Q9BZZ5-2;Q9BZZ5;Q9BZZ5-3;Q9BZZ5-6;Q9BZZ5-5;Q9BZZ5-1	-0.0589237	12	9	3	16.1	0.391986	12	11	1	21.2
Adipocyte plasma membrane-associated protein	APMAP	Q9HDC9;Q9HDC9-2	Q9HDC9;Q9HDC9-2	0.0182068	23	16	4	32.2	0.871443	15	15	0	33.9
Apolipoprotein L2	APOL2	Q9BQE5	Q9BQE5	-0.385563	2	3	1	8.9	1.28997	2	3	1	8.9
Apolipoprotein O	APOO	Q9BUR5;Q9BUR5-2	Q9BUR5;Q9BUR5-2	0.421156	8	5	0	23.7	0.850767	6	4	0	26.3
MICOS complex subunit MIC27	APOOL	Q6UXV4	Q6UXV4	0.230572	15	12	0	46.6	0.590636	10	9	0	26.5
Intron-binding protein aquarius	AQR	O60306	O60306	-0.162476	6	7	1	5.5	0.124534	5	5	1	3.2
Coatomer subunit delta	ARCN1	P48444;P48444-2	P48444;P48444-2	0.00489682	3	4	1	7.8	-0.539233	2	2	1	3.7
ADP-ribosylation factor 3;ADP-ribosylation factor 1	ARF3;ARF1	P61204;P84077;P61204-2	P61204;P84077;P61204-2	-0.230736	11	3	0	32	0.634509	6	1	0	16
ADP-ribosylation factor GTPase-activating protein 1	ARFGAP1	Q8N6T3;Q8N6T3-4;Q8N6T3-5;Q8N6T3-2;Q8N6T3-3	Q8N6T3;Q8N6T3-4;Q8N6T3-5;Q8N6T3-2;Q8N6T3-3	-0.204549	8	6	0	18	0.652629	4	4	0	11.6
ADP-ribosylation factor-like protein 8A	ARL8A	Q96BM9	Q96BM9	0.0945064	7	3	1	28.5	0.659905	8	2	2	19.9
Armadillo repeat-containing protein 1	ARMC1	Q9NVT9;Q9NVT9-2	Q9NVT9	-0.0147036	3	5	0	14.5	0.421071	4	4	0	14.5
Armadillo repeat-containing protein 10	ARMC10	Q8N2F6-4;Q8N2F6-3;Q8N2F6-2;Q8N2F6;Q8N2F6-6;Q8N2F6-5	Q8N2F6-4;Q8N2F6-3;Q8N2F6-2;Q8N2F6;Q8N2F6-6;Q8N2F6-5	0.0169242	3	3	0	14.9	0.601037	2	2	0	8
Armadillo repeat-containing X-linked protein 3	ARMCX3	Q9UH62	Q9UH62	0.192447	4	4	0	12.7	0.863126	4	5	1	12.9
Acid ceramidase;Acid ceramidase subunit alpha;Acid ceramidase subunit beta	ASAH1	Q13510-3;Q13510;Q13510-2	Q13510-3;Q13510;Q13510-2	-0.272141	2	2	0	4.9	1.29516	2	2	0	4.9
ATPase ASNA1	ASNA1	O43681	O43681	0.00374608	3	3	0	8.6	0.525019	2	1	0	2
Aspartyl/asparaginyl beta-hydroxylase	ASPH	Q12797-10;Q12797;Q12797-9;Q12797-6;Q12797-11;Q12797-5;Q12797-8;Q12797-2;Q12797-7;Q12797-4;Q12797-3	Q12797-10;Q12797	-0.0952962	7	7	1	14.5	0.884594	3	4	1	8.8
ATPase family AAA domain-containing protein 1	ATAD1	Q8NBU5;Q8NBU5-2	Q8NBU5;Q8NBU5-2	-0.0390583	13	9	1	25.5	0.545319	9	9	1	25.2
ATPase family AAA domain-containing protein 3A	ATAD3A	Q9NVI7-2;Q9NVI7;Q9NVI7-3	Q9NVI7-2;Q9NVI7;Q9NVI7-3	0.0515809	40	6	3	31.6	0.529906	41	6	6	32.3
Autophagy-related protein 9A	ATG9A	Q7Z3C6;Q7Z3C6-2;Q7Z3C6-3	Q7Z3C6;Q7Z3C6-2	-0.0426946	6	5	4	7.7	0.568302	2	3	0	4.6
Sodium/potassium-transporting ATPase subunit alpha-1	ATP1A1	P05023-4;P05023;P05023-3;P05023-2;P13637;P13637-2;P13637-3;P50993;Q13733;P20648;P54707;P54707-2	P05023-4;P05023;P05023-3;P05023-2	-0.222717	42	34	4	32.8	0.575013	28	24	2	25.2
Sodium/potassium-transporting ATPase subunit beta-3	ATP1B3	P54709;P54709-2	P54709;P54709-2	-0.212033	10	7	2	26.2	0.793632	5	4	1	16.8
Sarcoplasmic/endoplasmic reticulum calcium ATPase 2	ATP2A2	P16615;P16615-5;P16615-2;P16615-3;P16615-4;O14983-2;O14983;O14983-3;Q93084-4;Q93084-2;Q93084-3;Q93084-7;Q93084;Q93084-6;Q93084-5	P16615;P16615-5;P16615-2;P16615-3;P16615-4	-0.100268	41	25	2	26.9	0.756575	28	25	4	26.3
Plasma membrane calcium-transporting ATPase 1	ATP2B1	P20020-6;P20020;P20020-4;P20020-1;P20020-5;P20020-2;Q01814-6;Q01814-8;Q01814-5;Q01814	P20020-6;P20020;P20020-4;P20020-1;P20020-5;P20020-2	-0.168998	13	6	0	12.2	0.470509	11	7	1	11.4
Plasma membrane calcium-transporting ATPase 4	ATP2B4	P23634-7;P23634-6;P23634-8;P23634;P23634-5;P23634-4;P23634-3;P23634-2	P23634-7;P23634-6;P23634-8;P23634;P23634-5;P23634-4;P23634-3;P23634-2	-0.441673	2	3	0	9.6	0.62191	2	2	1	7.1
ATP synthase subunit alpha, mitochondrial	ATP5F1A	P25705;P25705-2;P25705-3	P25705;P25705-2;P25705-3	-0.374991	10	9	1	17	0.392213	11	10	3	20.3
ATP synthase subunit beta, mitochondrial	ATP5F1B	P06576	P06576	-1.00787	18	14	2	34.6	-0.239642	10	13	0	30.8
ATP synthase subunit gamma, mitochondrial	ATP5F1C	P36542-2;P36542	P36542-2;P36542	-2.73178	4	4	4	14.8	-2.3802	3	3	3	9.8
Tagged ATP synthase subunit C3 (c-t)	ATP5MC3	P48201-M	P48201-M	6.67737	3	3	1	53.3	8.64172	3	3	3	53.3
ATP synthase F(0) complex subunit C3, mitochondrial;ATP synthase F(0) complex subunit C1, mitochondrial;ATP synthase F(0) complex subunit C2, mitochondrial	ATP5MC3;ATP5MC1;ATP5MC2	P48201;P05496;Q06055;Q06055-3;Q06055-2;P48201-M	P48201-M	3.16264	2	2	0	38.7	3.63789	7	4	1	62.7
ATP synthase membrane subunit k (DAPIT), mitochondrial	ATP5MD	Q96IX5	Q96IX5	1.15114	9	4	0	44.8	1.63343	4	3	0	44.8
ATP synthase subunit e, mitochondrial	ATP5ME	P56385	P56385	-1.3018	9	7	0	56.5	-0.318693	18	5	5	56.5
ATP synthase subunit f, mitochondrial	ATP5MF	P56134;P56134-3	P56134;P56134-3	-0.377163	7	3	0	42.6	0.506578	5	1	0	33
Tagged ATP synthase subunit g (g-t)	ATP5MG	O75964;Q7Z4Y8	O75964	-6.63997	34	15	23	78.4	-7.16098	16	11	13	71.6
ATP synthase subunit g, mitochondrial	ATP5MG	O75964;Q7Z4Y8	O75964	-1.09695	10	8	0	64.7	-0.144177	15	10	0	73.5
ATP synthase subunit j (6.8 kDa mitochondrial proteolipid; ATP5MPL), mitochondrial	ATP5MPL	P56378;P56378-2	P56378;P56378-2	1.6918	4	2	1	32.8	2.18239	6	1	1	12.1
ATP synthase F(0) complex subunit B1, mitochondrial	ATP5PB	P24539	P24539	-0.106871	28	17	1	49.6	0.466796	16	10	2	43
ATP synthase subunit d, mitochondrial	ATP5PD	O75947;O75947-2	O75947	0.675184	16	11	1	46	1.47353	11	9	2	37.9
ATP synthase-coupling factor 6, mitochondrial	ATP5PF	P18859;P18859-2	P18859;P18859-2	0.937796	17	12	4	67.6	1.89534	15	10	3	67.6
ATP synthase subunit O, mitochondrial	ATP5PO	P48047	P48047	0.197614	12	7	0	36.2	0.760553	7	6	0	27.2
V-type proton ATPase subunit S1	ATP6AP1	Q15904	Q15904	-0.0634242	5	6	0	13.4	0.588986	3	2	1	3.8
Renin receptor	ATP6AP2	O75787-2;O75787	O75787-2;O75787	-0.10276	4	4	0	11.3	0.90571	5	4	0	11.3
V-type proton ATPase 116 kDa subunit a isoform 1	ATP6V0A1	Q93050-1;Q93050;Q93050-3;Q13488-2;Q13488;Q9HBG4	Q93050-1;Q93050;Q93050-3	-0.153511	11	6	1	9.9	0.389281	6	4	1	5.5
V-type proton ATPase 116 kDa subunit a isoform 2	ATP6V0A2	Q9Y487	Q9Y487	0.0927488	4	4	0	8.2	0.56903	2	3	0	5.7
V-type proton ATPase 16 kDa proteolipid subunit	ATP6V0C	P27449	P27449	-0.143978	2	1	0	11.6	0.85862	2	2	0	24.5
V-type proton ATPase subunit d 1	ATP6V0D1	P61421	P61421	-0.203502	8	5	2	14.2	0.607133	4	3	1	9.7
V-type proton ATPase catalytic subunit A	ATP6V1A	P38606-2;P38606;REV__Q96EK7-2;REV__Q96EK7	P38606-2;P38606	-0.278409	15	13	2	24.8	0.959178	10	8	4	16.3
V-type proton ATPase subunit B, brain isoform	ATP6V1B2	P21281;P15313	P21281	-0.369035	12	11	4	29.2	0.874402	5	6	1	15.7
V-type proton ATPase subunit C 1	ATP6V1C1	P21283;Q8NEY4-2;Q8NEY4	P21283	-0.209211	3	3	0	6.5	0.905034	2	2	0	4.5
V-type proton ATPase subunit E 1	ATP6V1E1	P36543-3;P36543;P36543-2;Q96A05	P36543-3;P36543;P36543-2	-0.251298	2	2	0	9.2	0.958112	2	2	0	11.2
V-type proton ATPase subunit G 1	ATP6V1G1	O75348;O95670-2;O95670	O75348	-0.297644	6	4	0	33.1	1.27802	2	2	0	22.9
V-type proton ATPase subunit H	ATP6V1H	Q9UI12-2;Q9UI12	Q9UI12-2;Q9UI12	-0.168998	2	2	0	3.4	0.983989	2	3	1	6.7
Ataxin-2-like protein	ATXN2L	Q8WWM7;Q8WWM7-6;Q8WWM7-8;Q8WWM7-5;Q8WWM7-4;Q8WWM7-9;Q8WWM7-2;Q8WWM7-3;Q8WWM7-7	Q8WWM7;Q8WWM7-6;Q8WWM7-8;Q8WWM7-5;Q8WWM7-4;Q8WWM7-9;Q8WWM7-2;Q8WWM7-3	-0.381179	7	6	1	7.3	0.699607	7	5	1	6.3
Aurora kinase B	AURKB	Q96GD4-3;Q96GD4;Q96GD4-5;Q96GD4-4;Q96GD4-2;Q9UQB9-2;Q9UQB9-3;Q9UQB9;O14965	Q96GD4-3;Q96GD4;Q96GD4-5;Q96GD4-4;Q96GD4-2	-0.579189	3	3	1	24.6	0.691266	2	2	0	14.8
Galactosylgalactosylxylosylprotein 3-beta-glucuronosyltransferase 3	B3GAT3	O94766-2;O94766	O94766-2;O94766	0.0536674	3	3	0	9.2	0.773171	3	3	0	9.2
BAG family molecular chaperone regulator 2	BAG2	O95816;O95816-2	O95816;O95816-2	-0.120012	6	6	0	27.5	0.778878	3	4	0	19.9
Brain acid soluble protein 1	BASP1	P80723;P80723-2	P80723;P80723-2	-0.36036	13	7	0	48	0.995563	14	7	1	48
B-cell receptor-associated protein 31	BCAP31	P51572;P51572-2	P51572;P51572-2	0.10608	3	2	0	6.1	0.969735	4	3	0	9.8
Pre-mRNA-splicing factor SPF27	BCAS2	O75934	O75934	-0.225919	7	7	1	31.1	0.38862	5	5	1	24.9
2-oxoisovalerate dehydrogenase subunit alpha, mitochondrial	BCKDHA	P12694;P12694-2	P12694;P12694-2	-0.0584129	8	5	2	14.6	0.543194	8	7	1	21.8
2-oxoisovalerate dehydrogenase subunit beta, mitochondrial	BCKDHB	P21953;P21953-2	P21953	-0.127825	6	5	0	14.5	0.575379	4	3	0	9.2
[3-methyl-2-oxobutanoate dehydrogenase [lipoamide]] kinase, mitochondrial	BCKDK	O14874;O14874-2;O14874-3	O14874;O14874-2;O14874-3	-0.14626	11	7	1	22.3	0.625801	7	6	2	17.5
Bcl-2-associated transcription factor 1	BCLAF1	Q9NYF8-2;Q9NYF8;Q9NYF8-3;Q9NYF8-4	Q9NYF8-2;Q9NYF8;Q9NYF8-3;Q9NYF8-4	-0.305343	19	12	1	15.6	0.375366	9	6	0	8.6
Mitochondrial chaperone BCS1	BCS1L	Q9Y276	Q9Y276	1.3069	20	16	1	38.4	2.25822	16	13	6	32.5
BET1-like protein	BET1L	Q9NYM9	Q9NYM9	-0.446699	2	2	0	18.9	0.483985	2	2	0	18.9
Polycomb complex protein BMI-1;Polycomb group RING finger protein 2	BMI1;PCGF2	P35226;P35227	P35226;P35227	-0.0408233	2	2	0	5.8	0.714113	2	2	0	5.8
Vesicle transport protein SEC20	BNIP1	Q12981;Q12981-1;Q12981-2;Q12981-3	Q12981;Q12981-1;Q12981-2;Q12981-3	0.0695647	5	4	1	16.7	0.829767	4	5	0	21.9
Bromodomain-containing protein 2	BRD2	P25440-4;P25440-3;P25440;P25440-2	P25440-4;P25440-3;P25440;P25440-2	-0.11221	3	3	1	7.3	0.41573	2	2	0	3.1
Bromodomain-containing protein 8	BRD8	Q9H0E9-4;Q9H0E9-2;Q9H0E9;Q9H0E9-3	Q9H0E9-4;Q9H0E9-2;Q9H0E9	-0.572608	4	5	1	6.5	0.197666	2	3	1	4
BRI3-binding protein	BRI3BP	Q8WY22	Q8WY22	0.402613	2	2	0	9.6	1.54086	2	2	0	9.6
Ribosome biogenesis protein BRX1 homolog	BRIX1	Q8TDN6	Q8TDN6	0.0813395	11	7	0	16.4	0.422965	7	6	0	15.9
Basigin	BSG	P35613-2;P35613;P35613-3;P35613-4	P35613-2;P35613;P35613-3;P35613-4	-0.24255	17	9	2	36.8	0.681053	14	8	1	31.6
Mitotic checkpoint protein BUB3	BUB3	O43684-2;O43684	O43684-2;O43684	-0.267653	8	8	0	24.2	0.408263	8	8	1	24.2
Basic leucine zipper and W2 domain-containing protein 2	BZW2	Q9Y6E2	Q9Y6E2	-0.447603	2	1	0	3.8	0.623043	2	1	1	3.8
UPF0568 protein C14orf166	C14orf166	Q9Y224	Q9Y224	-0.0961441	3	3	0	13.5	0.278339	2	2	1	7.4
Uncharacterized protein C15orf61	C15orf61	A6NNL5	A6NNL5	3.21297	11	8	1	41.4	4.16509	10	7	3	40.8
Uncharacterized protein C17orf85	C17orf85	Q53F19;Q53F19-2	Q53F19;Q53F19-2	-0.22989	7	6	0	11.8	0.235739	9	8	2	14.5
Uncharacterized protein C19orf52	C19orf52	Q9BSF4	Q9BSF4	0.619366	5	4	1	21.2	1.16359	5	5	0	23.8
Complement component 1 Q subcomponent-binding protein, mitochondrial	C1QBP	Q07021	Q07021	0.236829	11	8	0	26.6	0.820031	5	6	0	18.8
C2 domain-containing protein 2-like	C2CD2L	O14523;O14523-2	O14523;O14523-2	-0.328725	2	2	1	5.8	0.78406	3	3	0	6.7
Uncharacterized protein C2orf47, mitochondrial	C2orf47	Q8WWC4	Q8WWC4	0.191184	5	5	0	18.9	0.363067	3	3	0	10.7
Protein C3orf33	C3orf33	Q6P1S2;Q6P1S2-2	Q6P1S2;Q6P1S2-2	2.25008	3	3	2	11.6	2.58727	2	2	2	6.8
Uncharacterized protein C7orf50	C7orf50	Q9BRJ6	Q9BRJ6	-0.429557	5	5	0	36.1	0.779051	4	4	0	25.3
Putative methyltransferase C9orf114	C9orf114	Q5T280	Q5T280	-0.0566562	3	3	1	9.8	0.728359	3	3	0	9.6
Calreticulin	CALR	P27797	P27797	-0.258874	7	5	2	15.3	0.77184	5	5	0	13.9
Calumenin	CALU	O43852;O43852-3;O43852-2;O43852-4;O43852-15;O43852-6;O43852-5;O43852-9;O43852-8;O43852-10;O43852-13;O43852-14;O43852-11;O43852-12;O43852-7	O43852;O43852-3;O43852-2;O43852-4;O43852-15;O43852-6;O43852-5;O43852-9;O43852-8;O43852-10	-0.076691	12	8	1	27.9	0.629055	10	7	1	24.1
Calnexin	CANX	P27824-2;P27824;P27824-3	P27824-2;P27824;P27824-3	0.0606008	53	35	5	43.1	1.12189	45	33	8	44.8
Calpain-1 catalytic subunit	CAPN1	P07384	P07384	-0.238102	5	6	1	7.3	0.904467	3	3	0	3.8
Caprin-1	CAPRIN1	Q14444-2;Q14444	Q14444-2;Q14444	-0.385281	15	10	3	24.4	0.523152	7	5	3	11.5
F-actin-capping protein subunit alpha-1	CAPZA1	P52907;P47755-2	P52907	-0.262988	3	2	0	14.3	0.580504	2	1	0	9.1
F-actin-capping protein subunit beta	CAPZB	P47756-2;P47756	P47756-2;P47756	0.0139267	4	5	1	20.2	0.585518	3	3	0	12.1
Peripheral plasma membrane protein CASK	CASK	O14936-3;O14936-4;O14936-6;O14936-2;O14936;O14936-5	O14936-3;O14936-4;O14936-6;O14936-2;O14936	-0.266247	7	9	0	10.1	0.676273	3	4	0	4.5
Caspase 7	CASP7	P55210-2	P55210-2	-0.0896511	4	2	0	6.3	0.478005	4	2	0	6.3
Chromobox protein homolog 3	CBX3	Q13185	Q13185	-0.124424	4	3	0	14.8	0.474252	3	2	0	7.7
Chromobox protein homolog 5	CBX5	P45973	P45973	-0.292617	2	2	0	13.6	0.437311	2	2	0	12.6
Cell division cycle and apoptosis regulator protein 1	CCAR1	Q8IX12-2;Q8IX12	Q8IX12-2;Q8IX12	-0.113785	23	14	1	11.5	0.377801	18	14	1	12.2
Cell cycle and apoptosis regulator protein 2	CCAR2	Q8N163-2;Q8N163	Q8N163-2;Q8N163	0.0265876	10	12	1	15.7	0.629546	8	9	0	11.3
Calcium uniporter regulatory subunit MCUb, mitochondrial	CCDC109B	Q9NWR8	Q9NWR8	1.61622	7	5	2	15.2	2.10749	3	3	1	8.9
Coiled-coil domain-containing protein 127	CCDC127	Q96BQ5	Q96BQ5	-0.350596	3	3	0	11.2	0.314948	4	4	1	14.6
Coiled-coil domain-containing protein 47	CCDC47	Q96A33-2;Q96A33	Q96A33-2;Q96A33	-0.211047	13	10	0	21.7	0.783191	10	9	0	15.2
Coiled-coil domain-containing protein 51	CCDC51	Q96ER9;Q96ER9-2	Q96ER9;Q96ER9-2	0.462471	11	10	0	27.3	1.02119	12	11	1	29.9
Coiled-coil domain-containing protein 90B, mitochondrial	CCDC90B	Q9GZT6;Q9GZT6-2;Q9GZT6-3	Q9GZT6;Q9GZT6-2;Q9GZT6-3	0.666575	5	4	0	15	0.761751	2	2	1	7.1
Cyclin-K	CCNK	O75909-2;O75909-1;O75909;O75909-4	O75909-2;O75909-1;O75909;O75909-4	-0.141892	3	3	0	9.6	0.266889	2	2	0	7.6
Protein CCSMST1	CCSMST1	Q4G0I0	Q4G0I0	0.688673	2	2	1	17.4	2.15721	2	3	0	33.3
T-complex protein 1 subunit beta	CCT2	P78371;P78371-2	P78371;P78371-2	-0.487298	3	3	0	7.9	0.542164	2	4	1	9.5
T-complex protein 1 subunit gamma	CCT3	P49368-2;P49368	P49368-2;P49368	-0.282719	7	7	1	15.8	0.50666	7	5	4	10.1
T-complex protein 1 subunit delta	CCT4	P50991;P50991-2	P50991;P50991-2	-0.242413	10	9	0	19.1	0.428682	5	7	2	16
T-complex protein 1 subunit epsilon	CCT5	P48643;P48643-2	P48643;P48643-2	-0.372113	5	6	0	10.5	0.511012	2	2	0	3.1
T-complex protein 1 subunit zeta	CCT6A	P40227;P40227-2	P40227;P40227-2	-0.0674096	4	3	1	12.6	0.140523	3	2	1	6.4
T-complex protein 1 subunit eta	CCT7	Q99832-3;Q99832;Q99832-2;Q99832-4	Q99832-3;Q99832;Q99832-2;Q99832-4	-0.292069	7	6	3	14.4	0.522592	4	4	0	8.6
T-complex protein 1 subunit theta	CCT8	P50990;P50990-2;P50990-3	P50990;P50990-2;P50990-3	-0.0646609	9	8	5	16.6	0.339692	6	7	2	14.4
CD2 antigen cytoplasmic tail-binding protein 2	CD2BP2	O95400	O95400	-0.35838	6	6	3	23.2	0.250389	3	4	0	13.2
DNA-directed RNA polymerase I subunit RPA34	CD3EAP	O15446;O15446-2	O15446;O15446-2	-0.120859	4	5	0	14.7	0.74282	2	3	0	8.6
Leukocyte surface antigen CD47	CD47	Q08722-2;Q08722-3;Q08722-4;Q08722	Q08722-2;Q08722-3;Q08722-4;Q08722	0.0090604	3	3	1	9.6	0.522281	4	3	0	9.6
CD63 antigen	CD63	P08962-3;P08962-2;P08962	P08962-3;P08962-2;P08962	0.0387171	4	2	1	7.7	0.787219	5	2	0	7.7
CD9 antigen	CD9	P21926	P21926	-0.174475	5	4	0	9.6	0.476117	2	3	0	9.2
Cell division control protein 42 homolog	CDC42	P60953;P60953-1	P60953;P60953-1	-0.196723	3	3	0	22.5	0.461124	2	2	0	16.8
Cell division cycle 5-like protein	CDC5L	Q99459	Q99459	-0.127132	29	17	4	26.7	0.464067	25	17	6	26.7
Parafibromin	CDC73	Q6P1J9	Q6P1J9	-0.037251	10	9	1	17.5	0.286973	9	9	2	17.5
CDP-diacylglycerol--inositol 3-phosphatidyltransferase	CDIPT	O14735-3;O14735	O14735-3;O14735	-0.104791	5	2	1	12.5	0.777319	2	1	0	6.5
Cyclin-dependent kinase 1	CDK1	P06493;P06493-2	P06493;P06493-2	-0.323841	5	4	1	18.9	0.531281	4	4	0	18.9
Cyclin-dependent kinase 11B;Cyclin-dependent kinase 11A	CDK11B;CDK11A	P21127;Q9UQ88-4;Q9UQ88;P21127-2;P21127-3;Q9UQ88-2;Q9UQ88-3;P21127-8;P21127-9;P21127-6;P21127-10;P21127-5;P21127-4;P21127-12;Q9UQ88-10;Q9UQ88-5;Q9UQ88-9;Q9UQ88-8	P21127;Q9UQ88-4;Q9UQ88;P21127-2;P21127-3;Q9UQ88-2;Q9UQ88-3;P21127-8;P21127-9;P21127-6;P21127-10;P21127-5;P21127-4;P21127-12;Q9UQ88-10;Q9UQ88-5;Q9UQ88-9	-0.136379	9	8	0	10.3	0.378363	6	6	2	7.4
Cyclin-dependent kinase 12	CDK12	Q9NYV4;Q9NYV4-2;Q9NYV4-3;P11802-2;Q00536;Q14004-2;Q00536-2;Q00537-2;Q00537;Q07002-3;Q00536-3;Q07002;Q00535-2;O94921;O94921-2;O94921-3;Q00534;Q00526;P11802;P24941;Q00535;P24941-2;Q14004	Q9NYV4;Q9NYV4-2;Q9NYV4-3	-0.11738	8	7	2	6.8	0.609024	5	3	0	2.8
CDK5 regulatory subunit-associated protein 3	CDK5RAP3	Q96JB5;Q96JB5-4;Q96JB5-2;Q96JB5-3	Q96JB5;Q96JB5-4;Q96JB5-2;Q96JB5-3	0.0392789	7	8	1	15.8	0.938016	5	7	0	14.2
Cyclin-dependent kinase 9	CDK9	P50750;P50750-2	P50750;P50750-2	-0.0932786	2	2	0	7.8	0.402836	2	2	0	7
Threonylcarbamoyladenosine tRNA methylthiotransferase	CDKAL1	Q5VV42-2;Q5VV42	Q5VV42-2;Q5VV42	-0.56687	2	2	0	5.1	0.902146	3	3	0	9.8
Phosphatidate cytidylyltransferase 2	CDS2	O95674	O95674	-0.197815	3	2	0	8.5	1.15431	2	2	1	8.5
CCAAT/enhancer-binding protein zeta	CEBPZ	Q03701	Q03701	0.224658	2	3	0	3.4	0.0970697	2	2	0	1.9
Cat eye syndrome critical region protein 5	CECR5	Q9BXW7-2;Q9BXW7	Q9BXW7-2;Q9BXW7	0.49334	3	2	2	5.3	1.19406	2	2	1	7.4
CUGBP Elav-like family member 1	CELF1	Q92879-5;Q92879-2;Q92879-3;Q92879-6;Q92879;Q92879-4	Q92879-5;Q92879-2;Q92879-3;Q92879-6;Q92879;Q92879-4	0.122474	2	2	0	5.6	0.209278	4	3	1	12.2
Ceramide synthase 2	CERS2	Q96G23	Q96G23	0.0172093	2	2	0	6.6	0.875963	2	2	0	6.6
Cilia- and flagella-associated protein 20	CFAP20	Q9Y6A4	Q9Y6A4	-0.278934	3	3	0	16.1	0.349658	2	2	0	11.9
Cofilin-1	CFL1	P23528	P23528	-0.32173	6	4	0	33.7	0.39553	3	2	0	15.1
Chromosome alignment-maintaining phosphoprotein 1	CHAMP1	Q96JM3	Q96JM3	-0.648304	3	3	0	4.8	1.15117	2	2	1	3.7
Coiled-coil-helix-coiled-coil-helix domain-containing protein 2;Putative coiled-coil-helix-coiled-coil-helix domain-containing protein CHCHD2P9, mitochondrial	CHCHD2;CHCHD2P9	Q9Y6H1;Q5T1J5	Q9Y6H1;Q5T1J5	1.23879	8	5	0	43.7	2.09857	10	5	2	43.7
MICOS complex subunit MIC19	CHCHD3	Q9NX63	Q9NX63	0.318809	28	9	2	22.5	0.741059	15	9	0	30
Chromodomain-helicase-DNA-binding protein 4	CHD4	Q14839;Q14839-2;Q8TDI0;Q12873-2;Q12873;Q12873-3	Q14839;Q14839-2	-0.28641	16	17	0	10.6	0.33199	6	7	0	4
Calcium homeostasis endoplasmic reticulum protein	CHERP	Q8IWX8	Q8IWX8	-0.254186	12	8	2	11	0.185195	15	10	1	12
Charged multivesicular body protein 6	CHMP6	Q96FZ7	Q96FZ7	-0.129734	4	4	0	20.4	0.581907	2	2	0	10.4
Calcineurin B homologous protein 1	CHP1	Q99653	Q99653	0.127897	3	4	0	24.1	0.825977	2	2	0	13.3
Chromatin target of PRMT1 protein	CHTOP	Q9Y3Y2-4;Q9Y3Y2;Q9Y3Y2-3	Q9Y3Y2-4;Q9Y3Y2;Q9Y3Y2-3	-0.154731	2	2	0	14.4	0.269164	2	2	0	14.4
CDGSH iron-sulfur domain-containing protein 1	CISD1	Q9NZ45	Q9NZ45	-0.177294	5	4	0	37	0.820744	4	3	0	36.1
CDGSH iron-sulfur domain-containing protein 2	CISD2	Q8N5K1	Q8N5K1	0.00187428	7	6	0	42.2	0.753142	5	5	0	41.5
Cytoskeleton-associated protein 4	CKAP4	Q07065	Q07065	0.109026	55	29	6	54.3	1.00833	40	29	5	58.3
Cytoskeleton-associated protein 5	CKAP5	Q14008-2;Q14008;Q14008-3	Q14008-2;Q14008;Q14008-3	-0.31054	8	8	1	4.8	0.466915	4	5	2	2.9
Creatine kinase U-type, mitochondrial	CKMT1A	P12532;P12532-2	P12532;P12532-2	-0.555693	4	3	0	14.1	0.628921	2	1	1	2.4
Chloride channel CLIC-like protein 1	CLCC1	Q96S66-2;Q96S66;Q96S66-4;Q96S66-3	Q96S66-2;Q96S66;Q96S66-4;Q96S66-3	0.0360461	7	7	1	23	1.31599	6	6	2	17
H(+)/Cl(-) exchange transporter 7	CLCN7	P51798-2;P51798	P51798-2;P51798	-0.0723765	7	6	1	9.3	0.984817	5	5	1	7.8
Calmegin	CLGN	O14967;O14967-2	O14967;O14967-2	0.438719	3	3	0	6.2	0.947668	2	5	0	9.8
Caseinolytic peptidase B protein homolog	CLPB	Q9H078-2;Q9H078-3;Q9H078;Q9H078-5;Q9H078-4	Q9H078-2;Q9H078-3;Q9H078;Q9H078-5;Q9H078-4	-0.54848	30	16	4	26.3	0.146835	20	17	0	26.9
Cleft lip and palate transmembrane protein 1	CLPTM1	O96005-3;O96005-4;O96005	O96005-3;O96005-4;O96005	-0.523276	4	4	1	10.1	0.966884	2	2	1	7.2
Cleft lip and palate transmembrane protein 1-like protein	CLPTM1L	Q96KA5-2;Q96KA5	Q96KA5-2;Q96KA5	-0.252037	3	3	0	5	1.28648	2	2	1	5.4
ATP-dependent Clp protease ATP-binding subunit clpX-like, mitochondrial	CLPX	O76031	O76031	-0.270695	8	8	3	14.8	0.45417	6	6	0	11.2
Clathrin light chain A	CLTA	P09496-2;P09496-4;P09496-3;P09496;P09496-5	P09496-2;P09496-4;P09496-3;P09496	2.59352	2	2	1	7.8	0.333625	5	4	1	16.5
Clathrin heavy chain 1	CLTC	Q00610-2;Q00610;P53675-2;P53675	Q00610-2;Q00610	-0.124251	77	53	12	32.3	0.386449	55	48	6	28.2
N-acylneuraminate cytidylyltransferase	CMAS	Q8NFW8;Q8NFW8-2	Q8NFW8	-0.28179	4	4	1	13.1	0.506107	3	4	1	9.4
2,3-cyclic-nucleotide 3-phosphodiesterase	CNP	P09543-2;P09543	P09543-2;P09543	-0.251539	20	12	2	26.2	0.547046	10	10	0	23.7
Protein canopy homolog 2	CNPY2	Q9Y2B0	Q9Y2B0	-0.426335	3	2	0	14.3	0.838228	2	2	0	9.3
Cytochrome c oxidase assembly factor 1 homolog	COA1	Q9GZY4	Q9GZY4	1.48707	5	3	0	17.1	2.04943	7	5	2	30.1
Cytochrome c oxidase assembly factor 3 homolog, mitochondrial	COA3	Q9Y2R0	Q9Y2R0	0.423417	7	7	0	46.2	1.03688	4	4	0	44.3
Coatomer subunit alpha;Xenin;Proxenin	COPA	P53621;P53621-2	P53621;P53621-2	-0.206878	16	18	1	15.8	0.710779	8	12	0	9.8
Coatomer subunit beta	COPB1	P53618	P53618	-0.101505	6	6	0	9.1	0.617078	3	4	0	4.9
Coatomer subunit beta	COPB2	P35606-2;P35606	P35606-2;P35606	-0.342104	7	6	2	7.4	0.688939	6	6	2	7.3
Coatomer subunit gamma-2	COPG2	Q9UBF2;Q9UBF2-2	Q9UBF2;Q9UBF2-2	-0.252346	6	5	0	6.2	0.585496	2	3	0	4.2
Coronin-1C	CORO1C	Q9ULV4;Q9ULV4-2;Q9ULV4-3;Q6QEF8-4;Q6QEF8-3;Q6QEF8-2;Q6QEF8-5;Q6QEF8	Q9ULV4;Q9ULV4-2;Q9ULV4-3	-0.31973	10	8	2	19	0.394544	8	6	1	13.3
Cytochrome c oxidase assembly protein COX11, mitochondrial	COX11	Q9Y6N1;Q9Y6N1-2	Q9Y6N1;Q9Y6N1-2	0.094236	4	4	0	20.3	0.66857	4	4	0	20.3
Cytochrome c oxidase assembly protein COX15 homolog	COX15	Q7KZN9-2;Q7KZN9	Q7KZN9-2;Q7KZN9	1.14365	3	3	0	7.5	1.78091	4	3	0	9.3
Cytochrome c oxidase subunit 4 isoform 1, mitochondrial	COX4I1	P13073	P13073	1.70332	20	12	0	47.3	2.67613	17	11	0	53.8
Cytochrome c oxidase subunit 5A, mitochondrial	COX5A	P20674	P20674	1.56925	16	9	1	62	2.56081	13	8	2	54
Cytochrome c oxidase subunit 5B, mitochondrial	COX5B	P10606	P10606	0.460166	8	5	0	25.6	1.18187	8	5	0	25.6
Cytochrome c oxidase subunit 6C	COX6C	P09669	P09669	0.760178	5	4	0	34.7	1.20683	3	3	0	21.3
Cytochrome c oxidase subunit 7A2, mitochondrial	COX7A2	P14406	P14406	0.541217	3	2	0	27.7	1.01136	4	2	0	27.7
Cytochrome c oxidase subunit 7A-related protein, mitochondrial	COX7A2L	O14548	O14548	0.668301	3	3	0	20.2	0.884327	2	2	0	20.2
Cytochrome c oxidase subunit 7B, mitochondrial;Cytochrome c oxidase subunit 7B2, mitochondrial	COX7B;COX7B2	P24311;Q8TF08	P24311;Q8TF08	1.41332	2	1	0	16.2	2.56388	2	1	0	16.2
Cytochrome c oxidase subunit 7C, mitochondrial	COX7C	P15954	P15954	0.776609	2	1	1	14.3	1.19143	2	1	0	14.3
Carboxypeptidase D	CPD	O75976;O75976-2	O75976;O75976-2	-0.269964	19	18	4	14	0.50705	9	10	0	7.8
Cleavage and polyadenylation specificity factor subunit 1	CPSF1	Q10570	Q10570	-0.2042	27	23	3	17.2	0.382777	16	17	0	12.9
Cleavage and polyadenylation specificity factor subunit 2	CPSF2	Q9P2I0	Q9P2I0	-0.150353	8	8	1	11.4	0.415788	9	10	1	13.9
Cleavage and polyadenylation specificity factor subunit 3	CPSF3	Q9UKF6	Q9UKF6	-0.291839	6	7	1	11.3	0.219639	7	9	2	14
Cleavage and polyadenylation specificity factor subunit 6	CPSF6	Q16630-3;Q16630;Q16630-2	Q16630-3;Q16630;Q16630-2	-0.323949	7	6	1	14.4	0.355479	8	6	1	14.6
Cleavage and polyadenylation specificity factor subunit 7	CPSF7	Q8N684-2;Q8N684;Q8N684-3	Q8N684-2;Q8N684;Q8N684-3	-0.108348	8	7	0	19.5	0.256821	12	7	0	17.5
Carnitine O-palmitoyltransferase 2, mitochondrial	CPT2	P23786	P23786	0.330903	5	7	0	9.9	1.00032	6	7	2	10.5
Probable serine carboxypeptidase CPVL	CPVL	Q9H3G5	Q9H3G5	-0.568302	2	2	1	4.6	-0.31313	2	2	1	4.4
Crooked neck-like protein 1	CRNKL1	Q9BZJ0-2;Q9BZJ0-3;Q9BZJ0	Q9BZJ0-2;Q9BZJ0-3;Q9BZJ0	-0.0483525	3	4	0	6.4	0.321045	3	3	1	4.7
Quinone oxidoreductase	CRYZ	Q08257;Q08257-3;Q08257-2	Q08257;Q08257-3;Q08257-2	-0.145813	2	2	0	6.1	0.77816	5	6	1	18.5
Citrate synthase, mitochondrial	CS	O75390	O75390	0.536053	18	12	3	25.3	1.51144	12	11	2	23.6
Exportin-2	CSE1L	P55060-4;P55060-3;P55060	P55060-4;P55060-3;P55060	0.152638	2	2	0	1.7	0.848869	2	2	0	1.7
Casein kinase II subunit alpha;Casein kinase II subunit alpha 3	CSNK2A1;CSNK2A3	P68400;Q8NEV1;P68400-2	P68400;Q8NEV1;P68400-2	-0.10341	2	2	1	5.6	0.433253	3	3	0	9
Casein kinase II subunit alpha	CSNK2A2	P19784	P19784	-0.142608	4	3	0	11.1	0.264963	3	2	0	6.9
Casein kinase II subunit beta	CSNK2B	P67870	P67870	-0.0852671	3	2	0	8.8	0.383435	4	2	0	8.8
Cleavage stimulation factor subunit 1	CSTF1	Q05048	Q05048	-0.0641179	10	8	3	22	0.357345	3	4	0	10.9
Cleavage stimulation factor subunit 2	CSTF2	P33240-2;P33240;Q9H0L4	P33240-2;P33240	-0.135253	6	6	0	11.8	0.405432	8	8	1	15
Cleavage stimulation factor subunit 3	CSTF3	Q12996;Q12996-2;Q12996-3	Q12996	-0.088715	10	7	0	10.7	0.258304	8	8	1	12.7
C-terminal-binding protein 1	CTBP1	Q13363-2;Q13363	Q13363-2;Q13363	-0.290533	5	5	0	21	0.359342	2	3	0	13.8
C-terminal-binding protein 2	CTBP2	P56545;P56545-3;P56545-2	P56545;P56545-3;P56545-2	-0.124818	8	4	1	17.8	0.285073	7	5	0	17.8
Catenin alpha-1	CTNNA1	P35221;P35221-2;P35221-3;P26232-2;P26232-5;P26232;P26232-4;P26232-6;P26232-3	P35221;P35221-2	-0.432552	11	10	1	11.4	0.423217	6	7	0	8.6
Catenin beta-1	CTNNB1	P35222	P35222	-0.892419	4	5	1	11	0.45413	3	3	0	6.3
Beta-catenin-like protein 1	CTNNBL1	Q8WYA6;Q8WYA6-4;Q8WYA6-3;Q8WYA6-2	Q8WYA6;Q8WYA6-4;Q8WYA6-3;Q8WYA6-2	-0.24436	3	4	0	6.7	0.459873	6	5	2	9.6
Catenin delta-1	CTNND1	O60716;O60716-9;O60716-11;O60716-18;O60716-10;O60716-19;O60716-21;O60716-13;O60716-17;O60716-5;O60716-3;O60716-2;O60716-7;O60716-6;O60716-12;O60716-14;O60716-4;O60716-8;O60716-15;O60716-16;O60716-20;O60716-22;O60716-23;O60716-24;O60716-25;O60716-26;O60716-27;O60716-29;O60716-31;O60716-28;O60716-30;O60716-32	O60716;O60716-9;O60716-11;O60716-18;O60716-10;O60716-19;O60716-21;O60716-13;O60716-17;O60716-5;O60716-3;O60716-2;O60716-7;O60716-6;O60716-12;O60716-14;O60716-4;O60716-8;O60716-15;O60716-16;O60716-20;O60716-22;O60716-23;O60716-24;O60716-25;O60716-26;O60716-27;O60716-29;O60716-31;O60716-28;O60716-30;O60716-32	-0.416269	7	7	0	9.3	0.408723	3	3	0	4.5
RNA polymerase-associated protein CTR9 homolog	CTR9	Q6PD62	Q6PD62	-0.225059	9	7	3	7.7	0.360397	4	4	2	3.2
Homeobox protein cut-like 1;Protein CASP	CUX1	P39880-6;P39880-4;P39880-5;P39880-2;P39880;P39880-3;P39880-9;Q13948-10;Q13948;Q13948-2;Q13948-9;O14529	P39880-6;P39880-4;P39880-5;P39880-2;P39880;P39880-3;P39880-9;Q13948-10;Q13948;Q13948-2;Q13948-9	0.188781	6	4	0	3.6	0.475475	5	5	0	4.2
Cytochrome b5	CYB5A	P00167-2;P00167;P00167-3	P00167-2;P00167;P00167-3	-0.354261	7	4	0	58.2	0.746906	5	4	0	58.2
Cytochrome b5 type B	CYB5B	O43169	O43169	-0.139442	7	4	0	36.7	0.54614	2	1	0	8
NADH-cytochrome b5 reductase 1	CYB5R1	Q9UHQ9	Q9UHQ9	0.0545012	9	7	2	22.3	0.778853	9	7	1	21.6
NADH-cytochrome b5 reductase 3;NADH-cytochrome b5 reductase 3 membrane-bound form;NADH-cytochrome b5 reductase 3 soluble form	CYB5R3	P00387-2;P00387;P00387-3	P00387-2;P00387;P00387-3	0.339594	22	13	1	52.2	1.10377	13	11	1	36
Cytochrome c1, heme protein, mitochondrial	CYC1	P08574	P08574	0.861479	16	6	0	19.7	1.29591	10	6	2	20
Cysteine-rich and transmembrane domain-containing protein 1	CYSTM1	Q9H1C7	Q9H1C7	0.135929	3	2	0	11.3	0.538283	2	1	0	10.3
Dolichyl-diphosphooligosaccharide--protein glycosyltransferase subunit DAD1	DAD1	P61803	P61803	0.017922	6	3	0	28.3	0.83988	4	3	0	28.3
28S ribosomal protein S29, mitochondrial	DAP3	P51398-2;P51398-3;P51398	P51398-2;P51398-3;P51398	-0.497751	3	3	0	9.8	0.52614	3	4	0	12.6
Aspartate--tRNA ligase, cytoplasmic	DARS	P14868;P14868-2	P14868;P14868-2	0.180275	12	12	2	24	0.742845	15	14	4	28.7
Aspartate--tRNA ligase, mitochondrial	DARS2	Q6PI48	Q6PI48	-0.908551	4	6	2	9	-0.168257	9	9	2	13.6
DAZ-associated protein 1	DAZAP1	Q96EP5-2;Q96EP5	Q96EP5-2;Q96EP5	-0.142035	2	2	1	8.2	0.269999	2	2	0	8.2
Drebrin	DBN1	Q16643;Q16643-3;Q16643-2	Q16643;Q16643-3;Q16643-2	-0.183802	12	9	3	18.6	0.534475	9	8	2	17.1
Lipoamide acyltransferase component of branched-chain alpha-keto acid dehydrogenase complex, mitochondrial	DBT	P11182	P11182	0.038998	126	36	18	67.4	0.773467	88	36	16	65.1
Dephospho-CoA kinase domain-containing protein	DCAKD	Q8WVC6;Q8WVC6-2	Q8WVC6;Q8WVC6-2	-0.0512347	7	7	0	29.4	0.775194	2	2	0	7.8
Dermcidin;Survival-promoting peptide;DCD-1	DCD	P81605;P81605-2	P81605;P81605-2	-5.83898	10	2	10	12.7	6.27962	8	1	8	10
DNA damage-binding protein 1	DDB1	Q16531;Q16531-2	Q16531	-0.208361	8	6	2	5.1	0.0904496	4	5	1	4.4
Dolichyl-diphosphooligosaccharide--protein glycosyltransferase 48 kDa subunit	DDOST	P39656;P39656-3;P39656-2	P39656;P39656-3;P39656-2	0.0213375	25	16	0	38.4	0.952378	15	13	1	30.3
DDRGK domain-containing protein 1	DDRGK1	Q96HY6;Q96HY6-2	Q96HY6;Q96HY6-2	-0.223559	8	3	0	14.3	1.07671	4	4	0	19.7
ATP-dependent RNA helicase DDX1	DDX1	Q92499;Q92499-3;Q92499-2	Q92499;Q92499-3;Q92499-2	-0.122648	18	16	3	24.9	0.479995	15	15	1	22.6
Probable ATP-dependent RNA helicase DDX17	DDX17	Q92841-1;Q92841-3;Q92841-2;Q92841	Q92841-1;Q92841-3;Q92841-2;Q92841	-0.000952469	23	17	2	36.6	0.606101	27	13	4	31.4
ATP-dependent RNA helicase DDX18	DDX18	Q9NVP1	Q9NVP1	-0.0264696	15	8	2	15.1	0.491673	11	9	2	16.7
Nucleolar RNA helicase 2	DDX21	Q9NR30;Q9NR30-2	Q9NR30;Q9NR30-2	-0.0622338	72	41	4	45.1	0.233498	73	47	7	54.7
Probable ATP-dependent RNA helicase DDX23	DDX23	Q9BUQ8	Q9BUQ8	-0.296828	28	23	4	32.1	0.326389	25	23	2	32.4
ATP-dependent RNA helicase DDX24	DDX24	Q9GZR7;Q9GZR7-2	Q9GZR7;Q9GZR7-2	-0.258667	13	12	2	17.1	0.619913	7	7	2	10.8
Probable ATP-dependent RNA helicase DDX27	DDX27	Q96GQ7	Q96GQ7	0.0230425	8	9	1	12.7	0.397334	6	6	0	8.4
ATP-dependent RNA helicase DDX39A	DDX39A	O00148;O00148-2;O00148-3	O00148;O00148-2;O00148-3	-0.0396663	8	6	3	41.7	0.390075	10	7	1	43.1
Spliceosome RNA helicase DDX39B	DDX39B	Q13838;Q13838-2	Q13838;Q13838-2	-0.158735	42	8	2	43.9	0.28766	30	9	1	41.1
ATP-dependent RNA helicase DDX3X;ATP-dependent RNA helicase DDX3Y	DDX3X;DDX3Y	O00571;O00571-2;O15523-2;O15523;O15523-3;Q9NQI0-3;Q9NQI0-2;Q9NQI0-4;Q9NQI0	O00571;O00571-2;O15523-2;O15523	-0.120906	29	22	1	37.8	0.375721	17	14	4	23.9
Probable ATP-dependent RNA helicase DDX41	DDX41	Q9UJV9	Q9UJV9	-0.039429	6	8	2	15	0.387072	9	8	0	14.3
ATP-dependent RNA helicase DDX42	DDX42	Q86XP3;Q86XP3-2	Q86XP3;Q86XP3-2	-0.119981	16	14	0	19.2	0.281807	15	14	3	18.7
Probable ATP-dependent RNA helicase DDX47	DDX47	Q9H0S4;Q9H0S4-2	Q9H0S4;Q9H0S4-2	0.106616	6	6	0	14.9	0.535855	10	9	1	22.4
Probable ATP-dependent RNA helicase DDX5	DDX5	P17844-2;P17844	P17844-2;P17844	-0.325702	14	12	0	29.3	0.387921	13	13	1	32.1
ATP-dependent RNA helicase DDX50	DDX50	Q9BQ39	Q9BQ39	-0.245626	16	15	0	26.1	0.153382	11	12	0	21.4
ATP-dependent RNA helicase DDX54	DDX54	Q8TDD1;Q8TDD1-2	Q8TDD1;Q8TDD1-2	-0.0675609	5	5	0	6.9	0.377669	7	7	1	8.5
Probable ATP-dependent RNA helicase DDX56	DDX56	Q9NY93-2;Q9NY93	Q9NY93-2;Q9NY93	-0.0284251	5	5	1	11.6	0.582123	3	3	1	6.7
Probable ATP-dependent RNA helicase DDX6	DDX6	P26196	P26196	0.0370308	14	13	0	36.6	0.32413	8	8	0	18.4
Protein DEK	DEK	P35659;P35659-2	P35659;P35659-2	0.00532813	7	7	1	20.5	0.642369	6	6	1	17.9
Derlin-2	DERL2	Q9GZP9	Q9GZP9	-0.303062	2	2	1	9.2	0.949366	2	3	0	10.5
Delta(24)-sterol reductase	DHCR24	Q15392-2;Q15392	Q15392-2;Q15392	-0.700943	2	2	1	4.6	0.767094	3	2	1	4.6
7-dehydrocholesterol reductase	DHCR7	Q9UBM7	Q9UBM7	-0.132341	9	6	0	14.7	0.493093	6	4	0	7.8
Dihydroorotate dehydrogenase (quinone), mitochondrial	DHODH	Q02127	Q02127	1.32256	9	9	0	27.8	2.19093	10	10	2	27.6
Dehydrogenase/reductase SDR family member 7	DHRS7	Q9Y394-2;Q9Y394	Q9Y394-2;Q9Y394	0.0582473	2	2	0	6.9	0.744463	2	2	0	8.3
Dehydrogenase/reductase SDR family member 7B	DHRS7B	Q6IAN0	Q6IAN0	0.164143	6	4	2	15.4	0.926015	3	3	0	12
Pre-mRNA-splicing factor ATP-dependent RNA helicase DHX15	DHX15	O43143	O43143	-0.195467	22	18	2	24.5	0.318632	19	17	0	23.3
Putative pre-mRNA-splicing factor ATP-dependent RNA helicase DHX16	DHX16	O60231	O60231	-0.82054	2	2	1	2.8	0.943555	2	3	1	3.6
Putative ATP-dependent RNA helicase DHX30	DHX30	Q7L2E3-3;Q7L2E3;Q7L2E3-2	Q7L2E3-3;Q7L2E3;Q7L2E3-2	-0.388979	21	21	5	19.6	0.494312	12	14	2	12.1
ATP-dependent RNA helicase A	DHX9	Q08211;Q08211-2	Q08211	-0.174638	54	32	8	28	0.374673	37	25	3	21.3
Death-inducer obliterator 1	DIDO1	Q9BTC0;Q9BTC0-1	Q9BTC0;Q9BTC0-1	-0.748723	5	5	2	3.1	0.461144	3	3	0	1.5
H/ACA ribonucleoprotein complex subunit 4	DKC1	O60832;O60832-2	O60832;O60832-2	-0.0739854	10	8	1	14	0.371385	10	8	2	16.9
Dihydrolipoyllysine-residue acetyltransferase component of pyruvate dehydrogenase complex, mitochondrial	DLAT	P10515	P10515	0.342213	14	10	0	17.2	1.20806	9	9	1	15.8
Dihydrolipoyl dehydrogenase, mitochondrial	DLD	P09622;P09622-3;P09622-2	P09622;P09622-3;P09622-2	0.237319	15	13	2	27.9	1.22959	11	9	1	22
Disks large homolog 1	DLG1	Q12959-4;Q12959-2;Q12959-8;Q12959-9;Q12959-5;Q12959-3;Q12959-6;Q12959;Q12959-7;Q15700-5;Q15700-3;Q15700;Q15700-4;Q15700-2	Q12959-4;Q12959-2;Q12959-8;Q12959-9;Q12959-5;Q12959-3;Q12959-6;Q12959;Q12959-7	0.264116	5	5	1	10	0.922757	2	1	0	2
Dihydrolipoyllysine-residue succinyltransferase component of 2-oxoglutarate dehydrogenase complex, mitochondrial	DLST	P36957;P36957-2	P36957;P36957-2	0.0654344	23	12	1	25.4	0.909418	16	9	2	19.9
DNA methyltransferase 1-associated protein 1	DMAP1	Q9NPF5	Q9NPF5	0.0533895	4	5	3	11.6	-0.182565	2	2	1	4.9
DnaJ homolog subfamily A member 1	DNAJA1	P31689-2;P31689	P31689-2;P31689	-0.377519	7	5	0	15.4	0.540841	6	5	0	15.4
DnaJ homolog subfamily A member 2	DNAJA2	O60884	O60884	-0.143691	4	4	0	10.4	0.27221	4	4	0	10.9
DnaJ homolog subfamily A member 3, mitochondrial	DNAJA3	Q96EY1;Q96EY1-2;Q96EY1-3	Q96EY1;Q96EY1-2;Q96EY1-3	-0.880551	11	6	4	14.8	-0.325502	12	7	2	15
DnaJ homolog subfamily B member 11	DNAJB11	Q9UBS4	Q9UBS4	-0.25915	5	5	1	19.8	1.25003	5	4	1	15.1
DnaJ homolog subfamily B member 12	DNAJB12	Q9NXW2;Q9NXW2-2	Q9NXW2;Q9NXW2-2	-0.21491	4	4	0	12.3	0.843966	6	5	1	16.5
DnaJ homolog subfamily C member 11	DNAJC11	Q9NVH1;Q9NVH1-3;Q9NVH1-2	Q9NVH1;Q9NVH1-3;Q9NVH1-2	0.0930192	14	11	1	20.6	0.443752	16	15	2	28.1
Mitochondrial import inner membrane translocase subunit TIM14	DNAJC19	Q96DA6-2;Q96DA6	Q96DA6-2;Q96DA6	0.817705	9	7	2	70.3	1.38715	7	4	5	53.8
DnaJ homolog subfamily C member 8	DNAJC8	O75937	O75937	-0.31856	3	3	0	16.2	0.26986	2	2	0	6.7
DNA (cytosine-5)-methyltransferase 1	DNMT1	P26358-2;P26358;P26358-3	P26358-2;P26358;P26358-3	-0.283422	4	4	0	2.5	0.564371	2	3	0	1.9
Desmoglein-2	DSG2	Q14126	Q14126	-0.403485	11	9	1	8.8	0.386714	6	6	1	5.9
Desmoplakin	DSP	P15924-2;P15924-3;P15924	P15924-2;P15924-3;P15924	-0.59453	13	12	4	5.7	1.04082	4	6	2	3.1
Cytoplasmic dynein 1 heavy chain 1	DYNC1H1	Q14204	Q14204	0.0801119	15	16	0	3.5	0.300715	2	4	1	0.9
Dynein light chain 1, cytoplasmic	DYNLL1	P63167	P63167	-0.256063	6	1	1	50.6	0.29862	3	0	0	24.7
Probable rRNA-processing protein EBP2	EBNA1BP2	Q99848	Q99848	0.0787464	12	8	1	24.8	0.369576	8	7	0	19.9
Delta(3,5)-Delta(2,4)-dienoyl-CoA isomerase, mitochondrial	ECH1	Q13011	Q13011	0.0943713	5	5	0	17.7	1.01625	5	5	2	17.7
Enoyl-CoA hydratase, mitochondrial	ECHS1	P30084	P30084	0.25689	10	8	1	28.3	1.37038	7	5	1	20.3
Enoyl-CoA delta isomerase 1, mitochondrial	ECI1	P42126-2;P42126	P42126-2;P42126	0.319849	4	4	0	15.4	1.29453	3	2	1	8.1
Evolutionarily conserved signaling intermediate in Toll pathway, mitochondrial	ECSIT	Q9BQ95;Q9BQ95-4;Q9BQ95-2;Q9BQ95-3	Q9BQ95;Q9BQ95-4;Q9BQ95-2	1.14679	5	6	3	23	1.76685	4	5	1	22.5
Enhancer of mRNA-decapping protein 4	EDC4	Q6P2E9;Q6P2E9-2	Q6P2E9;Q6P2E9-2	-0.0264696	10	10	1	9.1	0.401883	9	8	1	7
Elongation factor 1-alpha 1;Putative elongation factor 1-alpha-like 3	EEF1A1;EEF1A1P5	P68104;Q5VTE0;P68104-2	P68104;Q5VTE0;P68104-2	-0.24996	21	6	0	29.2	0.591788	13	5	1	26.8
Elongation factor 1-beta	EEF1B2	P24534	P24534	-0.285583	2	2	1	12.4	0.508814	2	2	0	9.8
Elongation factor 1-delta	EEF1D	P29692;P29692-2;P29692-3;P29692-4	P29692;P29692-2;P29692-3;P29692-4	-0.246378	6	6	0	28.8	0.77475	5	4	2	22.1
Elongation factor 1-gamma	EEF1G	P26641;P26641-2	P26641;P26641-2	-0.349364	7	4	1	13.7	0.489868	7	6	1	13
Elongation factor 2	EEF2	P13639	P13639	-0.0509807	9	9	2	12.5	0.958365	5	7	0	9.4
Ephrin-B1	EFNB1	P98172	P98172	-0.555163	2	2	0	9	0.594291	2	2	0	9
116 kDa U5 small nuclear ribonucleoprotein component	EFTUD2	Q15029-2;Q15029-3;Q15029	Q15029-2;Q15029-3;Q15029	-0.241526	38	24	2	29.2	0.260895	36	22	2	27.9
Eukaryotic translation initiation factor 2 subunit 1	EIF2S1	P05198	P05198	-0.0329348	12	9	1	27	0.508362	7	8	0	27.6
Eukaryotic translation initiation factor 2 subunit 2	EIF2S2	P20042	P20042	0.0368901	11	11	0	33.6	0.505677	4	4	0	12
Eukaryotic translation initiation factor 2 subunit 3;Putative eukaryotic translation initiation factor 2 subunit 3-like protein	EIF2S3;EIF2S3L	P41091;Q2VIR3;Q2VIR3-2	P41091;Q2VIR3;Q2VIR3-2	-0.0670166	17	14	1	37.3	0.57145	13	14	0	36.2
Eukaryotic translation initiation factor 3 subunit A	EIF3A	Q14152;Q14152-2	Q14152;Q14152-2	-0.134382	25	22	1	15.1	0.505963	6	7	1	4.8
Eukaryotic translation initiation factor 3 subunit B	EIF3B	P55884;P55884-2	P55884;P55884-2	-0.0718003	12	12	2	16.1	0.467095	10	12	3	15.2
Eukaryotic translation initiation factor 3 subunit C;Eukaryotic translation initiation factor 3 subunit C-like protein	EIF3C;EIF3CL	Q99613-2;Q99613;B5ME19	Q99613-2;Q99613;B5ME19	-0.115347	16	13	3	14.6	0.557348	13	12	2	13.4
Eukaryotic translation initiation factor 3 subunit D	EIF3D	O15371-2;O15371-3;O15371	O15371-2;O15371-3;O15371	-0.0935712	6	7	0	13.6	0.642775	8	8	0	15.6
Eukaryotic translation initiation factor 3 subunit E	EIF3E	P60228	P60228	-0.0860938	14	13	3	32.1	0.495491	11	11	1	24.9
Eukaryotic translation initiation factor 3 subunit F	EIF3F	O00303	O00303	-0.0363631	16	8	2	27.2	0.533055	7	6	0	18.8
Eukaryotic translation initiation factor 3 subunit G	EIF3G	O75821	O75821	-0.114566	4	3	1	10.6	0.745237	3	3	0	10.6
Eukaryotic translation initiation factor 3 subunit H	EIF3H	O15372	O15372	-0.254737	3	3	0	8.2	0.685895	4	3	2	8.2
Eukaryotic translation initiation factor 3 subunit I	EIF3I	Q13347	Q13347	-0.170053	5	4	0	13.5	0.43778	8	7	3	23.7
Eukaryotic translation initiation factor 3 subunit J	EIF3J	O75822;O75822-3;O75822-2	O75822;O75822-3;O75822-2	0.11063	3	3	0	14	0.388601	3	3	0	12.4
Eukaryotic translation initiation factor 3 subunit L	EIF3L	Q9Y262-2;Q9Y262	Q9Y262-2;Q9Y262	0.0297002	10	11	0	19.6	0.590484	8	8	2	14.7
Eukaryotic translation initiation factor 3 subunit M	EIF3M	Q7L2H7-2;Q7L2H7	Q7L2H7-2;Q7L2H7	-0.0550965	2	2	0	9.5	0.691779	4	3	0	9.5
Eukaryotic initiation factor 4A-I;Eukaryotic initiation factor 4A-II;Eukaryotic initiation factor 4A-II, N-terminally processed	EIF4A1;EIF4A2	P60842;P60842-2;Q14240;Q14240-2	P60842;P60842-2;Q14240;Q14240-2	-0.173319	8	6	1	22.4	0.543236	6	7	0	24.9
Eukaryotic initiation factor 4A-III;Eukaryotic initiation factor 4A-III, N-terminally processed	EIF4A3	P38919	P38919	-0.192217	28	15	4	33.8	0.131282	21	16	4	38
Eukaryotic translation initiation factor 5B	EIF5B	O60841	O60841	0.061707	3	3	1	3	0.36708	2	3	0	3.2
Eukaryotic translation initiation factor 6	EIF6	P56537;P56537-2	P56537;P56537-2	-0.0654005	5	6	0	32.7	0.608738	5	4	0	19.6
ELAV-like protein 1	ELAVL1	Q15717;Q15717-2	Q15717;Q15717-2	-0.121063	13	8	0	33.7	0.331028	8	9	0	28.5
Elongation of very long chain fatty acids protein 1	ELOVL1	Q9BW60;Q9BW60-2	Q9BW60;Q9BW60-2	-0.196508	2	2	0	9.3	0.87271	2	3	1	14
ER membrane protein complex subunit 1	EMC1	Q8N766-3;Q8N766-2;Q8N766;Q8N766-4	Q8N766-3;Q8N766-2;Q8N766;Q8N766-4	-0.0281457	14	14	0	16.2	0.928649	15	14	2	14.5
ER membrane protein complex subunit 2	EMC2	Q15006	Q15006	-0.0489345	6	3	2	11.8	0.817079	2	2	0	7.4
ER membrane protein complex subunit 3	EMC3	Q9P0I2-2;Q9P0I2	Q9P0I2-2;Q9P0I2	-0.0399629	6	5	0	23.7	0.917025	5	3	0	15.5
Emerin	EMD	P50402	P50402	-0.0896818	15	10	0	36.6	0.746277	14	11	0	38.2
Ribosomal RNA small subunit methyltransferase NEP1	EMG1	Q92979	Q92979	-0.0277338	2	1	2	4.1	0.301746	2	2	0	8.6
Alpha-enolase	ENO1	P06733;P06733-2;P13929-3;P09104-2;P13929-2;P13929;P09104	P06733;P06733-2	-0.39051	8	8	1	24	0.440205	3	3	1	8.3
Protein 4.1	EPB41	P11171-5;P11171-2;P11171;P11171-6;P11171-4;P11171-3;P11171-7	P11171-5;P11171-2;P11171;P11171-6;P11171-4;P11171-3	-0.0622941	7	6	1	8.6	0.423313	3	4	1	7.2
Band 4.1-like protein 2	EPB41L2	O43491;O43491-4;O43491-3;O43491-2	O43491;O43491-4;O43491-3;O43491-2	-0.233905	29	18	3	25	0.453222	15	11	1	14.7
Band 4.1-like protein 3;Band 4.1-like protein 3, N-terminally processed	EPB41L3	Q9Y2J2-2;Q9Y2J2;Q9Y2J2-4;Q9Y2J2-3	Q9Y2J2-2;Q9Y2J2;Q9Y2J2-4;Q9Y2J2-3	-0.122381	21	12	2	21.4	0.643518	10	10	1	18.8
Ephrin type-A receptor 2	EPHA2	P29317;Q9UF33-2;Q9UF33-3;P54762-5;P54764-2;P54762;P54764;P29323-2;P54760;P29323-3;Q15375-2;Q15375-4;Q15375;P54753;Q9UF33;P29323	P29317	-0.166163	3	3	1	3.4	0.860635	2	3	1	3.4
Epoxide hydrolase 1	EPHX1	P07099	P07099	0.116897	7	6	0	10.8	0.928429	9	9	1	18.7
Epiplakin	EPPK1	P58107	P58107	-0.150369	26	27	4	13.1	0.640231	18	19	7	12.2
Bifunctional glutamate/proline--tRNA ligase;Glutamate--tRNA ligase;Proline--tRNA ligase	EPRS	P07814	P07814	0.124063	12	12	0	8.4	0.775589	5	6	0	4.4
Endoplasmic reticulum-Golgi intermediate compartment protein 1	ERGIC1	Q969X5-2;Q969X5	Q969X5-2;Q969X5	-0.0970697	3	3	0	15.7	0.578844	3	3	0	13.6
Endoplasmic reticulum-Golgi intermediate compartment protein 3	ERGIC3	Q9Y282-3;Q9Y282;Q9Y282-2	Q9Y282-3;Q9Y282;Q9Y282-2	-0.15258	5	5	1	17	0.745648	2	2	0	6.2
Enhancer of rudimentary homolog	ERH	P84090	P84090	-0.167993	10	7	0	50	0.360749	7	6	1	34.6
Endoplasmic reticulum lectin 1	ERLEC1	Q96DZ1;Q96DZ1-3;Q96DZ1-2	Q96DZ1;Q96DZ1-3;Q96DZ1-2	-0.203419	2	2	0	6.4	1.08924	3	3	2	9.1
Erlin-1	ERLIN1	O75477	O75477	0.198997	4	4	0	19.3	1.06428	5	4	2	19.3
Erlin-2	ERLIN2	O94905;O94905-2;O94905-3	O94905	0.224287	23	12	2	38.6	1.00043	12	8	0	27.4
Endoplasmic reticulum metallopeptidase 1	ERMP1	Q7Z2K6;Q7Z2K6-2	Q7Z2K6	-0.0647817	5	6	1	8.2	0.78829	4	4	1	4.8
Endoplasmic reticulum resident protein 44	ERP44	Q9BS26	Q9BS26	-0.52612	4	4	2	10.1	0.749063	4	5	3	13.8
Extended synaptotagmin-1	ESYT1	Q9BSJ8;Q9BSJ8-2	Q9BSJ8;Q9BSJ8-2	-0.113988	15	12	2	13.5	0.640884	9	8	1	8.7
Extended synaptotagmin-2	ESYT2	A0FGR8-2;A0FGR8;A0FGR8-6;A0FGR8-5;A0FGR8-4	A0FGR8-2;A0FGR8;A0FGR8-6	0.105812	6	5	2	6.6	0.715012	6	7	2	9.3
Electron transfer flavoprotein subunit alpha, mitochondrial	ETFA	P13804-2;P13804	P13804-2;P13804	-0.0223756	4	4	0	18	1.06383	4	4	0	15.8
Electron transfer flavoprotein subunit beta	ETFB	P38117;P38117-2	P38117;P38117-2	0.313478	9	9	0	30.6	1.38315	12	9	5	38
Electron transfer flavoprotein-ubiquinone oxidoreductase, mitochondrial	ETFDH	Q16134;Q16134-3	Q16134;Q16134-3	2.10923	15	15	8	27.7	3.15034	16	16	9	28.8
Exonuclease 3-5 domain-containing protein 2	EXD2	Q9NVH0-2;Q9NVH0	Q9NVH0-2;Q9NVH0	-0.0574818	8	9	1	20.8	0.876572	6	7	1	17.1
Exosome complex component CSL4	EXOSC1	Q9Y3B2	Q9Y3B2	-0.0525956	3	3	1	21	0.504325	4	4	0	24.6
Exosome component 10	EXOSC10	Q01780;Q01780-2	Q01780;Q01780-2	-0.0358898	14	15	1	19.8	0.394335	9	10	0	13.4
Exosome complex component RRP4	EXOSC2	Q13868-3;Q13868;Q13868-2	Q13868-3;Q13868;Q13868-2	0.0359054	4	5	0	24.7	0.310003	3	3	0	14.4
Exosome complex component RRP40	EXOSC3	Q9NQT5;Q9NQT5-2	Q9NQT5;Q9NQT5-2	-0.0397106	6	6	0	29.1	0.616348	3	2	1	11.3
Exosome complex component RRP41	EXOSC4	Q9NPD3	Q9NPD3	-0.0896204	5	4	0	17.6	0.450991	7	5	0	20.8
Exosome complex component RRP46	EXOSC5	Q9NQT4	Q9NQT4	-0.119197	5	4	0	19.1	0.443203	3	3	0	14.9
Exosome complex component MTR3	EXOSC6	Q5RKV6	Q5RKV6	-0.0740309	2	4	0	18.8	0.485014	3	4	0	20.2
Exosome complex component RRP42	EXOSC7	Q15024	Q15024	-0.180332	2	3	0	12	0.593311	3	2	0	7.6
Exosome complex component RRP43	EXOSC8	Q96B26	Q96B26	-0.0526405	6	6	0	19.9	0.381141	6	5	1	18.1
Exosome complex component RRP45	EXOSC9	Q06265;Q06265-2;Q06265-3;Q06265-4	Q06265;Q06265-2;Q06265-3;Q06265-4	-0.107586	11	9	3	24.4	0.409144	5	6	1	14.4
Ezrin	EZR	P15311;P35241-3	P15311	-0.193387	6	3	1	10.8	0.19952	4	2	0	10.6
Fatty acid-binding protein, epidermal	FABP5	Q01469	Q01469	-2.51482	6	1	6	6.7	1.95495	4	2	4	7.4
FAS-associated factor 2	FAF2	Q96CS3	Q96CS3	-0.10967	10	10	1	31	0.760651	8	8	1	25.6
Protein FAM162A	FAM162A	Q96A26	Q96A26	1.9706	13	8	0	34.4	2.4456	10	8	1	31.8
Protein FAM210A	FAM210A	Q96ND0	Q96ND0	1.83123	3	3	0	11.4	2.49875	2	2	0	5.9
Redox-regulatory protein FAM213A	FAM213A	Q9BRX8-2;Q9BRX8	Q9BRX8-2;Q9BRX8	0.275365	2	2	0	8.3	1.10039	2	2	0	8.3
Protein FAM3C	FAM3C	Q92520	Q92520	-0.1386	5	5	0	27.3	0.53598	3	3	0	15
Protein FAM98B	FAM98B	Q52LJ0-1;Q52LJ0	Q52LJ0-1;Q52LJ0	-0.0830344	3	3	1	10.9	0.354907	3	4	1	15.2
Fanconi anemia group D2 protein	FANCD2	Q9BXW9;Q9BXW9-1;Q9BXW9-3;Q9BXW9-4	Q9BXW9;Q9BXW9-1;Q9BXW9-3	0.0318186	19	19	1	13	0.379263	10	14	0	9.9
Fanconi anemia group I protein	FANCI	Q9NVI1;Q9NVI1-2;Q9NVI1-1;Q9NVI1-4	Q9NVI1;Q9NVI1-2;Q9NVI1-1	-0.0570613	14	15	1	11.8	0.238579	5	6	2	5
Fatty acyl-CoA reductase 1	FAR1	Q8WVX9	Q8WVX9	-0.744004	5	6	1	13.4	0.270312	5	5	2	11.1
Phenylalanine--tRNA ligase beta subunit	FARSB	Q9NSD9;Q9NSD9-2	Q9NSD9;Q9NSD9-2	-0.228233	4	4	3	6.8	0.560494	2	6	1	11.2
rRNA 2-O-methyltransferase fibrillarin	FBL	P22087	P22087	-0.206329	6	6	1	29	0.571107	5	4	1	15.9
F-box only protein 17	FBXO17	Q96EF6	Q96EF6	-0.0698911	6	6	2	21.9	0.743352	4	4	1	14.4
Squalene synthase	FDFT1	P37268;P37268-5;P37268-2;P37268-4;P37268-3	P37268;P37268-5;P37268-2;P37268-4;P37268-3	-0.3465	8	8	2	23.3	0.740263	5	6	1	16.3
Flap endonuclease 1	FEN1	P39748;P39748-2	P39748;P39748-2	-0.164965	3	3	1	10	0.458763	3	3	0	10
Fumarate hydratase, mitochondrial	FH	P07954-2;P07954	P07954-2;P07954	0.321235	2	2	0	6.4	1.36554	2	3	1	9.6
Pre-mRNA 3-end-processing factor FIP1	FIP1L1	Q6UN15-3;Q6UN15-5;Q6UN15;Q6UN15-4	Q6UN15-3;Q6UN15-5;Q6UN15;Q6UN15-4	-0.0395178	8	6	0	13.5	0.300484	7	5	1	13.8
Peptidyl-prolyl cis-trans isomerase FKBP11	FKBP11	Q9NYL4-2;Q9NYL4	Q9NYL4-2;Q9NYL4	-0.664791	3	2	1	12.3	1.23548	3	2	0	12.3
Peptidyl-prolyl cis-trans isomerase FKBP8	FKBP8	Q14318-2;Q14318;Q14318-3	Q14318-2;Q14318	-0.0219361	14	9	2	28.6	0.90958	8	6	1	17.2
Flotillin-2	FLOT2	Q14254	Q14254	-0.0182204	2	3	0	9.1	1.20663	2	3	2	8.4
Protein FMC1 homolog;Putative RNA-binding protein Luc7-like 2	FMC1;LUC7L2	Q96HJ9-2;Q96HJ9;Q9Y383-3;Q9Y383-2	Q96HJ9-2;Q96HJ9;Q9Y383-3;Q9Y383-2	-0.140078	5	2	1	11.6	0.46172	2	1	0	5.7
pre-rRNA processing protein FTSJ3	FTSJ3	Q8IY81	Q8IY81	-0.0616464	7	7	0	9.4	0.511979	6	6	0	9
Far upstream element-binding protein 1	FUBP1	Q96AE4;Q96AE4-2	Q96AE4;Q96AE4-2	-0.222734	10	11	0	22.8	0.411445	9	9	1	18.6
Far upstream element-binding protein 3	FUBP3	Q96I24;Q96I24-2	Q96I24;Q96I24-2	-0.191376	3	5	0	11.5	0.287325	5	5	0	11.5
RNA-binding protein FUS	FUS	P35637-2;P35637	P35637-2;P35637	-0.189434	9	3	0	11.6	0.431948	10	4	2	13.9
Fragile X mental retardation syndrome-related protein 2	FXR2	P51116;Q06787-8;Q06787-6;Q06787-2;Q06787-4;Q06787-5;Q06787-9;Q06787-7;Q06787-3;Q06787	P51116	-0.18007	9	6	1	16.3	0.538094	7	6	1	15.2
Ras GTPase-activating protein-binding protein 1	G3BP1	Q13283;Q13283-2	Q13283	-0.319334	8	7	0	23.8	0.453004	6	4	0	12.4
Polypeptide N-acetylgalactosaminyltransferase 2;Polypeptide N-acetylgalactosaminyltransferase 2 soluble form	GALNT2	Q10471;Q10471-2	Q10471	-0.000909158	4	4	0	7.4	0.730344	2	2	0	4
Neutral alpha-glucosidase AB	GANAB	Q14697	Q14697	-0.129687	18	1	1	20.1	0.6333	13	1	2	15.9
Glyceraldehyde-3-phosphate dehydrogenase	GAPDH	P04406;P04406-2	P04406;P04406-2	-1.27226	5	5	0	18.5	0.820514	5	5	1	18.5
H/ACA ribonucleoprotein complex subunit 1	GAR1	Q9NY12-2;Q9NY12	Q9NY12-2;Q9NY12	-0.0686497	2	2	0	8	0.479714	2	2	0	8
Glucosylceramidase	GBA	P04062-4;P04062-5;P04062-2;P04062;P04062-3	P04062-4;P04062-5;P04062-2;P04062;P04062-3	-0.271165	4	4	1	8.5	0.675351	2	3	0	6.9
Protein NipSnap homolog 2	GBAS	O75323;O75323-2	O75323;O75323-2	0.0110662	2	1	0	3.1	0.959514	2	2	0	5.9
Ganglioside-induced differentiation-associated protein 1	GDAP1	Q8TB36-2;Q8TB36	Q8TB36-2;Q8TB36	0.136585	2	2	0	9	0.860478	3	3	0	12.4
Growth hormone-inducible transmembrane protein	GHITM	Q9H3K2	Q9H3K2	0.71396	4	4	0	11.9	0.995678	4	4	0	12.2
Glycerol kinase;Putative glycerol kinase 3	GK;GK3P	P32189-1;P32189-4;P32189-2;P32189;Q14409	P32189-1;P32189-4;P32189-2;P32189;Q14409	-0.262815	19	11	1	32.1	0.355645	11	7	1	19.3
Nucleoporin GLE1	GLE1	Q53GS7-2;Q53GS7	Q53GS7-2;Q53GS7	0.623211	4	5	2	7.9	0.533827	3	3	2	5.2
Golgi apparatus protein 1	GLG1	Q92896;Q92896-3;Q92896-2	Q92896;Q92896-3;Q92896-2	-0.265189	5	5	0	4.3	0.250715	3	3	0	2.4
Glutamate dehydrogenase 1, mitochondrial;Glutamate dehydrogenase 2, mitochondrial	GLUD1;GLUD2	P00367;P00367-3;P00367-2;P49448	P00367;P00367-3;P00367-2;P49448	-0.37977	25	22	4	41.6	0.415653	14	15	1	30.8
Guanine nucleotide-binding protein subunit alpha-11	GNA11	P29992;O95837	P29992	-0.195913	4	1	0	12.3	0.549789	2	2	0	13.4
Guanine nucleotide-binding protein G(i) subunit alpha-1	GNAI1	P63096;P63096-2	P63096;P63096-2	-0.144345	3	3	1	20.1	0.486995	2	2	0	15.8
Guanine nucleotide-binding protein G(i) subunit alpha-2	GNAI2	P04899;P04899-4;P04899-6;P04899-3;P04899-5;P04899-2	P04899;P04899-4;P04899-6;P04899-3;P04899-5;P04899-2	-0.106141	9	5	0	27.9	0.55368	7	4	0	24.2
Guanine nucleotide-binding protein G(k) subunit alpha	GNAI3	P08754	P08754	-0.134192	5	4	0	22.3	0.476017	4	4	0	22.3
Guanine nucleotide-binding protein G(s) subunit alpha isoforms short;Guanine nucleotide-binding protein G(s) subunit alpha isoforms XLas	GNAS	P63092;P63092-4;Q5JWF2;P63092-3;P63092-2;Q5JWF2-2;P11488;P19087;A8MTJ3;P38405;P38405-2	P63092;P63092-4;Q5JWF2;P63092-3;P63092-2;Q5JWF2-2	-0.1254	12	8	0	26.4	0.445166	14	7	0	24.9
Guanine nucleotide-binding protein G(I)/G(S)/G(T) subunit beta-1	GNB1	P62873-2;P62873;P16520-2;P16520	P62873-2;P62873	-0.0955738	18	11	0	52.7	0.467593	13	2	0	20.8
Guanine nucleotide-binding protein G(I)/G(S)/G(T) subunit beta-2	GNB2	P62879;P62879-2	P62879;P62879-2	0.0204844	3	3	0	22.1	0.405757	3	2	0	20.9
Guanine nucleotide-binding protein subunit beta-2-like 1;Guanine nucleotide-binding protein subunit beta-2-like 1, N-terminally processed	GNB2L1	P63244	P63244	-0.173059	15	14	1	45.1	0.65549	16	14	2	45.1
Nucleolar GTP-binding protein 2	GNL2	Q13823	Q13823	-0.0551416	6	7	0	10.3	0.668478	6	6	1	8.8
Guanine nucleotide-binding protein-like 3	GNL3	Q9BVP2-2;Q9BVP2	Q9BVP2-2;Q9BVP2	-0.0196236	19	17	3	28.3	0.433019	17	15	1	23.6
Guanine nucleotide-binding protein-like 3-like protein	GNL3L	Q9NVN8	Q9NVN8	-0.213454	5	6	1	10.5	0.578607	5	5	0	8.8
Golgin subfamily A member 2	GOLGA2	Q08379;Q08379-2	Q08379;Q08379-2	-0.337995	7	5	4	7.3	0.34716	4	5	2	6
Golgin subfamily B member 1	GOLGB1	Q14789-4;Q14789-3;Q14789;Q14789-2	Q14789-4;Q14789-3;Q14789;Q14789-2	-0.278619	19	20	1	7	0.81459	2	6	2	2.1
Golgi integral membrane protein 4	GOLIM4	O00461	O00461	-0.124377	8	5	0	9.2	0.598544	3	2	0	3.9
Golgi membrane protein 1	GOLM1	Q8NBJ4-2;Q8NBJ4	Q8NBJ4-2;Q8NBJ4	-0.396992	11	9	2	26.3	0.680613	8	6	3	19.4
Golgi SNAP receptor complex member 1	GOSR1	O95249;O95249-2	O95249;O95249-2	-0.0965915	5	5	0	22.8	0.490395	2	2	0	8.8
Aspartate aminotransferase, mitochondrial	GOT2	P00505;P00505-2	P00505;P00505-2	0.524164	20	16	3	42.3	1.47173	12	13	1	32.8
Glycosylphosphatidylinositol anchor attachment 1 protein	GPAA1	O43292-2;O43292	O43292-2;O43292	0.381837	3	3	0	6.4	1.13473	2	3	1	5.5
G patch domain-containing protein 4	GPATCH4	Q5T3I0-3;Q5T3I0;Q5T3I0-2	Q5T3I0-3;Q5T3I0	-0.135665	3	3	2	8	0.366057	2	2	1	4.2
Glycerol-3-phosphate dehydrogenase, mitochondrial	GPD2	P43304;P43304-2;REV__Q8TBE9	P43304;P43304-2	1.11557	20	21	3	28.9	1.75229	26	23	17	33.3
Integral membrane protein GPR180	GPR180	Q86V85	Q86V85	0.155361	2	2	0	5.7	0.991513	2	2	0	5.7
GRAM domain-containing protein 1A	GRAMD1A	Q96CP6-2;Q96CP6-3;Q96CP6;Q3KR37-2;Q3KR37;Q3KR37-4	Q96CP6-2;Q96CP6-3;Q96CP6	-0.0409569	7	7	2	13.2	1.1025	3	6	0	10.4
GrpE protein homolog 1, mitochondrial	GRPEL1	Q9HAV7	Q9HAV7	-0.285618	8	7	0	33.6	0.449257	4	4	0	18
G-rich sequence factor 1	GRSF1	Q12849-5;Q12849	Q12849-5;Q12849	-0.311488	6	5	0	18.2	0.415634	7	6	2	20.4
Glutamate-rich WD repeat-containing protein 1	GRWD1	Q9BQ67	Q9BQ67	0.0275787	7	7	2	18.6	0.834082	6	6	2	17.7
General transcription factor II-I	GTF2I	P78347-2;P78347-4;P78347-3;P78347;P78347-5;Q86UP8-3;Q86UP8;Q6EKJ0	P78347-2;P78347-4;P78347-3;P78347	-0.146483	32	16	8	20.1	0.267774	32	18	7	20.7
General transcription factor 3C polypeptide 1	GTF3C1	Q12789-3;Q12789	Q12789-3;Q12789	-0.0416548	8	8	0	4.5	0.773714	2	3	1	1.4
General transcription factor 3C polypeptide 2	GTF3C2	Q8WUA4;Q8WUA4-2	Q8WUA4;Q8WUA4-2	-0.273064	5	6	1	9.5	0.421245	4	4	0	4.2
General transcription factor 3C polypeptide 3	GTF3C3	Q9Y5Q9;Q9Y5Q9-2	Q9Y5Q9;Q9Y5Q9-2	-0.185245	4	4	2	5.8	0.28958	3	4	0	6.7
General transcription factor 3C polypeptide 4	GTF3C4	Q9UKN8	Q9UKN8	-0.0982739	4	5	1	5.8	0.280089	4	4	1	4.5
General transcription factor 3C polypeptide 5	GTF3C5	Q9Y5Q8-2;Q9Y5Q8;Q9Y5Q8-3	Q9Y5Q8-2;Q9Y5Q8;Q9Y5Q8-3	-0.24768	5	7	1	13.9	0.38116	5	6	0	12.4
Nucleolar GTP-binding protein 1	GTPBP4	Q9BZE4;Q9BZE4-2;Q9BZE4-3	Q9BZE4;Q9BZE4-2;Q9BZE4-3	-0.0646157	9	10	0	15.6	0.53174	6	6	0	10.4
Histone H1x	H1FX	Q92522	Q92522	-0.146004	6	5	1	24.4	0.507952	6	6	0	24.4
Histone H3.3C;Histone H3.2;Histone H3.1t;Histone H3.3;Histone H3.1	H3F3C;HIST2H3A;HIST3H3;H3F3A;HIST1H3A	Q6NXT2;Q71DI3;Q16695;P84243;P68431	Q6NXT2;Q71DI3;Q16695;P84243;P68431	-0.123858	3	2	0	11.9	-0.320427	3	2	0	11.9
Very-long-chain (3R)-3-hydroxyacyl-CoA dehydratase 3	HACD3	Q9P035;Q9P035-2	Q9P035;Q9P035-2	-0.023211	15	10	0	24.3	0.78272	12	10	2	23.5
Trifunctional enzyme subunit alpha, mitochondrial;Long-chain enoyl-CoA hydratase;Long chain 3-hydroxyacyl-CoA dehydrogenase	HADHA	P40939	P40939	0.295253	26	19	3	26.6	0.878799	22	19	1	29.5
Trifunctional enzyme subunit beta, mitochondrial;3-ketoacyl-CoA thiolase	HADHB	P55084-2;P55084	P55084-2;P55084	0.489748	25	17	4	33	1.2658	13	13	1	26.1
Hydroxyacylglutathione hydrolase, mitochondrial	HAGH	Q16775;Q16775-2;Q16775-3	Q16775;Q16775-2;Q16775-3	-0.273535	2	2	1	6.5	0.812587	2	2	1	6.5
HCLS1-associated protein X-1	HAX1	O00165;O00165-2;O00165-5;O00165-3;O00165-4;O00165-6	O00165;O00165-2;O00165-5;O00165-3	-0.935145	15	9	0	38.4	-0.0951818	9	8	0	29.7
Cytochrome c-type heme lyase	HCCS	P53701	P53701	1.49513	7	7	1	26.1	2.35631	3	3	0	14.9
Host cell factor 1;HCF N-terminal chain 1;HCF N-terminal chain 2;HCF N-terminal chain 3;HCF N-terminal chain 4;HCF N-terminal chain 5;HCF N-terminal chain 6;HCF C-terminal chain 1;HCF C-terminal chain 2;HCF C-terminal chain 3;HCF C-terminal chain 4;HCF C-terminal chain 5;HCF C-terminal chain 6	HCFC1	P51610-2;P51610;P51610-4;P51610-3	P51610-2;P51610;P51610-4	-0.16592	14	13	1	8.5	0.308162	13	13	2	8.1
Histone deacetylase 1	HDAC1	Q13547	Q13547	-0.176723	6	2	0	10.8	0.214056	8	3	0	13.1
Vigilin	HDLBP	Q00341;Q00341-2	Q00341;Q00341-2	-0.254943	11	12	1	9.8	0.867463	5	6	0	4.3
HEAT repeat-containing protein 1;HEAT repeat-containing protein 1, N-terminally processed	HEATR1	Q9H583	Q9H583	-0.237779	11	12	1	5.6	0.171011	5	6	2	2.7
E3 ubiquitin-protein ligase HECTD3	HECTD3	Q5T447;Q5T447-2	Q5T447;Q5T447-2	-0.272925	2	2	1	3	0.68059	3	4	0	6.4
3-hydroxyisobutyrate dehydrogenase, mitochondrial	HIBADH	P31937	P31937	0.859652	6	6	0	28.9	1.98604	2	3	1	14
3-hydroxyisobutyryl-CoA hydrolase, mitochondrial	HIBCH	Q6NVY1;Q6NVY1-2	Q6NVY1;Q6NVY1-2	0.0340748	5	5	0	12.7	1.02022	3	4	0	10.9
Histone H1.2;Histone H1.4;Histone H1.3	HIST1H1C;HIST1H1E;HIST1H1D	P16403;P10412;P16402;P22492;Q02539	P16403;P10412;P16402	0.140909	23	8	1	25.4	0.827308	17	8	2	25.4
Histone H2A type 1-J;Histone H2A type 1-H;Histone H2A.J;Histone H2A type 2-C;Histone H2A type 2-A;Histone H2A type 1-D;Histone H2A type 1;Histone H2A type 1-C;Histone H2A type 3;Histone H2A type 1-B/E;Histone H2A type 1-A;Histone H2AX	HIST1H2AJ;HIST1H2AH;H2AFJ;HIST2H2AC;HIST2H2AA3;HIST1H2AD;HIST1H2AG;HIST1H2AC;HIST3H2A;HIST1H2AB;HIST1H2AA;H2AFX	Q99878;Q96KK5;Q9BTM1;Q16777;Q6FI13;P20671;P0C0S8;Q9BTM1-2;Q93077;Q7L7L0;P04908;Q96QV6;P16104	Q99878;Q96KK5;Q9BTM1;Q16777;Q6FI13;P20671;P0C0S8;Q9BTM1-2;Q93077;Q7L7L0;P04908;Q96QV6;P16104	-0.0953117	10	2	0	21.1	-0.0480967	9	1	0	21.1
Histone H2B type 1-L;Histone H2B type 1-M;Histone H2B type 1-N;Histone H2B type 1-H;Histone H2B type 2-F;Histone H2B type 1-C/E/F/G/I;Histone H2B type 1-D;Histone H2B type F-S;Histone H2B type 1-K	HIST1H2BL;HIST1H2BM;HIST1H2BN;HIST1H2BH;HIST2H2BF;HIST1H2BC;HIST1H2BD;H2BFS;HIST1H2BK	Q99880;Q99879;Q99877;Q93079;Q5QNW6;P62807;P58876;P57053;O60814;Q5QNW6-2;Q96A08	Q99880;Q99879;Q99877;Q93079;Q5QNW6;P62807;P58876;P57053;O60814;Q5QNW6-2	0.139339	5	2	0	27	-0.104471	3	2	1	15.1
Histone H4	HIST1H4A	P62805	P62805	0.012211	16	5	1	41.7	-0.245617	10	5	0	41.7
Hexokinase-1	HK1	P19367-4;P19367-2;P19367;P19367-3;Q2TB90;P52790;Q2TB90-3;Q2TB90-2	P19367-4;P19367-2;P19367;P19367-3	0.0892269	38	25	5	30.1	0.556839	29	21	2	26.6
Hexokinase-2	HK2	P52789	P52789	-0.149873	3	3	1	8.2	0.808513	2	2	1	7
HLA class I histocompatibility antigen, A-3 alpha chain	HLA-A	P04439;P04439-2	P04439;P04439-2	-0.302386	16	5	2	37.3	0.661	9	3	0	23.3
HLA class I histocompatibility antigen, B-7 alpha chain	HLA-B	P01889	P01889	-0.216233	5	2	2	17.7	0.74456	4	3	0	16.6
HLA class I histocompatibility antigen, alpha chain G	HLA-G	P17693;P17693-5;P17693-4	P17693;P17693-5	-0.879728	2	1	1	7.1	0.827154	2	1	0	6.8
Minor histocompatibility antigen H13	HM13	Q8TCT9-5;Q8TCT9;Q8TCT9-4;Q8TCT9-2	Q8TCT9-5;Q8TCT9;Q8TCT9-4;Q8TCT9-2	-0.0110209	10	6	0	20.6	0.937409	11	9	2	30.7
High mobility group protein B2	HMGB2	P26583	P26583	-0.132198	3	2	0	18.7	0.416481	2	1	0	6.2
Heme oxygenase 1	HMOX1	P09601	P09601	-0.47297	5	5	0	20.8	1.10815	2	2	1	8.3
Heme oxygenase 2	HMOX2	P30519;P30519-2	P30519;P30519-2	-0.0850834	2	2	0	7.9	0.848791	2	2	0	9.2
Heterogeneous nuclear ribonucleoprotein A0	HNRNPA0	Q13151	Q13151	-0.093217	8	5	0	22.3	0.522634	9	4	0	17
Heterogeneous nuclear ribonucleoprotein A1;Heterogeneous nuclear ribonucleoprotein A1, N-terminally processed;Heterogeneous nuclear ribonucleoprotein A1-like 2	HNRNPA1;HNRNPA1L2	P09651-2;P09651;P09651-3;Q32P51	P09651-2;P09651;P09651-3;Q32P51	-0.126785	29	13	3	46.2	0.481364	27	11	4	35.9
Heterogeneous nuclear ribonucleoproteins A2/B1	HNRNPA2B1	P22626;P22626-2	P22626;P22626-2	-0.10883	41	22	0	59.5	0.46939	35	22	0	51.3
Heterogeneous nuclear ribonucleoprotein A3	HNRNPA3	P51991	P51991	-0.0532541	14	1	0	24.3	0.511382	8	1	1	24.6
Heterogeneous nuclear ribonucleoprotein A/B	HNRNPAB	Q99729-3;Q99729-2;Q99729-4;Q99729	Q99729-3;Q99729-2;Q99729-4;Q99729	-0.0288079	20	11	0	36.1	0.425772	15	12	1	36.5
Heterogeneous nuclear ribonucleoproteins C1/C2	HNRNPC	P07910;P07910-3;P0DMR1;O60812;B7ZW38;B2RXH8	P07910;P07910-3	-0.248296	34	1	0	48	0.146084	15	0	0	35.9
Heterogeneous nuclear ribonucleoprotein D0	HNRNPD	Q14103-4;Q14103-3;Q14103-2;Q14103	Q14103-4;Q14103-3;Q14103-2;Q14103	-0.108721	28	12	3	32.1	0.413346	17	7	1	22.6
Heterogeneous nuclear ribonucleoprotein D-like	HNRNPDL	O14979;O14979-3;O14979-2	O14979;O14979-3;O14979-2	-0.222212	9	6	0	21.4	0.49287	11	8	1	23.6
Heterogeneous nuclear ribonucleoprotein F;Heterogeneous nuclear ribonucleoprotein F, N-terminally processed	HNRNPF	P52597	P52597	-0.214926	35	15	3	54.2	0.361435	19	18	0	58.6
Heterogeneous nuclear ribonucleoprotein H;Heterogeneous nuclear ribonucleoprotein H, N-terminally processed	HNRNPH1	P31943	P31943	-0.114691	53	13	1	53.7	0.403179	37	14	0	52.1
Heterogeneous nuclear ribonucleoprotein H2	HNRNPH2	P55795	P55795	-0.0784875	7	5	1	40.1	0.456821	3	2	2	29.2
Heterogeneous nuclear ribonucleoprotein H3	HNRNPH3	P31942-2;P31942;P31942-3;P31942-4;P31942-6;P31942-5	P31942-2;P31942;P31942-3	-0.0531493	10	7	0	24.5	0.547995	8	8	0	30.8
Heterogeneous nuclear ribonucleoprotein K	HNRNPK	P61978-3;P61978;P61978-2	P61978-3;P61978;P61978-2	-0.126533	43	19	4	46.4	0.492261	36	20	4	45
Heterogeneous nuclear ribonucleoprotein L	HNRNPL	P14866;P14866-2	P14866;P14866-2	-0.160443	29	21	3	46.2	0.528157	21	21	0	51.6
Heterogeneous nuclear ribonucleoprotein M	HNRNPM	P52272-2;P52272	P52272-2;P52272	-0.139999	55	23	3	38.8	0.357529	54	27	4	40.4
Heterogeneous nuclear ribonucleoprotein R	HNRNPR	O43390;O43390-2;O43390-3;O43390-4	O43390;O43390-2;O43390-3;O43390-4	-0.0725738	45	14	4	31.1	0.230211	33	11	1	25.6
Heterogeneous nuclear ribonucleoprotein U	HNRNPU	Q00839-2;Q00839	Q00839-2;Q00839	-0.10417	73	28	11	28	0.384923	60	28	5	32.6
Heterogeneous nuclear ribonucleoprotein U-like protein 1	HNRNPUL1	Q9BUJ2-2;Q9BUJ2;Q9BUJ2-4;Q9BUJ2-3	Q9BUJ2-2;Q9BUJ2;Q9BUJ2-4;Q9BUJ2-3	-0.217524	7	9	2	14.3	0.43491	5	6	0	10.4
Heterogeneous nuclear ribonucleoprotein U-like protein 2	HNRNPUL2	Q1KMD3	Q1KMD3	-0.08663	14	12	5	16.9	0.335317	9	9	1	11.9
Heterochromatin protein 1-binding protein 3	HP1BP3	Q5SSJ5;Q5SSJ5-3;Q5SSJ5-2;Q5SSJ5-5	Q5SSJ5;Q5SSJ5-3;Q5SSJ5-2	0.158078	8	6	2	11.2	0.462833	5	4	3	7.1
3-hydroxyacyl-CoA dehydrogenase type-2	HSD17B10	Q99714;Q99714-2	Q99714;Q99714-2	-0.276066	10	10	1	40.2	0.718972	8	8	0	35.6
Estradiol 17-beta-dehydrogenase 11	HSD17B11	Q8NBQ5	Q8NBQ5	-0.378307	2	2	0	8.7	0.254427	2	2	0	5.3
Very-long-chain 3-oxoacyl-CoA reductase	HSD17B12	Q53GQ0;Q53GQ0-2	Q53GQ0	0.0497701	7	9	0	26.3	0.916399	8	6	0	18.9
Inactive hydroxysteroid dehydrogenase-like protein 1	HSDL1	Q3SXM5;Q3SXM5-2	Q3SXM5;Q3SXM5-2	-0.15637	3	3	1	8.8	0.72578	4	4	2	11.5
Heat shock protein HSP 90-alpha	HSP90AA1	P07900;P07900-2;Q58FF6;Q58FG0;Q14568	P07900;P07900-2	-0.184162	12	11	3	25.4	0.606803	7	7	0	21
Heat shock protein HSP 90-beta	HSP90AB1	P08238;Q58FF7;Q58FF8	P08238	-0.233888	22	9	1	25.8	0.58435	20	7	3	23.6
Endoplasmin	HSP90B1	P14625;Q58FF3	P14625	0.0522768	16	15	5	22.5	0.736869	11	13	1	18.7
Heat shock 70 kDa protein 1A;Heat shock 70 kDa protein 1B	HSPA1A;HSPA1B	P0DMV8;P0DMV9;P0DMV8-2	P0DMV8;P0DMV9;P0DMV8-2	-0.157576	61	19	5	46.3	0.745841	59	22	9	54.6
78 kDa glucose-regulated protein	HSPA5	P11021	P11021	-0.00653582	38	26	6	40.2	0.910095	36	26	8	41.1
Heat shock 70 kDa protein 6	HSPA6	P17066;P48741	P17066	-0.21744	4	1	0	14.9	0.710213	3	1	0	17.4
Heat shock cognate 71 kDa protein	HSPA8	P11142;P11142-2;P54652	P11142;P11142-2	-0.198891	63	26	7	49.8	0.488795	54	26	5	44.6
Stress-70 protein, mitochondrial	HSPA9	P38646	P38646	-0.743714	87	39	3	53.9	-0.073546	54	28	4	43.9
60 kDa heat shock protein, mitochondrial	HSPD1	P10809;P10809-2	P10809	-0.230736	58	23	2	41.5	0.759454	34	22	6	41.7
10 kDa heat shock protein, mitochondrial	HSPE1	P61604	P61604	0.287118	9	7	0	60.8	1.25477	5	5	1	48
Hypoxia up-regulated protein 1	HYOU1	Q9Y4L1;Q9Y4L1-2	Q9Y4L1;Q9Y4L1-2	-0.0639218	3	3	0	3.8	0.709646	2	2	0	2.2
Isoleucine--tRNA ligase, cytoplasmic	IARS	P41252	P41252	0.265317	15	14	1	11.4	0.700732	9	10	1	8.2
Isoleucine--tRNA ligase, mitochondrial	IARS2	Q9NSE4	Q9NSE4	-0.197038	13	12	2	14.1	0.805762	5	7	1	9.1
Peptidyl-tRNA hydrolase ICT1, mitochondrial	ICT1	Q14197	Q14197	0.159371	2	2	0	9.2	0.558857	2	1	1	5.8
Isocitrate dehydrogenase [NADP], mitochondrial	IDH2	P48735-2;P48735;O75874	P48735-2;P48735	-0.123497	7	8	0	23.5	1.03629	5	5	0	12.8
Isocitrate dehydrogenase [NAD] subunit alpha, mitochondrial	IDH3A	P50213;P50213-2	P50213;P50213-2	-0.0343228	4	3	0	8.2	0.958308	4	4	1	10.9
Isocitrate dehydrogenase [NAD] subunit beta, mitochondrial	IDH3B	O43837;O43837-2;O43837-3	O43837;O43837-2	-0.150625	3	3	0	9.9	0.821967	3	2	1	6.8
Immediate early response 3-interacting protein 1	IER3IP1	Q9Y5U9	Q9Y5U9	-0.00715904	4	1	0	9.8	0.627271	2	1	0	9.8
Insulin-like growth factor 1 receptor;Insulin-like growth factor 1 receptor alpha chain;Insulin-like growth factor 1 receptor beta chain	IGF1R	P08069	P08069	-0.0266899	2	2	0	1.3	-0.5757	2	2	0	1.3
Insulin-like growth factor 2 mRNA-binding protein 1	IGF2BP1	Q9NZI8;Q9NZI8-2	Q9NZI8;Q9NZI8-2	-0.178959	19	13	4	32.4	0.580655	14	10	1	24.3
Insulin-like growth factor 2 mRNA-binding protein 3	IGF2BP3	O00425;O00425-2	O00425;O00425-2	-0.194724	5	7	0	19.9	0.715723	4	4	0	12.4
Cation-independent mannose-6-phosphate receptor	IGF2R	P11717	P11717	-0.0968229	35	33	3	14.7	0.412577	22	23	3	10.5
Protein Red	IK	Q13123	Q13123	-0.385149	2	4	0	6.8	0.267045	3	4	0	7.4
Inhibitor of nuclear factor kappa-B kinase-interacting protein	IKBIP	Q70UQ0;Q70UQ0-2	Q70UQ0;Q70UQ0-2	0.0639171	6	6	0	23.1	0.875592	2	3	0	14
Inhibitor of nuclear factor kappa-B kinase-interacting protein	IKBIP	Q70UQ0-4	Q70UQ0-4	-0.0755505	8	6	1	23.1	0.939261	8	5	0	20.4
Interleukin enhancer-binding factor 2	ILF2	Q12905	Q12905	-0.231701	24	16	3	43.1	0.342525	21	12	0	32.3
Interleukin enhancer-binding factor 3	ILF3	Q12906;Q12906-7;Q12906-5;Q12906-4;Q12906-2;Q12906-6;Q12906-3	Q12906;Q12906-7;Q12906-5;Q12906-4;Q12906-2;Q12906-6;Q12906-3	-0.157962	31	19	2	28.1	0.315468	23	17	2	22.6
MICOS complex subunit MIC60	IMMT	Q16891-2;Q16891;Q16891-3	Q16891-2;Q16891;Q16891-3	0.317999	47	2	7	42.8	0.709434	34	3	3	41.9
MICOS complex subunit MIC60	IMMT	Q16891-4	Q16891-4	0.246104	2	1	1	38.6	0.892018	2	1	0	37.4
Alpha-internexin	INA	Q16352;P07197;P07197-2	Q16352	-0.255667	22	18	1	35.5	0.338834	24	17	1	36.1
Inverted formin-2	INF2	Q27J81-2;Q27J81	Q27J81-2;Q27J81	-0.259599	6	4	1	4.3	0.555884	5	5	0	4.6
Inhibitor of growth protein 2;Ribosomal RNA processing protein 36 homolog	ING2;RRP36	Q9H160-2;Q9H160;Q96EU6-2;Q96EU6	Q9H160-2;Q9H160;Q96EU6-2;Q96EU6	0.257011	2	2	1	7.9	-0.551393	2	2	1	7.9
Importin-5	IPO5	O00410;O00410-3;O00410-2;O60518	O00410;O00410-3;O00410-2	-0.0741526	6	6	0	5.4	0.798266	4	4	2	4.3
Insulin receptor substrate 4	IRS4	O14654	O14654	-0.148225	42	19	9	19.3	0.558219	30	15	5	15.6
Pre-mRNA-splicing factor ISY1 homolog	ISY1	Q9ULR0;Q9ULR0-2;Q9ULR0-1	Q9ULR0;Q9ULR0-2;Q9ULR0-1	-0.623598	3	3	1	14	0.369744	4	4	1	17.5
Integrin alpha-2	ITGA2	P17301	P17301	0.0244615	3	3	0	2.8	0.420414	3	3	1	3
Integrin alpha-5;Integrin alpha-5 heavy chain;Integrin alpha-5 light chain	ITGA5	P08648	P08648	0.131589	4	6	0	6.7	0.555715	3	3	1	3.1
Integrin beta-1	ITGB1	P05556;P05556-2;P05556-5;P05556-4;P05556-3	P05556;P05556-2;P05556-5;P05556-4;P05556-3	-0.0798591	19	12	2	18.3	0.613299	7	7	1	10
Integrin beta-6	ITGB6	P18564-2;P18564	P18564-2;P18564	-0.0254706	2	1	0	1.3	0.653446	2	1	0	1.3
Inositol 1,4,5-trisphosphate receptor type 3	ITPR3	Q14573;Q14571-2	Q14573	-0.0823315	30	25	2	11.6	0.845806	18	19	3	8.9
Inositol 1,4,5-trisphosphate receptor-interacting protein	ITPRIP	Q8IWB1	Q8IWB1	0.435735	3	3	1	4.8	0.998558	3	3	0	5.5
Protein IWS1 homolog	IWS1	Q96ST2-2;Q96ST2-3;Q96ST2	Q96ST2-2;Q96ST2-3;Q96ST2	0.0590783	2	2	0	4.3	0.5477	2	2	1	4.3
Junction plakoglobin	JUP	P14923	P14923	-0.524085	21	12	4	24	0.730512	15	11	3	20.4
Lysine--tRNA ligase	KARS	Q15046;Q15046-2	Q15046;Q15046-2	0.144438	4	5	0	7.9	0.875645	3	3	0	5
BTB/POZ domain-containing protein KCTD5	KCTD5	Q9NXV2	Q9NXV2	-0.327348	3	3	0	19.2	0.782	3	3	1	17.9
Lysine-specific histone demethylase 1A	KDM1A	O60341;O60341-2	O60341;O60341-2	-0.251728	7	8	0	11.2	0.359879	4	5	1	6.1
3-ketodihydrosphingosine reductase	KDSR	Q06136;Q06136-2	Q06136;Q06136-2	0.0835198	3	3	0	11.1	0.800249	3	3	0	9.9
KH domain-containing, RNA-binding, signal transduction-associated protein 1	KHDRBS1	Q07666-2;Q07666;Q07666-3;Q5VWX1	Q07666-2;Q07666;Q07666-3	-0.195203	13	6	2	13.6	0.442595	9	6	0	16.3
KH domain-containing, RNA-binding, signal transduction-associated protein 3	KHDRBS3	O75525-2;O75525	O75525-2;O75525	-0.13261	3	3	1	14.8	0.400435	3	4	0	17.7
Far upstream element-binding protein 2	KHSRP	Q92945	Q92945	-0.356495	8	7	1	16.3	0.435319	5	8	2	16.5
Dyslexia-associated protein KIAA0319-like protein	KIAA0319L	Q8IZA0;Q8IZA0-2;Q8IZA0-3	Q8IZA0;Q8IZA0-2;Q8IZA0-3	-0.245181	3	3	0	3.8	0.775367	4	3	1	3
Kinesin-like protein KIF23	KIF23	Q02241;Q02241-2;Q02241-3	Q02241;Q02241-2;Q02241-3	-0.268521	3	3	0	4.5	0.494678	2	3	1	4.1
Lysine-rich nucleolar protein 1	KNOP1	Q1ED39	Q1ED39	-0.179792	3	3	0	9.6	0.451721	2	2	0	6.6
Importin subunit alpha-1	KPNA2	P52292	P52292	-0.202174	15	12	2	29.9	0.420434	24	11	3	26.1
Importin subunit alpha-7;Importin subunit alpha-6	KPNA6;KPNA5	O60684;O15131	O60684;O15131	-0.0621433	3	4	0	12.9	0.315379	2	2	0	10.8
Importin subunit beta-1	KPNB1	Q14974;Q14974-2	Q14974;Q14974-2	-0.0472341	24	18	1	23.3	0.466357	18	17	2	21.5
GTPase KRas;GTPase KRas, N-terminally processed	KRAS	P01116-2;P01116	P01116-2;P01116	-0.217575	3	2	0	25.5	0.419758	3	2	1	33.5
Protein KRI1 homolog	KRI1	Q8N9T8	Q8N9T8	-0.180103	7	7	2	13.5	0.430334	6	8	1	15.6
KRR1 small subunit processome component homolog	KRR1	Q13601-2;Q13601	Q13601-2;Q13601	0.00518435	5	4	1	12.7	0.370452	2	4	0	12.3
Keratin, type I cytoskeletal 18	KRT18	P05783;CON__H-INV:HIT000015463	P05783	-0.0105848	62	18	4	51.6	0.707265	47	19	3	51.2
Kinectin	KTN1	Q86UP2;Q86UP2-2;Q86UP2-4;Q86UP2-3	Q86UP2;Q86UP2-2;Q86UP2-4;Q86UP2-3	-0.0946029	36	27	4	23.1	0.789486	19	17	3	14.7
L-2-hydroxyglutarate dehydrogenase, mitochondrial	L2HGDH	Q9H9P8-2;Q9H9P8	Q9H9P8-2;Q9H9P8	0.29443	2	1	0	2.7	1.25711	2	2	1	5.4
Lysosome-associated membrane glycoprotein 1	LAMP1	P11279;P11279-2	P11279;P11279-2	-0.00924841	8	4	0	8.4	0.386374	7	4	1	8.4
Lysosome-associated membrane glycoprotein 2	LAMP2	P13473;P13473-2;P13473-3	P13473;P13473-2;P13473-3	0.332393	2	1	1	2	0.599112	2	2	0	3.7
La-related protein 1	LARP1	Q6PKG0;Q6PKG0-3	Q6PKG0;Q6PKG0-3	-0.215245	10	10	0	11.4	0.541471	2	3	0	3.3
La-related protein 4	LARP4	Q71RC2-2;Q71RC2-5;Q71RC2-3;Q71RC2;Q71RC2-4;Q71RC2-6;Q71RC2-7	Q71RC2-2;Q71RC2-5;Q71RC2-3;Q71RC2;Q71RC2-4;Q71RC2-6	-0.0541376	6	6	2	14	0.574476	4	5	1	12.1
La-related protein 4B	LARP4B	Q92615	Q92615	-0.211565	6	7	1	11.5	0.63554	6	6	1	10.2
Leucine--tRNA ligase, cytoplasmic	LARS	Q9P2J5;Q9P2J5-2;Q9P2J5-3	Q9P2J5;Q9P2J5-2;Q9P2J5-3	0.0829751	3	3	1	3.7	0.919752	2	3	1	2.7
Ribosomal biogenesis protein LAS1L	LAS1L	Q9Y4W2-2;Q9Y4W2;Q9Y4W2-3;Q9Y4W2-4	Q9Y4W2-2;Q9Y4W2;Q9Y4W2-3	-0.214608	14	12	2	20.8	0.276468	12	11	0	17.9
Lamin-B receptor	LBR	Q14739	Q14739	-0.338524	20	14	1	19.2	0.301959	18	14	0	19.3
Lysocardiolipin acyltransferase 1	LCLAT1	Q6UWP7;Q6UWP7-3;Q6UWP7-2	Q6UWP7;Q6UWP7-3;Q6UWP7-2	0.166972	2	2	0	5.6	0.739107	4	4	1	10.1
L-lactate dehydrogenase B chain	LDHB	P07195	P07195	-0.298797	6	5	0	19.8	0.416462	3	3	0	9.9
LEM domain-containing protein 2	LEMD2	Q8NC56;Q8NC56-2	Q8NC56	0.0803848	4	4	2	10.1	0.911261	3	5	1	10.7
Inner nuclear membrane protein Man1	LEMD3	Q9Y2U8	Q9Y2U8	-0.495735	7	7	1	10.5	0.322127	5	5	1	7.1
Prolyl 3-hydroxylase 1	LEPRE1	Q32P28-4;Q32P28;Q32P28-3	Q32P28-4;Q32P28;Q32P28-3	-0.604762	2	2	2	3.4	0.606935	2	3	1	5.3
LETM1 and EF-hand domain-containing protein 1, mitochondrial	LETM1	O95202;O95202-2;O95202-3	O95202	1.45159	53	28	12	32.7	2.2438	40	25	10	30.4
LETM1 domain-containing protein 1	LETMD1	Q6P1Q0-2;Q6P1Q0;Q6P1Q0-7;Q6P1Q0-4;Q6P1Q0-5	Q6P1Q0-2;Q6P1Q0;Q6P1Q0-7;Q6P1Q0-4	1.21804	7	4	0	11.8	2.02862	7	4	1	13.8
LIM domain and actin-binding protein 1	LIMA1	Q9UHB6-2;Q9UHB6-5;Q9UHB6;Q9UHB6-4;Q9UHB6-3	Q9UHB6-2;Q9UHB6-5;Q9UHB6;Q9UHB6-4;Q9UHB6-3	-0.300431	7	7	0	16.2	0.595882	8	8	2	17.7
Protein lin-7 homolog C	LIN7C	Q9NUP9	Q9NUP9	-0.177555	9	3	0	44.2	0.43489	5	3	0	25.4
Protein LLP homolog	LLPH	Q9BRT6	Q9BRT6	-0.0841502	3	2	0	17.1	0.620379	3	2	0	17.1
Protein ERGIC-53	LMAN1	P49257	P49257	-0.0151409	15	10	1	20	0.755015	10	7	1	13.5
Vesicular integral-membrane protein VIP36	LMAN2	Q12907	Q12907	-0.0717396	6	6	0	12.9	0.723206	8	5	0	11.5
Prelamin-A/C;Lamin-A/C	LMNA	P02545;P02545-6;P02545-3;P02545-2;P02545-5;P02545-4	P02545;P02545-6;P02545-3;P02545-2;P02545-5;P02545-4	-0.154361	30	28	2	38.9	0.267149	22	25	2	36
Lamin-B1	LMNB1	P20700	P20700	-0.307716	35	25	3	36.3	0.00212236	36	27	1	37.9
Lamin-B2	LMNB2	Q03252	Q03252	-0.297644	15	14	3	23.1	0.17749	14	13	0	21.8
Protein lunapark	LNP	Q9C0E8-2;Q9C0E8;Q9C0E8-4;Q9C0E8-3	Q9C0E8-2;Q9C0E8;Q9C0E8-4;Q9C0E8-3	-0.0444193	6	6	1	18	1.13242	4	4	2	10.4
Leucyl-cystinyl aminopeptidase;Leucyl-cystinyl aminopeptidase, pregnancy serum form	LNPEP	Q9UIQ6-3;Q9UIQ6-2;Q9UIQ6	Q9UIQ6-3;Q9UIQ6-2;Q9UIQ6	-0.185753	10	11	1	10.3	0.273674	6	7	1	7
Lon protease homolog, mitochondrial	LONP1	P36776;P36776-2;P36776-3	P36776;P36776-2;P36776-3	0.106482	17	15	2	18.6	0.934979	12	12	3	14.1
Lysophosphatidylcholine acyltransferase 1	LPCAT1	Q8NF37	Q8NF37	0.083792	3	3	0	6	0.528011	4	2	1	4.1
Lysophospholipid acyltransferase 5	LPCAT3	Q6P1A2;Q6P1A2-2	Q6P1A2;Q6P1A2-2	0.0554733	5	5	0	11.7	0.727451	6	5	2	11.7
Alpha-2-macroglobulin receptor-associated protein	LRPAP1	P30533	P30533	-0.31802	2	2	0	4.2	-0.0930192	2	2	1	6.7
Leucine-rich PPR motif-containing protein, mitochondrial	LRPPRC	P42704	P42704	-0.158816	43	40	1	27	0.695396	27	28	1	19.4
Leucine-rich repeat-containing protein 59	LRRC59	Q96AG4	Q96AG4	0.105276	12	6	0	17.9	0.905061	9	5	1	17.9
Volume-regulated anion channel subunit LRRC8A	LRRC8A	Q8IWT6;Q8TDW0	Q8IWT6	-0.00394401	4	4	0	6.7	0.966404	2	3	1	5.3
Large subunit GTPase 1 homolog	LSG1	Q9H089	Q9H089	0.116232	27	19	3	32.7	0.758135	25	21	2	32.2
Protein LSM14 homolog A	LSM14A	Q8ND56-3;Q8ND56-2;Q8ND56	Q8ND56-3;Q8ND56-2;Q8ND56	-0.0466528	3	3	1	8.1	0.667241	2	2	0	4.7
Lipolysis-stimulated lipoprotein receptor	LSR	Q86X29-6;Q86X29-5;Q86X29-3;Q86X29-4;Q86X29;Q86X29-2	Q86X29-6;Q86X29-5;Q86X29-3;Q86X29-4;Q86X29;Q86X29-2	-0.125557	2	2	0	4.5	0.754553	2	2	0	4.5
Cell growth-regulating nucleolar protein	LYAR	Q9NX58	Q9NX58	-0.0309877	14	11	0	36.4	0.528344	9	8	1	26.1
Lysozyme C	LYZ	P61626	P61626	-1.90649	5	1	5	8.1	2.36075	4	1	4	8.1
Cation-dependent mannose-6-phosphate receptor	M6PR	P20645	P20645	-0.334225	9	4	1	13	0.859614	4	2	0	10.1
Microtubule-actin cross-linking factor 1, isoforms 1/2/3/5	MACF1	Q9UPN3;Q9UPN3-4	Q9UPN3;Q9UPN3-4	-0.219572	4	0	1	0.8	0.805257	2	0	1	0.7
Protein mago nashi homolog 2	MAGOHB	Q96A72	Q96A72	-0.185704	4	1	2	26.4	-0.0951818	2	0	0	14.2
Magnesium transporter protein 1	MAGT1	Q9H0U3;Q9H0U3-2	Q9H0U3	-0.0989536	3	3	0	8.7	1.0185	4	4	1	11.3
Myristoylated alanine-rich C-kinase substrate	MARCKS	P29966	P29966	-0.292422	14	6	0	40.4	0.584652	11	5	0	34.9
MARCKS-related protein	MARCKSL1	P49006	P49006	-0.320612	6	3	0	29.7	0.66502	3	1	0	7.7
Matrin-3	MATR3	P43243;P43243-2	P43243;P43243-2	-0.2472	25	17	2	25.5	0.382589	16	10	2	13.6
Mitochondrial antiviral-signaling protein	MAVS	Q7Z434;Q7Z434-4	Q7Z434;Q7Z434-4	-0.16741	10	7	1	26.5	0.697032	5	3	3	7.8
Myc-associated zinc finger protein	MAZ	P56270-2;P56270-3;P56270	P56270-2;P56270-3;P56270	-0.266611	4	3	0	7.9	0.315846	4	3	0	7.9
Metallo-beta-lactamase domain-containing protein 2	MBLAC2	Q68D91;Q68D91-2	Q68D91;Q68D91-2	-0.249942	5	6	0	21.1	0.490821	6	6	0	21.1
Lysophospholipid acyltransferase 7	MBOAT7	Q96N66-3;Q96N66-2;Q96N66	Q96N66-3;Q96N66-2;Q96N66	-0.250972	3	2	1	8.4	1.30262	2	2	0	7
Methylcrotonoyl-CoA carboxylase subunit alpha, mitochondrial	MCCC1	Q96RQ3	Q96RQ3	-0.318578	11	11	2	15.9	0.628586	8	10	0	13.8
Methylcrotonoyl-CoA carboxylase beta chain, mitochondrial	MCCC2	Q9HCC0;Q9HCC0-2	Q9HCC0;Q9HCC0-2	-0.139045	25	15	3	32.5	0.584479	12	11	0	22.7
DNA replication licensing factor MCM2	MCM2	P49736	P49736	-0.114941	18	13	3	17.4	0.549916	11	11	0	14.6
DNA replication licensing factor MCM3	MCM3	P25205;P25205-2	P25205;P25205-2	-0.105613	15	15	2	19.3	0.712764	10	12	0	17.1
DNA replication licensing factor MCM4	MCM4	P33991;Q9UJA3-2;Q9UJA3-3;Q9UJA3;Q9UJA3-4	P33991	-0.152612	14	11	2	13	0.484772	10	9	1	14.4
DNA replication licensing factor MCM5	MCM5	P33992	P33992	-0.140873	19	16	2	23.8	0.474172	15	18	3	26.4
DNA replication licensing factor MCM6	MCM6	Q14566	Q14566	-0.127636	14	14	2	18.1	0.538471	12	13	4	19
DNA replication licensing factor MCM7	MCM7	P33993;P33993-3;P33993-2	P33993;P33993-3	-0.227878	24	21	4	34.4	0.642955	19	21	3	35.6
Calcium uniporter protein, mitochondrial	MCU	Q8NE86-3;Q8NE86;Q8NE86-2	Q8NE86-3;Q8NE86;Q8NE86-2	1.54369	13	11	1	33.8	2.01619	8	7	2	23.2
Mitochondrial calcium uniporter regulator 1	MCUR1	Q96AQ8	Q96AQ8	0.694657	7	6	0	13.1	1.17955	6	6	0	13.1
Malate dehydrogenase, mitochondrial	MDH2	P40926;P40926-2	P40926;P40926-2	0.468114	17	13	4	47	1.50541	17	13	3	50.9
Midasin	MDN1	Q9NU22	Q9NU22	-0.187937	27	28	2	5.3	0.318308	13	17	2	3.2
NAD-dependent malic enzyme, mitochondrial	ME2	P23368;P23368-2	P23368;P23368-2	0.0690147	4	4	1	8.2	0.654149	8	7	7	13.4
Microfibrillar-associated protein 1	MFAP1	P55081	P55081	-0.21501	3	3	0	10.7	0.277114	3	3	0	6.8
Mitofusin-2	MFN2	O95140;O95140-2	O95140	0.0137839	5	4	0	6.7	1.08718	4	4	0	7.7
Microsomal glutathione S-transferase 1	MGST1	P10620;P10620-2	P10620;P10620-2	-0.169323	7	6	0	30.3	0.648847	3	3	0	16.8
Microsomal glutathione S-transferase 3	MGST3	O14880	O14880	-0.10869	3	3	1	18.4	0.63489	2	2	1	9.9
Melanoma inhibitory activity protein 3	MIA3	Q5JRA6-2;Q5JRA6;Q5JRA6-4;Q5JRA6-3	Q5JRA6-2;Q5JRA6	-0.0684985	16	15	2	9.8	0.942141	7	7	2	5
Calcium uptake protein 1, mitochondrial	MICU1	Q9BPX6-5;Q9BPX6-4;Q9BPX6-2;Q9BPX6;Q9BPX6-3	Q9BPX6-5;Q9BPX6-4;Q9BPX6-2;Q9BPX6;Q9BPX6-3	0.472904	2	2	1	5	0.907766	2	2	1	5
Antigen KI-67	MKI67	P46013	P46013	-0.320216	63	2	9	17.1	0.3698	41	1	10	15
Probable E3 ubiquitin-protein ligase makorin-2	MKRN2	Q9H000-2;Q9H000	Q9H000-2;Q9H000	-0.300573	3	3	0	7.5	0.47285	3	3	0	7.5
Malectin	MLEC	Q14165	Q14165	-0.0515636	9	10	0	37.3	0.982306	9	9	0	26.7
Malonyl-CoA decarboxylase, mitochondrial	MLYCD	O95822-2;O95822	O95822-2;O95822	0.378734	4	5	1	13.9	0.799094	2	4	1	11.7
Membrane magnesium transporter 1	MMGT1	Q8N4V1;Q8N4V1-2	Q8N4V1;Q8N4V1-2	-0.08982	2	2	0	26.7	1.13027	2	2	0	26.7
Multiple myeloma tumor-associated protein 2	MMTAG2	Q9BU76-3;Q9BU76-4;Q9BU76;Q9BU76-2	Q9BU76-3;Q9BU76-4;Q9BU76;Q9BU76-2	-0.176185	5	4	1	27.1	-0.0807941	2	2	0	14.8
Mannosyl-oligosaccharide glucosidase	MOGS	Q13724-2;Q13724	Q13724-2;Q13724	0.130931	12	12	3	19	0.964179	12	14	0	20.4
Motile sperm domain-containing protein 2	MOSPD2	Q8NHP6;Q8NHP6-2	Q8NHP6;Q8NHP6-2	0.257252	3	5	1	12.7	0.805459	4	5	0	11.2
Putative helicase MOV-10	MOV10	Q9HCE1;Q9HCE1-2	Q9HCE1;Q9HCE1-2	0.00733908	8	8	2	8.9	0.540778	3	5	1	5.9
Mitochondrial pyruvate carrier 2	MPC2	O95563	O95563	1.25743	9	6	0	43.3	1.83996	2	2	0	15.7
Mannose-P-dolichol utilization defect 1 protein	MPDU1	O75352-2;O75352	O75352-2;O75352	0.109294	3	2	0	10.8	0.88071	3	2	0	10.8
MAGUK p55 subfamily member 7	MPP7	Q5T2T1;Q5T2T1-2	Q5T2T1;Q5T2T1-2	-0.613211	3	4	0	7.5	0.827692	4	5	2	9.4
Double-strand break repair protein MRE11A	MRE11A	P49959-3;P49959;P49959-2	P49959-3;P49959;P49959-2	-0.283176	10	8	3	11.5	0.399388	6	7	1	9.6
39S ribosomal protein L11, mitochondrial	MRPL11	Q9Y3B7;Q9Y3B7-2;Q9Y3B7-3	Q9Y3B7;Q9Y3B7-2;Q9Y3B7-3	-0.125258	8	5	3	25.5	0.63931	4	4	2	24
39S ribosomal protein L12, mitochondrial	MRPL12	P52815	P52815	-0.0907107	4	4	0	18.2	0.673325	2	3	0	11.6
39S ribosomal protein L15, mitochondrial	MRPL15	Q9P015	Q9P015	0.0284277	7	8	1	33.1	0.917761	4	5	1	18.9
39S ribosomal protein L16, mitochondrial	MRPL16	Q9NX20	Q9NX20	-0.199487	7	6	1	23.5	0.724993	6	5	0	19.1
39S ribosomal protein L17, mitochondrial	MRPL17	Q9NRX2	Q9NRX2	0.0281449	4	4	0	20	0.547236	2	2	0	8.6
39S ribosomal protein L18, mitochondrial	MRPL18	Q9H0U6	Q9H0U6	0.0773797	3	3	0	17.8	0.816901	3	3	0	17.8
39S ribosomal protein L19, mitochondrial	MRPL19	P49406	P49406	0.0556121	5	5	0	15.8	0.881667	5	5	1	15.1
39S ribosomal protein L22, mitochondrial	MRPL22	Q9NWU5;Q9NWU5-2;Q9NWU5-3	Q9NWU5;Q9NWU5-2;Q9NWU5-3	-0.223812	5	4	0	23.8	0.675235	3	3	0	18
39S ribosomal protein L27, mitochondrial	MRPL27	Q9P0M9	Q9P0M9	0.00317046	4	3	0	24.3	0.342653	2	2	0	14.2
39S ribosomal protein L37, mitochondrial	MRPL37	Q9BZE1	Q9BZE1	0.00360228	7	8	0	16.8	0.674084	8	8	0	17.3
39S ribosomal protein L38, mitochondrial	MRPL38	Q96DV4;Q96DV4-2	Q96DV4	0.00374608	5	5	0	15.5	0.818732	4	4	0	11.1
39S ribosomal protein L39, mitochondrial	MRPL39	Q9NYK5;Q9NYK5-2	Q9NYK5;Q9NYK5-2	-0.0300446	3	3	0	8.9	0.396251	2	4	0	13.3
39S ribosomal protein L41, mitochondrial	MRPL41	Q8IXM3	Q8IXM3	-0.217793	4	4	0	37.2	0.953299	2	2	0	12.4
39S ribosomal protein L43, mitochondrial	MRPL43	Q8N983-4;Q8N983-3;Q8N983-2;Q8N983;Q8N983-6;Q8N983-7	Q8N983-4;Q8N983-3;Q8N983-2;Q8N983;Q8N983-6;Q8N983-7	0.107018	10	6	0	44.7	0.951122	2	2	0	13.8
39S ribosomal protein L45, mitochondrial	MRPL45	Q9BRJ2	Q9BRJ2	-0.114707	3	3	0	8.8	0.932747	4	4	0	11.8
39S ribosomal protein L47, mitochondrial	MRPL47	Q9HD33-2;Q9HD33	Q9HD33-2;Q9HD33	-0.0158263	3	3	0	13.9	0.762069	3	3	0	13.9
39S ribosomal protein L49, mitochondrial	MRPL49	Q13405	Q13405	0.17479	3	4	0	30.1	0.820362	2	2	0	16.3
39S ribosomal protein L50, mitochondrial	MRPL50	Q8N5N7-2;Q8N5N7	Q8N5N7-2;Q8N5N7	-0.0622338	4	3	0	26.7	0.736509	3	2	1	17.8
39S ribosomal protein L53, mitochondrial	MRPL53	Q96EL3	Q96EL3	-0.0873348	5	4	0	42.9	0.813195	5	4	3	42.9
28S ribosomal protein S14, mitochondrial	MRPS14	O60783	O60783	-0.649752	2	2	0	21.9	0.461482	2	2	0	21.9
28S ribosomal protein S18b, mitochondrial	MRPS18B	Q9Y676	Q9Y676	-0.47307	3	3	0	15.5	0.472709	2	2	0	7.8
28S ribosomal protein S22, mitochondrial	MRPS22	P82650;P82650-2	P82650;P82650-2	-0.313961	6	6	0	16.9	0.676526	5	5	3	12.5
28S ribosomal protein S23, mitochondrial	MRPS23	Q9Y3D9	Q9Y3D9	-0.502362	5	5	1	24.2	0.731877	3	3	0	15.8
28S ribosomal protein S26, mitochondrial	MRPS26	Q9BYN8	Q9BYN8	0.00028853	2	2	0	11.2	0.328978	3	3	1	14.6
28S ribosomal protein S27, mitochondrial	MRPS27	Q92552;Q92552-2	Q92552;Q92552-2	-0.329776	7	5	0	11.6	0.457058	3	4	0	10.1
28S ribosomal protein S30, mitochondrial	MRPS30	Q9NP92	Q9NP92	-0.0996645	2	2	0	5.9	0.793407	3	3	0	7.5
28S ribosomal protein S34, mitochondrial	MRPS34	P82930	P82930	-0.326751	4	4	0	17	0.497873	3	2	0	6.9
28S ribosomal protein S36, mitochondrial	MRPS36	P82909	P82909	0.0234682	5	5	0	52.4	0.805837	4	4	0	51.5
28S ribosomal protein S6, mitochondrial	MRPS6	P82932	P82932	-0.618872	2	2	1	16.8	0.635988	2	2	0	16.8
28S ribosomal protein S7, mitochondrial	MRPS7	Q9Y2R9	Q9Y2R9	-0.542038	4	4	0	21.1	0.53734	2	2	0	10.7
Magnesium transporter MRS2 homolog, mitochondrial	MRS2	Q9HD23-2;Q9HD23;Q9HD23-4	Q9HD23-2;Q9HD23;Q9HD23-4	0.469782	5	5	0	11	0.743714	4	4	0	8.8
mRNA turnover protein 4 homolog	MRTO4	Q9UKD2	Q9UKD2	-0.374861	8	7	2	32.2	0.613829	3	2	2	7.5
ATP synthase subunit a	MT-ATP6	P00846	P00846	1.37384	4	2	3	6.6	2.13251	3	3	1	18.6
ATP synthase protein 8	MT-ATP8	P03928	P03928	1.51243	5	3	0	48.5	2.31739	2	3	0	48.5
Cytochrome c oxidase subunit 2	MT-CO2	P00403	P00403	0.809415	5	4	0	18.9	1.25346	7	3	2	15.9
Metastasis-associated protein MTA1	MTA1	Q13330-3;Q13330;Q13330-2;Q9BTC8-2;Q9BTC8	Q13330-3;Q13330;Q13330-2	0.015783	6	4	2	9	0.42341	5	7	1	12.6
Mitochondrial amidoxime-reducing component 1	MTARC1	Q5VT66-2;Q5VT66;Q5VT66-3	Q5VT66-2;Q5VT66;Q5VT66-3	-0.184834	4	3	0	13.8	0.797563	3	2	1	11.9
Mitochondrial carrier homolog 1	MTCH1	Q9NZJ7;Q9NZJ7-2;Q9NZJ7-3	Q9NZJ7;Q9NZJ7-2;Q9NZJ7-3	-0.149681	7	5	0	12.1	0.12224	9	6	0	15.2
Mitochondrial carrier homolog 2	MTCH2	Q9Y6C9	Q9Y6C9	-0.114785	9	7	0	28.1	0.217524	10	8	1	30.7
Protein LYRIC	MTDH	Q86UE4	Q86UE4	-0.0453571	20	12	4	28.4	0.976532	9	6	4	14.6
Monofunctional C1-tetrahydrofolate synthase, mitochondrial	MTHFD1L	Q6UB35;Q6UB35-2	Q6UB35	-0.00969862	9	8	2	9.6	0.953886	6	9	1	10.5
Poly(A) RNA polymerase, mitochondrial	MTPAP	Q9NVV4-2;Q9NVV4	Q9NVV4-2;Q9NVV4	-0.383303	8	7	0	13.1	0.432571	4	5	0	9
Metaxin-1	MTX1	Q13505-3;Q13505;Q13505-2	Q13505-3;Q13505;Q13505-2	-0.0808201	12	7	0	22.1	0.62191	7	6	0	17
Metaxin-2	MTX2	O75431-2;O75431	O75431-2;O75431	0.388024	8	7	0	30.4	0.757867	4	4	0	19.8
Metaxin-3	MTX3	Q5HYI7-4;Q5HYI7;Q5HYI7-5;Q5HYI7-2	Q5HYI7-4;Q5HYI7;Q5HYI7-5;Q5HYI7-2	0.580628	3	4	0	14.5	1.02912	3	3	0	10.9
Myb-binding protein 1A	MYBBP1A	Q9BQG0;Q9BQG0-2	Q9BQG0;Q9BQG0-2	-0.195632	35	28	0	24.4	0.434773	20	16	1	13.9
Myelin expression factor 2	MYEF2	Q9P2K5;Q9P2K5-2;Q9P2K5-4;Q9P2K5-3	Q9P2K5;Q9P2K5-2	-0.135554	8	8	1	17.2	0.607573	6	5	1	11.2
Myosin light polypeptide 6	MYL6	P60660;P60660-2;P14649	P60660;P60660-2	-0.196806	2	2	0	14.6	0.505431	2	2	0	13.9
Unconventional myosin-XIX	MYO19	Q96H55;Q96H55-3;Q96H55-4;Q96H55-2	Q96H55;Q96H55-3;Q96H55-4	-0.295641	4	6	1	7.8	-0.563939	4	5	1	7.2
Nascent polypeptide-associated complex subunit alpha;Nascent polypeptide-associated complex subunit alpha, muscle-specific form	NACA	Q13765;E9PAV3-2;E9PAV3	Q13765;E9PAV3-2;E9PAV3	-0.345876	5	3	2	19.5	0.766406	6	3	0	19.5
Alpha-soluble NSF attachment protein	NAPA	P54920;Q9H115-3;Q9H115-2;Q9H115	P54920	-0.105458	11	11	1	47.1	0.606057	6	6	0	25.8
N-acetyltransferase 10	NAT10	Q9H0A0;Q9H0A0-2	Q9H0A0;Q9H0A0-2	-0.112693	8	8	2	8.8	0.242618	6	8	1	8.5
Nuclear cap-binding protein subunit 1	NCBP1	Q09161	Q09161	-0.173775	10	8	0	12.3	0.0975328	9	9	1	11.5
Uncharacterized protein NCBP2-AS2	NCBP2-AS2	Q69YL0	Q69YL0	1.31597	5	3	0	24.2	1.98822	2	2	0	10.1
Nucleolin	NCL	P19338	P19338	-0.121204	56	28	6	37.2	0.46945	54	30	11	38.6
Nicalin	NCLN	Q969V3-2;Q969V3	Q969V3-2;Q969V3	0.0890913	13	11	5	24.9	0.893277	12	9	5	19.2
Nicastrin	NCSTN	Q92542-2;Q92542	Q92542-2;Q92542	-0.0813389	5	5	2	6.7	0.853814	4	4	2	5.7
NADH dehydrogenase [ubiquinone] 1 alpha subcomplex subunit 10, mitochondrial	NDUFA10	O95299;O95299-2	O95299;O95299-2	-0.026984	5	5	0	14.6	0.46542	5	5	0	14.4
NADH dehydrogenase [ubiquinone] 1 alpha subcomplex subunit 13	NDUFA13	Q9P0J0;Q9P0J0-2	Q9P0J0;Q9P0J0-2	0.265677	7	5	1	30.6	0.918988	4	3	1	14.6
NADH dehydrogenase [ubiquinone] 1 alpha subcomplex subunit 2	NDUFA2	O43678;O43678-2	O43678;O43678-2	0.35061	3	3	0	21.2	1.65295	2	2	0	20.2
NADH dehydrogenase [ubiquinone] 1 alpha subcomplex subunit 3	NDUFA3	O95167	O95167	0.195726	2	2	0	21.4	1.01526	2	2	0	21.4
Cytochrome c oxidase subunit NDUFA4	NDUFA4	O00483	O00483	0.799004	2	2	0	27.2	1.52301	2	2	0	27.2
NADH dehydrogenase [ubiquinone] 1 alpha subcomplex subunit 5	NDUFA5	Q16718;Q16718-2	Q16718;Q16718-2	0.0335111	3	2	0	22.4	0.544288	3	2	0	22.4
NADH dehydrogenase [ubiquinone] 1 alpha subcomplex subunit 6	NDUFA6	P56556	P56556	0.110764	3	3	0	22.7	0.476759	2	2	0	14.8
NADH dehydrogenase [ubiquinone] 1 alpha subcomplex subunit 9, mitochondrial	NDUFA9	Q16795	Q16795	0.266037	8	8	2	22.5	0.476217	11	7	2	21.2
Complex I intermediate-associated protein 30, mitochondrial	NDUFAF1	Q9Y375	Q9Y375	1.53346	9	8	1	25.1	2.04591	4	4	1	14.4
Mimitin, mitochondrial	NDUFAF2	Q8N183	Q8N183	0.321351	8	6	0	39.1	0.982335	6	7	0	37.3
NADH dehydrogenase [ubiquinone] 1 alpha subcomplex assembly factor 3	NDUFAF3	Q9BU61;Q9BU61-2	Q9BU61;Q9BU61-2	0.140386	6	5	0	26.6	0.800676	5	5	0	26.6
NADH dehydrogenase [ubiquinone] 1 alpha subcomplex assembly factor 4	NDUFAF4	Q9P032	Q9P032	0.131326	9	7	0	36	0.693085	6	6	0	30.3
NADH dehydrogenase [ubiquinone] 1 beta subcomplex subunit 1	NDUFB1	O75438;O75438-2	O75438	0.561106	5	3	0	34.5	1.18341	2	2	1	34.5
NADH dehydrogenase [ubiquinone] 1 beta subcomplex subunit 10	NDUFB10	O96000;O96000-2	O96000;O96000-2	1.049	14	12	0	46.5	2.15991	10	9	1	37.2
NADH dehydrogenase [ubiquinone] 1 beta subcomplex subunit 11, mitochondrial	NDUFB11	Q9NX14;Q9NX14-2	Q9NX14;Q9NX14-2	2.06091	14	8	2	49	3.45953	11	8	1	42.5
NADH dehydrogenase [ubiquinone] 1 beta subcomplex subunit 3	NDUFB3	O43676	O43676	0.76086	5	4	0	29.6	1.44977	4	3	0	19.4
NADH dehydrogenase [ubiquinone] 1 beta subcomplex subunit 4	NDUFB4	O95168-2;O95168	O95168-2;O95168	0.107688	3	3	0	29.2	0.862313	2	2	0	18.3
NADH dehydrogenase [ubiquinone] 1 beta subcomplex subunit 5, mitochondrial	NDUFB5	O43674-2;O43674	O43674-2;O43674	0.537246	6	5	0	35.8	1.04555	4	3	1	16.8
NADH dehydrogenase [ubiquinone] 1 beta subcomplex subunit 9	NDUFB9	Q9Y6M9	Q9Y6M9	0.585924	5	5	0	26.8	1.11488	2	3	1	16.8
NADH dehydrogenase [ubiquinone] 1 subunit C2;NADH dehydrogenase [ubiquinone] 1 subunit C2, isoform 2	NDUFC2;NDUFC2-KCTD14	O95298;O95298-2;E9PQ53	O95298;O95298-2;E9PQ53	1.01107	3	3	0	24.4	1.49021	3	3	0	23.5
NADH-ubiquinone oxidoreductase 75 kDa subunit, mitochondrial	NDUFS1	P28331-4;P28331-5;P28331;P28331-2;P28331-3	P28331-4;P28331-5;P28331;P28331-2;P28331-3	0.197488	6	6	2	10.1	0.644713	5	6	0	9.9
NADH dehydrogenase [ubiquinone] iron-sulfur protein 2, mitochondrial	NDUFS2	O75306-2;O75306	O75306-2;O75306	0.0945064	26	16	5	35.4	0.60942	18	16	2	33.9
NADH dehydrogenase [ubiquinone] iron-sulfur protein 3, mitochondrial	NDUFS3	O75489;O75489-2	O75489	0.0246034	9	4	0	18.9	0.583031	6	4	0	16.7
NADH dehydrogenase [ubiquinone] iron-sulfur protein 7, mitochondrial	NDUFS7	O75251-2;O75251	O75251-2;O75251	0.0543624	7	4	0	16	0.510683	3	2	0	11.2
NADH dehydrogenase [ubiquinone] flavoprotein 1, mitochondrial	NDUFV1	P49821-2;P49821	P49821-2;P49821	0.326537	11	11	2	26.6	0.627338	7	7	2	16.3
Neurofilament light polypeptide	NEFL	P07196	P07196	-0.132277	7	7	0	14.4	0.535081	11	10	3	20.4
NF-X1-type zinc finger protein NFXL1	NFXL1	Q6ZNB6;Q6ZNB6-2	Q6ZNB6;Q6ZNB6-2	-0.131361	14	13	4	21	0.765425	6	6	1	8.7
NHP2-like protein 1;NHP2-like protein 1, N-terminally processed	NHP2L1	P55769	P55769	-0.104124	8	7	0	46.9	0.345051	7	6	0	46.9
Protein NipSnap homolog 1	NIPSNAP1	Q9BPW8	Q9BPW8	0.429321	2	2	0	8.5	1.44309	4	2	0	6
NF-kappa-B-repressing factor	NKRF	O15226;O15226-2	O15226;O15226-2	-0.264876	17	19	2	27.8	0.321549	17	18	3	28.4
NLR family member X1	NLRX1	Q86UT6-2;Q86UT6	Q86UT6-2;Q86UT6	1.43002	10	7	6	8.8	2.08467	12	13	6	15
Nucleoside diphosphate kinase B	NME2	P22392-2	P22392-2	-0.234618	16	0	1	49.8	0.343879	12	0	3	45.3
Nucleoside diphosphate kinase 3	NME3	Q13232	Q13232	-0.23204	8	6	0	40.2	0.461243	4	4	0	28.4
Glycylpeptide N-tetradecanoyltransferase 1	NMT1	P30419-2;P30419	P30419-2;P30419	-0.0761283	2	1	1	3.1	1.23016	2	1	2	3.1
NAD(P) transhydrogenase, mitochondrial	NNT	Q13423	Q13423	0.32964	41	23	4	24.1	0.729794	39	22	5	22.6
Bifunctional lysine-specific demethylase and histidyl-hydroxylase NO66	NO66	Q9H6W3;Q9H6W3-2	Q9H6W3;Q9H6W3-2	0.152378	4	4	1	7.3	0.113551	3	2	1	3.7
Nucleolar complex protein 2 homolog	NOC2L	Q9Y3T9	Q9Y3T9	0.0494913	7	8	0	9.5	0.246652	10	9	2	11.9
Nucleolar complex protein 3 homolog	NOC3L	Q8WTT2	Q8WTT2	-0.27701	3	3	1	4.5	0.375179	2	3	0	4.8
Nucleolar complex protein 4 homolog	NOC4L	Q9BVI4	Q9BVI4	-0.15441	3	4	0	8.1	0.385639	2	2	0	3.3
Nucleolar protein 10	NOL10	Q9BSC4-2;Q9BSC4;Q9BSC4-4	Q9BSC4-2;Q9BSC4;Q9BSC4-4	-0.0139605	2	2	0	2.5	0.377557	2	3	0	5.6
Polynucleotide 5-hydroxyl-kinase NOL9	NOL9	Q5SY16	Q5SY16	-0.189187	4	4	0	6.1	0.292617	4	4	0	6.1
Nucleolar and coiled-body phosphoprotein 1	NOLC1	Q14978-2;Q14978;Q14978-3	Q14978-2;Q14978;Q14978-3	-0.116974	17	7	1	13.8	0.327023	14	7	0	17.6
Nodal modulator 2;Nodal modulator 3;Nodal modulator 1	NOMO2;NOMO3;NOMO1	Q5JPE7-2;P69849;Q5JPE7;Q5JPE7-3;Q15155	Q5JPE7-2;P69849;Q5JPE7;Q5JPE7-3;Q15155	0.013355	15	13	2	12.4	1.00329	13	11	2	11.7
Non-POU domain-containing octamer-binding protein	NONO	Q15233;Q15233-2	Q15233;Q15233-2	-0.264062	92	20	11	43.7	0.359379	59	21	8	42
Nucleolar protein 16	NOP16	Q9Y3C1;Q9Y3C1-3;Q9Y3C1-2	Q9Y3C1;Q9Y3C1-3;Q9Y3C1-2	0.0261627	4	4	0	21.9	0.435085	4	4	1	21.9
Probable 28S rRNA (cytosine(4447)-C(5))-methyltransferase	NOP2	P46087-2;P46087;P46087-4;P46087-3	P46087-2;P46087;P46087-4;P46087-3	-0.231447	25	20	3	28.8	0.2519	21	19	1	25.6
Nucleolar protein 56	NOP56	O00567	O00567	-0.22945	21	17	5	32.5	0.404897	16	14	1	24.4
Nucleolar protein 58	NOP58	Q9Y2X3	Q9Y2X3	-0.101025	10	9	2	21.4	0.380841	6	6	1	13.4
Niemann-Pick C1 protein	NPC1	O15118;O15118-2	O15118;O15118-2	-0.0193605	5	5	0	3.9	0.825977	4	4	0	2.7
Nucleophosmin	NPM1	P06748;P06748-2;P06748-3	P06748;P06748-2;P06748-3	-0.040215	23	4	0	20.7	0.575852	19	5	1	22.4
COUP transcription factor 2;COUP transcription factor 1	NR2F2;NR2F1	P24468;P24468-3;P24468-2;P10589;P10588	P24468;P24468-3;P24468-2;P10589	-0.327348	4	4	1	9.9	0.441654	2	2	1	3.9
GTPase NRas	NRAS	P01111	P01111	-0.184703	9	1	2	31.2	0.477221	2	1	0	16.9
Ribosome biogenesis protein NSA2 homolog	NSA2	O95478	O95478	-0.025735	2	2	0	8.8	0.785552	2	2	0	8.8
Sterol-4-alpha-carboxylate 3-dehydrogenase, decarboxylating	NSDHL	Q15738	Q15738	-0.145877	7	7	0	22	0.681955	4	4	0	12.3
Vesicle-fusing ATPase	NSF	P46459;P46459-2	P46459;P46459-2	-0.176772	22	20	2	29.4	0.539058	16	13	4	19.9
Nuclear speckle splicing regulatory protein 1	NSRP1	Q9H0G5	Q9H0G5	-0.306484	2	2	0	3.9	0.193503	2	2	0	2.9
tRNA (cytosine(34)-C(5))-methyltransferase	NSUN2	Q08J23;Q08J23-2;Q08J23-3	Q08J23;Q08J23-2;Q08J23-3	-0.560707	6	6	2	12.5	0.896308	2	2	1	2.9
Probable 28S rRNA (cytosine-C(5))-methyltransferase	NSUN5	Q96P11;Q96P11-2;Q96P11-4;Q96P11-5;Q63ZY6-4;Q63ZY6-5;Q63ZY6	Q96P11;Q96P11-2;Q96P11-4;Q96P11-5	0.323658	3	3	2	8.2	0.927195	2	2	1	4.9
Cytosolic 5-nucleotidase 3A	NT5C3A	Q9H0P0;Q9H0P0-3;Q9H0P0-2;Q9H0P0-1	Q9H0P0;Q9H0P0-3;Q9H0P0-2;Q9H0P0-1	-0.17736	9	7	0	24.7	0.728049	8	8	1	28
Cancer-related nucleoside-triphosphatase	NTPCR	Q9BSD7	Q9BSD7	-0.245985	3	3	0	20	0.623243	2	2	0	12.6
Nucleoside diphosphate-linked moiety X motif 19, mitochondrial	NUDT19	A8MXV4	A8MXV4	0.193961	3	3	1	9.6	1.16968	5	4	2	12.5
Cleavage and polyadenylation specificity factor subunit 5	NUDT21	O43809;REV__P34913-3;REV__P34913-2;REV__P34913	O43809	-0.197616	17	13	0	54.6	0.26086	13	10	0	35.7
Nuclear mitotic apparatus protein 1	NUMA1	Q14980-2;Q14980-4;Q14980-3;Q14980;Q14980-5	Q14980-2;Q14980-4;Q14980-3;Q14980	-0.460052	22	25	1	13.9	0.333825	18	20	0	11.4
Nuclear pore complex protein Nup107	NUP107	P57740;P57740-2;P57740-3	P57740;P57740-2;P57740-3	-0.0429323	20	20	1	22.4	0.372337	19	19	1	22.8
Nuclear pore complex protein Nup133	NUP133	Q8WUM0	Q8WUM0	-0.0475174	20	20	2	20.3	0.450656	11	12	1	11.1
Nuclear pore complex protein Nup153	NUP153	P49790-3;P49790;P49790-2	P49790-3;P49790;P49790-2	-0.137346	21	20	0	17.9	0.351535	12	13	0	11.4
Nuclear pore complex protein Nup155	NUP155	O75694-2;O75694	O75694-2;O75694	-0.0723462	13	14	0	13.4	0.555927	7	8	1	8.3
Nuclear pore complex protein Nup160	NUP160	Q12769;Q12769-3;Q12769-2	Q12769	-0.0883621	14	14	1	9.7	0.342836	10	12	0	7.1
Nuclear pore complex protein Nup205	NUP205	Q92621	Q92621	-0.0714668	40	29	4	15.2	0.42432	22	18	1	9.6
Nuclear pore membrane glycoprotein 210	NUP210	Q8TEM1;Q8TEM1-2	Q8TEM1	0.00690829	44	31	2	18.2	0.436061	31	22	1	12.7
Nuclear pore complex protein Nup214	NUP214	P35658-2;P35658-4;P35658;P35658-3;P35658-5	P35658-2;P35658-4;P35658;P35658-3;P35658-5	-0.161702	7	7	0	4.4	0.421882	4	4	0	2.5
Nucleoporin NUP53	NUP35	Q8NFH5;Q8NFH5-2;Q8NFH5-3	Q8NFH5;Q8NFH5-2;Q8NFH5-3	-0.151426	6	4	0	17.8	0.447977	5	3	0	13.2
Nucleoporin Nup37	NUP37	Q8NFH4	Q8NFH4	-0.179711	4	4	0	14.4	0.680151	5	5	0	18.4
Nuclear pore complex protein Nup50	NUP50	Q9UKX7-2;Q9UKX7	Q9UKX7-2;Q9UKX7	0.15562	14	13	3	39.8	0.584285	15	10	6	36.1
Nucleoporin p54	NUP54	Q7Z3B4;Q7Z3B4-3;Q7Z3B4-2	Q7Z3B4;Q7Z3B4-3;Q7Z3B4-2	0.054779	10	9	2	21.7	0.314159	3	4	1	8.5
Nuclear pore complex protein Nup85	NUP85	Q9BW27;Q9BW27-3;Q9BW27-2	Q9BW27;Q9BW27-3;Q9BW27-2	-0.234991	7	7	0	13.1	0.447072	9	9	0	14.8
Nuclear pore complex protein Nup88	NUP88	Q99567	Q99567	-0.144935	5	6	1	9.4	0.590614	4	5	2	11.2
Nuclear pore complex protein Nup93	NUP93	Q8N1F7;Q8N1F7-2	Q8N1F7;Q8N1F7-2	-0.0590891	32	30	3	39.8	0.372412	26	27	5	37.7
Nuclear pore complex protein Nup98-Nup96;Nuclear pore complex protein Nup98;Nuclear pore complex protein Nup96	NUP98	P52948-5;P52948;P52948-2;P52948-6	P52948-5;P52948;P52948-2;P52948-6	-0.0857569	21	20	1	13.1	0.366243	14	14	3	9.4
Nuclear RNA export factor 1	NXF1	Q9UBU9;Q9UBU9-2	Q9UBU9;Q9UBU9-2	-0.0818275	13	12	2	18.3	0.553278	14	11	0	17.8
Ornithine aminotransferase, mitochondrial;Ornithine aminotransferase, hepatic form;Ornithine aminotransferase, renal form	OAT	P04181;P04181-2	P04181;P04181-2	-0.030634	18	13	1	38.7	1.01882	16	13	1	34.4
OCIA domain-containing protein 1	OCIAD1	Q9NX40;Q9NX40-4;Q9NX40-3;Q9NX40-2	Q9NX40;Q9NX40-4	0.833983	13	10	3	49.4	1.38432	8	8	1	38
OCIA domain-containing protein 2	OCIAD2	Q56VL3;Q56VL3-2	Q56VL3	1.29971	9	6	1	39	1.85413	4	4	1	24.7
Protein odr-4 homolog	ODR4	Q5SWX8;Q5SWX8-3;Q5SWX8-4;Q5SWX8-2	Q5SWX8;Q5SWX8-3;Q5SWX8-4;Q5SWX8-2	-0.210262	10	10	2	25.1	0.432766	5	5	1	14.3
2-oxoglutarate dehydrogenase, mitochondrial	OGDH	Q02218;Q02218-2;Q02218-3;Q9ULD0;Q9ULD0-3;Q9ULD0-2	Q02218;Q02218-2	-0.111274	19	19	1	19.6	0.856999	15	15	3	16
UDP-N-acetylglucosamine--peptide N-acetylglucosaminyltransferase 110 kDa subunit	OGT	O15294;O15294-2;O15294-3;O15294-4	O15294;O15294-2;O15294-3;O15294-4	-0.338597	6	6	1	6.8	0.294509	4	5	1	6.2
Metalloendopeptidase OMA1, mitochondrial	OMA1	Q96E52;Q96E52-2	Q96E52	1.33537	2	2	0	3.1	1.80712	3	3	0	5.3
Dynamin-like 120 kDa protein, mitochondrial;Dynamin-like 120 kDa protein, form S1	OPA1	O60313;O60313-2;O60313-13;O60313-9;O60313-11;O60313-10	O60313;O60313-2;O60313-13;O60313-9;O60313-11;O60313-10	0.0486546	20	21	3	23.8	0.740312	16	17	5	20.9
ORM1-like protein 1;ORM1-like protein 2	ORMDL1;ORMDL2	Q9P0S3;Q53FV1	Q9P0S3;Q53FV1	-0.162573	2	1	0	17	0.99588	2	1	0	14.4
Protein OS-9	OS9	Q13438-6;Q13438-5;Q13438-2;Q13438-7;Q13438;Q13438-8;Q13438-3;Q13438-4	Q13438-6;Q13438-5;Q13438-2;Q13438-7;Q13438;Q13438-8;Q13438-3;Q13438-4	0.719227	3	3	0	5.9	0.999106	2	3	0	5.4
Oxysterol-binding protein 1	OSBP	P22059	P22059	-0.147266	11	11	1	17.1	0.373907	9	8	0	15.1
Oxysterol-binding protein-related protein 8	OSBPL8	Q9BZF1-3;Q9BZF1-2;Q9BZF1	Q9BZF1-3;Q9BZF1-2;Q9BZF1	-0.124173	10	9	0	13.8	0.895341	8	8	2	13
Oligosaccharyltransferase complex subunit OSTC	OSTC	Q9NRP0;Q9NRP0-2	Q9NRP0;Q9NRP0-2	0.22367	2	2	0	14.1	0.73711	2	2	0	14.1
Mitochondrial inner membrane protein OXA1L	OXA1L	Q15070;Q15070-2;Q15070-3	Q15070;Q15070-2	0.856309	9	8	1	16.6	1.19496	4	5	0	9
Succinyl-CoA:3-ketoacid coenzyme A transferase 1, mitochondrial	OXCT1	P55809;P55809-2;Q9BYC2	P55809	0.387473	10	10	3	20.6	1.56162	4	5	1	11.3
Protein disulfide-isomerase	P4HB	P07237	P07237	0.0190613	12	8	2	18.1	0.75616	10	9	3	18.7
Proliferation-associated protein 2G4	PA2G4	Q9UQ80-2;Q9UQ80	Q9UQ80-2;Q9UQ80	-0.350063	17	11	0	37.1	0.554633	11	11	1	30.6
Polyadenylate-binding protein 1	PABPC1	P11940;P11940-2;Q9H361;Q4VXU2;Q4VXU2-2;Q96DU9-2;Q96DU9	P11940;P11940-2	-0.258632	30	17	5	33.8	0.533597	25	15	3	31.8
Polyadenylate-binding protein 4	PABPC4	Q13310-2;Q13310;Q13310-3;P0CB38	Q13310-2;Q13310;Q13310-3	-0.274791	10	7	1	22.7	0.534391	8	7	0	24.4
Polyadenylate-binding protein 2	PABPN1	Q86U42-2;Q86U42;A6NDY0-2;A6NDY0;A6NDY0-4	Q86U42-2;Q86U42	-0.153318	7	1	0	20.9	0.228402	4	1	0	22.6
RNA polymerase II-associated factor 1 homolog	PAF1	Q8N7H5-3;Q8N7H5-2;Q8N7H5	Q8N7H5-3;Q8N7H5-2;Q8N7H5	-0.191458	7	8	2	19.4	0.399616	7	8	1	19.4
p21-activated protein kinase-interacting protein 1	PAK1IP1	Q9NWT1	Q9NWT1	-0.0850069	4	5	1	14.5	0.547763	4	5	1	13.3
Mitochondrial import inner membrane translocase subunit TIM16	PAM16	P57737-3;Q9Y3D7	P57737-3;Q9Y3D7	0.853277	3	2	1	2.6	0.816494	2	2	1	2.6
Presenilins-associated rhomboid-like protein, mitochondrial;P-beta	PARL	Q9H300-2;Q9H300	Q9H300-2;Q9H300	0.961772	4	3	0	9.1	1.4909	3	2	1	5.8
Poly [ADP-ribose] polymerase 1	PARP1	P09874	P09874	-0.0900042	85	38	10	36.6	0.437662	79	38	7	37
Pre-B-cell leukemia transcription factor-interacting protein 1	PBXIP1	Q96AQ6;Q96AQ6-2;Q96AQ6-3	Q96AQ6;Q96AQ6-2;Q96AQ6-3	-0.268869	11	9	2	12.4	0.901958	6	7	1	9.4
Pyruvate carboxylase, mitochondrial	PC	P11498;P11498-2	P11498	-0.368532	17	12	5	11.9	0.673716	9	10	0	9.5
Poly(rC)-binding protein 1	PCBP1	Q15365;P57723-2;P57723	Q15365	-0.0509359	4	4	0	23.9	0.537299	3	4	0	26.1
Poly(rC)-binding protein 2;Poly(rC)-binding protein 3	PCBP2;PCBP3	Q15366-6;Q15366-3;Q15366;Q15366-2;Q15366-7;Q15366-8;Q15366-4;Q15366-5;P57721-2;P57721-3;P57721-5;P57721-4;P57721	Q15366-6;Q15366-3;Q15366;Q15366-2;Q15366-7;Q15366-8;Q15366-4;Q15366-5;P57721-2;P57721-3;P57721-5;P57721-4;P57721	-0.250183	10	5	0	25.5	0.397125	7	3	1	21.3
Propionyl-CoA carboxylase alpha chain, mitochondrial	PCCA	P05165;P05165-2;P05165-3	P05165;P05165-2;P05165-3	0.00690829	73	29	3	41.6	0.550064	66	35	8	42.7
Propionyl-CoA carboxylase beta chain, mitochondrial	PCCB	P05166;P05166-2	P05166;P05166-2	0.0093472	42	25	4	47.1	0.570636	46	24	3	45.6
PCI domain-containing protein 2	PCID2	Q5JVF3-3;Q5JVF3-2;Q5JVF3;Q5JVF3-4	Q5JVF3-3;Q5JVF3-2;Q5JVF3;Q5JVF3-4	-0.196492	2	2	0	6.1	0.295252	3	4	0	12.8
Protein-L-isoaspartate(D-aspartate) O-methyltransferase	PCMT1	P22061;P22061-2	P22061;P22061-2	-0.393255	3	3	1	14.5	0.588509	2	2	1	8.4
Proliferating cell nuclear antigen	PCNA	P12004	P12004	-0.443477	7	7	1	28.7	0.235399	6	6	1	25.7
Prenylcysteine oxidase 1	PCYOX1	Q9UHG3-2;Q9UHG3	Q9UHG3-2;Q9UHG3	0.108892	10	9	2	23.6	0.860399	12	9	2	22.7
Protein RRP5 homolog	PDCD11	Q14690	Q14690	-0.0721642	9	12	1	6.9	0.449789	4	3	0	2.5
Pyruvate dehydrogenase E1 component subunit alpha, somatic form, mitochondrial	PDHA1	P08559-3;P08559;P08559-2;P08559-4;P29803	P08559-3;P08559;P08559-2;P08559-4	0.124461	12	8	0	25.6	1.06579	9	8	1	21.7
Pyruvate dehydrogenase E1 component subunit beta, mitochondrial	PDHB	P11177-3;P11177-2;P11177	P11177-3;P11177-2;P11177	0.141825	9	8	0	21.7	1.11841	8	8	0	22.9
Pyruvate dehydrogenase protein X component, mitochondrial	PDHX	O00330;O00330-3;O00330-2	O00330;O00330-3;O00330-2	0.246955	6	7	1	17.2	0.683182	4	4	2	8.4
Protein disulfide-isomerase A3	PDIA3	P30101	P30101	-0.0654156	22	17	2	33.3	0.656558	24	16	2	37.2
Protein disulfide-isomerase A4	PDIA4	P13667	P13667	-0.0226689	2	2	0	3.4	0.823882	2	2	0	3.4
Protein disulfide-isomerase A6	PDIA6	Q15084-3;Q15084;Q15084-4;Q15084-5;Q15084-2	Q15084-3;Q15084;Q15084-4;Q15084-5;Q15084-2	0.120485	8	7	1	21.3	0.843966	9	9	4	23.6
[Pyruvate dehydrogenase (acetyl-transferring)] kinase isozyme 3, mitochondrial	PDK3	Q15120;Q15120-2	Q15120;Q15120-2	-0.440655	2	2	1	6.4	0.597649	2	3	0	8.6
Sister chromatid cohesion protein PDS5 homolog A	PDS5A	Q29RF7;Q29RF7-3;Q9NTI5-3	Q29RF7;Q29RF7-3	-0.0971161	12	12	0	12.3	0.370788	5	4	0	4.7
Proline-, glutamic acid- and leucine-rich protein 1	PELP1	Q8IZL8	Q8IZL8	-0.336537	24	13	5	12.8	0.297342	23	12	2	12.1
Pescadillo homolog	PES1	O00541-2;O00541	O00541-2;O00541	0.156655	7	6	0	11	0.620956	8	8	0	14.2
Peroxisomal membrane protein PEX14	PEX14	O75381-2;O75381	O75381-2;O75381	0.0425042	8	4	0	18.6	1.19707	7	4	2	18.6
Serine/threonine-protein phosphatase PGAM5, mitochondrial	PGAM5	Q96HS1;Q96HS1-2	Q96HS1;Q96HS1-2	-0.102078	15	10	0	35.6	0.657218	9	8	0	28.7
Membrane-associated progesterone receptor component 1	PGRMC1	O00264;O00264-2	O00264;O00264-2	-0.122978	17	11	0	50.3	0.799471	11	9	0	48.7
Membrane-associated progesterone receptor component 2	PGRMC2	O15173;O15173-2	O15173;O15173-2	-0.0751857	10	5	3	28.3	0.927222	6	5	1	34.1
CDP-diacylglycerol--glycerol-3-phosphate 3-phosphatidyltransferase, mitochondrial	PGS1	Q32NB8;Q32NB8-2;Q32NB8-3	Q32NB8;Q32NB8-2;Q32NB8-3	1.3514	3	4	0	9.2	2.34359	4	6	2	12.8
Prohibitin	PHB	P35232;P35232-2	P35232;P35232-2	0.925392	36	18	3	61.4	1.31154	47	32	10	79.8
Prohibitin-2	PHB2	Q99623;Q99623-2	Q99623;Q99623-2	0.889629	67	27	6	76.9	1.22048	55	24	12	78.9
PHD finger-like domain-containing protein 5A	PHF5A	Q7RTV0	Q7RTV0	-0.0967303	5	5	1	54.5	0.247799	3	4	0	40.9
Histone lysine demethylase PHF8;Lysine-specific demethylase PHF2	PHF8;PHF2	Q9UPP1-5;Q9UPP1-4;Q9UPP1-3;Q9UPP1-2;Q9UPP1;O75151	Q9UPP1-5;Q9UPP1-4;Q9UPP1-3;Q9UPP1-2;Q9UPP1;O75151	-0.108068	3	1	1	1.6	0.663374	2	1	1	1.6
D-3-phosphoglycerate dehydrogenase	PHGDH	O43175	O43175	-0.21083	6	7	0	17.6	0.178894	2	5	1	10.5
Phosphatidylinositol 4-kinase type 2-alpha	PI4K2A	Q9BTU6	Q9BTU6	-0.0303245	8	8	1	15.2	0.650159	5	6	0	13.8
GPI transamidase component PIG-S	PIGS	Q96S52;Q96S52-2	Q96S52;Q96S52-2	0.335483	7	6	1	13.2	1.59658	8	6	4	13
GPI transamidase component PIG-T	PIGT	Q969N2-4;Q969N2-5;Q969N2;Q969N2-3;Q969N2-2;Q969N2-6	Q969N2-4;Q969N2-5;Q969N2;Q969N2-3;Q969N2-2;Q969N2-6	0.336969	7	7	0	14.1	1.09108	9	9	3	16
Phosphatidylserine decarboxylase proenzyme;Phosphatidylserine decarboxylase alpha chain;Phosphatidylserine decarboxylase beta chain	PISD	Q9UG56-2;Q9UG56	Q9UG56-2;Q9UG56	1.37546	6	5	0	14.7	1.88236	5	5	1	13.9
Presequence protease, mitochondrial	PITRM1	Q5JRX3-3;Q5JRX3;Q5JRX3-2	Q5JRX3-3;Q5JRX3;Q5JRX3-2	-0.0468912	7	8	3	12.4	1.15444	3	4	2	5.2
Pyruvate kinase PKM	PKM	P14618;P14618-3;P14618-2	P14618;P14618-3;P14618-2	-0.23737	3	3	1	6	0.524604	2	2	0	4.7
Phospholipase D3	PLD3	Q8IV08	Q8IV08	-0.725565	2	2	1	4.5	1.3606	3	3	1	6.3
Plectin	PLEC	Q15149-7;Q15149-8;Q15149-9;Q15149-5;Q15149-4;Q15149-6;Q15149-2;Q15149;Q15149-3	Q15149-7;Q15149-8;Q15149-9;Q15149-5;Q15149-4;Q15149-6;Q15149-2;Q15149;Q15149-3	-0.298974	77	72	3	18.1	0.37034	32	36	4	9
Plasminogen receptor (KT)	PLGRKT	Q9HBL7	Q9HBL7	0.533464	10	5	0	27.9	1.17495	6	5	0	27.9
Proteolipid protein 2	PLP2	Q04941	Q04941	-0.42876	2	2	0	14.5	0.848375	2	2	0	14.5
Pleiotropic regulator 1	PLRG1	O43660-2;O43660	O43660-2;O43660	0.040682	7	6	0	16	0.347436	6	3	1	8.7
Phorbol-12-myristate-13-acetate-induced protein 1	PMAIP1	Q13794	Q13794	-0.00684019	2	2	0	27.8	0.968323	2	2	0	27.8
Protein PML	PML	P29590-4;P29590-2;P29590-5;P29590-9;P29590-3;P29590-8;P29590;P29590-14;P29590-10;P29590-12;P29590-13;P29590-11	P29590-4;P29590-2;P29590-5;P29590-9;P29590-3;P29590-8;P29590;P29590-14;P29590-10;P29590-12;P29590-13;P29590-11	0.0551957	9	10	2	21.2	0.24996	7	7	2	14.1
Mitochondrial-processing peptidase subunit beta	PMPCB	O75439	O75439	-0.140921	4	4	1	10	1.0178	5	5	1	11.9
Pinin	PNN	Q9H307	Q9H307	-0.29635	8	6	0	10.6	0.0471446	2	1	0	2.4
Polyribonucleotide nucleotidyltransferase 1, mitochondrial	PNPT1	Q8TCS8	Q8TCS8	-0.253894	5	6	0	7.4	0.809676	6	7	1	8.7
Podocalyxin	PODXL	O00592-2;O00592	O00592-2;O00592	-0.109063	3	4	0	8.4	0.444969	2	3	0	7
Polymerase delta-interacting protein 2	POLDIP2	Q9Y2S7	Q9Y2S7	-0.721111	3	3	0	8.7	-0.22848	3	5	1	15.8
Polymerase delta-interacting protein 3	POLDIP3	Q9BY77;Q9BY77-2	Q9BY77;Q9BY77-2	-0.0235337	25	13	0	40.9	0.861448	21	15	0	44.7
DNA-directed RNA polymerase I subunit RPA1	POLR1A	O95602	O95602	0.0639171	6	8	0	6.5	0.498586	2	3	0	1.8
DNA-directed RNA polymerases I and III subunit RPAC1	POLR1C	O15160-2;O15160	O15160-2;O15160	0.0486546	6	6	1	21.6	0.513543	7	7	2	24.6
DNA-directed RNA polymerase I subunit RPA49	POLR1E	Q9GZS1;Q9GZS1-1	Q9GZS1;Q9GZS1-1	0.131589	2	2	1	6.2	0.469809	3	3	0	7.6
NADPH--cytochrome P450 reductase	POR	P16435	P16435	0.0385766	11	11	1	17.1	0.789885	11	9	3	13.3
Inorganic pyrophosphatase 2, mitochondrial	PPA2	Q9H2U2-6;Q9H2U2-3;Q9H2U2;Q9H2U2-2;Q9H2U2-4	Q9H2U2-6;Q9H2U2-3;Q9H2U2;Q9H2U2-2;Q9H2U2-4	-0.0555462	2	2	1	10.8	1.37917	2	2	1	10.8
Suppressor of SWI4 1 homolog	PPAN	Q9NQ55-2;Q9NQ55;Q9NQ55-3	Q9NQ55-2;Q9NQ55;Q9NQ55-3	-0.117349	2	2	1	4.6	0.677587	2	2	1	5.7
Peptidyl-prolyl cis-trans isomerase A;Peptidyl-prolyl cis-trans isomerase A, N-terminally processed	PPIA	P62937;P62937-2;P0DN26;A0A0B4J2A2;A0A075B767;A0A075B759;Q9Y536;F5H284;P0DN37	P62937;P62937-2	-0.313585	6	5	1	27.9	0.450794	4	3	0	19.4
Peptidyl-prolyl cis-trans isomerase B	PPIB	P23284	P23284	0.0309717	14	11	0	49.5	0.597081	9	9	0	35.2
Peptidyl-prolyl cis-trans isomerase H	PPIH	O43447;O43447-2	O43447;O43447-2	-0.286621	3	3	0	15.8	0.505759	2	1	1	5.1
Peptidyl-prolyl cis-trans isomerase-like 4	PPIL4	Q8WUA2	Q8WUA2	-0.27645	7	6	2	14.2	0.307216	4	5	1	11.6
Serine/threonine-protein phosphatase PP1-alpha catalytic subunit	PPP1CA	P62136;P62136-2;P62136-3	P62136;P62136-2;P62136-3	-0.27073	9	4	0	22.4	0.394961	8	4	0	26.7
Serine/threonine-protein phosphatase 1 regulatory subunit 10	PPP1R10	Q96QC0	Q96QC0	-0.266316	7	6	1	8.5	0.497547	6	8	1	9.4
Serine/threonine-protein phosphatase 2A 65 kDa regulatory subunit A alpha isoform	PPP2R1A	P30153;P30154-5;P30154-4;P30154;P30154-2	P30153	0.993711	2	3	1	6.1	0.652947	2	2	1	3.9
PRA1 family protein 2	PRAF2	O60831	O60831	0.0114957	2	2	0	12.4	0.979174	2	2	0	12.4
Protein regulator of cytokinesis 1	PRC1	O43663-3;O43663-4;O43663;O43663-2	O43663-3;O43663-4;O43663;O43663-2	-0.0902499	5	4	0	8	0.348482	4	4	1	6.9
Peroxiredoxin-1	PRDX1	Q06830	Q06830	-0.566207	2	2	0	13.1	0.788863	2	2	0	13.1
Thioredoxin-dependent peroxide reductase, mitochondrial	PRDX3	P30048-2;P30048	P30048-2;P30048	-0.0160013	7	6	0	36.1	0.794107	7	5	0	23.1
Peroxiredoxin-4	PRDX4	Q13162	Q13162	-0.0273514	11	3	3	15.9	0.853475	4	1	0	6.6
Prolactin regulatory element-binding protein	PREB	Q9HCU5	Q9HCU5	0.10044	8	7	0	26.4	1.01894	5	5	2	18.7
cAMP-dependent protein kinase catalytic subunit beta;cAMP-dependent protein kinase catalytic subunit alpha	PRKACB;PRKACA	P22694-10;P22694-4;P22694-3;P17612-2;P22694;P17612;P22694-5;P22694-7;P22694-6;P22694-9;P22694-2;P22694-8	P22694-10;P22694-4;P22694-3;P17612-2;P22694;P17612;P22694-5;P22694-7;P22694-6;P22694-9;P22694-2	-0.0568513	3	3	0	5.9	0.430353	2	2	0	5.6
cAMP-dependent protein kinase type II-alpha regulatory subunit	PRKAR2A	P13861-2;P13861	P13861-2;P13861	-0.201775	17	11	4	46.3	0.644781	9	7	0	27.5
Glucosidase 2 subunit beta	PRKCSH	P14314-2;P14314	P14314-2;P14314	-0.0323002	12	7	2	14.1	0.68133	9	6	1	12.2
DNA-dependent protein kinase catalytic subunit	PRKDC	P78527;P78527-2	P78527;P78527-2	-0.0590741	134	112	5	24.9	0.385281	104	91	12	20.5
Protein arginine N-methyltransferase 1	PRMT1	Q99873-2;Q99873-3;Q99873;Q99873-5;Q9NR22-2;Q9NR22	Q99873-2;Q99873-3;Q99873	-0.248725	3	4	1	12.1	0.394885	3	3	0	8.4
Pre-mRNA-processing factor 19	PRPF19	Q9UMS4	Q9UMS4	-0.129024	22	17	0	39.1	0.327547	24	15	1	35.1
U4/U6 small nuclear ribonucleoprotein Prp3	PRPF3	O43395;O43395-3	O43395	-0.199487	13	11	1	19.3	0.518618	11	11	3	18.3
U4/U6 small nuclear ribonucleoprotein Prp31	PRPF31	Q8WWY3-4;Q8WWY3;Q8WWY3-3;Q8WWY3-2	Q8WWY3-4;Q8WWY3;Q8WWY3-3;Q8WWY3-2	-0.224638	10	6	1	13.6	0.344538	9	7	0	16.3
Pre-mRNA-splicing factor 38A	PRPF38A	Q8NAV1	Q8NAV1	-0.201725	5	5	2	17.3	0.15117	4	5	0	16
U4/U6 small nuclear ribonucleoprotein Prp4	PRPF4	O43172-2;O43172	O43172-2;O43172	-0.358916	12	12	3	23.6	0.442026	8	10	1	20.3
Pre-mRNA-processing factor 40 homolog A	PRPF40A	O75400-3;O75400-2;O75400;Q6NWY9-2;Q6NWY9-3;Q6NWY9	O75400-3;O75400-2;O75400	-0.175029	41	20	2	19.7	0.44285	32	17	0	16
Pre-mRNA-processing factor 6	PRPF6	O94906-2;O94906	O94906-2;O94906	-0.156161	33	28	3	32.1	0.38777	31	27	4	28
Pre-mRNA-processing-splicing factor 8	PRPF8	Q6P2Q9	Q6P2Q9	-0.253532	60	55	2	22.6	0.294172	56	51	5	21.2
Protein PRR14L	PRR14L	Q5THK1-2;Q5THK1-4;Q5THK1;Q5THK1-3	Q5THK1-2;Q5THK1-4;Q5THK1	0.0780633	2	2	0	1.3	0.840758	4	3	0	1.7
Protein PRRC2A	PRRC2A	P48634-2;P48634-3;P48634;P48634-4	P48634-2;P48634-3;P48634;P48634-4	-0.512123	5	5	0	3	1.04904	2	2	0	0.8
Paraspeckle component 1	PSPC1	Q8WXF1-2;Q8WXF1	Q8WXF1-2;Q8WXF1	-0.191294	8	7	0	21.9	0.475475	6	4	1	12.7
Polypyrimidine tract-binding protein 1	PTBP1	P26599;P26599-2;P26599-3;O95758-1;O95758-6;O95758-2;O95758;O95758-5;O95758-4	P26599;P26599-2;P26599-3	-0.0708756	11	10	0	23.5	0.517523	8	6	0	14.1
Polypyrimidine tract-binding protein 2	PTBP2	Q9UKA9;Q9UKA9-2;Q9UKA9-4;Q9UKA9-3;Q9UKA9-5;Q9UKA9-6	Q9UKA9;Q9UKA9-2;Q9UKA9-4;Q9UKA9-3;Q9UKA9-5;Q9UKA9-6	-0.307948	10	11	0	27.1	0.316151	8	8	0	19.4
Pentatricopeptide repeat domain-containing protein 3, mitochondrial	PTCD3	Q96EY7;Q96EY7-2	Q96EY7	-0.448824	5	6	0	9.9	0.610543	5	7	0	11.6
Phosphatidylserine synthase 2	PTDSS2	Q9BVG9	Q9BVG9	0.377179	3	3	0	6.4	0.667768	2	2	0	4.7
Prostaglandin F2 receptor negative regulator	PTGFRN	Q9P2B2	Q9P2B2	-0.149649	9	11	1	13	0.49415	6	7	0	8
Inactive tyrosine-protein kinase 7	PTK7	Q13308-3;Q13308-2;Q13308;Q13308-6;Q13308-4;Q13308-5	Q13308-3;Q13308-2;Q13308;Q13308-6;Q13308-4;Q13308-5	-0.033407	8	7	2	9.4	0.61405	2	2	0	2.3
Tyrosine-protein phosphatase non-receptor type 1	PTPN1	P18031	P18031	-0.107352	12	9	2	21.6	0.571557	5	5	0	13.8
Poly(U)-binding-splicing factor PUF60	PUF60	Q9UHX1-6;Q9UHX1-4;Q9UHX1-5;Q9UHX1-2;Q9UHX1-3;Q9UHX1	Q9UHX1-6;Q9UHX1-4;Q9UHX1-5;Q9UHX1-2;Q9UHX1-3;Q9UHX1	-0.298797	12	10	3	22.8	0.433857	11	9	2	21.6
Periodic tryptophan protein 1 homolog	PWP1	Q13610;Q13610-2	Q13610;Q13610-2	-0.309538	4	5	0	10.8	0.481364	4	5	1	11
Periodic tryptophan protein 2 homolog	PWP2	Q15269	Q15269	0.0571383	5	5	1	6.3	0.469629	6	6	1	7.1
Peroxisomal membrane protein 2	PXMP2	Q9NR77	Q9NR77	-0.0791428	2	2	0	8.7	0.72342	2	2	0	8.7
Peroxisomal membrane protein 4	PXMP4	Q9Y6I8;Q9Y6I8-2	Q9Y6I8	-0.160202	2	2	0	6.6	0.588574	4	4	0	15.1
Pyrroline-5-carboxylate reductase 2	PYCR2	Q96C36	Q96C36	-0.740987	8	6	1	25.6	0.060638	3	3	1	18.1
Glutamine--tRNA ligase	QARS	P47897-2;P47897	P47897-2;P47897	-0.0781524	9	10	1	14.8	1.22692	2	4	1	6.5
Protein QIL1	QIL1	Q5XKP0	Q5XKP0	0.178237	2	2	0	9.3	0.629635	2	2	0	9.3
Sulfhydryl oxidase 2	QSOX2	Q6ZRP7	Q6ZRP7	-0.0794171	4	4	0	5.4	0.469849	3	4	1	5.4
Ras-related protein Rab-10	RAB10	P61026	P61026	0.0734089	6	5	0	29.5	0.437389	2	2	0	14
Ras-related protein Rab-11B;Ras-related protein Rab-11A	RAB11B;RAB11A	Q15907;P62491-2;Q15907-2;P62491;P57735	Q15907;P62491-2;Q15907-2;P62491	-0.10214	14	11	2	46.8	0.58554	11	11	0	48.2
Ras-related protein Rab-13	RAB13	P51153	P51153	-0.198941	4	3	0	26.6	0.521805	4	4	0	34
Ras-related protein Rab-14	RAB14	P61106	P61106	-0.0319756	7	7	1	30.2	0.616459	8	6	2	29.8
Ras-related protein Rab-18	RAB18	Q9NP72;Q9NP72-2;Q9NP72-3	Q9NP72;Q9NP72-2	-0.105303	11	10	0	44.7	0.554739	8	7	0	34
Ras-related protein Rab-1B	RAB1B	Q9H0U4	Q9H0U4	0.0267293	6	1	0	30.8	0.643586	7	2	0	34.3
Ras-related protein Rab-21	RAB21	Q9UL25	Q9UL25	0.00963389	5	5	0	24.9	0.628653	3	3	0	15.1
Ras-related protein Rab-23	RAB23	Q9ULC3	Q9ULC3	-0.273727	4	4	0	19	1.20803	4	4	1	19.4
Ras-related protein Rab-7L1	RAB29	O14966;O14966-2;O14966-3	O14966;O14966-2;O14966-3	0.0315363	4	2	0	15.8	0.678672	4	3	0	22.2
Ras-related protein Rab-2A	RAB2A	P61019;P61019-2	P61019;P61019-2	-0.050114	10	2	0	42.5	0.694555	5	2	0	31.6
Ras-related protein Rab-31	RAB31	Q13636;Q9UL26	Q13636	0.16877	3	3	0	22.2	0.740239	2	2	0	10.3
Ras-related protein Rab-34	RAB34	Q9BZG1;Q9BZG1-4;Q9BZG1-2	Q9BZG1;Q9BZG1-4;Q9BZG1-2	0.158078	2	2	0	10.4	0.857521	3	3	0	12.7
Ras-related protein Rab-35	RAB35	Q15286;Q15286-2	Q15286;Q15286-2	0.0416635	3	3	0	18.4	0.444439	2	2	0	11.4
Ras-related protein Rab-3D;Ras-related protein Rab-3A;Ras-related protein Rab-3C	RAB3D;RAB3A;RAB3C	O95716;P20336;Q96E17	O95716;P20336;Q96E17	-0.132957	2	1	0	8.7	0.61834	2	1	0	8.7
Rab3 GTPase-activating protein non-catalytic subunit	RAB3GAP2	Q9H2M9	Q9H2M9	-0.0262198	9	9	1	6.6	0.548923	6	6	0	4.7
Ras-related protein Rab-4A	RAB4A	P20338	P20338	-0.119589	4	3	0	22	0.584631	4	3	0	19.7
Ras-related protein Rab-5A	RAB5A	P20339-2;P20339	P20339-2;P20339	-0.0489942	2	2	0	33.3	0.759698	2	2	0	28.9
Ras-related protein Rab-5C;Ras-related protein Rab-5B	RAB5C;RAB5B	P51148-2;P51148;P61020-2	P51148-2;P51148;P61020-2	-0.0738335	9	3	0	32.5	0.648394	6	2	0	23.3
Ras-related protein Rab-6A	RAB6A	P20340-2;P20340;P20340-4;P20340-3	P20340-2;P20340;P20340-4	0.0027385	8	2	2	32.7	0.603862	6	1	2	26
Ras-related protein Rab-7a	RAB7A	P51149	P51149	-0.053853	16	12	1	53.6	0.570871	11	10	0	51.7
Ras-related protein Rab-8A;Ras-related protein Rab-8B	RAB8A;RAB8B	P61006;P61006-2;Q92930	P61006;P61006-2;Q92930	-0.0475024	4	3	0	23.2	0.446974	3	2	0	16.4
Ras-related protein Rab-9A	RAB9A	P51151;Q9NP90	P51151	0.13947	7	6	0	36.3	0.833747	4	4	0	22.4
Ras-related C3 botulinum toxin substrate 1;Ras-related C3 botulinum toxin substrate 3;Ras-related C3 botulinum toxin substrate 2	RAC1;RAC3;RAC2	P63000;P63000-2;P60763;P15153;Q9H4E5-2;P17081;Q9H4E5	P63000;P63000-2;P60763;P15153	-0.209628	6	6	1	40.6	0.43692	4	4	1	27.1
DNA repair protein RAD50	RAD50	Q92878-2;Q92878;Q92878-3	Q92878-2;Q92878;Q92878-3	-0.183671	27	23	4	16.5	0.281719	23	21	4	15.8
mRNA export factor	RAE1	P78406	P78406	-0.125494	4	4	0	14.7	0.536482	4	4	0	14.7
Ras-related protein Ral-A	RALA	P11233	P11233	-0.0252945	9	2	0	22.8	0.476157	4	2	1	21.8
RNA-binding protein Raly	RALY	Q9UKM9-2;Q9UKM9	Q9UKM9-2;Q9UKM9	-0.179662	6	5	0	31.4	0.29885	3	3	0	11
GTP-binding nuclear protein Ran	RAN	P62826	P62826	-0.068332	6	8	0	44.4	0.297804	6	5	1	25.9
E3 SUMO-protein ligase RanBP2	RANBP2	P49792	P49792	0.033793	55	30	8	19.4	0.346518	23	13	3	9.4
Ran GTPase-activating protein 1	RANGAP1	P46060	P46060	-0.186689	22	14	3	29.1	0.38777	16	11	5	22.7
Ras-related protein Rap-1A	RAP1A	P62834	P62834	-0.39333	3	3	1	27.2	0.75716	4	3	3	27.2
Ras-related protein Rap-1b;Ras-related protein Rap-1b-like protein	RAP1B	P61224-3;P61224;P61224-2;P61224-4;A6NIZ1	P61224-3;P61224;P61224-2;P61224-4;A6NIZ1	-0.121644	12	3	0	30.3	0.515068	10	3	1	30.3
Ras-related protein Rap-2c	RAP2C	Q9Y3L5	Q9Y3L5	-0.0564161	5	1	0	16.4	0.306591	2	1	1	10.9
Arginine--tRNA ligase, cytoplasmic	RARS	P54136;P54136-2	P54136;P54136-2	0.0965318	5	6	1	9.7	0.933573	3	3	1	5.6
Histone-binding protein RBBP4	RBBP4	Q09028-3;Q09028;Q09028-4;Q09028-2	Q09028-3;Q09028;Q09028-4;Q09028-2	-0.226898	10	5	0	27.1	0.383642	10	5	0	25.6
Histone-binding protein RBBP7	RBBP7	Q16576;Q16576-2	Q16576;Q16576-2	-0.0502633	3	3	1	17.4	0.361824	2	2	0	15.8
RNA-binding protein 10	RBM10	P98175-2;P98175;P98175-5;P98175-4;P98175-3;P78332-2;P78332	P98175-2;P98175;P98175-5;P98175-4;P98175-3	-0.132104	16	13	5	15.7	0.537194	13	12	5	14
RNA-binding protein 12B	RBM12B	Q8IXT5	Q8IXT5	-0.192843	2	2	1	1.9	0.234448	3	3	0	2.8
RNA-binding protein 14	RBM14	Q96PK6;Q96PK6-2;Q96PK6-3;Q96PK6-4	Q96PK6	-0.0377546	12	9	2	18.4	0.648869	9	6	3	15.8
Putative RNA-binding protein 15	RBM15	Q96T37-4;Q96T37-2;Q96T37-3;Q96T37;Q8NDT2-2;Q8NDT2	Q96T37-4;Q96T37-2;Q96T37-3;Q96T37	-0.128598	7	7	0	9.2	0.436432	9	9	1	11.9
Splicing factor 45	RBM17	Q96I25	Q96I25	-0.353856	14	11	3	31.2	0.332299	7	7	0	21.9
Pre-mRNA-splicing factor RBM22	RBM22	Q9NW64-2;Q9NW64	Q9NW64-2;Q9NW64	-0.252174	4	4	1	11.6	0.180593	4	4	2	11.6
RNA-binding protein 25	RBM25	P49756;P49756-2;P49756-3;P49756-4	P49756	-0.183081	61	31	2	31.3	0.488998	45	26	2	28.5
RNA-binding protein 26	RBM26	Q5T8P6-3;Q5T8P6-2;Q5T8P6;Q5T8P6-5;Q5T8P6-4;Q5T8P6-6;Q9P2N5	Q5T8P6-3;Q5T8P6-2;Q5T8P6;Q5T8P6-5;Q5T8P6-4	0.025454	11	11	0	10.5	0.0932171	7	8	3	9
RNA-binding protein 28	RBM28	Q9NW13;Q9NW13-2	Q9NW13;Q9NW13-2	0.194465	12	12	1	16.3	0.390983	13	13	2	19.5
RNA-binding protein 34	RBM34	P42696;P42696-2	P42696;P42696-2	-0.143851	12	12	6	28.4	0.500891	8	9	2	19.5
RNA-binding protein 39	RBM39	Q14498-3;Q14498-2;Q14498	Q14498-3;Q14498-2;Q14498	0.0277203	6	6	1	15.4	0.387336	3	4	0	10.4
RNA-binding protein 4	RBM4	Q9BWF3;Q9BWF3-4;Q9BWF3-3;Q9BWF3-2	Q9BWF3;Q9BWF3-4;Q9BWF3-3;Q9BWF3-2	-0.248262	16	1	0	42	0.364051	13	1	0	34.6
RNA-binding protein 8A	RBM8A	Q9Y5S9-2;Q9Y5S9	Q9Y5S9-2;Q9Y5S9	-0.182852	6	4	2	26.6	0.0519674	5	4	3	26.6
RNA-binding motif protein, X chromosome;RNA-binding motif protein, X chromosome, N-terminally processed;RNA binding motif protein, X-linked-like-1	RBMX;RBMXL1	P38159;P38159-2;Q96E39;P38159-3;O75526;Q8N7X1	P38159;P38159-2;Q96E39	-0.191524	24	13	0	35.8	0.113052	16	9	0	23.8
Regulator of chromosome condensation	RCC1	P18754;P18754-2	P18754;P18754-2	-0.0619476	7	7	0	22.8	0.346518	6	6	0	18.3
Protein RCC2	RCC2	Q9P258	Q9P258	-0.359398	7	6	1	15.1	1.07348	2	3	2	7.1
RNA 3-terminal phosphate cyclase-like protein	RCL1	Q9Y2P8;Q9Y2P8-2	Q9Y2P8	-0.0916175	3	3	0	8.3	0.330211	2	3	0	9.4
Reticulocalbin-1	RCN1	Q15293;Q15293-2	Q15293;Q15293-2	0.0836559	10	6	1	20.5	0.510395	6	6	0	16.3
Reticulocalbin-2	RCN2	Q14257;Q14257-2	Q14257;Q14257-2	-0.307109	14	10	2	33.8	0.631802	8	9	0	24.9
REST corepressor 1;REST corepressor 3	RCOR1;RCOR3	Q9UKL0;Q9P2K3-2;Q9P2K3-4;Q9P2K3;Q9P2K3-3	Q9UKL0;Q9P2K3-2;Q9P2K3-4;Q9P2K3;Q9P2K3-3	0.229465	2	2	1	4.3	0.0587133	2	2	0	4.3
Retinol dehydrogenase 11	RDH11	Q8TC12;Q8TC12-2;Q8TC12-3	Q8TC12;Q8TC12-2;Q8TC12-3	0.271904	5	5	0	21.4	0.619138	3	3	0	12.3
Retinol dehydrogenase 13	RDH13	Q8NBN7;Q8NBN7-2	Q8NBN7;Q8NBN7-2	0.514804	9	9	0	30.2	1.27886	9	10	0	30.8
Retinol dehydrogenase 14	RDH14	Q9HBH5	Q9HBH5	0.143655	4	4	0	11	0.848505	8	4	0	11
Protein RER1	RER1	O15258	O15258	-0.0888683	8	5	0	33.7	0.88726	3	3	0	24.5
RNA exonuclease 4	REXO4	Q9GZR2;Q9GZR2-2	Q9GZR2	-0.327384	4	4	1	11.4	0.46955	2	3	0	7.6
Replication factor C subunit 2	RFC2	P35250-2;P35250	P35250-2;P35250	-0.263352	5	5	1	17.8	0.351387	4	4	1	14.7
Replication factor C subunit 3	RFC3	P40938-2;P40938	P40938-2;P40938	-0.296315	5	5	0	17.7	0.313925	5	5	1	17.7
Replication factor C subunit 4	RFC4	P35249;P35249-2	P35249;P35249-2	-0.342141	6	6	3	17.4	0.227793	7	6	0	17.9
Replication factor C subunit 5	RFC5	P40937-2;P40937	P40937-2;P40937	-0.321027	2	2	0	7.8	0.320504	3	3	0	8.2
Transforming protein RhoA	RHOA	P61586	P61586	-0.12009	13	1	0	37.3	0.452669	5	1	0	16.1
Rho-related GTP-binding protein RhoG	RHOG	P84095	P84095	-0.180561	5	5	0	31.9	0.55616	3	3	0	25.7
Mitochondrial Rho GTPase 1	RHOT1	Q8IXI2-4;Q8IXI2;Q8IXI2-5;Q8IXI2-2;Q8IXI2-7;Q8IXI2-3;Q8IXI2-6	Q8IXI2-4;Q8IXI2;Q8IXI2-5;Q8IXI2-2;Q8IXI2-7;Q8IXI2-3;Q8IXI2-6	0.109695	7	6	0	12.9	0.788116	6	6	1	10.9
Mitochondrial Rho GTPase 2	RHOT2	Q8IXI1;Q8IXI1-2	Q8IXI1	-0.322054	11	7	3	17.8	0.538681	10	6	2	12.9
Regulator of microtubule dynamics protein 3	RMDN3	Q96TC7;Q96TC7-2	Q96TC7;Q96TC7-2	-0.146627	9	9	1	26.4	0.48461	7	7	1	19.4
Required for meiotic nuclear division protein 1 homolog	RMND1	Q9NWS8;Q9NWS8-2;Q9NWS8-3	Q9NWS8;Q9NWS8-2	1.747	18	10	3	23.6	2.54987	10	9	1	21.6
E3 ubiquitin-protein ligase BRE1B	RNF40	O75150;O75150-4;O75150-3	O75150;O75150-4;O75150-3	-0.209645	4	4	2	5	1.01403	2	2	0	2.2
rRNA methyltransferase 3, mitochondrial	RNMTL1	Q9HC36	Q9HC36	-0.338232	5	5	0	11.9	0.380484	3	3	0	7.9
RNA-binding protein with serine-rich domain 1	RNPS1	Q15287-3;Q15287-2;Q15287	Q15287-3;Q15287-2;Q15287	-0.240725	4	3	2	13.1	0.134081	3	2	2	10.1
Reactive oxygen species modulator 1	ROMO1	P60602;P60602-2	P60602;P60602-2	0.552475	4	1	0	21.5	1.3059	4	2	0	31.6
Replication protein A 70 kDa DNA-binding subunit;Replication protein A 70 kDa DNA-binding subunit, N-terminally processed	RPA1	P27694	P27694	-0.18968	3	3	0	4.9	0.462535	3	3	0	4.9
60S ribosomal protein L10	RPL10	P27635;Q96L21	P27635	-0.185901	7	7	0	28.5	0.786846	4	3	0	14
60S ribosomal protein L10a	RPL10A	P62906	P62906	-0.173563	32	12	2	43.8	0.615398	14	9	1	41.5
60S ribosomal protein L11	RPL11	P62913;P62913-2	P62913;P62913-2	-0.157641	12	7	0	34.3	0.715581	6	4	0	24.7
60S ribosomal protein L12	RPL12	P30050;P30050-2	P30050;P30050-2	-0.171563	10	6	0	54.5	0.567489	7	4	0	33.9
60S ribosomal protein L13	RPL13	P26373;P26373-2	P26373;P26373-2	-0.237932	15	7	0	29.9	0.653696	14	5	1	24.2
60S ribosomal protein L13a	RPL13A	P40429;Q6NVV1	P40429	-0.138235	22	12	1	45.3	0.627627	18	10	4	37.9
60S ribosomal protein L14	RPL14	P50914	P50914	-0.149761	12	4	1	20.9	0.549092	8	3	2	15.3
60S ribosomal protein L15	RPL15	P61313;P61313-2	P61313;P61313-2	-0.194939	6	6	1	25	0.512123	4	4	0	18.1
60S ribosomal protein L17	RPL17	P18621-3;P18621;P18621-2	P18621-3;P18621;P18621-2	-0.13695	10	5	0	18.9	0.799471	6	5	0	18.9
60S ribosomal protein L18	RPL18	Q07020;Q07020-2	Q07020;Q07020-2	-0.146946	12	8	1	35.6	0.568644	9	7	0	30.3
60S ribosomal protein L18a	RPL18A	Q02543	Q02543	-0.0605477	7	6	0	30.7	0.59392	5	4	0	25
60S ribosomal protein L19	RPL19	P84098	P84098	-0.26029	4	2	1	13.3	0.733243	2	2	0	13.3
60S ribosomal protein L21	RPL21	P46778	P46778	-0.0706787	11	5	0	31.9	0.634397	9	5	0	31.9
60S ribosomal protein L22	RPL22	P35268	P35268	-0.0593897	9	5	0	30.5	0.638838	7	4	0	21.1
60S ribosomal protein L23	RPL23	P62829	P62829	-0.0964527	13	5	0	38.6	0.700638	4	2	0	11.4
60S ribosomal protein L23a	RPL23A	P62750	P62750	-0.108316	12	8	0	37.8	0.645051	12	7	1	36.5
60S ribosomal protein L24	RPL24	P83731	P83731	-0.10355	7	4	0	25.5	0.828383	3	2	1	11.5
60S ribosomal protein L26-like 1;60S ribosomal protein L26	RPL26L1;RPL26	Q9UNX3;P61254	Q9UNX3;P61254	-0.044211	9	5	0	18.6	0.662643	3	2	0	11
60S ribosomal protein L27	RPL27	P61353	P61353	-0.217994	26	11	6	58.8	0.599899	22	12	3	61
60S ribosomal protein L27a	RPL27A	P46776	P46776	-0.175045	9	5	2	37.8	0.6539	5	3	0	22.3
60S ribosomal protein L28	RPL28	P46779-4;P46779-5;P46779;P46779-2;P46779-3	P46779-4;P46779-5;P46779;P46779-2;P46779-3	-0.0760522	5	3	0	42	0.688776	3	3	0	37.7
60S ribosomal protein L3	RPL3	P39023;Q92901	P39023	-0.129608	23	14	2	30	0.61458	13	12	0	33.3
60S ribosomal protein L30	RPL30	P62888	P62888	-0.132341	15	7	0	53	0.705688	12	6	1	51.3
60S ribosomal protein L31	RPL31	P62899;P62899-3;P62899-2	P62899;P62899-3;P62899-2	-0.0638615	5	5	0	32.8	0.547426	2	3	0	18.4
60S ribosomal protein L32	RPL32	P62910	P62910	-0.109935	9	5	1	34.1	0.607507	4	3	1	27.4
60S ribosomal protein L34	RPL34	P49207	P49207	-0.0641783	6	4	0	14.5	0.672658	3	2	1	12.8
60S ribosomal protein L35	RPL35	P42766	P42766	-0.107337	8	4	0	22	0.641266	4	3	0	17.1
60S ribosomal protein L35a	RPL35A	P18077	P18077	-0.145494	9	5	0	23.6	0.558984	6	4	0	16.4
60S ribosomal protein L36	RPL36	Q9Y3U8	Q9Y3U8	-0.193635	7	5	0	30.5	0.410505	2	2	0	18.1
60S ribosomal protein L36a-like;60S ribosomal protein L36a	RPL36AL;RPL36A	Q969Q0;P83881	Q969Q0;P83881	-0.193882	4	4	0	36.8	0.685501	3	3	0	24.5
60S ribosomal protein L38	RPL38	P63173	P63173	-0.0734084	12	6	1	50	0.569522	13	5	2	48.6
60S ribosomal protein L4	RPL4	P36578	P36578	-0.195038	34	23	1	42.4	0.621688	25	17	2	31.6
60S ribosomal protein L5	RPL5	P46777	P46777	-0.196492	30	13	0	40.1	0.567853	17	9	1	28.3
60S ribosomal protein L6	RPL6	Q02878	Q02878	-0.15518	19	12	0	30.9	0.636773	17	11	1	30.9
60S ribosomal protein L7	RPL7	P18124	P18124	-0.215948	25	13	2	41.5	0.623265	20	16	2	44
60S ribosomal protein L7a	RPL7A	P62424	P62424	-0.179629	17	12	0	34.2	0.599899	13	10	1	30.5
60S ribosomal protein L8	RPL8	P62917	P62917	-0.184211	7	4	0	16	0.594835	6	4	0	14
60S ribosomal protein L9	RPL9	P32969	P32969	-0.0503082	4	3	0	11.5	0.584047	4	3	0	11.5
60S acidic ribosomal protein P0;60S acidic ribosomal protein P0-like	RPLP0;RPLP0P6	P05388;P05388-2;Q8NHW5	P05388;P05388-2;Q8NHW5	-0.165224	18	12	1	53.3	0.669189	19	11	1	48.3
60S acidic ribosomal protein P2	RPLP2	P05387	P05387	-0.29343	16	9	0	90.4	0.698412	12	8	1	87.8
Dolichyl-diphosphooligosaccharide--protein glycosyltransferase subunit 1	RPN1	P04843	P04843	0.0306892	28	23	0	33.9	0.863625	31	27	5	42.5
Dolichyl-diphosphooligosaccharide--protein glycosyltransferase subunit 2	RPN2	P04844;P04844-2	P04844;P04844-2	0.0221902	18	16	1	26.6	0.807781	17	16	1	29.3
40S ribosomal protein S10;Putative 40S ribosomal protein S10-like	RPS10;RPS10P5	P46783;Q9NQ39	P46783;Q9NQ39	-0.275699	10	6	2	35.8	0.714917	2	2	0	9.1
40S ribosomal protein S11	RPS11	P62280	P62280	-0.228993	11	10	2	58.9	0.708137	5	4	0	17.7
40S ribosomal protein S12	RPS12	P25398	P25398	-0.18636	9	6	0	53	0.612836	5	5	0	45.5
40S ribosomal protein S13	RPS13	P62277	P62277	-0.222953	17	9	0	37.7	0.654967	10	7	0	32.5
40S ribosomal protein S14	RPS14	P62263	P62263	-0.311793	11	6	1	37.1	0.864702	8	6	0	37.1
40S ribosomal protein S15a	RPS15A	P62244	P62244	-0.271914	10	6	0	37.7	0.641424	6	5	0	36.2
40S ribosomal protein S16	RPS16	P62249	P62249	-0.229298	25	12	0	58.9	0.666027	24	13	1	63.7
40S ribosomal protein S18	RPS18	P62269	P62269	-0.2633	17	10	2	48.7	0.742917	6	7	0	37.5
40S ribosomal protein S19	RPS19	P39019	P39019	-0.248793	21	12	0	57.2	0.727571	14	9	0	39.3
40S ribosomal protein S2	RPS2	P15880	P15880	-0.18572	11	10	1	34.5	0.669052	5	5	1	20.5
40S ribosomal protein S20	RPS20	P60866;P60866-2	P60866;P60866-2	-0.300235	13	6	2	36.1	0.723849	7	4	0	28.6
40S ribosomal protein S21	RPS21	P63220	P63220	-0.284194	6	5	0	62.7	0.642482	3	3	0	41
40S ribosomal protein S25	RPS25	P62851	P62851	-0.210396	16	6	0	28	0.694485	10	4	0	24
40S ribosomal protein S26;Putative 40S ribosomal protein S26-like 1	RPS26;RPS26P11	P62854;Q5JNZ5	P62854;Q5JNZ5	-0.218951	5	4	0	33.9	0.670704	2	2	0	17.4
40S ribosomal protein S27	RPS27	P42677	P42677	-0.357086	8	3	0	40.5	0.861683	4	2	0	29.8
Ubiquitin-40S ribosomal protein S27a;Ubiquitin;40S ribosomal protein S27a;Ubiquitin-60S ribosomal protein L40;Ubiquitin;60S ribosomal protein L40;Polyubiquitin-B;Ubiquitin;Polyubiquitin-C;Ubiquitin	RPS27A;UBA52;UBB;UBC	P62979;P62987;P0CG47;P0CG48	P62979;P62987;P0CG47;P0CG48	-0.348978	24	5	2	42.3	0.615707	23	6	3	48.1
40S ribosomal protein S28	RPS28	P62857	P62857	-0.330048	2	2	0	30.4	0.654581	2	1	0	17.4
40S ribosomal protein S29	RPS29	P62273;P62273-2	P62273;P62273-2	-0.21332	3	4	0	37.5	0.719352	3	4	0	53.6
40S ribosomal protein S3	RPS3	P23396;P23396-2	P23396;P23396-2	-0.27275	31	15	3	58	0.685361	20	15	3	62.1
40S ribosomal protein S3a	RPS3A	P61247	P61247	-0.22238	13	9	0	31.8	0.611447	10	10	1	34.5
40S ribosomal protein S4, X isoform;40S ribosomal protein S4, Y isoform 2;40S ribosomal protein S4, Y isoform 1	RPS4X;RPS4Y2;RPS4Y1	P62701;Q8TD47;P22090	P62701;Q8TD47;P22090	-0.259461	15	12	0	37.3	0.6964	8	10	0	39.9
40S ribosomal protein S5;40S ribosomal protein S5, N-terminally processed	RPS5	P46782	P46782	-0.289422	5	5	1	21.6	0.78019	6	5	0	21.1
40S ribosomal protein S6	RPS6	P62753	P62753	-0.290145	10	7	0	23.7	0.663831	7	6	0	24.1
40S ribosomal protein S7	RPS7	P62081	P62081	-0.152773	5	4	0	15.5	0.713521	4	4	1	15.5
40S ribosomal protein S8	RPS8	P62241	P62241	-0.212584	13	11	0	55.3	0.64801	14	9	1	38.9
40S ribosomal protein S9	RPS9	P46781	P46781	-0.225481	15	13	0	41.2	0.676711	9	9	0	35.6
40S ribosomal protein SA	RPSA	P08865	P08865	-0.273971	14	11	2	28.5	0.568644	12	11	2	28.5
Ras-related protein R-Ras2	RRAS2	P62070;P62070-4;P62070-2;P62070-3;P10301	P62070;P62070-4;P62070-2;P62070-3	-0.0533141	4	4	0	22.5	0.43226	3	3	0	15.2
Ribosome-binding protein 1	RRBP1	Q9P2E9-3;Q9P2E9;Q8N4C6-6;Q8N4C6-11;Q8N4C6-4;Q8N4C6-9;Q8N4C6-2;Q8N4C6;Q8N4C6-5;Q8N4C6-10;Q8N4C6-7	Q9P2E9-3;Q9P2E9	-0.38947	5	5	1	6.2	0.572136	3	4	1	4.6
RRP12-like protein	RRP12	Q5JTH9;Q5JTH9-2;Q5JTH9-3	Q5JTH9;Q5JTH9-2;Q5JTH9-3	0.00288247	11	9	0	8	0.561068	6	6	1	5.1
RRP15-like protein	RRP15	Q9Y3B9	Q9Y3B9	0.110096	6	3	0	10.3	0.346096	2	2	0	7.8
Ribosomal RNA processing protein 1 homolog B	RRP1B	Q14684;Q14684-2	Q14684;Q14684-2	-0.105396	28	16	7	29.4	0.670199	19	14	3	24.3
Ribosomal L1 domain-containing protein 1	RSL1D1	O76021;O76021-2	O76021	0.0332292	11	10	1	19.4	0.498729	6	5	0	13.1
tRNA-splicing ligase RtcB homolog	RTCB	Q9Y3I0	Q9Y3I0	-0.171206	10	9	3	21.2	0.528948	11	8	2	18.8
Reticulon-3	RTN3	O95197-3;O95197-4;O95197-7;O95197-2;O95197;O95197-6;O95197-5	O95197-3;O95197-4;O95197-7;O95197-2;O95197;O95197-6;O95197-5	0.479127	2	2	0	11.9	0.99634	2	2	0	11.9
Reticulon-4	RTN4	Q9NQC3;Q9NQC3-4;Q9NQC3-6;Q9NQC3-2;Q9NQC3-5;Q9NQC3-3	Q9NQC3;Q9NQC3-4;Q9NQC3-6;Q9NQC3-2;Q9NQC3-5;Q9NQC3-3	0.626859	6	5	2	5.1	1.00889	5	5	1	5.2
RuvB-like 1	RUVBL1	Q9Y265;Q9Y265-2	Q9Y265;Q9Y265-2	-0.285653	13	13	3	40.8	0.272838	11	11	1	32.2
RuvB-like 2	RUVBL2	Q9Y230;Q9Y230-2	Q9Y230;Q9Y230-2	-0.264045	28	22	4	48.6	0.316366	15	15	0	37.8
Phosphatidylinositide phosphatase SAC1	SACM1L	Q9NTJ5;Q9NTJ5-2	Q9NTJ5;Q9NTJ5-2	0.145221	10	10	1	16.4	0.883396	9	9	0	15
Scaffold attachment factor B1	SAFB	Q15424;Q15424-4;Q15424-3;Q15424-2	Q15424;Q15424-4;Q15424-3;Q15424-2	-0.149697	15	8	1	16.8	0.470429	10	4	0	8.2
Scaffold attachment factor B2	SAFB2	Q14151	Q14151	-0.267913	6	6	2	14.5	0.469929	3	4	0	6.9
Sorting and assembly machinery component 50 homolog	SAMM50	Q9Y512	Q9Y512	0.427713	28	21	1	43.3	0.775219	21	19	4	46.9
Histone deacetylase complex subunit SAP130	SAP130	Q9H0E3-3;Q9H0E3;Q9H0E3-2	Q9H0E3-3;Q9H0E3;Q9H0E3-2	-0.179123	5	5	0	4.7	0.146116	2	2	0	1.9
Histone deacetylase complex subunit SAP18	SAP18	O00422;O00422-2	O00422;O00422-2	-0.22967	2	2	0	5.9	0.184113	2	2	0	13.1
GTP-binding protein SAR1a	SAR1A	Q9NR31;Q9NR31-2	Q9NR31;Q9NR31-2	-0.0404227	4	2	0	23.2	0.438425	2	1	0	11.6
Sterile alpha and TIR motif-containing protein 1	SARM1	Q6SZW1;Q6SZW1-2	Q6SZW1;Q6SZW1-2	0.090447	12	14	1	20.7	0.668891	10	11	1	15.3
SAP domain-containing ribonucleoprotein	SARNP	P82979	P82979	-0.142003	11	8	0	39	0.312509	11	8	0	39
Serine--tRNA ligase, mitochondrial	SARS2	Q9NP81;Q9NP81-2	Q9NP81;Q9NP81-2	-0.0383323	7	8	0	22.2	0.991886	5	6	2	16.6
U4/U6.U5 tri-snRNP-associated protein 1	SART1	O43290	O43290	-0.129513	19	19	4	31.1	0.347784	12	13	1	21.1
DNA-binding protein SATB1	SATB1	Q01826;Q01826-2;Q9UPW6-2;Q9UPW6	Q01826;Q01826-2	-0.0177968	3	4	0	6.3	0.282614	3	4	1	5
Protein SCAF8;Splicing factor, arginine/serine-rich 15	SCAF8;SCAF4	Q9UPN6-2;Q9UPN6;O95104-2	Q9UPN6-2;Q9UPN6;O95104-2	-0.246892	4	2	0	2.9	0.593659	3	0	1	1
Secretory carrier-associated membrane protein 1	SCAMP1	O15126;O15126-2	O15126;O15126-2	-0.282298	3	2	0	10.1	0.671301	2	1	0	3.3
Secretory carrier-associated membrane protein 3	SCAMP3	O14828-2;O14828	O14828-2;O14828	-0.278619	11	5	0	15.3	0.469909	8	3	2	10.6
Secretory carrier-associated membrane protein 4	SCAMP4	Q969E2;Q969E2-2;Q969E2-3	Q969E2;Q969E2-2;Q969E2-3	-0.179074	2	2	1	8.7	0.569565	2	2	0	8.7
Scavenger receptor class B member 1	SCARB1	Q8WTV0-4;Q8WTV0-5;Q8WTV0-2;Q8WTV0;Q8WTV0-3	Q8WTV0-4;Q8WTV0-5;Q8WTV0-2;Q8WTV0;Q8WTV0-3	-0.123072	4	2	0	4.2	0.757648	4	4	1	8.4
Lysosome membrane protein 2	SCARB2	Q14108;Q14108-2	Q14108;Q14108-2	0.11063	6	4	2	8.4	0.459794	4	4	0	8.4
Saccharopine dehydrogenase-like oxidoreductase	SCCPDH	Q8NBX0	Q8NBX0	-0.0794932	6	6	2	19.1	0.793182	5	6	1	16.3
Sec1 family domain-containing protein 1	SCFD1	Q8WVM8;Q8WVM8-2;Q8WVM8-3	Q8WVM8;Q8WVM8-2;Q8WVM8-3	0.124196	6	5	2	12.1	0.648982	7	7	1	12.5
Protein SCO1 homolog, mitochondrial	SCO1	O75880	O75880	0.51339	8	5	0	18.9	1.38338	7	6	2	15.9
Protein SCO2 homolog, mitochondrial	SCO2	O43819	O43819	0.680504	6	4	0	19.5	1.11948	2	2	0	10.2
Protein scribble homolog	SCRIB	Q14160-2;Q14160;Q14160-3	Q14160-2;Q14160;Q14160-3	-0.255684	14	14	2	10.7	0.44044	4	6	0	4.3
Protein SDA1 homolog	SDAD1	Q9NVU7-2;Q9NVU7	Q9NVU7-2;Q9NVU7	0.0377336	4	4	3	7.6	0.115941	3	3	0	4.9
45 kDa calcium-binding protein	SDF4	Q9BRK5;Q9BRK5-2;Q9BRK5-6;Q9BRK5-4;Q9BRK5-3;Q9BRK5-5	Q9BRK5;Q9BRK5-2;Q9BRK5-6;Q9BRK5-4;Q9BRK5-3	-0.809727	2	2	0	7.7	0.407746	2	3	0	10.5
Succinate dehydrogenase [ubiquinone] flavoprotein subunit, mitochondrial	SDHA	P31040;P31040-2;P31040-3	P31040;P31040-2;P31040-3	0.452174	27	19	5	36.4	1.05089	24	20	6	36.4
Succinate dehydrogenase [ubiquinone] iron-sulfur subunit, mitochondrial	SDHB	P21912	P21912	0.449324	16	10	3	33.6	1	14	9	1	33.9
Succinate dehydrogenase [ubiquinone] cytochrome b small subunit, mitochondrial	SDHD	O14521-2;O14521	O14521-2;O14521	0.850319	2	2	0	6.7	1.35093	2	2	0	6.7
Signal peptidase complex catalytic subunit SEC11A	SEC11A	P67812-2;P67812-4;P67812;P67812-3;P0C7V7	P67812-2;P67812-4;P67812;P67812-3	0.903655	3	3	0	20.9	1.96055	2	2	0	11.1
Protein SEC13 homolog	SEC13	P55735-2;P55735;P55735-4;P55735-3	P55735-2;P55735;P55735-4;P55735-3	-0.0447913	4	3	0	12	0.489484	2	2	0	7.1
Vesicle-trafficking protein SEC22b	SEC22B	O75396	O75396	0.00317046	9	7	1	34.4	0.76229	9	6	2	34
Protein transport protein Sec61 subunit alpha isoform 1	SEC61A1	P61619;P61619-3	P61619;P61619-3	0.10017	5	3	0	10.5	0.859771	5	2	0	9.9
Protein transport protein Sec61 subunit beta	SEC61B	P60468	P60468	0.1153	3	2	0	21.9	0.863021	2	1	0	10.4
Protein transport protein Sec61 subunit gamma	SEC61G	P60059	P60059	0.0742314	2	2	0	36.8	1.09376	2	1	0	17.6
Translocation protein SEC62	SEC62	Q99442	Q99442	0.0996318	4	3	0	6.8	0.681863	3	3	1	6.5
Translocation protein SEC63 homolog	SEC63	Q9UGP8	Q9UGP8	0.179766	15	13	2	18.9	0.933298	12	12	3	17.4
Plasminogen activator inhibitor 1 RNA-binding protein	SERBP1	Q8NC51-2;Q8NC51	Q8NC51-2;Q8NC51	-0.269877	17	2	1	43.3	0.620246	9	1	1	23.1
Serpin H1	SERPINH1	P50454	P50454	-0.0641329	4	3	1	9.1	0.670612	5	5	3	14.1
Protein SET;Protein SETSIP	SET;SETSIP	Q01105-3;Q01105-4;Q01105-2;Q01105;P0DME0	Q01105-3;Q01105-4;Q01105-2;Q01105;P0DME0	-0.672566	4	3	0	12.8	0.455752	5	3	1	12.8
Splicing factor 1	SF1	Q15637-4;Q15637-6;Q15637-7;Q15637-3;Q15637-2;Q15637;Q15637-5	Q15637-4;Q15637-6;Q15637-7;Q15637-3;Q15637-2;Q15637;Q15637-5	-0.355516	2	3	0	4.6	0.519507	2	2	0	2.6
Splicing factor 3A subunit 1	SF3A1	Q15459;Q15459-2	Q15459;Q15459-2	-0.21927	28	22	3	29.1	0.321784	22	19	2	28.6
Splicing factor 3A subunit 2	SF3A2	Q15428	Q15428	-0.316636	2	3	0	8	0.417001	3	3	1	8
Splicing factor 3A subunit 3	SF3A3	Q12874	Q12874	-0.206362	19	14	2	28.1	0.452748	11	8	1	16.6
Splicing factor 3B subunit 1	SF3B1	O75533;O75533-2	O75533	-0.159928	39	30	2	24.5	0.311596	33	26	3	22.9
Splicing factor 3B subunit 2	SF3B2	Q13435	Q13435	-0.161266	21	17	1	19.2	0.292263	14	13	2	16.4
Splicing factor 3B subunit 3	SF3B3	Q15393;Q15393-3;Q15393-2	Q15393	-0.145893	22	21	2	21.4	0.265761	20	19	2	18.3
Splicing factor 3B subunit 4	SF3B4	Q15427	Q15427	-0.310271	5	5	1	12.3	0.29511	4	4	0	8.3
Splicing factor 3B subunit 6	SF3B6	Q9Y3B4	Q9Y3B4	-0.0387916	7	5	0	38.4	0.339035	3	4	0	37.6
Splicing factor, proline- and glutamine-rich	SFPQ	P23246;P23246-2	P23246;P23246-2	-0.183261	52	26	0	40	0.36615	40	26	2	37.9
Splicing factor, suppressor of white-apricot homolog	SFSWAP	Q12872;Q12872-2	Q12872;Q12872-2	-0.26986	6	6	1	7.7	0.433721	2	2	0	3.4
Sideroflexin-1	SFXN1	Q9H9B4	Q9H9B4	0.872395	23	11	1	38.2	1.54907	24	15	3	52.2
Sideroflexin-2	SFXN2	Q96NB2	Q96NB2	1.03111	6	5	2	19.6	2.012	9	7	3	21.7
Sideroflexin-3	SFXN3	Q9BWM7	Q9BWM7	0.890486	11	9	0	33.3	1.46733	11	7	4	29
Sideroflexin-4	SFXN4	Q6P4A7;Q6P4A7-2;Q6P4A7-3	Q6P4A7;Q6P4A7-2	0.897628	6	6	0	23.7	1.61065	5	5	0	21.1
Sphingosine-1-phosphate lyase 1	SGPL1	O95470	O95470	-0.00138569	5	4	0	8.3	0.92832	3	2	1	5.5
Serine hydroxymethyltransferase, mitochondrial	SHMT2	P34897-3;P34897;P34897-2;P34896-4;P34896-3;P34896-2;P34896	P34897-3;P34897;P34897-2	0.40523	25	19	3	38.1	1.05227	16	16	1	31.3
Sigma non-opioid intracellular receptor 1	SIGMAR1	Q99720-4;Q99720-3;Q99720	Q99720-4;Q99720-3;Q99720	0.140517	3	2	0	19.8	1.42155	2	2	1	19.8
Paired amphipathic helix protein Sin3a	SIN3A	Q96ST3	Q96ST3	-0.112194	18	16	5	13.7	0.286814	9	10	1	8.3
Spindle and kinetochore-associated protein 2	SKA2	Q8WVK7	Q8WVK7	0.0688771	4	4	1	38	1.02166	3	3	0	24
Spindle and kinetochore-associated protein 3	SKA3	Q8IX90;Q8IX90-3;Q8IX90-2	Q8IX90;Q8IX90-3	0.261471	3	3	2	9	1.02935	3	4	3	11.9
Superkiller viralicidic activity 2-like 2	SKIV2L2	P42285	P42285	-0.0644347	25	19	1	18.8	0.458525	18	14	5	15.5
S-phase kinase-associated protein 1	SKP1	P63208;P63208-2	P63208	-0.21687	3	3	1	19.6	0.352326	3	3	1	19.6
Solute carrier family 12 member 2	SLC12A2	P55011-3;P55011;Q13621-3;Q13621	P55011-3;P55011	-0.363512	8	9	1	10.1	0.432221	4	5	0	5.9
Monocarboxylate transporter 1	SLC16A1	P53985;P53985-2	P53985;P53985-2	-0.270991	10	6	2	10.4	0.361342	9	5	1	8.4
Neutral amino acid transporter B(0)	SLC1A5	Q15758;Q15758-3;Q15758-2	Q15758;Q15758-3;Q15758-2	-0.157544	12	5	0	9.1	0.680197	7	5	1	8.3
Tricarboxylate transport protein, mitochondrial	SLC25A1	P53007	P53007	1.41262	11	9	0	25.7	1.92895	11	9	2	33.1
Mitochondrial dicarboxylate carrier	SLC25A10	Q9UBX3;Q9UBX3-2	Q9UBX3;Q9UBX3-2	0.95561	9	7	1	24.4	1.52272	10	6	2	24
Mitochondrial 2-oxoglutarate/malate carrier protein	SLC25A11	Q02978;Q02978-2	Q02978;Q02978-2	0.845189	22	13	0	42	1.40985	14	10	2	31.2
Calcium-binding mitochondrial carrier protein Aralar1	SLC25A12	O75746;O75746-2	O75746;O75746-2	1.02892	7	7	3	18.7	1.41581	5	6	2	19.5
Calcium-binding mitochondrial carrier protein Aralar2	SLC25A13	Q9UJS0;Q9UJS0-2	Q9UJS0;Q9UJS0-2	0.810402	42	18	7	35	1.29509	41	20	6	40
Mitochondrial ornithine transporter 1	SLC25A15	Q9Y619	Q9Y619	0.814427	6	6	1	18.6	1.4551	2	1	1	3.3
Mitochondrial thiamine pyrophosphate carrier	SLC25A19	Q9HC21-2;Q9HC21	Q9HC21-2;Q9HC21	1.08325	6	6	0	21.3	1.49916	2	2	0	6.5
Mitochondrial carnitine/acylcarnitine carrier protein	SLC25A20	O43772	O43772	0.903501	4	4	0	15	1.57846	4	4	1	14.3
Mitochondrial glutamate carrier 1	SLC25A22	Q9H936;Q9H1K4	Q9H936	0.75446	7	7	0	22.6	1.11613	8	7	1	22.6
Calcium-binding mitochondrial carrier protein SCaMC-1	SLC25A24	Q6NUK1;Q6NUK1-2	Q6NUK1;Q6NUK1-2	0.804549	29	20	3	35.8	1.42566	21	21	3	41.5
Phosphate carrier protein, mitochondrial	SLC25A3	Q00325-2;Q00325	Q00325-2;Q00325	0.784504	24	12	0	30.2	1.42368	22	12	5	29.1
Solute carrier family 25 member 33	SLC25A33	Q9BSK2;Q96CQ1-2;Q96CQ1-3;Q96CQ1	Q9BSK2	1.2117	2	2	0	6.9	1.25017	3	3	0	9.7
ADP/ATP translocase 1	SLC25A4	P12235	P12235	1.20314	5	5	0	46	1.60402	5	4	0	40.9
ADP/ATP translocase 2;ADP/ATP translocase 2, N-terminally processed	SLC25A5	P05141	P05141	0.943509	48	9	4	46	1.44851	37	10	3	48
ADP/ATP translocase 3;ADP/ATP translocase 3, N-terminally processed	SLC25A6	P12236	P12236	1.00619	13	4	3	41.6	1.58217	13	5	1	46.6
Very long-chain acyl-CoA synthetase	SLC27A2	O14975-2;O14975	O14975-2;O14975	0.234256	5	7	1	13.8	0.848687	6	6	2	10.9
Long-chain fatty acid transport protein 4	SLC27A4	Q6P1M0;Q6P1M0-2	Q6P1M0;Q6P1M0-2	0.0316775	5	6	3	10.6	0.733555	2	3	1	5.4
Solute carrier family 2, facilitated glucose transporter member 1	SLC2A1	P11166	P11166	-0.322361	5	4	1	10.4	0.108021	2	1	1	2
Zinc transporter 9	SLC30A9	Q6PML9	Q6PML9	1.58967	14	14	4	25.4	2.19047	10	10	3	16.7
Acetyl-coenzyme A transporter 1	SLC33A1	O00400	O00400	-0.945721	2	3	1	7.3	0.80138	2	2	1	4.9
	SLC35A4	L0R6Q1	L0R6Q1	0.0816123	7	5	0	53.4	0.755649	4	4	0	32
Adenosine 3-phospho 5-phosphosulfate transporter 1	SLC35B2	Q8TB61-3;Q8TB61-2;Q8TB61;Q8TB61-5;Q8TB61-4	Q8TB61-3;Q8TB61-2;Q8TB61;Q8TB61-5;Q8TB61-4	-0.338305	2	2	0	5.5	0.578284	3	3	0	8.4
Zinc transporter ZIP14	SLC39A14	Q15043-2;Q15043-3;Q15043	Q15043-2;Q15043-3;Q15043	-0.926152	2	1	0	2.5	0.713001	2	2	0	5.2
4F2 cell-surface antigen heavy chain	SLC3A2	P08195-2;P08195-3;P08195;P08195-4	P08195-2;P08195-3;P08195;P08195-4	0.245982	18	16	2	29.7	0.657013	12	12	2	26.1
High affinity cationic amino acid transporter 1	SLC7A1	P30825	P30825	0.103397	4	3	0	5.4	0.50787	4	3	0	5.4
Large neutral amino acids transporter small subunit 1	SLC7A5	Q01650;Q9UM01;Q92536	Q01650	0.217975	4	3	0	7.7	1.1047	3	3	0	9.5
SRA stem-loop-interacting RNA-binding protein, mitochondrial	SLIRP	Q9GZT3-2;Q9GZT3	Q9GZT3-2;Q9GZT3	-0.224587	10	6	0	68.2	0.882278	6	5	0	43
Slit homolog 1 protein	SLIT1	O75093-2;O75093	O75093-2;O75093	-5.47214	6	1	4	1.6	-5.36646	7	1	6	1.6
SAFB-like transcription modulator	SLTM	Q9NWH9;Q9NWH9-3	Q9NWH9;Q9NWH9-3	0.158337	4	4	1	5.5	-0.10608	3	3	2	3.7
SWI/SNF-related matrix-associated actin-dependent regulator of chromatin subfamily A member 5	SMARCA5	O60264;REV__Q96L94-2;REV__Q96L94	O60264	-0.207095	9	9	5	11	0.527159	6	5	2	6.2
SWI/SNF complex subunit SMARCC2;SWI/SNF complex subunit SMARCC1	SMARCC2;SMARCC1	Q8TAQ2-2;Q8TAQ2-3;Q8TAQ2;Q92922	Q8TAQ2-2;Q8TAQ2-3;Q8TAQ2;Q92922	-0.312724	4	4	0	3.4	0.399197	6	6	1	5.8
Structural maintenance of chromosomes protein 1A	SMC1A	Q14683	Q14683	-0.278269	27	24	4	23	0.239549	21	22	1	20.8
Structural maintenance of chromosomes protein 3	SMC3	Q9UQE7	Q9UQE7	-0.287554	22	21	2	18.7	0.172685	16	16	0	13.2
Structural maintenance of chromosomes flexible hinge domain-containing protein 1	SMCHD1	A6NHR9;A6NHR9-2;A6NHR9-3	A6NHR9;A6NHR9-2	-0.342744	24	22	4	12.3	0.415711	8	8	1	4.5
Survival of motor neuron-related-splicing factor 30	SMNDC1	O75940	O75940	-0.154185	2	2	0	9.2	0.450203	2	2	0	9.2
Sphingomyelin phosphodiesterase 4	SMPD4	Q9NXE4-2;Q9NXE4-6;Q9NXE4;Q9NXE4-4;Q9NXE4-8;Q9NXE4-3;Q9NXE4-10;Q9NXE4-9;Q9NXE4-7;Q9NXE4-5	Q9NXE4-2;Q9NXE4-6;Q9NXE4;Q9NXE4-4;Q9NXE4-8;Q9NXE4-3;Q9NXE4-10;Q9NXE4-9;Q9NXE4-7	-0.113583	7	8	0	10.9	0.342122	4	6	1	8.4
WD40 repeat-containing protein SMU1;WD40 repeat-containing protein SMU1, N-terminally processed	SMU1	Q2TAY7;Q2TAY7-2	Q2TAY7;Q2TAY7-2	-0.115879	17	13	4	29.8	0.28914	9	9	0	20.1
Synaptosomal-associated protein 23	SNAP23	O00161;O00161-2	O00161;O00161-2	-0.284511	58	16	0	70.6	0.554591	28	13	6	65.4
Staphylococcal nuclease domain-containing protein 1	SND1	Q7KZF4	Q7KZF4	-0.102945	29	26	1	33.7	0.874931	22	25	3	31.8
U5 small nuclear ribonucleoprotein 200 kDa helicase	SNRNP200	O75643;O75643-2	O75643	-0.204083	97	54	12	25.7	0.249342	61	43	8	20.6
U5 small nuclear ribonucleoprotein 40 kDa protein	SNRNP40	Q96DI7;Q96DI7-2	Q96DI7;Q96DI7-2	-0.22896	13	9	0	27.7	0.341391	10	9	0	27.7
U1 small nuclear ribonucleoprotein 70 kDa	SNRNP70	P08621;P08621-2;P08621-3;P08621-4	P08621;P08621-2;P08621-3	-0.160814	10	8	0	16.2	0.422095	12	9	0	19.9
U1 small nuclear ribonucleoprotein A	SNRPA	P09012	P09012	-0.202788	8	5	0	24.5	0.299365	4	1	0	7.1
U2 small nuclear ribonucleoprotein A	SNRPA1	P09661	P09661	-0.259824	8	7	1	26.7	0.33228	5	5	0	22.7
Small nuclear ribonucleoprotein-associated proteins B and B;Small nuclear ribonucleoprotein-associated protein N	SNRPB;SNRPN	P14678-2;P63162;P14678;P63162-2;P14678-3	P14678-2;P63162;P14678;P63162-2;P14678-3	-0.0270868	13	6	0	21.6	0.361806	4	3	0	13
U1 small nuclear ribonucleoprotein C	SNRPC	P09234	P09234	-0.0786856	4	2	0	18.9	0.357566	2	1	0	7.5
Small nuclear ribonucleoprotein Sm D1	SNRPD1	P62314	P62314	-0.193635	9	3	0	20.2	0.31883	5	4	0	37.8
Small nuclear ribonucleoprotein Sm D2	SNRPD2	P62316;P62316-2	P62316;P62316-2	-0.109717	13	8	2	55.9	0.282895	6	3	1	22.9
Small nuclear ribonucleoprotein Sm D3	SNRPD3	P62318-2;P62318	P62318-2;P62318	-0.148433	11	6	1	60	0.349217	5	3	1	38.3
Small nuclear ribonucleoprotein E	SNRPE	P62304	P62304	0.0472592	4	2	0	25	0.188381	4	3	1	38
Small nuclear ribonucleoprotein F	SNRPF	P62306	P62306	-0.263109	4	4	0	34.9	0.939842	2	3	1	27.9
Small nuclear ribonucleoprotein G;Putative small nuclear ribonucleoprotein G-like protein 15	SNRPG;SNRPGP15	P62308;A8MWD9	P62308;A8MWD9	-0.154859	3	2	0	17.1	0.331572	3	2	0	17.1
Beta-1-syntrophin	SNTB1	Q13884;Q13884-2;Q13424-2;Q13424	Q13884;Q13884-2	0.42191	4	3	1	6.7	0.0183957	2	2	1	4.1
SNW domain-containing protein 1	SNW1	Q13573	Q13573	-0.32887	3	4	0	9.7	0.293129	4	4	0	9.5
Sorting nexin-9	SNX9	Q9Y5X1	Q9Y5X1	0.24306	3	4	1	6.7	0.517048	3	4	2	8.1
Sterol O-acyltransferase 1	SOAT1	P35610-3;P35610-2;P35610	P35610-3;P35610-2;P35610	0.294194	2	2	0	4.1	1.01984	2	2	0	4.1
Superoxide dismutase [Mn], mitochondrial	SOD2	P04179-4;P04179;P04179-3;P04179-2	P04179-4;P04179;P04179-3;P04179-2	0.404031	3	3	0	21.6	1.76773	2	2	0	13.6
Signal peptidase complex subunit 1	SPCS1	Q9Y6A9	Q9Y6A9	0.772477	3	2	0	10.1	2.0248	3	2	0	10.1
Signal peptidase complex subunit 2	SPCS2	Q15005	Q15005	0.785843	7	5	0	19.5	1.97807	3	3	0	12.4
Signal peptidase complex subunit 3	SPCS3	P61009	P61009	0.76774	4	3	0	17.8	1.87445	3	3	0	17.8
Spartin	SPG20	Q8N0X7	Q8N0X7	-0.239958	5	6	0	11.1	1.04961	5	5	1	8.9
Paraplegin	SPG7	Q9UQ90;Q9UQ90-2	Q9UQ90;Q9UQ90-2	0.202637	5	5	1	6.5	0.492566	3	3	0	3.6
Spectrin alpha chain, non-erythrocytic 1	SPTAN1	Q13813-3;Q13813	Q13813-3;Q13813	-0.127258	179	1	13	41.4	0.380615	110	1	10	31.2
Spectrin beta chain, non-erythrocytic 1	SPTBN1	Q01082;Q01082-2;P11277-3;P11277;P11277-2	Q01082;Q01082-2	-0.138076	118	9	6	38.1	0.398608	73	6	6	26.6
Spectrin beta chain, non-erythrocytic 2	SPTBN2	O15020-2;O15020	O15020-2;O15020	-0.16613	18	19	0	11.4	0.369334	11	14	1	7.9
Sulfide:quinone oxidoreductase, mitochondrial	SQRDL	Q9Y6N5	Q9Y6N5	2.73068	16	12	8	32.9	3.43015	12	15	10	38
Proto-oncogene tyrosine-protein kinase Src	SRC	P12931;P12931-2	P12931;P12931-2	-0.407976	3	1	0	7.1	0.368737	2	0	0	4.5
Signal recognition particle 14 kDa protein	SRP14	P37108	P37108	-0.157946	7	5	0	34.6	0.612748	5	3	0	16.9
Signal recognition particle 54 kDa protein	SRP54	P61011-2;P61011	P61011-2;P61011	0.0716254	9	9	1	18.5	0.937713	8	6	1	16
Signal recognition particle subunit SRP68	SRP68	Q9UHB9;Q9UHB9-4;Q9UHB9-2;Q9UHB9-3	Q9UHB9;Q9UHB9-4;Q9UHB9-2;Q9UHB9-3	-0.0550517	15	16	1	27.3	0.811675	12	12	2	18.7
Signal recognition particle subunit SRP72	SRP72	O76094;O76094-2	O76094;O76094-2	-0.0680599	18	14	3	24.7	0.766676	13	11	1	17.3
Signal recognition particle 9 kDa protein	SRP9	P49458;P49458-2	P49458;P49458-2	-0.119385	4	3	0	34.9	0.574713	4	3	0	34.9
SRSF protein kinase 1	SRPK1	Q96SB4-4;Q96SB4;Q96SB4-3;Q9UPE1-2;Q9UPE1-3;Q9UPE1-4;Q9UPE1	Q96SB4-4;Q96SB4;Q96SB4-3	-0.148833	5	3	1	10.2	0.504776	2	3	0	6.9
Signal recognition particle receptor subunit alpha	SRPR	P08240;P08240-2	P08240;P08240-2	-0.0290433	10	9	2	17.4	0.886619	11	9	4	18
Signal recognition particle receptor subunit beta	SRPRB	Q9Y5M8	Q9Y5M8	0.130931	11	11	0	52.4	0.797915	9	9	2	35.1
Serine/arginine repetitive matrix protein 2	SRRM2	Q9UQ35;Q9UQ35-2;Q9UQ35-3	Q9UQ35	-0.00392943	11	10	1	4.7	0.40993	10	9	0	4
Serrate RNA effector molecule homolog	SRRT	Q9BXP5-5;Q9BXP5-4;Q9BXP5-2;Q9BXP5-3;Q9BXP5	Q9BXP5-5;Q9BXP5-4;Q9BXP5-2;Q9BXP5-3;Q9BXP5	-0.150449	20	18	1	18.1	0.468851	15	15	0	17.4
Serine/arginine-rich splicing factor 1	SRSF1	Q07955-3;Q07955;Q07955-2	Q07955-3;Q07955;Q07955-2	-0.106948	20	12	0	57.7	0.473891	24	12	3	50.2
Serine/arginine-rich splicing factor 10	SRSF10	O75494-5;O75494-4;O75494-6;O75494-3;O75494-2;O75494;Q8WXF0	O75494-5;O75494-4;O75494-6;O75494-3;O75494-2;O75494	-0.0904649	15	8	3	32.7	0.360138	14	7	3	28.5
Serine/arginine-rich splicing factor 2	SRSF2	Q01130-2;Q01130;Q9BRL6-2;Q9BRL6	Q01130-2;Q01130	-0.254823	4	3	1	19.6	0.475856	3	3	0	19.6
Serine/arginine-rich splicing factor 3	SRSF3	P84103-2;P84103	P84103-2;P84103	-0.116082	14	7	0	37.1	0.507132	8	3	0	21
Serine/arginine-rich splicing factor 5	SRSF5	Q13243;Q13243-3;Q13243-2	Q13243;Q13243-3;Q13243-2	-0.197418	3	3	0	14.3	0.660452	3	3	0	14.3
Serine/arginine-rich splicing factor 6	SRSF6	Q13247;Q13247-3;Q13247-2	Q13247;Q13247-3	-0.172246	19	6	2	23.3	0.437858	16	8	0	29.9
Serine/arginine-rich splicing factor 7	SRSF7	Q16629-3;Q16629-2;Q16629-4;Q16629	Q16629-3;Q16629-2;Q16629-4;Q16629	-0.107897	19	6	1	38.6	0.392705	14	7	1	30.3
Serine/arginine-rich splicing factor 9	SRSF9	Q13242	Q13242	-0.00403063	12	8	0	36.7	0.495247	7	6	1	29.9
Lupus La protein	SSB	P05455	P05455	-0.139538	5	5	2	16.4	0.458584	2	3	0	8.6
Single-stranded DNA-binding protein, mitochondrial	SSBP1	Q04837	Q04837	-0.0966685	13	6	1	45.3	0.647174	6	2	1	15.5
Translocon-associated protein subunit alpha	SSR1	P43307;P43307-2	P43307;P43307-2	0.0124972	5	5	1	12.6	0.984445	3	3	1	11.9
Translocon-associated protein subunit delta	SSR4	P51571	P51571	-0.02922	10	5	2	37.6	0.977696	2	2	0	15
FACT complex subunit SSRP1	SSRP1	Q08945	Q08945	-0.248296	9	10	2	15.4	0.179564	9	11	3	16.9
Double-stranded RNA-binding protein Staufen homolog 1	STAU1	O95793-2;O95793;O95793-3	O95793-2;O95793;O95793-3	-0.302119	6	7	0	17.9	0.595293	5	6	1	14.7
Stromal interaction molecule 1	STIM1	Q13586;Q13586-2	Q13586;Q13586-2	0.245861	5	6	1	11.2	0.984817	4	6	0	11.8
Erythrocyte band 7 integral membrane protein	STOM	P27105;P27105-2	P27105	-0.356162	5	5	1	21.5	0.598282	5	4	2	12.5
Stomatin-like protein 2, mitochondrial	STOML2	Q9UJZ1;Q9UJZ1-2	Q9UJZ1;Q9UJZ1-2	1.67532	45	16	15	46.6	2.26764	28	9	11	29.8
Serine-threonine kinase receptor-associated protein	STRAP	Q9Y3F4;Q9Y3F4-2	Q9Y3F4;Q9Y3F4-2	-0.268452	4	5	1	15.4	0.448095	2	2	0	5.4
Dolichyl-diphosphooligosaccharide--protein glycosyltransferase subunit STT3A	STT3A	P46977;P46977-2	P46977;P46977-2	0.118758	12	7	3	9.8	0.82406	7	8	1	11.8
Dolichyl-diphosphooligosaccharide--protein glycosyltransferase subunit STT3B	STT3B	Q8TCJ2	Q8TCJ2	0.033934	10	8	1	10	0.921335	9	8	1	10
Syntaxin-12	STX12	Q86Y82	Q86Y82	-0.138267	5	5	1	21	0.707902	2	1	1	3.6
Syntaxin-16	STX16	O14662-2;O14662-4;O14662-5;O14662;O14662-3;O14662-6	O14662-2;O14662-4;O14662-5;O14662	-0.0162055	3	3	1	10.2	0.276747	2	2	1	6.6
Syntaxin-17	STX17	P56962	P56962	0.155361	3	3	0	14.6	1.08733	2	2	1	9.6
Syntaxin-4	STX4	Q12846;Q12846-2	Q12846;Q12846-2	-0.200415	3	3	0	13.1	0.772579	3	2	0	10.1
Syntaxin-7	STX7	O15400-2;O15400	O15400-2;O15400	-0.201079	7	5	1	28.5	0.56531	4	4	1	22.6
Syntaxin-8	STX8	Q9UNK0	Q9UNK0	-0.25596	3	3	0	13.6	0.752923	2	2	1	7.2
Activated RNA polymerase II transcriptional coactivator p15	SUB1	P53999	P53999	-0.236317	7	5	1	42.5	0.653174	2	2	0	13.4
Succinyl-CoA ligase [ADP-forming] subunit beta, mitochondrial	SUCLA2	Q9P2R7-2;Q9P2R7	Q9P2R7-2;Q9P2R7	-0.117177	12	8	1	18.1	0.944915	6	5	0	11.3
Succinyl-CoA ligase [ADP/GDP-forming] subunit alpha, mitochondrial	SUCLG1	P53597	P53597	0.0554733	3	3	0	11.6	0.882518	4	4	1	15.9
Succinyl-CoA ligase [GDP-forming] subunit beta, mitochondrial	SUCLG2	Q96I99;Q96I99-2	Q96I99;Q96I99-2	0.0172093	3	3	0	7.2	1.14235	3	3	0	6.7
Sin3 histone deacetylase corepressor complex component SDS3	SUDS3	Q9H7L9	Q9H7L9	-0.159074	2	2	0	8.5	0.39817	2	2	0	5.5
Small ubiquitin-related modifier 1;Small ubiquitin-related modifier	SUMO1	P63165;G2XKQ0;P63165-2	P63165;G2XKQ0;P63165-2	-0.0770409	5	3	0	27.7	0.402569	4	2	0	18.8
FACT complex subunit SPT16	SUPT16H	Q9Y5B9	Q9Y5B9	-0.257856	15	15	1	15.2	0.476538	9	10	1	10.4
Surfeit locus protein 1	SURF1	Q15526-2;Q15526	Q15526-2;Q15526	1.47275	3	3	0	12.8	2.40966	2	2	1	9.4
Surfeit locus protein 4	SURF4	O15260;O15260-2;O15260-3	O15260;O15260-2;O15260-3	0.091666	4	3	0	10	0.714397	2	2	0	6.7
Symplekin	SYMPK	Q92797;Q92797-2	Q92797	-0.129339	15	16	1	13.2	0.501463	10	12	0	10.1
Heterogeneous nuclear ribonucleoprotein Q	SYNCRIP	O60506-4;O60506-3;O60506-2;O60506;O60506-5	O60506-4;O60506-3;O60506-2;O60506;O60506-5	-0.0395625	16	8	4	26.6	0.437838	12	9	0	26.6
Synaptogyrin-2	SYNGR2	O43760;O43760-2	O43760;O43760-2	0.00748264	3	3	1	18.8	0.387204	2	2	1	8.9
Synaptojanin-2-binding protein	SYNJ2BP	P57105	P57105	-0.0341604	7	5	1	33.1	0.665317	4	4	0	29
Synaptophysin-like protein 1	SYPL1	Q16563-2;Q16563	Q16563-2;Q16563	-0.000360774	7	2	2	9.1	0.552008	4	4	1	22.4
Transcription initiation factor TFIID subunit 5	TAF5	Q15542;Q15542-2	Q15542;Q15542-2	-0.966094	4	3	2	4	1.13153	3	2	3	3.5
Transcription initiation factor TFIID subunit 9B;Transcription initiation factor TFIID subunit 9	TAF9B;TAF9	Q9HBM6;Q16594	Q9HBM6;Q16594	0.113167	2	2	0	7.2	-0.405992	2	2	1	7.2
Phosphatidate cytidylyltransferase, mitochondrial	TAMM41	Q96BW9-3;Q96BW9-2;Q96BW9	Q96BW9-3;Q96BW9-2;Q96BW9	0.357383	2	2	0	6.2	0.993293	3	3	0	11
Serine/threonine-protein kinase TAO1;Serine/threonine-protein kinase TAO3	TAOK1;TAOK3	Q7L7X3;Q7L7X3-3;Q9H2K8;Q7L7X3-2;Q9UL54-2;Q9UL54-3;Q9UL54-4;Q9UL54	Q7L7X3;Q7L7X3-3;Q9H2K8	-0.0179867	3	3	0	3	0.0832788	2	2	0	1.7
Tapasin	TAPBP	O15533-2;O15533;O15533-3;O15533-4	O15533-2;O15533;O15533-3;O15533-4	0.0126402	3	3	0	7.5	0.675811	2	3	1	8.5
TAR DNA-binding protein 43	TARDBP	Q13148;Q13148-4	Q13148;Q13148-4	-0.103379	14	6	0	17.6	0.312491	10	4	0	12.1
Transducin beta-like protein 2	TBL2	Q9Y4P3	Q9Y4P3	-0.130381	10	8	2	23.7	0.963251	6	7	1	17.9
Transducin beta-like protein 3	TBL3	Q12788	Q12788	-0.03851	12	10	4	18.1	0.604411	11	11	4	20
Transcription elongation factor B polypeptide 2	TCEB2	Q15370;Q15370-2	Q15370;Q15370-2	-0.17132	4	4	0	29.7	0.47682	5	4	1	31.4
Transcription elongation regulator 1	TCERG1	O14776;O14776-2;Q5VWI1	O14776;O14776-2	-0.103395	17	17	0	14.9	0.392933	14	14	3	11.6
Treacle protein	TCOF1	Q13428-2;Q13428-8;Q13428;Q13428-3;Q13428-4;Q13428-6;Q13428-7;Q13428-5	Q13428-2;Q13428-8;Q13428;Q13428-3;Q13428-4;Q13428-6;Q13428-7;Q13428-5	0.238787	16	12	1	12.5	0.381686	13	10	2	8.4
T-complex protein 1 subunit alpha	TCP1	P17987	P17987	-0.614249	6	6	0	11.3	0.436002	6	6	0	11.3
Tudor and KH domain-containing protein	TDRKH	Q9Y2W6;Q9Y2W6-3	Q9Y2W6;Q9Y2W6-3	-0.148481	6	6	1	11.2	0.530823	3	4	1	8.4
Very-long-chain enoyl-CoA reductase	TECR	Q9NZ01;Q9NZ01-2	Q9NZ01	-0.10552	9	8	1	23.1	0.643112	7	7	1	19.2
Testis-expressed sequence 10 protein	TEX10	Q9NXF1-2;Q9NXF1	Q9NXF1-2;Q9NXF1	-0.242618	17	16	1	19.4	0.223273	14	14	2	16.8
Testis-expressed sequence 264 protein	TEX264	Q9Y6I9	Q9Y6I9	-0.0348844	4	4	0	15.7	0.888434	3	3	0	11.8
Transcription factor A, mitochondrial	TFAM	Q00059;Q00059-2	Q00059;Q00059-2	-0.0917558	9	8	0	30.9	0.812967	5	5	0	20.3
Tuftelin-interacting protein 11	TFIP11	Q9UBB9;Q9UBB9-2	Q9UBB9	-0.406388	3	3	0	4.7	0.917297	3	4	1	5
Transferrin receptor protein 1;Transferrin receptor protein 1, serum form	TFRC	P02786	P02786	-0.0812016	20	20	3	28.7	0.410812	11	13	3	19.7
Protein THEM6	THEM6	Q8WUY1	Q8WUY1	-0.310683	7	6	1	24.5	0.534663	3	3	0	11.1
THO complex subunit 1	THOC1	Q96FV9;Q96FV9-2	Q96FV9	-0.18061	10	11	2	16.9	0.108083	9	11	0	18.3
THO complex subunit 2	THOC2	Q8NI27	Q8NI27	-0.180414	12	11	1	7.2	0.0990927	5	6	0	3.8
THO complex subunit 3	THOC3	Q96J01;Q96J01-2	Q96J01;Q96J01-2	-0.0389694	3	3	0	9.1	0.165952	5	5	1	12.5
THO complex subunit 5 homolog	THOC5	Q13769	Q13769	0.0518593	5	5	0	6	0.13174	3	3	2	4.7
THO complex subunit 6 homolog	THOC6	Q86W42;Q86W42-2;Q86W42-3	Q86W42;Q86W42-2;Q86W42-3	-0.133353	5	5	2	16.7	0.158719	5	5	1	17
THO complex subunit 7 homolog	THOC7	Q6I9Y2	Q6I9Y2	-0.121251	6	6	0	27.5	0.2121	5	5	0	28.9
Thyroid hormone receptor-associated protein 3	THRAP3	Q9Y2W1	Q9Y2W1	-0.206046	17	8	1	10.4	0.320882	15	8	0	11.7
Nucleolysin TIAR	TIAL1	Q01085;Q01085-2;P31483-3;P31483-2;P31483	Q01085;Q01085-2	-0.288787	2	2	0	4.5	0.533013	2	2	0	5.3
Mitochondrial import inner membrane translocase subunit Tim13	TIMM13	Q9Y5L4	Q9Y5L4	-0.0268663	4	3	0	43.2	0.671807	4	3	1	36.8
Mitochondrial import inner membrane translocase subunit Tim21	TIMM21	Q9BVV7	Q9BVV7	0.958434	8	5	2	21.4	1.37138	4	4	0	17.3
Mitochondrial import inner membrane translocase subunit Tim22	TIMM22	Q9Y584	Q9Y584	0.60985	2	1	0	7.7	1.54818	2	1	1	7.7
Mitochondrial import inner membrane translocase subunit Tim23;Putative mitochondrial import inner membrane translocase subunit Tim23B	TIMM23;TIMM23B	O14925;Q5SRD1	O14925;Q5SRD1	0.761541	4	3	0	15.8	1.45625	4	3	0	15.8
Mitochondrial import inner membrane translocase subunit TIM44	TIMM44	O43615	O43615	0.213752	23	14	9	31.6	0.998443	15	12	5	27.4
Mitochondrial import inner membrane translocase subunit TIM50	TIMM50	Q3ZCQ8-2;Q3ZCQ8;Q3ZCQ8-3	Q3ZCQ8-2;Q3ZCQ8;Q3ZCQ8-3	0.400538	20	12	0	28.1	1.06891	12	9	1	22.6
Mitochondrial import inner membrane translocase subunit Tim9	TIMM9	Q9Y5J7	Q9Y5J7	0.410341	4	3	0	38.2	0.875619	4	3	0	38.2
Complex I assembly factor TIMMDC1, mitochondrial	TIMMDC1	Q9NPL8	Q9NPL8	0.814099	4	4	1	14	1.91485	2	2	1	10.5
Tight junction protein ZO-1	TJP1	Q07157-2;Q07157	Q07157-2;Q07157	-0.194229	11	11	1	7.3	0.478246	2	5	0	3.3
Transmembrane 9 superfamily member 2	TM9SF2	Q99805	Q99805	-0.123827	5	4	1	7.5	0.395758	4	3	1	5.3
Transmembrane 9 superfamily member 3	TM9SF3	Q9HD45	Q9HD45	-0.124126	10	8	0	13.4	0.492505	7	4	2	7
Transmembrane 9 superfamily member 4	TM9SF4	Q92544	Q92544	0.0238941	2	2	0	2.3	-0.012068	4	4	2	8.1
Transmembrane and coiled-coil domain-containing protein 1	TMCO1	Q9UM00-1;Q9UM00-2;Q9UM00	Q9UM00-1;Q9UM00-2;Q9UM00	-0.0826523	4	2	0	11.7	0.886299	4	3	0	12.8
Transmembrane emp24 domain-containing protein 10	TMED10	P49755	P49755	0.0104934	9	5	0	21.5	0.719471	4	3	0	12.8
Transmembrane emp24 domain-containing protein 4	TMED4	Q7Z7H5-3;Q7Z7H5-2;Q7Z7H5	Q7Z7H5-3;Q7Z7H5-2;Q7Z7H5	-0.00813074	5	3	0	10.8	0.808362	3	3	0	10.8
Transmembrane emp24 domain-containing protein 5	TMED5	Q9Y3A6;Q9Y3A6-2	Q9Y3A6;Q9Y3A6-2	0.161307	5	5	1	21.4	0.987446	3	4	0	18.3
Transmembrane emp24 domain-containing protein 7	TMED7	Q86XR7-2;Q9Y3B3-2;Q9Y3B3	Q86XR7-2;Q9Y3B3-2;Q9Y3B3	-0.210296	8	4	3	8.4	0.494881	4	2	2	5.4
Transmembrane emp24 domain-containing protein 9	TMED9	Q9BVK6	Q9BVK6	0.00834348	9	6	0	19.6	0.699911	7	4	1	15.3
Transmembrane protein 109	TMEM109	Q9BVC6	Q9BVC6	0.0709388	2	2	0	5.3	1.1804	2	1	1	4.9
Transmembrane protein 11, mitochondrial	TMEM11	P17152	P17152	0.130931	4	2	0	8.9	0.458208	3	2	0	8.9
Transmembrane protein 126A	TMEM126A	Q9H061;Q9H061-2	Q9H061;Q9H061-2	1.02807	9	8	1	27.7	1.51103	2	2	0	6.2
Transmembrane protein 160	TMEM160	Q9NX00	Q9NX00	1.20964	7	5	0	20.7	2.00874	4	3	1	14.4
Transmembrane protein 165	TMEM165	Q9HC07;Q9HC07-2	Q9HC07;Q9HC07-2	-0.404248	4	4	0	18.2	0.637222	4	4	0	18.2
Transmembrane protein 214	TMEM214	Q6NUQ4-2;Q6NUQ4	Q6NUQ4-2;Q6NUQ4	0.235237	7	8	1	13.2	0.793832	7	7	2	11.2
Transmembrane protein 230	TMEM230	Q96A57;Q96A57-2	Q96A57;Q96A57-2	-0.112163	2	2	0	44.2	0.556372	2	1	0	9.2
Transmembrane protein 242	TMEM242	Q9NWH2	Q9NWH2	5.62831	11	5	5	41.8	6.25385	11	6	10	58.9
Membralin	TMEM259	Q4ZIN3-2;Q4ZIN3	Q4ZIN3-2;Q4ZIN3	0.0514416	2	2	1	6.4	0.820413	2	2	1	6.4
Transmembrane protein 33	TMEM33	P57088	P57088	0.261591	11	11	1	40.5	1.02941	7	8	1	31.6
Trimeric intracellular cation channel type B	TMEM38B	Q9NVV0	Q9NVV0	0	2	2	0	11	0.892526	3	2	0	11.7
Transmembrane protein 43	TMEM43	Q9BTV4	Q9BTV4	0.0625362	14	12	0	25.8	0.633949	12	12	1	27.5
Transmembrane protein 65	TMEM65	Q6PI78	Q6PI78	1.82387	8	7	0	28.8	2.68177	4	4	2	18.3
Transmembrane protein 69	TMEM69	Q5SWH9	Q5SWH9	1.65823	3	2	0	10.1	2.3649	2	1	1	5.3
Transmembrane protein 70, mitochondrial	TMEM70	Q9BUB7;Q9BUB7-2;Q9BUB7-3	Q9BUB7;Q9BUB7-2	3.71326	14	8	2	30	4.66584	9	9	5	30
Lamina-associated polypeptide 2, isoforms beta/gamma;Thymopoietin;Thymopentin	TMPO	P42167;P42167-2	P42167;P42167-2	-0.171905	53	7	5	38.8	0.422346	52	9	5	48.7
Transmembrane and TPR repeat-containing protein 3	TMTC3	Q6ZXV5-2;Q6ZXV5	Q6ZXV5-2;Q6ZXV5	-0.142959	4	5	0	6.2	1.12117	2	2	1	2.4
Transmembrane and ubiquitin-like domain-containing protein 1	TMUB1	Q9BVT8	Q9BVT8	-0.391058	2	2	1	8.9	1.43956	2	2	0	8.9
Thioredoxin-related transmembrane protein 1	TMX1	Q9H3N1	Q9H3N1	-0.0658685	15	9	2	25.7	1.01613	6	7	0	20.7
Transportin-1	TNPO1	Q92973-2;Q92973;Q92973-3;O14787-2;O14787	Q92973-2;Q92973;Q92973-3	-0.223054	7	6	2	8.5	0.416288	5	6	1	8.1
Mitochondrial import receptor subunit TOM20 homolog	TOMM20	Q15388	Q15388	-0.0760522	2	3	0	20.7	0.658288	2	3	0	22.1
Mitochondrial import receptor subunit TOM22 homolog	TOMM22	Q9NS69	Q9NS69	0.109561	9	3	0	31	0.744463	5	2	0	23.2
Mitochondrial import receptor subunit TOM40 homolog	TOMM40	O96008;O96008-2	O96008;O96008-2	-0.13668	9	4	0	14.1	0.527637	6	6	0	18.3
Mitochondrial import receptor subunit TOM5 homolog	TOMM5	Q8N4H5;Q8N4H5-3;Q8N4H5-2	Q8N4H5;Q8N4H5-3;Q8N4H5-2	-0.0539878	3	2	1	31.4	0.617167	3	2	0	19.6
Mitochondrial import receptor subunit TOM6 homolog	TOMM6	Q96B49	Q96B49	-0.183785	2	2	0	23	0.610808	2	2	0	23
Mitochondrial import receptor subunit TOM70	TOMM70A	O94826	O94826	0.0086304	18	15	1	31.2	0.652674	16	12	0	23.4
DNA topoisomerase 1	TOP1	P11387	P11387	-0.0942947	42	17	7	27.5	0.615066	34	18	4	28
DNA topoisomerase 2-alpha	TOP2A	P11388;P11388-2;P11388-3;P11388-4;Q02880-2;Q02880	P11388;P11388-2;P11388-3;P11388-4	-0.168982	9	10	0	8.4	0.554125	6	8	0	6
Torsin-1A	TOR1A	O14656;O14656-2	O14656	0.0703892	6	6	1	20.2	0.794107	8	8	1	37
Torsin-1A-interacting protein 1	TOR1AIP1	Q5JTV8-3;Q5JTV8;Q5JTV8-2	Q5JTV8-3;Q5JTV8	-0.214006	16	9	1	22.8	0.495044	8	6	1	12.2
Torsin-1A-interacting protein 2	TOR1AIP2	Q8NFQ8	Q8NFQ8	-0.00656475	5	5	0	15.5	0.666553	3	3	0	8.1
TOX high mobility group box family member 4;TOX high mobility group box family member 3	TOX4;TOX3	O94842-3;O94842-2;O94842;O15405-2;O15405;Q96NM4-3;Q96NM4;Q96NM4-4;Q96NM4-2;O94900	O94842-3;O94842-2;O94842;O15405-2;O15405	-0.192975	3	3	1	6.7	0.413999	2	2	1	4.4
Cellular tumor antigen p53	TP53	P04637-4;P04637;P04637-5;P04637-6;P04637-2;P04637-3;P04637-7;P04637-8;P04637-9	P04637-4;P04637;P04637-5;P04637-6;P04637-2;P04637-3;P04637-7;P04637-8;P04637-9	-0.201294	11	8	1	27.7	0.39876	8	7	3	25.7
Tumor protein D54	TPD52L2	O43399;O43399-5;O43399-7;O43399-2;O43399-4;O43399-3;O43399-6	O43399;O43399-5;O43399-7;O43399-2;O43399-4;O43399-3;O43399-6	-0.054602	10	5	6	35	-0.373398	5	5	3	33
Tropomyosin alpha-3 chain	TPM3	P06753-2;P06753-5;P06753-3;P06753-4;P06753-6;CON__Q3SX28;P09493-10;P09493;P09493-9;P09493-8;P09493-7;P09493-6;P09493-4;P09493-3;P06753-7;P67936-2;P07951;P09493-2;P07951-2;P07951-3;P67936;P09493-5;P06753	P06753-2;P06753-5;P06753-3;P06753-4;P06753-6	-0.623888	2	3	1	14.1	0.57085	3	4	2	19.4
Tripeptidyl-peptidase 2	TPP2	P29144	P29144	0.0203421	10	10	4	9.8	0.344135	7	8	2	7
Nucleoprotein TPR	TPR	P12270;P12270-2	P12270	-0.18848	66	49	6	23.1	0.477362	36	29	4	13.8
Transformer-2 protein homolog alpha	TRA2A	Q13595;Q13595-4;Q13595-3;Q13595-2	Q13595;Q13595-4;Q13595-3;Q13595-2	-0.177376	5	4	0	18.1	0.0487703	5	3	2	12.1
Transformer-2 protein homolog beta	TRA2B	P62995-3;P62995	P62995-3;P62995	-0.125903	6	4	0	23.9	0.369501	6	5	1	26.1
TraB domain-containing protein	TRABD	Q9H4I3;Q9H4I3-2	Q9H4I3;Q9H4I3-2	-0.163429	3	3	0	8	0.363104	2	2	0	7.2
Translocating chain-associated membrane protein 1	TRAM1	Q15629-2;Q15629	Q15629-2;Q15629	-0.0360378	3	4	0	11.1	0.930958	2	2	0	7.9
Heat shock protein 75 kDa, mitochondrial	TRAP1	Q12931-2;Q12931	Q12931-2;Q12931	-0.0232405	8	8	0	12.9	0.714373	8	8	0	12.9
Transcription intermediary factor 1-beta	TRIM28	Q13263;Q13263-2	Q13263;Q13263-2	-0.321153	21	16	0	28	0.43862	16	15	1	26.6
E3 ubiquitin-protein ligase TRIM4	TRIM4	Q9C037;Q9C037-2;Q9C037-3	Q9C037;Q9C037-2;Q9C037-3	-0.0624747	7	6	3	12.2	0.493804	3	3	0	6
Mitochondrial ribonuclease P protein 1	TRMT10C	Q7L0Y3	Q7L0Y3	-0.293571	7	7	0	17.6	0.611006	4	4	1	10.4
Multifunctional methyltransferase subunit TRM112-like protein	TRMT112	Q9UI30-2;Q9UI30	Q9UI30-2;Q9UI30	-0.15141	2	3	0	32.5	0.41916	3	3	0	32.5
Transformation/transcription domain-associated protein	TRRAP	Q9Y4A5-2;Q9Y4A5	Q9Y4A5-2;Q9Y4A5	-0.247662	16	16	1	4.2	0.444203	16	18	7	4.6
Elongation factor Ts, mitochondrial	TSFM	P43897;P43897-2;P43897-4	P43897;P43897-2	-0.241015	3	3	1	12	0.569758	2	2	0	6.8
Tetratricopeptide repeat protein 1	TTC1	Q99614	Q99614	0.0204844	2	2	0	5.8	0.655694	3	3	0	10.3
Tubulin alpha-1B chain;Tubulin alpha-4A chain	TUBA1B;TUBA4A	P68363;P68363-2;P68366-2;P68366;A6NHL2-2;A6NHL2;Q9H853	P68363;P68363-2;P68366-2;P68366	-0.119761	31	1	2	43.9	0.189466	28	1	3	41.2
Tubulin beta chain	TUBB	P07437;A6NNZ2;Q9H4B7	P07437	-0.046191	8	4	1	46.4	0.164803	5	4	1	39.4
Tubulin beta-4B chain;Tubulin beta-4A chain	TUBB4B;TUBB4A	P68371;P04350;Q13509-2;Q3ZCM7	P68371;P04350	-0.142194	24	3	5	50.1	0.156193	16	3	0	42.9
Tubulin gamma-1 chain;Tubulin gamma-2 chain	TUBG1;TUBG2	P23258;Q9NRH3	P23258;Q9NRH3	-0.35078	3	2	0	4.7	0.11338	3	3	0	6.4
Elongation factor Tu, mitochondrial	TUFM	P49411	P49411	-1.67116	47	22	7	52.2	-0.916477	30	17	5	40.5
Thioredoxin	TXN	P10599-2;P10599	P10599-2;P10599	-3.11466	3	1	2	15.3	1.3649	3	2	1	28.2
Thioredoxin domain-containing protein 5	TXNDC5	Q8NBS9-2;Q8NBS9	Q8NBS9-2;Q8NBS9	-0.0405265	2	2	1	5.6	0.730344	2	2	0	7.7
Thioredoxin-like protein 4A	TXNL4A	P83876	P83876	-0.249685	2	1	0	7.7	0.312671	2	1	0	7.7
Splicing factor U2AF 35 kDa subunit;Splicing factor U2AF 26 kDa subunit	U2AF1;U2AF1L4	P0DN76;Q01081-2;Q01081;Q01081-3;Q8WU68-3;Q8WU68-2;Q8WU68;Q01081-4	P0DN76;Q01081-2;Q01081;Q01081-3;Q8WU68-3;Q8WU68-2;Q8WU68	-0.080515	3	3	0	7.5	0.364366	3	3	0	7.5
Splicing factor U2AF 65 kDa subunit	U2AF2	P26368-2;P26368	P26368-2;P26368	-0.211816	11	7	0	21.7	0.258788	9	8	0	18.9
U2 snRNP-associated SURP motif-containing protein	U2SURP	O15042;O15042-2;O15042-3	O15042;O15042-2;O15042-3	-0.114472	12	14	1	15.6	0.204782	5	6	0	6.3
Ubiquitin-associated domain-containing protein 2	UBAC2	Q8NBM4;Q8NBM4-4;Q8NBM4-3;Q8NBM4-2;Q8NBM4-5	Q8NBM4;Q8NBM4-4;Q8NBM4-3;Q8NBM4-2	-0.0886382	3	2	1	5.5	0.860688	6	5	1	16.3
Nucleolar transcription factor 1	UBTF	P17480-2;P17480	P17480-2;P17480	-0.188003	12	7	1	10.6	0.599987	5	4	0	5.8
Ubiquitin carboxyl-terminal hydrolase isozyme L5	UCHL5	Q9Y5K5-2;Q9Y5K5-4;Q9Y5K5-3;Q9Y5K5	Q9Y5K5-2;Q9Y5K5-4;Q9Y5K5-3;Q9Y5K5	-0.140317	2	3	0	8.5	0.550528	3	3	1	8.5
E3 UFM1-protein ligase 1	UFL1	O94874;O94874-2;O94874-3	O94874;O94874-2;O94874-3	0.152118	21	16	3	20.2	0.897678	16	14	3	17.9
Ufm1-specific protease 2	UFSP2	Q9NUQ7	Q9NUQ7	-0.096792	4	4	1	8.7	0.822069	5	5	1	14.1
Ubiquinol-cytochrome-c reductase complex assembly factor 2	UQCC2	Q9BRT2	Q9BRT2	0.550113	3	3	0	25.4	1.05245	2	2	0	15.9
Cytochrome b-c1 complex subunit 9	UQCR10	Q9UDW1;Q9UDW1-2	Q9UDW1;Q9UDW1-2	1.0769	5	2	0	38.1	1.45831	5	2	0	38.1
Cytochrome b-c1 complex subunit 7	UQCRB	P14927;P14927-2	P14927;P14927-2	0.640528	12	8	2	47.7	1.0696	9	6	2	40.5
Cytochrome b-c1 complex subunit 1, mitochondrial	UQCRC1	P31930	P31930	0.604166	29	19	0	45.6	0.927112	18	18	2	38.8
Cytochrome b-c1 complex subunit 2, mitochondrial	UQCRC2	P22695	P22695	0.642748	32	17	2	54.1	1.02113	18	12	0	33.3
Cytochrome b-c1 complex subunit Rieske, mitochondrial;Cytochrome b-c1 complex subunit 11;Putative cytochrome b-c1 complex subunit Rieske-like protein 1	UQCRFS1;UQCRFS1P1	P47985;P0C7P4	P47985;P0C7P4	0.523261	8	6	0	18.2	0.990882	7	5	0	16.1
Cytochrome b-c1 complex subunit 6, mitochondrial	UQCRH	P07919	P07919	0.752492	4	2	0	9.9	1.34223	3	2	0	9.9
Cytochrome b-c1 complex subunit 8	UQCRQ	O14949	O14949	0.400538	4	3	0	34.1	0.90336	2	2	0	18.3
U4/U6.U5 tri-snRNP-associated protein 2	USP39	Q53GS9;Q53GS9-3;Q53GS9-2	Q53GS9;Q53GS9-3;Q53GS9-2	-0.0438243	8	7	3	14.3	0.41677	7	7	2	14.3
Ubiquitin carboxyl-terminal hydrolase 7	USP7	Q93009-3;Q93009	Q93009-3;Q93009	-0.138013	7	7	0	6.7	0.34077	9	9	0	8.7
U3 small nucleolar RNA-associated protein 15 homolog	UTP15	Q8TED0;Q8TED0-3;Q8TED0-2	Q8TED0;Q8TED0-3;Q8TED0-2	-0.345015	5	4	3	8.1	-0.165558	3	4	0	7.9
Utrophin	UTRN	P46939;P46939-2;P46939-4;P46939-3	P46939;P46939-2;P46939-4	-0.312993	25	24	4	8.2	0.19131	3	4	2	1.2
Vesicle-associated membrane protein 3;Vesicle-associated membrane protein 2	VAMP3;VAMP2	Q15836;P63027	Q15836;P63027	-0.237507	5	2	0	33	0.620667	3	1	0	17
Vesicle-associated membrane protein 7	VAMP7	P51809-3;P51809;P51809-2	P51809-3;P51809;P51809-2	-0.148481	6	6	0	31.8	0.579685	3	3	0	13.4
Vesicle-associated membrane protein 8	VAMP8	Q9BV40	Q9BV40	-0.157898	6	4	0	33	0.735259	5	3	0	24
Vesicle-associated membrane protein-associated protein A	VAPA	Q9P0L0;Q9P0L0-2	Q9P0L0;Q9P0L0-2	-0.0341751	7	4	3	18.9	0.744584	5	3	0	15.7
Vesicle-associated membrane protein-associated protein B/C	VAPB	O95292;O95292-2	O95292	-0.0872275	13	7	1	31.7	0.627739	11	8	1	34.6
Synaptic vesicle membrane protein VAT-1 homolog	VAT1	Q99536;Q99536-3;Q99536-2	Q99536;Q99536-3;Q99536-2	0.0486546	5	5	0	18.3	1.01002	5	5	0	15.8
Transitional endoplasmic reticulum ATPase	VCP	P55072	P55072	-0.160202	33	25	5	36.7	0.77083	27	23	0	31.9
Voltage-dependent anion-selective channel protein 1	VDAC1	P21796	P21796	0.0103502	41	16	3	50.9	0.481425	35	16	2	59.7
Voltage-dependent anion-selective channel protein 2	VDAC2	P45880;P45880-1	P45880;P45880-1	0.00719552	46	2	6	42.2	0.435495	41	1	7	42.2
Voltage-dependent anion-selective channel protein 3	VDAC3	Q9Y277;Q9Y277-2	Q9Y277;Q9Y277-2	0.0871912	18	10	4	33.9	0.444891	11	6	0	25.8
Vimentin	VIM	P08670;P41219;P17661;P41219-2;P12036-2;P12036	P08670	-0.0740309	225	52	33	73.4	0.461224	202	53	41	82.8
Vacuolar ATPase assembly integral membrane protein VMA21	VMA21	Q3ZAQ7;Q3ZAQ7-2	Q3ZAQ7;Q3ZAQ7-2	0.259182	3	3	0	34.7	1.04376	4	3	1	34.7
Vacuolar protein sorting-associated protein 45	VPS45	Q9NRW7;Q9NRW7-2	Q9NRW7;Q9NRW7-2	0.00259445	6	6	2	10.5	0.604652	3	4	0	6.5
Vacuolar protein sorting-associated protein 4A	VPS4A	Q9UN37;O75351;Q6PIW4-2;Q6PIW4	Q9UN37	-0.20312	3	3	1	6.9	0.826847	2	4	1	11.9
Serine/threonine-protein kinase VRK1	VRK1	Q99986	Q99986	-0.0101053	3	3	0	9.3	0.133369	2	3	0	7.8
WW domain-binding protein 11	WBP11	Q9Y2W2	Q9Y2W2	-0.0826065	3	3	1	5.9	0.390926	3	3	0	5.8
Probable 18S rRNA (guanine-N(7))-methyltransferase	WBSCR22	O43709;O43709-3;O43709-2	O43709;O43709-3	-0.386883	2	2	0	10.7	0.156	2	2	0	10
WD repeat-containing protein 18	WDR18	Q9BV38	Q9BV38	-0.157946	12	10	1	23.8	0.214893	14	8	0	19.4
WD repeat-containing protein 3	WDR3	Q9UNX4	Q9UNX4	0.0319597	9	9	0	11	0.447407	5	5	0	5.7
pre-mRNA 3 end processing protein WDR33	WDR33	Q9C0J8;Q9C0J8-3;Q9C0J8-2	Q9C0J8	-0.110371	7	6	1	5.2	0.351884	4	5	0	4.3
WD repeat-containing protein 36	WDR36	Q8NI36	Q8NI36	0.203139	9	9	2	10	0.435651	5	6	0	7.4
WD repeat-containing protein 6	WDR6	Q9NNW5	Q9NNW5	-0.335189	6	6	3	4.9	0.73226	3	4	0	4.2
WD repeat-containing protein 61;WD repeat-containing protein 61, N-terminally processed	WDR61	Q9GZS3	Q9GZS3	-0.168139	2	3	0	10.8	0.154201	2	3	0	8.9
WD repeat-containing protein 82	WDR82	Q6UXN9	Q6UXN9	-0.0849764	9	7	0	18.8	0.361416	10	9	2	26.8
Wolframin	WFS1	O76024	O76024	-0.11962	5	5	1	5.6	0.944638	2	3	0	3.5
ATPase WRNIP1	WRNIP1	Q96S55-2;Q96S55;Q96S55-3;Q96S55-4	Q96S55-2;Q96S55;Q96S55-3;Q96S55-4	-0.310683	3	3	0	5.3	0.540988	2	4	1	6.7
Pre-mRNA-splicing regulator WTAP	WTAP	Q15007;Q15007-2	Q15007;Q15007-2	-0.299312	11	7	2	22.2	0.294208	6	5	1	17.2
Pre-mRNA-splicing factor SYF1	XAB2	Q9HCS7	Q9HCS7	-0.226662	6	7	1	8	0.430392	2	3	0	4
Exportin-1	XPO1	O14980	O14980	-0.13922	13	13	2	14.6	0.444753	10	11	2	12.3
Exportin-7	XPO7	Q9UIA9	Q9UIA9	0.338453	3	3	0	2.9	0.878825	2	4	0	3.6
X-ray repair cross-complementing protein 5	XRCC5	P13010	P13010	-0.114394	31	24	4	34.2	0.499035	28	22	4	29.8
X-ray repair cross-complementing protein 6	XRCC6	P12956;P12956-2	P12956;P12956-2	-0.0924017	31	24	4	32.8	0.478467	30	24	2	32.8
5-3 exoribonuclease 2	XRN2	Q9H0D6-2;Q9H0D6	Q9H0D6-2;Q9H0D6	-0.152211	20	15	3	19.3	0.257511	13	12	2	14.9
Nuclease-sensitive element-binding protein 1	YBX1	P67809	P67809	-0.427615	30	10	2	55.2	0.762338	22	12	2	57.4
Y-box-binding protein 3;Y-box-binding protein 2	YBX3;YBX2	P16989-2;P16989-3;P16989;Q9Y2T7	P16989-2;P16989-3;P16989;Q9Y2T7	-0.370527	8	5	1	51.5	0.95397	6	4	0	35.6
ATP-dependent zinc metalloprotease YME1L1	YME1L1	Q96TA2-3;Q96TA2-2;Q96TA2	Q96TA2-3;Q96TA2-2;Q96TA2	1.40904	28	19	6	31.5	1.94998	26	23	10	38.9
Probable ATP-dependent RNA helicase YTHDC2	YTHDC2	Q9H6S0	Q9H6S0	-0.289404	11	12	0	9.4	0.513049	3	4	1	2.9
YTH domain-containing family protein 2	YTHDF2	Q9Y5A9;Q9Y5A9-2;Q9BYJ9;Q7Z739	Q9Y5A9;Q9Y5A9-2	-0.0866452	2	2	0	3.6	0.625556	2	3	0	5.5
14-3-3 protein epsilon	YWHAE	P62258;P62258-2	P62258;P62258-2	-0.356365	12	8	1	37.3	0.491855	8	5	1	22
14-3-3 protein zeta/delta	YWHAZ	P63104;P63104-2	P63104;P63104-2	-0.362251	4	3	1	22.9	0.695372	3	2	0	13.9
Transcriptional repressor protein YY1	YY1	P25490;Q96MM3	P25490	-0.309252	4	4	1	8.5	0.528615	4	4	1	13.8
Zinc finger CCCH domain-containing protein 11A	ZC3H11A	O75152;A0A1B0GTU1	O75152	-0.124975	13	14	0	23.3	0.453577	13	12	2	18.6
Zinc finger CCCH domain-containing protein 13	ZC3H13	Q5T200-2;Q5T200	Q5T200-2;Q5T200	0.132774	3	2	0	1.4	0.423971	2	1	0	0.8
Zinc finger CCCH domain-containing protein 14	ZC3H14	Q6PJT7-5;Q6PJT7;Q6PJT7-4;Q6PJT7-9;Q6PJT7-2;Q6PJT7-10;Q6PJT7-3;Q6PJT7-11;Q6PJT7-8;Q6PJT7-6	Q6PJT7-5;Q6PJT7;Q6PJT7-4;Q6PJT7-9;Q6PJT7-2;Q6PJT7-10;Q6PJT7-3;Q6PJT7-11	-0.249153	12	10	2	20.8	0.319784	8	5	0	10.4
Zinc finger CCCH domain-containing protein 18	ZC3H18	Q86VM9;Q86VM9-2	Q86VM9;Q86VM9-2	-0.177262	13	14	2	20.7	0.460171	6	6	0	7.3
Zinc finger CCCH-type antiviral protein 1	ZC3HAV1	Q7Z2W4;Q7Z2W4-2;Q7Z2W4-3;Q7Z2W4-4;Q7Z2W4-5	Q7Z2W4;Q7Z2W4-2;Q7Z2W4-3	0.0684644	4	6	2	9	-0.00690831	2	2	2	2.7
Zinc finger RNA-binding protein	ZFR	Q96KR1	Q96KR1	0.125783	8	9	1	11.5	0.614536	3	2	2	3.1
CAAX prenyl protease 1 homolog	ZMPSTE24	O75844	O75844	-0.10036	5	5	0	11.4	0.64948	5	5	0	11.4
Zinc finger MYM-type protein 2	ZMYM2	Q9UBW7;Q9UBW7-2	Q9UBW7;Q9UBW7-2	-0.156868	7	8	1	6.8	0.323859	2	3	0	2.3
Zinc finger MYM-type protein 4	ZMYM4	Q5VZL5-2;Q5VZL5-4;Q5VZL5;Q5VZL5-3	Q5VZL5-2;Q5VZL5-4;Q5VZL5;Q5VZL5-3	-0.197699	10	10	1	9.7	0.406962	8	7	0	6.9
Protein kinase C-binding protein 1	ZMYND8	Q9ULU4-12;Q9ULU4-16;Q9ULU4-13;Q9ULU4-21;Q9ULU4-14;Q9ULU4-9;Q9ULU4-7;Q9ULU4-11;Q9ULU4-10;Q9ULU4-20;Q9ULU4;Q9ULU4-5;Q9ULU4-19;Q9ULU4-22;Q9ULU4-8;Q9ULU4-23;Q9ULU4-15;Q9ULU4-17;Q9ULU4-4;Q9ULU4-18;Q9ULU4-6;Q9ULU4-3;Q9ULU4-2	Q9ULU4-12;Q9ULU4-16;Q9ULU4-13;Q9ULU4-21;Q9ULU4-14;Q9ULU4-9;Q9ULU4-7;Q9ULU4-11;Q9ULU4-10;Q9ULU4-20;Q9ULU4;Q9ULU4-5;Q9ULU4-19;Q9ULU4-22;Q9ULU4-8;Q9ULU4-23;Q9ULU4-15;Q9ULU4-17;Q9ULU4-4;Q9ULU4-18;Q9ULU4-6;Q9ULU4-3;Q9ULU4-2	0.123004	7	5	3	4.6	0.171011	4	4	1	4.1
BUB3-interacting and GLEBS motif-containing protein ZNF207	ZNF207	O43670-2;O43670;O43670-4;O43670-3	O43670-2;O43670;O43670-4;O43670-3	-0.227405	6	3	0	9.9	0.493784	5	3	0	9.9
DBIRD complex subunit ZNF326	ZNF326	Q5BKZ1;Q5BKZ1-2;Q5BKZ1-3	Q5BKZ1	-0.331518	4	6	0	11	0.367285	5	5	1	9.1
Zinc finger protein 512	ZNF512	Q96ME7;Q96ME7-3;Q96ME7-2	Q96ME7;Q96ME7-3;Q96ME7-2	0.144569	3	3	0	7.4	1.00332	2	2	0	5.1
Zinc finger protein 593	ZNF593	O00488	O00488	-0.271374	4	4	0	49.3	0.540463	3	3	0	19.4
Centromere/kinetochore protein zw10 homolog	ZW10	O43264;O43264-2	O43264;O43264-2	0.0978804	4	5	1	7.1	0.809019	2	4	1	5.4
Zinc finger ZZ-type and EF-hand domain-containing protein 1	ZZEF1	O43149;O43149-3	O43149	0.0713507	7	7	1	2.7	0.247474	4	6	3	2.3
