# Supplementary material for: TMEM70 and TMEM242 help to assemble the rotor ring of human ATP synthase and interact with assembly factors for complex I
Source: Proc Natl Acad Sci U S A. 2021 Mar 22;118(13):e2100558118. doi: 10.1073/pnas.2100558118 (PMC8020751; doi:10.1073/pnas.2100558118)
Supplement: Supplementary File [file pnas.2100558118.sd02.xlsx]

## Sheet: S2
Supplementary Dataset S2. Peptide data for ATP synthase subunit c obtained in SILAC experiments comparing affinity purified subunit c-t and subunit g-t expressed in HEK293-Δδ cells
This information was obtained from the MaxQuant evidence file after the processing of SILAC peptide pair data. Samples were affinity purified from digitonin solubilized mitoplasts prepared from a 1:1 mixture of Flp-In™ T-REx™ HEK293-Δδ cells overexpressing either subunit c-t or subunit g-t. Peptide data are derived from chymotrypsin digests. Experiment 1 refers to heavy isotope labelled subunit c…
Sequence	Modifications	Missed cleavages	Proteins	Leading proteins	Gene Names	Protein Names	Experiment	Gel section	Type	Labeling State	MS/MS m/z	Charge	m/z	Mass	Score	Delta score	Intensity L	Intensity H	Ratio H/L	Log2 Ratio
DIDTAAKF	Unmodified	0	P48201-M	P48201-M	ATP5MC3	ATP synthase F(0) complex subunit C3, mitochondrial	1	10	MULTI-MSMS		444.731	2	440.724	879.434	57.281	31.172	457550	44514000	102.35	6.67737
DIDTAAKFIGAGAATVGVAGSGAGIGTVF	Unmodified	1	P48201-M	P48201-M	ATP5MC3	ATP synthase F(0) complex subunit C3, mitochondrial	1	10	ISO-MSMS	1	1302.19	2	1297.68	2593.34	81.317	70.047	185180	4525700	30.121	4.9127
ARNPSLKQQLF	Trimethyl (K)	0	P48201;P05496;Q06055;Q06055-3;Q06055-2;P48201-M	P48201;P48201-M	ATP5MC3;ATP5MC1;ATP5MC2	ATP synthase F(0) complex subunit C3, mitochondrial;ATP synthase F(0) complex subunit C1, mitochondrial;ATP synthase F(0) complex subunit C2, mitochondrial	1	10	MULTI-MSMS		454.605	3	448.598	1342.77	60.255	48.741	995320	262520000	352.71	8.46234
DIDTAAKF	Unmodified	0	P48201-M	P48201-M	ATP5MC3	ATP synthase F(0) complex subunit C3, mitochondrial	1	12	MULTI-MSMS		444.732	2	440.724	879.434	57.281	31.172	18170000	169080000	8.5049	3.08829
DIDTAAKFIGAGAATVGVAGSGAGIGTVF	Unmodified	1	P48201-M	P48201-M	ATP5MC3	ATP synthase F(0) complex subunit C3, mitochondrial	1	12	MULTI-MSMS		1302.18	2	1297.68	2593.34	116.06	110.59	785570	7880100	9.4282	3.23698
Sequence	Modifications	Missed cleavages	Proteins	Leading proteins	Gene Names	Protein Names	Experiment	Gel section	Type	Labeling State	MS/MS m/z	Charge	m/z	Mass	Score	Delta score	Intensity L	Intensity H	Ratio H/L	Log2 Inverse Ratio
DIDTAAKF	Unmodified	0	P48201-M	P48201-M	ATP5MC3	ATP synthase F(0) complex subunit C3, mitochondrial	2	10	ISO-MSMS	0	440.725	2	440.724	879.434	72.138	46.029	202490000	660740	0.0025037	8.64172
DIDTAAKFIGAGAATVGVAGSGAGIGTVF	Unmodified	1	P48201-M	P48201-M	ATP5MC3	ATP synthase F(0) complex subunit C3, mitochondrial	2	10	ISO-MSMS	0	1298.18	2	1297.68	2593.34	73.983	62.292	4955800	189030	0.032869	4.92713
ARNPSLKQQLF	Unmodified	0	P48201;P05496;Q06055;Q06055-3;Q06055-2;P48201-M	P48201;P48201-M	ATP5MC3;ATP5MC1;ATP5MC2	ATP synthase F(0) complex subunit C3, mitochondrial;ATP synthase F(0) complex subunit C1, mitochondrial;ATP synthase F(0) complex subunit C2, mitochondrial	2	10	ISO-MSMS	0	434.582	3	434.582	1300.73	72.2	47.857	5345700	29768	0.0022906	8.77006
DIDTAAKF	Unmodified	0	P48201-M	P48201-M	ATP5MC3	ATP synthase F(0) complex subunit C3, mitochondrial	2	12	MULTI-MSMS		440.724	2	440.724	879.434	57.281	31.172	600500000	50873000	0.079469	3.65346
DIDTAAKFIGAGAATVGVAGSGAGIGTVF	Unmodified	1	P48201-M	P48201-M	ATP5MC3	ATP synthase F(0) complex subunit C3, mitochondrial	2	12	MULTI-MSMS		1298.18	2	1297.68	2593.34	216.29	204.68	15618000	1066900	0.076822	3.70234
DIDTAAKFIGAGAATVGVAGSGAGIGTVF	Unmodified	1	P48201-M	P48201-M	ATP5MC3	ATP synthase F(0) complex subunit C3, mitochondrial	2	12	ISO-MSMS	1	868.793	3	865.454	2593.34	75.71	68.088	32748000	3426800	0.080391	3.63682
ARNPSLKQQLF	Trimethyl (K)	0	P48201;P05496;Q06055;Q06055-3;Q06055-2;P48201-M	P48201;P48201-M	ATP5MC3;ATP5MC1;ATP5MC2	ATP synthase F(0) complex subunit C3, mitochondrial;ATP synthase F(0) complex subunit C1, mitochondrial;ATP synthase F(0) complex subunit C2, mitochondrial	2	12	MULTI-MSMS		448.598	3	448.598	1342.77	64.82	64.82	411510000	34614000	0.081203	3.62232
ARNPSLKQQLF	Trimethyl (K)	0	P48201;P05496;Q06055;Q06055-3;Q06055-2;P48201-M	P48201;P48201-M	ATP5MC3;ATP5MC1;ATP5MC2	ATP synthase F(0) complex subunit C3, mitochondrial;ATP synthase F(0) complex subunit C1, mitochondrial;ATP synthase F(0) complex subunit C2, mitochondrial	2	12	MULTI-MSMS		672.394	2	672.393	1342.77	81.594	81.594	52061000	4145900	0.077145	3.69628
ARNPSLKQQLFSYAILGF	Trimethyl (K)	2	P48201;P05496;Q06055;Q06055-3;Q06055-2;P48201-M	P48201;P48201-M	ATP5MC3;ATP5MC1;ATP5MC2	ATP synthase F(0) complex subunit C3, mitochondrial;ATP synthase F(0) complex subunit C1, mitochondrial;ATP synthase F(0) complex subunit C2, mitochondrial	2	12	MULTI-MSMS		699.396	3	699.061	2094.16	74.12	74.12	11269000	838420	0.081939	3.60931
GSLIIGYARNPSLKQQLF	Trimethyl (K)	1	P48201;P05496;Q06055;Q06055-3;Q06055-2;P48201-M	P48201;P48201-M	ATP5MC3;ATP5MC1;ATP5MC2	ATP synthase F(0) complex subunit C3, mitochondrial;ATP synthase F(0) complex subunit C1, mitochondrial;ATP synthase F(0) complex subunit C2, mitochondrial	2	12	MULTI-MSMS		683.396	3	683.061	2046.16	56.959	53.72	6418900	529520	0.083305	3.58545
