# Supplementary material for: TMEM70 and TMEM242 help to assemble the rotor ring of human ATP synthase and interact with assembly factors for complex I
Source: Proc Natl Acad Sci U S A. 2021 Mar 22;118(13):e2100558118. doi: 10.1073/pnas.2100558118 (PMC8020751; doi:10.1073/pnas.2100558118)
Supplement: Supplementary File [file pnas.2100558118.sd03.xlsx]

## Sheet: S3
Supplementary Dataset S3. Peptide data for ATP synthase subunit g obtained in SILAC experiments comparing affinity purified subunit c-t and subunit g-t expressed in HEK293-Δδ cells
This information was obtained from the MaxQuant evidence file after the processing of SILAC peptide pair data. Samples were affinity purified from digitonin solubilized mitoplasts prepared from a 1:1 mixture of Flp-In™ T-REx™ HEK293-Δδ cells overexpressing either subunit c-t or subunit g-t. Peptide data were derived from both trypsin and chymotrypsin digests. Experiment 1 refers to heavy isotope …
Sequence	Modifications	Missed cleavages (Trypsin/P)	Missed cleavages (Chymotrypsin)	Proteins	Leading proteins	Gene Names	Protein Names	Experiment	Gel section	Type	Labeling State	MS/MS m/z	Charge	m/z	Mass	Score	Delta score	Intensity L	Intensity H	Ratio H/L	Log2 Ratio
IVNSAQTGSFK	Unmodified	0	n/a	O75964	O75964	ATP5MG	ATP synthase subunit g, mitochondrial	1	9	MULTI-MSMS		576.307	2	576.306	1150.6	154.56	139.69	28346000	291430	0.011699	-6.41747
LATFWYYAK	Unmodified	0	n/a	O75964	O75964	ATP5MG	ATP synthase subunit g, mitochondrial	1	9	MULTI-MSMS		581.801	2	581.8	1161.59	98.997	98.997	25482000	278930	0.010706	-6.54544
TPALVNAAVTYSKPR	Unmodified	1	n/a	O75964	O75964	ATP5MG	ATP synthase subunit g, mitochondrial	1	9	MULTI-MSMS		529.967	3	529.967	1586.88	153.2	152.34	60459000	735040	0.010027	-6.63997
VELVPPTPAEIPR	Unmodified	0	n/a	O75964	O75964	ATP5MG	ATP synthase subunit g, mitochondrial	1	9	ISO-MSMS	0	709.406	2	709.406	1416.8	91.701	68.347	24273000	447790	0.013636	-6.19644
VELVPPTPAEIPR	Unmodified	0	n/a	O75964	O75964	ATP5MG	ATP synthase subunit g, mitochondrial	1	9	ISO-MSMS	0	473.608	3	473.273	1416.8	38.178	29.448	1910100	13569	0.067137	-3.89675
AKVELVPPTPAEIPRAIQSLKKIVNSAQTGSF	Unmodified	n/a	0	O75964	O75964	ATP5MG	ATP synthase subunit g, mitochondrial	1	9	ISO-MSMS	0	848.485	4	848.234	3388.91	38.691	27.174	5240000	78096	0.013593	-6.20099
AQFVRNLVEKTPALVNAAVTY	Acetyl (Protein N-term)	n/a	1	O75964	O75964	ATP5MG	ATP synthase subunit g, mitochondrial	1	9	MULTI-MSMS		783.1	3	782.765	2345.27	121.74	121.74	147900000	70838000	0.42043	-1.25006
AQFVRNLVEKTPALVNAAVTY	Acetyl (Protein N-term)	n/a	1	O75964	O75964	ATP5MG	ATP synthase subunit g, mitochondrial	1	9	MULTI-MSMS		783.101	3	782.765	2345.27	124.63	120.11	292920000	127970000	0.40729	-1.29587
AQFVRNLVEKTPALVNAAVTY	Acetyl (Protein N-term)	n/a	1	O75964	O75964	ATP5MG	ATP synthase subunit g, mitochondrial	1	9	ISO-MSMS	0	1174.15	2	1173.64	2345.27	179.56	165.81	58475000	757680	0.008388	-6.89746
FYVGEIIGKRGIIGY	Unmodified	n/a	2	O75964	O75964	ATP5MG	ATP synthase subunit g, mitochondrial	1	9	MULTI-MSMS		562.32	3	562.319	1683.93	70.622	70.622	31985000	381850	0.0097541	-6.67978
FYVGEIIGKRGIIGY	Unmodified	n/a	2	O75964	O75964	ATP5MG	ATP synthase subunit g, mitochondrial	1	9	ISO-MSMS	0	842.975	2	842.975	1683.93	83.862	78.321	4958900	94271	0.010405	-6.58658
SKPRLATFW	Unmodified	n/a	1	O75964	O75964	ATP5MG	ATP synthase subunit g, mitochondrial	1	9	ISO-MSMS	0	553.312	2	553.311	1104.61	61.679	43.643	60246000	861080	0.0087598	-6.83489
VGEIIGKRGIIGY	Unmodified	n/a	0	O75964	O75964	ATP5MG	ATP synthase subunit g, mitochondrial	1	9	MULTI-MSMS		458.942	3	458.942	1373.8	71.085	43.755	22303000	255340	0.0091393	-6.7737
VGEIIGKRGIIGY	Unmodified	n/a	0	O75964	O75964	ATP5MG	ATP synthase subunit g, mitochondrial	1	9	ISO-MSMS	0	687.909	2	687.909	1373.8	99.802	72.687	5467800	62011	0.0080727	-6.95273
VRNLVEKTPALVNAAVTY	Unmodified	n/a	0	O75964;Q7Z4Y8	O75964	ATP5MG;ATP5MGL	ATP synthase subunit g, mitochondrial;Putative ATP synthase subunit g 2, mitochondrial	1	9	ISO-MSMS	0	653.708	3	653.374	1957.1	113.47	107.18	80111000	1062100	0.010308	-6.60009
VRNLVEKTPALVNAAVTY	Unmodified	n/a	0	O75964;Q7Z4Y8	O75964	ATP5MG;ATP5MGL	ATP synthase subunit g, mitochondrial;Putative ATP synthase subunit g 2, mitochondrial	1	9	ISO-MSMS	0	979.557	2	979.557	1957.1	102.87	98.172	5734300	92648	0.017482	-5.83799
IVNSAQTGSFK	Unmodified	0	n/a	O75964	O75964	ATP5MG	ATP synthase subunit g, mitochondrial	1	10	ISO-MSMS	0	576.307	2	576.306	1150.6	130.66	93.097	892670000	10254000	0.010622	-6.5568
KIVNSAQTGSFK	Unmodified	1	n/a	O75964	O75964	ATP5MG	ATP synthase subunit g, mitochondrial	1	10	ISO-MSMS	0	427.238	3	427.238	1278.69	61.235	56.019	2500300	55233	0.011321	-6.46485
KIVNSAQTGSFK	Unmodified	1	n/a	O75964	O75964	ATP5MG	ATP synthase subunit g, mitochondrial	1	10	ISO-MSMS	0	640.354	2	640.354	1278.69	80.763	63.251	1290200	18973	0.014129	-6.1452
LATFWYYAK	Unmodified	0	n/a	O75964	O75964	ATP5MG	ATP synthase subunit g, mitochondrial	1	10	ISO-MSMS	0	581.8	2	581.8	1161.59	112.17	82.698	1949100000	23379000	0.010517	-6.57113
LATFWYYAK	Unmodified	0	n/a	O75964	O75964	ATP5MG	ATP synthase subunit g, mitochondrial	1	10	ISO-MSMS	1	585.806	2	581.8	1161.59	98.997	70.823	1834600000	20578000	0.010724	-6.54301
TPALVNAAVTYSK	Unmodified	0	n/a	O75964	O75964	ATP5MG	ATP synthase subunit g, mitochondrial	1	10	MULTI-MSMS		667.87	2	667.869	1333.72	173.6	155.29	46396000	683190	0.006854	-7.18884
TPALVNAAVTYSKPR	Unmodified	1	n/a	O75964	O75964	ATP5MG	ATP synthase subunit g, mitochondrial	1	10	MULTI-MSMS		530.301	3	529.967	1586.88	176.29	172.05	2531200000	25267000	0.0094383	-6.72726
TPALVNAAVTYSKPR	Unmodified	1	n/a	O75964	O75964	ATP5MG	ATP synthase subunit g, mitochondrial	1	10	ISO-MSMS	0	794.447	2	794.446	1586.88	232.5	209.94	212340000	3370500	0.0091134	-6.77779
TPALVNAAVTYSKPR	Unmodified	1	n/a	O75964	O75964	ATP5MG	ATP synthase subunit g, mitochondrial	1	10	ISO-MSMS	0	529.966	3	529.967	1586.88	161.82	144.25	27940000	124640	0.0076463	-7.03102
VELVPPTPAEIPR	Unmodified	0	n/a	O75964	O75964	ATP5MG	ATP synthase subunit g, mitochondrial	1	10	MULTI-MSMS		709.406	2	709.406	1416.8	112.83	94.522	1760800000	14957000	0.0085711	-6.8663
VELVPPTPAEIPR	Unmodified	0	n/a	O75964	O75964	ATP5MG	ATP synthase subunit g, mitochondrial	1	10	ISO-MSMS	0	473.274	3	473.273	1416.8	104.24	91.107	124810000	2513500	0.012895	-6.27704
AQFVRNLVEKTPALVNAAVTY	Acetyl (Protein N-term)	n/a	1	O75964	O75964	ATP5MG	ATP synthase subunit g, mitochondrial	1	10	ISO-MSMS	0	1173.65	2	1173.64	2345.27	54.524	49.14	1262700	82454	0.1026	-3.2849
FYVGEIIGKRGIIGY	Unmodified	n/a	2	O75964	O75964	ATP5MG	ATP synthase subunit g, mitochondrial	1	10	MULTI-MSMS		562.319	3	562.319	1683.93	73.927	73.927	6734800	129790	0.012238	-6.35249
FYVGEIIGKRGIIGY	Unmodified	n/a	2	O75964	O75964	ATP5MG	ATP synthase subunit g, mitochondrial	1	10	ISO-MSMS	0	842.975	2	842.975	1683.93	72.006	67.851	1000600	12455	0.014008	-6.15761
SKPRLATFW	Unmodified	n/a	1	O75964	O75964	ATP5MG	ATP synthase subunit g, mitochondrial	1	10	ISO-MSMS	0	553.312	2	553.311	1104.61	58.815	35.292	6235600	92241	0.0079877	-6.968
VGEIIGKRGIIGY	Unmodified	n/a	0	O75964	O75964	ATP5MG	ATP synthase subunit g, mitochondrial	1	10	ISO-MSMS	0	458.941	3	458.942	1373.8	53.569	43.881	5165500	88905	0.010884	-6.52165
VGEIIGKRGIIGY	Unmodified	n/a	0	O75964	O75964	ATP5MG	ATP synthase subunit g, mitochondrial	1	10	ISO-MSMS	0	687.909	2	687.909	1373.8	58.676	54.225	1237300	42278	0.034443	-4.85965
VRNLVEKTPALVNAAVTY	Unmodified	n/a	0	O75964;Q7Z4Y8	O75964	ATP5MG;ATP5MGL	ATP synthase subunit g, mitochondrial;Putative ATP synthase subunit g 2, mitochondrial	1	10	ISO-MSMS	0	653.708	3	653.374	1957.1	146.16	135.67	11766000	448430	0.025358	-5.30142
IVNSAQTGSFK	Unmodified	0	n/a	O75964	O75964	ATP5MG	ATP synthase subunit g, mitochondrial	1	11	MULTI-MSMS		576.307	2	576.306	1150.6	142.43	125.66	34317000	19552000	0.5434	-0.879914
LATFWYYAK	Unmodified	0	n/a	O75964	O75964	ATP5MG	ATP synthase subunit g, mitochondrial	1	11	MULTI-MSMS		585.807	2	581.8	1161.59	98.997	98.997	48764000	19899000	0.40221	-1.31398
RGIIGYDV	Unmodified	n/a	1	O75964	O75964	ATP5MG	ATP synthase subunit g, mitochondrial	1	11	MULTI-MSMS		451.752	2	446.748	891.481	40.103	31.331	1027300	3057700	2.562	1.35727
TPALVNAAVTYSK	Unmodified	0	n/a	O75964	O75964	ATP5MG	ATP synthase subunit g, mitochondrial	1	11	MULTI-MSMS		671.876	2	667.869	1333.72	25.938	19.634	2788800	2105000	0.72143	-0.471069
TPALVNAAVTYSKPR	Unmodified	1	n/a	O75964	O75964	ATP5MG	ATP synthase subunit g, mitochondrial	1	11	MULTI-MSMS		529.967	3	529.967	1586.88	184.87	179.32	98248000	36040000	0.35079	-1.51132
TPALVNAAVTYSKPR	Unmodified	1	n/a	O75964	O75964	ATP5MG	ATP synthase subunit g, mitochondrial	1	11	MULTI-MSMS		794.446	2	794.446	1586.88	189.3	189.3	7382700	2285200	0.34824	-1.52185
VELVPPTPAEIPR	Unmodified	0	n/a	O75964	O75964	ATP5MG	ATP synthase subunit g, mitochondrial	1	11	MULTI-MSMS		709.406	2	709.406	1416.8	120.06	101.75	72841000	28395000	0.35105	-1.51025
VELVPPTPAEIPR	Unmodified	0	n/a	O75964	O75964	ATP5MG	ATP synthase subunit g, mitochondrial	1	11	MULTI-MSMS		473.273	3	473.273	1416.8	90.731	80.405	4000400	1772900	0.32083	-1.64012
AQFVRNLVEKTPALVNAAVTY	Acetyl (Protein N-term)	n/a	1	O75964	O75964	ATP5MG	ATP synthase subunit g, mitochondrial	1	11	MULTI-MSMS		789.107	3	782.765	2345.27	117.26	103.39	4207400	6645700	1.3885	0.473527
VRNLVEKTPALVNAAVTY	Unmodified	n/a	0	O75964;Q7Z4Y8	O75964	ATP5MG;ATP5MGL	ATP synthase subunit g, mitochondrial;Putative ATP synthase subunit g 2, mitochondrial	1	11	MULTI-MSMS		659.716	3	653.374	1957.1	76.85	76.85	1448900	1518600	0.98871	-0.0163807
Sequence	Modifications	Missed cleavages (Trypsin/P)	Missed cleavages (Chymotrypsin)	Proteins	Leading proteins	Gene Names	Protein Names	Experiment	Gel section	Type	Labeling State	MS/MS m/z	Charge	m/z	Mass	Score	Delta score	Intensity L	Intensity H	Ratio H/L	Log2 Inverse Ratio
IVNSAQTGSFK	Unmodified	0	n/a	O75964	O75964	ATP5MG	ATP synthase subunit g, mitochondrial	2	9	ISO-MSMS	1	580.314	2	576.306	1150.6	49.418	31.789	103580	10402000	110.43	-6.78699
TPALVNAAVTYSKPR	Unmodified	1	n/a	O75964	O75964	ATP5MG	ATP synthase subunit g, mitochondrial	2	9	ISO-MSMS	1	535.974	3	529.967	1586.88	87.647	76.207	84390	16726000	74.274	-6.21479
VELVPPTPAEIPR	Unmodified	0	n/a	O75964	O75964	ATP5MG	ATP synthase subunit g, mitochondrial	2	9	ISO-MSMS	1	714.41	2	709.406	1416.8	100.72	81.942	233160	33249000	93.359	-6.54472
AQFVRNLVEKTPALVNAAVTY	Acetyl (Protein N-term)	n/a	1	O75964	O75964	ATP5MG	ATP synthase subunit g, mitochondrial	2	9	ISO-MSMS	1	1183.16	2	1173.64	2345.27	157.38	144.27	225580	33844000	104.52	-6.70764
FYVGEIIGKRGIIGY	Unmodified	n/a	2	O75964	O75964	ATP5MG	ATP synthase subunit g, mitochondrial	2	9	ISO-MSMS	1	851.985	2	842.975	1683.93	138.76	121.33	178510	13384000	68.156	-6.09077
SKPRLATF	Unmodified	n/a	0	O75964	O75964	ATP5MG	ATP synthase subunit g, mitochondrial	2	9	ISO-MSMS	1	469.283	2	460.272	918.529	89.296	57.335	59820	3211700	136.65	-7.09434
YVGEIIGKRGIIGY	Unmodified	n/a	1	O75964	O75964	ATP5MG	ATP synthase subunit g, mitochondrial	2	9	ISO-MSMS	1	778.451	2	769.44	1536.87	111.06	97.287	531680	7063200	19.525	-4.28725
IVNSAQTGSFK	Unmodified	0	n/a	O75964	O75964	ATP5MG	ATP synthase subunit g, mitochondrial	2	10	MULTI-MSMS		580.314	2	576.306	1150.6	140.75	124.87	2005600	317910000	143.11	-7.16098
IVNSAQTGSFK	Unmodified	0	n/a	O75964	O75964	ATP5MG	ATP synthase subunit g, mitochondrial	2	10	ISO-MSMS	1	580.315	2	576.306	1150.6	53.756	23.571	38999	732020	37.638	-5.23412
LATFWYYAK	Unmodified	0	n/a	O75964	O75964	ATP5MG	ATP synthase subunit g, mitochondrial	2	10	MULTI-MSMS		585.808	2	581.8	1161.59	111.01	91.913	4522400	784930000	147.13	-7.20095
TPALVNAAVTYSK	Unmodified	0	n/a	O75964	O75964	ATP5MG	ATP synthase subunit g, mitochondrial	2	10	ISO-MSMS	1	671.877	2	667.869	1333.72	193.28	153.22	662440	50308000	85.335	-6.41507
VELVPPTPAEIPR	Unmodified	0	n/a	O75964	O75964	ATP5MG	ATP synthase subunit g, mitochondrial	2	10	MULTI-MSMS		714.41	2	709.406	1416.8	108.7	90.385	11114000	1145900000	98.414	-6.62079
VELVPPTPAEIPR	Unmodified	0	n/a	O75964	O75964	ATP5MG	ATP synthase subunit g, mitochondrial	2	10	ISO-MSMS	0	709.408	2	709.406	1416.8	52.79	40.942	12875000	656430000	74.404	-6.21731
SKPRLATFW	Unmodified	n/a	1	O75964	O75964	ATP5MG	ATP synthase subunit g, mitochondrial	2	10	ISO-MSMS	1	562.323	2	553.311	1104.61	70.919	45.182	63743	2429900	33.092	-5.04841
YVGEIIGKRGIIGY	Unmodified	n/a	1	O75964	O75964	ATP5MG	ATP synthase subunit g, mitochondrial	2	10	ISO-MSMS	1	778.451	2	769.44	1536.87	49.368	33.143	121960	292850	2.912	-1.54201
VRNLVEKTPALVNAAVTY	Unmodified	n/a	0	O75964;Q7Z4Y8	O75964	ATP5MG;ATP5MGL	ATP synthase subunit g, mitochondrial;Putative ATP synthase subunit g 2, mitochondrial	2	10	ISO-MSMS	1	659.715	3	653.374	1957.1	114.29	104.1	33416	6331900	81.596	-6.35043
IVNSAQTGSFK	Unmodified	0	n/a	O75964	O75964	ATP5MG	ATP synthase subunit g, mitochondrial	2	11	MULTI-MSMS		576.307	2	576.306	1150.6	129.38	110.29	7885300	8580800	1.1051	-0.144177
LATFWYYAK	Unmodified	0	n/a	O75964	O75964	ATP5MG	ATP synthase subunit g, mitochondrial	2	11	MULTI-MSMS		585.808	2	581.8	1161.59	85.212	85.212	8645500	12454000	1.5627	-0.644041
TPALVNAAVTYSK	Unmodified	0	n/a	O75964	O75964	ATP5MG	ATP synthase subunit g, mitochondrial	2	11	MULTI-MSMS		672.377	2	667.869	1333.72	33.961	25.74	4127200	3085100	0.69919	0.516244
TPALVNAAVTYSKPR	Unmodified	1	n/a	O75964	O75964	ATP5MG	ATP synthase subunit g, mitochondrial	2	11	MULTI-MSMS		529.967	3	529.967	1586.88	143.93	143.93	33556000	45748000	1.3844	-0.469261
TPALVNAAVTYSKPR	Unmodified	1	n/a	O75964	O75964	ATP5MG	ATP synthase subunit g, mitochondrial	2	11	MULTI-MSMS		803.96	2	794.446	1586.88	116.24	116.24	1750500	2330900	1.3664	-0.45038
TPALVNAAVTYSKPR	Unmodified	1	n/a	O75964	O75964	ATP5MG	ATP synthase subunit g, mitochondrial	2	11	MULTI-MSMS		794.947	2	794.446	1586.88	140.39	136.37	1667000	2586000	1.44	-0.526069
VELVPPTPAEIPR	Unmodified	0	n/a	O75964	O75964	ATP5MG	ATP synthase subunit g, mitochondrial	2	11	MULTI-MSMS		714.411	2	709.406	1416.8	108.7	90.385	36959000	47570000	1.2445	-0.315566
VELVPPTPAEIPR	Unmodified	0	n/a	O75964	O75964	ATP5MG	ATP synthase subunit g, mitochondrial	2	11	MULTI-MSMS		473.607	3	473.273	1416.8	28.053	19.949	1476900	1810500	0.9891	0.0158117
VELVPPTPAEIPR	Unmodified	0	n/a	O75964	O75964	ATP5MG	ATP synthase subunit g, mitochondrial	2	11	MULTI-MSMS		714.41	2	709.406	1416.8	84.507	66.196	3538300	3733700	1.1472	-0.198117
VELVPPTPAEIPR	Unmodified	0	n/a	O75964	O75964	ATP5MG	ATP synthase subunit g, mitochondrial	2	11	MULTI-MSMS		709.406	2	709.406	1416.8	51.927	40.775	1749800	2156100	1.1878	-0.248292
AQFVRNLVEKTPALVNAAVTY	Acetyl (Protein N-term)	n/a	1	O75964	O75964	ATP5MG	ATP synthase subunit g, mitochondrial	2	11	MULTI-MSMS		783.101	3	782.765	2345.27	96.487	96.487	5051600	5388800	0.88745	0.172262
FYVGEIIGKRGIIGY	Unmodified	n/a	2	O75964	O75964	ATP5MG	ATP synthase subunit g, mitochondrial	2	11	MULTI-MSMS		562.32	3	562.319	1683.93	38.366	38.366	1693700	718770	0.45692	1.12999
SKPRLATFW	Unmodified	n/a	1	O75964	O75964	ATP5MG	ATP synthase subunit g, mitochondrial	2	11	MULTI-MSMS		553.311	2	553.311	1104.61	50.607	32.571	1111300	483920	0.4231	1.24093
VGEIIGKRGIIGYDV	Unmodified	n/a	1	O75964	O75964	ATP5MG	ATP synthase subunit g, mitochondrial	2	11	MULTI-MSMS		530.307	3	530.307	1587.9	24.72	13.281	753700	200220	0.23108	2.11354
VRNLVEKTPALVNAAVTY	Unmodified	n/a	0	O75964;Q7Z4Y8	O75964	ATP5MG;ATP5MGL	ATP synthase subunit g, mitochondrial;Putative ATP synthase subunit g 2, mitochondrial	2	11	MULTI-MSMS		653.708	3	653.374	1957.1	65.716	65.716	3070500	1435900	0.40884	1.29039
