# Supplementary material for: TMEM70 and TMEM242 help to assemble the rotor ring of human ATP synthase and interact with assembly factors for complex I
Source: Proc Natl Acad Sci U S A. 2021 Mar 22;118(13):e2100558118. doi: 10.1073/pnas.2100558118 (PMC8020751; doi:10.1073/pnas.2100558118)
Supplement: Supplementary File [file pnas.2100558118.sd04.xlsx]

## Sheet: S4
Supplementary Dataset S4. Proteins identified in SILAC experiments comparing immunopurified ATP synthase from HAP1-WT and and HAP1-ΔTMEM70 cells
This information is the output from Perseus after processing of MaxQuant SILAC peptide pair data. ATP synthase was immunopurified from digitonin solubilized mitoplasts prepared from a 1:1 mixture of HAP1-WT and HAP1-ΔTMEM70 cells, and digested in-solution with either trypsin or chymotrypsin. Experiment 1 refers to heavy isotope labelled HAP1-ΔTMEM70 cells mixed with light labelled WT cells, and e…
Protein names	Gene names	Protein IDs	Majority protein IDs	Ratio H/L expt 1 (log2)	Ratio H/L count expt 1	Unique peptides expt 1	Ratio H/L iso-count expt 1	Sequence coverage expt 1 [%]	Ratio H/L expt 2 (-log2)	Ratio H/L count expt 2	Unique peptides expt 2	Ratio H/L iso-count expt 2	Sequence coverage expt 2 [%]
Actin, cytoplasmic 2;Actin, cytoplasmic 2, N-terminally processed;Actin, cytoplasmic 1;Actin, cytoplasmic 1, N-terminally processed	ACTG1;ACTB	P63261;P60709;P63267-2;P63267;P68133;P68032;P62736;Q6S8J3;P0CG38;A5A3E0	P63261;P60709	-0.471889	3	3	1	10.4	-0.262914	2	2	0	7.7
AFG3-like protein 2	AFG3L2	Q9Y4W6	Q9Y4W6	-2.23128	3	5	2	7	-1.63483	7	7	7	13.3
ATP synthase subunit alpha, mitochondrial	ATP5F1A	P25705;P25705-3	P25705;P25705-3	-2.66127	392	1	243	78.5	-2.4805	250	1	156	73.6
ATP synthase subunit beta, mitochondrial	ATP5F1B	P06576	P06576	-2.64043	510	59	363	81.7	-2.47625	366	60	236	81.5
ATP synthase subunit gamma, mitochondrial	ATP5F1C	P36542;P36542-2	P36542;P36542-2	-2.69395	54	21	25	60.4	-2.57495	41	23	20	63.4
ATP synthase subunit delta, mitochondrial	ATP5F1D	P30049	P30049	-2.78061	73	15	57	67.3	-2.46699	47	14	31	64.9
ATP synthase subunit epsilon, mitochondrial;ATP synthase subunit epsilon-like protein, mitochondrial	ATP5F1E;ATP5F1EP2	P56381;Q5VTU8	P56381;Q5VTU8	-2.82194	7	5	5	74.5	-2.58142	18	6	12	74.5
ATPase inhibitor, mitochondrial	ATP5IF1	Q9UII2-M1	Q9UII2-M1	-2.50218	3	2	1	28	-2.3113	2	2	0	28
ATP synthase F(0) complex subunit C3, mitochondrial;ATP synthase F(0) complex subunit C1, mitochondrial;ATP synthase F(0) complex subunit C2, mitochondrial	ATP5MC3;ATP5MC1;ATP5MC2	P48201-M;P05496;Q06055;P48201;Q06055-3;Q06055-2	P48201-M;P05496;Q06055;P48201;Q06055-3;Q06055-2	-3.23365	1	2	0	42.7	-2.95994	1	2	0	38.7
ATP synthase membrane subunit k (DAPIT), mitochondrial	ATP5MD	Q96IX5	Q96IX5	-2.76533	9	7	1	44.8	-2.66617	9	8	3	44.8
ATP synthase subunit e, mitochondrial	ATP5ME	P56385	P56385	-2.62175	58	9	46	95.7	-2.46532	25	10	17	100
ATP synthase subunit f, mitochondrial	ATP5MF	P56134-2;P56134-4;P56134;P56134-3	P56134-2;P56134-4;P56134	-2.90045	22	6	12	48.9	-2.56362	13	6	4	51.1
ATP synthase subunit g, mitochondrial	ATP5MG	O75964;Q7Z4Y8	O75964	-2.62932	41	14	14	73.8	-2.5372	25	16	6	88.3
ATP synthase subunit j (6.8 kDa mitochondrial proteolipid; ATP5MPL), mitochondrial	ATP5MPL	P56378;P56378-2	P56378	-2.8779	13	5	5	32.8	-2.32749	10	4	4	43.1
ATP synthase F(0) complex subunit B1, mitochondrial	ATP5PB	P24539	P24539	-2.69834	82	23	36	63.7	-2.54377	72	27	38	68.8
ATP synthase subunit d, mitochondrial	ATP5PD	O75947;O75947-2	O75947;O75947-2	-2.76024	63	24	42	89.4	-2.54035	45	23	22	84.5
ATP synthase-coupling factor 6, mitochondrial	ATP5PF	P18859;P18859-2	P18859;P18859-2	-2.71919	63	17	37	70.4	-2.51791	44	19	19	70.4
ATP synthase subunit O, mitochondrial	ATP5PO	P48047	P48047	-2.6013	68	22	37	70.9	-2.54895	45	22	15	70
ATP synthase mitochondrial F1 complex assembly factor 2	ATPAF2	Q8N5M1	Q8N5M1	-0.391929	2	2	2	7.6	0.474452	3	4	0	20.1
Uncharacterized protein C15orf61	C15orf61	A6NNL5	A6NNL5	-1.24233	5	5	0	38.2	-1.13757	6	5	1	38.2
Cytochrome c oxidase subunit 4 isoform 1, mitochondrial	COX4I1	P13073	P13073	-2.47802	4	7	3	35.5	-2.10675	12	10	6	53.3
Cytochrome c oxidase subunit 5A, mitochondrial	COX5A	P20674	P20674	-2.46291	9	8	6	50	-2.21493	14	11	5	62.7
Putative pre-mRNA-splicing factor ATP-dependent RNA helicase DHX16	DHX16	O60231	O60231	-0.834647	3	3	1	3.7	-0.0783365	2	2	1	2.1
Mitochondrial import inner membrane translocase subunit TIM14	DNAJC19	Q96DA6;Q96DA6-2	Q96DA6;Q96DA6-2	-1.56256	4	4	4	56	-1.25538	5	4	4	56
Protein FAM162A	FAM162A	Q96A26	Q96A26	-2.73284	5	3	3	22.1	-2.4207	8	7	3	35.7
Growth hormone-inducible transmembrane protein	GHITM	Q9H3K2	Q9H3K2	-2.84986	2	2	2	6.4	-2.26565	2	3	1	9.3
Trifunctional enzyme subunit alpha, mitochondrial;Long-chain enoyl-CoA hydratase;Long chain 3-hydroxyacyl-CoA dehydrogenase	HADHA	P40939	P40939	-1.96985	18	18	6	26.6	-1.70615	34	28	15	40.1
Trifunctional enzyme subunit beta, mitochondrial;3-ketoacyl-CoA thiolase	HADHB	P55084-2;P55084	P55084-2;P55084	-2.08964	20	22	13	51.1	-1.68854	32	27	10	54
Histone H1.4;Histone H1.2;Histone H1.3	HIST1H1E;HIST1H1C;HIST1H1D	P10412;P16403;P16402;P22492;Q02539	P10412;P16403;P16402	-0.158735	7	7	0	26.9	0.0522964	6	6	2	26.9
78 kDa glucose-regulated protein	HSPA5	P11021	P11021	-0.0463697	10	11	3	22.8	0.131456	19	21	2	34.6
Stress-70 protein, mitochondrial	HSPA9	P38646	P38646	-0.568281	13	15	6	25.9	-0.546561	16	16	5	33
60 kDa heat shock protein, mitochondrial	HSPD1	P10809;P10809-2	P10809	-0.380634	4	4	1	8.7	-0.350497	5	8	1	18.2
MICOS complex subunit MIC60	IMMT	Q16891-2;Q16891-4;Q16891;Q16891-3	Q16891-2;Q16891-4;Q16891;Q16891-3	-1.79376	2	2	2	2.9	-0.844064	3	4	3	9.1
LETM1 and EF-hand domain-containing protein 1, mitochondrial	LETM1	O95202;O95202-2;O95202-3	O95202	-1.9779	5	12	5	24	-1.97471	9	17	7	32.6
ATP synthase subunit a	MT-ATP6	P00846	P00846	-2.65872	3	2	1	6.2	-2.56208	3	3	1	8.4
ATP synthase protein 8	MT-ATP8	P03928	P03928	-2.7819	9	5	4	48.5	-2.58467	8	4	3	48.5
Cytochrome c oxidase subunit 2	MT-CO2	P00403	P00403	-1.89271	2	2	0	7.5	-2.10558	4	5	2	27.8
OCIA domain-containing protein 1	OCIAD1	Q9NX40;Q9NX40-3;Q9NX40-2;Q9NX40-4	Q9NX40	-2.10917	5	6	3	33.1	-2.10081	8	6	4	38
Prohibitin	PHB	P35232;P35232-2	P35232;P35232-2	-2.21632	28	24	11	77.6	-1.90539	28	23	8	87.9
Prohibitin-2	PHB2	Q99623;Q99623-2	Q99623;Q99623-2	-2.20683	19	16	6	55.9	-1.88608	29	25	7	77.6
40S ribosomal protein S18	RPS18	P62269	P62269	-0.328218	2	4	0	30.3	-0.0643311	2	3	1	19.1
Sideroflexin-1	SFXN1	Q9H9B4	Q9H9B4	-2.44144	3	4	3	15.2	-2.59903	6	9	6	30.7
Tricarboxylate transport protein, mitochondrial	SLC25A1	P53007	P53007	-2.25202	2	2	2	7.7	-2.33334	2	2	1	7.7
Mitochondrial 2-oxoglutarate/malate carrier protein	SLC25A11	Q02978-2;Q02978	Q02978-2;Q02978	-1.52131	2	2	1	9.1	-2.04565	3	4	2	20.5
ADP/ATP translocase 2;ADP/ATP translocase 2, N-terminally processed	SLC25A5	P05141;Q9H0C2	P05141	-2.31933	4	5	2	35.2	-2.25351	8	8	1	45.3
ADP/ATP translocase 3;ADP/ATP translocase 3, N-terminally processed	SLC25A6	P12236;P12235	P12236	-2.61008	13	5	9	38.3	-2.45891	22	8	12	44.3
Slit homolog 1 protein	SLIT1	O75093-2;O75093	O75093-2;O75093	-2.18626	4	1	3	1.6	-2.54587	2	1	0	1.6
Transmembrane protein 126A	TMEM126A	Q9H061;Q9H061-2	Q9H061;Q9H061-2	-2.61405	2	2	2	11.8	-1.88405	3	5	2	27.2
Mitochondrial import receptor subunit TOM70	TOMM70A	O94826	O94826	-0.403046	2	2	0	4.4	-0.0471196	9	9	0	19.9
Nuclease-sensitive element-binding protein 1	YBX1	P67809;P16989-2;P16989-3;Q9Y2T7;P16989	P67809	-0.57865	5	5	1	29	-0.291132	7	6	4	34
