# Supplementary material for: TMEM70 and TMEM242 help to assemble the rotor ring of human ATP synthase and interact with assembly factors for complex I
Source: Proc Natl Acad Sci U S A. 2021 Mar 22;118(13):e2100558118. doi: 10.1073/pnas.2100558118 (PMC8020751; doi:10.1073/pnas.2100558118)
Supplement: Supplementary File [file pnas.2100558118.sd05.xlsx]

## Sheet: S5
Supplementary Dataset S5. Peptide data for IF1 obtained in SILAC experiments comparing immunopurified ATP synthase from HAP1-WT and HAP1-ΔTMEM70 cells
This information was obtained from the MaxQuant evidence file after the processing of SILAC peptide pair data. ATP synthase was immunopurified from digitonin solubilized mitoplasts prepared from a 1:1 mixture of HAP1 WT and HAP1-ΔTMEM70 cells. Experiment 1 refers to heavy isotope labelled HAP1-ΔTMEM70 cells mixed with light labelled WT cells, and experiment 2 is vice versa. Only peptide data that…
Sequence	Modifications	Missed cleavages (Trypsin/P)	Missed cleavages (Chymotrypsin)	Proteins	Leading proteins	Gene Names	Protein Names	Experiment	Type	Labeling State	MS/MS m/z	Charge	m/z	Mass	Score	Delta score	Intensity L	Intensity H	Ratio H/L	Inverse Expt 2 Ratio	Log2 Ratio
FGSDQSENVDRGAGSIR	Unmodified	1	n/a	Q9UII2-M1	Q9UII2-M1	ATP5IF1	ATPase inhibitor, mitochondrial	1	MULTI-MSMS		598.95	3	598.95	1793.83	136.48	136.48	6767800	1205600	0.17651	n/a	-2.50218
FGSDQSENVDRGAGSIREAGGAF	Unmodified	n/a	1	Q9UII2-M1	Q9UII2-M1	ATP5IF1	ATPase inhibitor, mitochondrial	1	MULTI-MSMS		776.694	3	776.36	2326.06	138.09	131.25	18922000	3660200	0.17402	n/a	-2.52267
FGSDQSENVDRGAGSIREAGGAF	Unmodified	n/a	1	Q9UII2-M1	Q9UII2-M1	ATP5IF1	ATPase inhibitor, mitochondrial	1	ISO-MSMS	0	776.359	3	776.36	2326.06	42.908	34.085	2235500	5191900	9.3144	n/a	3.21946
GKREQAEEERYF	Unmodified	n/a	1	Q9UII2-M1;Q9UII2-3;Q9UII2-2;Q9UII2-M2;Q9UII2	Q9UII2-M1	ATP5IF1	ATPase inhibitor, mitochondrial	1	MULTI-MSMS		514.583	3	514.583	1540.73	120.87	120.87	58051000	14635000	0.2091	n/a	-2.25774
GKREQAEEERYF	Unmodified	n/a	1	Q9UII2-M1;Q9UII2-3;Q9UII2-2;Q9UII2-M2;Q9UII2	Q9UII2-M1	ATP5IF1	ATPase inhibitor, mitochondrial	1	MULTI-MSMS		771.872	2	771.371	1540.73	143.79	136.41	4335000	1042800	0.18906	n/a	-2.40308
GSDQSENVDRGAGSIREAGGAF	Unmodified	n/a	0	Q9UII2-M1;Q9UII2-3;Q9UII2-2;Q9UII2-M2;Q9UII2	Q9UII2-M1	ATP5IF1	ATPase inhibitor, mitochondrial	1	MULTI-MSMS		727.336	3	727.337	2178.99	118.05	109.61	21693000	7556400	0.26252	n/a	-1.9295
FGSDQSENVDRGAGSIR	Unmodified	1	n/a	Q9UII2-M1	Q9UII2-M1	ATP5IF1	ATPase inhibitor, mitochondrial	2	MULTI-MSMS		599.284	3	598.95	1793.83	87.138	87.138	2557700	13036000	4.8627	0.205647	-2.28176
FGSDQSENVDRGAGSIREAGGAF	Unmodified	n/a	1	Q9UII2-M1	Q9UII2-M1	ATP5IF1	ATPase inhibitor, mitochondrial	2	MULTI-MSMS		783.366	3	776.36	2326.06	192.94	192.94	7898400	43539000	5.066	0.197394	-2.34085
GKREQAEEERYF	Unmodified	n/a	1	Q9UII2-M1;Q9UII2-3;Q9UII2-2;Q9UII2-M2;Q9UII2	Q9UII2-M1	ATP5IF1	ATPase inhibitor, mitochondrial	2	MULTI-MSMS		515.251	3	514.583	1540.73	128.68	128.68	9401400	36350000	3.6435	0.274461	-1.86532
GSDQSENVDRGAGSIREAGGAF	Unmodified	n/a	0	Q9UII2-M1;Q9UII2-3;Q9UII2-2;Q9UII2-M2;Q9UII2	Q9UII2-M1	ATP5IF1	ATPase inhibitor, mitochondrial	2	MULTI-MSMS		727.337	3	727.337	2178.99	180.8	157.51	10015000	33347000	3.4897	0.286558	-1.8031
