# Supplementary material for: TMEM70 and TMEM242 help to assemble the rotor ring of human ATP synthase and interact with assembly factors for complex I
Source: Proc Natl Acad Sci U S A. 2021 Mar 22;118(13):e2100558118. doi: 10.1073/pnas.2100558118 (PMC8020751; doi:10.1073/pnas.2100558118)
Supplement: Supplementary File [file pnas.2100558118.sd06.xlsx]

## Sheet: S6
Supplementary Dataset S6. Proteins identified in SILAC experiments comparing mitoplasts from HAP1-WT and HAP1-ΔTMEM70 cells
This information is the output from Perseus after processing MaxQuant SILAC peptide pair data. Digitonin solubilized mitoplasts were prepared from a 1:1 mixture of HAP1-WT and HAP1-ΔTMEM70 cells, fractionated by SDS-PAGE and gel sections were digested with trypsin. Experiment 1 refers to heavy isotope labelled HAP1-ΔTMEM70 cells mixed with light labelled WT cells, and experiment 2 is vice versa. …
Protein names	Gene names	Protein IDs	Majority protein IDs	Ratio H/L expt 1 (log2)	Ratio H/L count expt 1	Unique peptides expt 1	Ratio H/L iso-count expt 1	Sequence coverage expt 1 [%]	Ratio H/L expt 2 (-log2)	Ratio H/L count expt 2	Unique peptides expt 2	Ratio H/L iso-count expt 2	Sequence coverage expt 2 [%]
Aladin	AAAS	Q9NRG9;Q9NRG9-2	Q9NRG9;Q9NRG9-2	-0.63794	13	13	7	36.6	-0.345169	14	14	3	35
Alanine--tRNA ligase, mitochondrial	AARS2	Q5JTZ9	Q5JTZ9	-0.255081	19	21	6	32	-0.0859685	22	21	3	32.4
Alpha-aminoadipic semialdehyde synthase, mitochondrial;Lysine ketoglutarate reductase;Saccharopine dehydrogenase	AASS	Q9UDR5	Q9UDR5	0.054779	47	32	7	45.5	0.240571	53	33	11	40.8
ATP-binding cassette sub-family A member 3	ABCA3	Q99758	Q99758	0.327112	2	6	1	5	0.271339	7	7	3	4.8
Multidrug resistance protein 1;Multidrug resistance protein 3	ABCB1;ABCB4	P08183-2;P08183;P21439-3;P21439-2;P21439	P08183-2;P08183;P21439-3;P21439-2;P21439	0.0970713	2	3	0	2.2	-0.661841	3	3	1	2.5
ATP-binding cassette sub-family B member 10, mitochondrial	ABCB10	Q9NRK6	Q9NRK6	-0.301604	5	7	0	13.3	-0.250355	10	11	4	20.3
ATP-binding cassette sub-family B member 7, mitochondrial	ABCB7	O75027-2;O75027;O75027-3	O75027-2;O75027;O75027-3	0.304044	12	9	2	19.5	0.297467	13	13	2	20.3
Multidrug resistance-associated protein 1	ABCC1	P33527;P33527-2;P33527-3;P33527-9;P33527-5;P33527-4;P33527-6;P33527-7;P33527-8;O15438;O15438-4	P33527;P33527-2;P33527-3;P33527-9;P33527-5;P33527-4;P33527-6;P33527-7;P33527-8	-0.263161	35	34	8	31.7	0.0610443	37	36	7	33.5
Multidrug resistance-associated protein 4	ABCC4	O15439;O15439-2;O15439-3;O15439-4	O15439;O15439-2;O15439-3	-0.334243	13	13	3	14.5	0.0458335	7	10	3	9.8
ATP-binding cassette sub-family D member 1	ABCD1	P33897;Q9UBJ2	P33897	0.585924	2	3	0	6.2	1.53923	2	2	0	5
ATP-binding cassette sub-family D member 3	ABCD3	P28288;P28288-2;P28288-3	P28288;P28288-2	0.0246034	20	15	2	30.7	0.137092	22	21	1	43.2
ATP-binding cassette sub-family E member 1	ABCE1	P61221	P61221	-0.258822	7	7	1	15.4	-0.145612	6	6	1	12.9
ATP-binding cassette sub-family F member 1	ABCF1	Q8NE71-2;Q8NE71	Q8NE71-2;Q8NE71	-0.436529	9	10	0	13.9	-0.138945	13	12	4	19.1
ATP-binding cassette sub-family F member 2	ABCF2	Q9UG63;Q9UG63-2	Q9UG63;Q9UG63-2	-0.97727	2	3	1	6.4	0.00670958	9	7	5	12.2
Mycophenolic acid acyl-glucuronide esterase, mitochondrial	ABHD10	Q9NUJ1;Q9NUJ1-2;Q9NUJ1-3	Q9NUJ1;Q9NUJ1-2	0.114634	10	10	0	45.1	0.415923	15	13	2	45.1
Alpha/beta hydrolase domain-containing protein 11	ABHD11	Q8NFV4-4;Q8NFV4;Q8NFV4-6;Q8NFV4-3;Q8NFV4-2;Q8NFV4-5	Q8NFV4-4;Q8NFV4;Q8NFV4-6	0.14965	4	4	1	17.2	0.345271	5	5	2	25
Monoacylglycerol lipase ABHD12	ABHD12	Q8N2K0-2;Q8N2K0;Q8N2K0-3	Q8N2K0-2;Q8N2K0;Q8N2K0-3	-0.0701787	10	8	3	24.5	-0.0621217	9	6	2	18.6
Abhydrolase domain-containing protein 16A	ABHD16A	O95870;O95870-2	O95870;O95870-2	-0.283281	2	2	0	4.5	0.0995254	3	5	2	13.3
3-ketoacyl-CoA thiolase, peroxisomal	ACAA1	P09110;P09110-2	P09110;P09110-2	-0.312617	16	13	0	44.8	0.0278073	21	15	5	57.5
3-ketoacyl-CoA thiolase, mitochondrial	ACAA2	P42765	P42765	-0.0466528	33	19	2	71.3	0.221691	41	20	4	78.1
Acetyl-CoA carboxylase 1;Biotin carboxylase	ACACA	Q13085;Q13085-4;Q13085-3;Q13085-2;O00763-3;O00763-2;O00763	Q13085;Q13085-4;Q13085-3;Q13085-2	-0.349456	17	21	7	11.4	-0.319502	15	15	4	7.6
Acyl-CoA dehydrogenase family member 10	ACAD10	Q6JQN1-2;Q6JQN1;Q6JQN1-5;Q6JQN1-4;Q6JQN1-3	Q6JQN1-2;Q6JQN1;Q6JQN1-5;Q6JQN1-4	0.349365	2	2	2	2.9	0.527845	3	3	2	4.7
Isobutyryl-CoA dehydrogenase, mitochondrial	ACAD8	Q9UKU7;Q9UKU7-2;Q9UKU7-3	Q9UKU7;Q9UKU7-2;Q9UKU7-3	-0.0115007	5	5	3	12.8	0.251333	7	6	5	14
Acyl-CoA dehydrogenase family member 9, mitochondrial	ACAD9	Q9H845	Q9H845	0.0265876	19	18	4	35.7	0.131724	34	22	7	45.7
Medium-chain specific acyl-CoA dehydrogenase, mitochondrial	ACADM	P11310;P11310-2	P11310;P11310-2	-0.101258	24	18	3	46.3	0.178763	23	15	5	44.2
Short-chain specific acyl-CoA dehydrogenase, mitochondrial	ACADS	P16219	P16219	0.400975	6	8	1	24.3	0.683182	9	8	2	27.2
Short/branched chain specific acyl-CoA dehydrogenase, mitochondrial	ACADSB	P45954;P45954-2	P45954;P45954-2	0.0993626	14	10	4	31.5	0.257821	14	12	3	42.4
Very long-chain specific acyl-CoA dehydrogenase, mitochondrial	ACADVL	P49748-2;P49748;P49748-3	P49748-2;P49748;P49748-3	0.420725	23	17	10	34.3	0.72812	30	21	10	40
Acetyl-CoA acetyltransferase, mitochondrial	ACAT1	P24752;P24752-2	P24752	0.00345838	46	20	3	60.4	0.20073	53	23	10	63.7
Golgi resident protein GCP60	ACBD3	Q9H3P7	Q9H3P7	-0.14003	8	7	1	22	0.158896	13	12	2	33.3
Apoptotic chromatin condensation inducer in the nucleus	ACIN1	Q9UKV3-5;Q9UKV3;Q9UKV3-3;Q9UKV3-2	Q9UKV3-5;Q9UKV3;Q9UKV3-3;Q9UKV3-2	-0.299507	11	14	4	13.5	-0.00374608	7	9	4	7.5
Aconitate hydratase, mitochondrial	ACO2	Q99798	Q99798	0.0284277	66	34	28	53.3	0.223947	81	40	11	58.3
Acyl-coenzyme A thioesterase 13;Acyl-coenzyme A thioesterase 13, N-terminally processed	ACOT13	Q9NPJ3;Q9NPJ3-2	Q9NPJ3;Q9NPJ3-2	0.212258	9	4	2	30.7	0.305931	7	4	1	30.7
Acyl-coenzyme A thioesterase 9, mitochondrial	ACOT9	Q9Y305-2;Q9Y305;Q9Y305-4;Q9Y305-3	Q9Y305-2;Q9Y305;Q9Y305-4;Q9Y305-3	0.0157831	12	13	5	39.2	0.401044	16	13	7	38.9
Peroxisomal acyl-coenzyme A oxidase 1	ACOX1	Q15067;Q15067-2;Q15067-3	Q15067;Q15067-2;Q15067-3	-0.115191	24	18	3	40.8	0.206129	36	21	12	47.1
Low molecular weight phosphotyrosine protein phosphatase	ACP1	P24666;P24666-4;P24666-3;P24666-2	P24666;P24666-4;P24666-3;P24666-2	0.0231843	6	4	2	27.8	0.332807	3	3	0	20.3
Acyl-CoA synthetase family member 3, mitochondrial	ACSF3	Q4G176	Q4G176	0.197865	3	4	1	7.8	0.461482	4	6	2	11.1
Long-chain-fatty-acid--CoA ligase 1	ACSL1	P33121;P33121-2;P33121-3;Q9ULC5-4;Q9ULC5;Q9ULC5-3	P33121;P33121-2;P33121-3	-0.201045	18	16	4	31.5	0.087948	23	25	6	49.9
Long-chain-fatty-acid--CoA ligase 3	ACSL3	O95573	O95573	-0.461998	28	21	5	49.7	-0.19497	41	27	11	58.1
Long-chain-fatty-acid--CoA ligase 4	ACSL4	O60488-2;O60488	O60488-2;O60488	-0.492505	15	16	3	39.7	-0.0709388	30	22	14	50.4
Acetyl-coenzyme A synthetase 2-like, mitochondrial	ACSS1	Q9NUB1-2;Q9NUB1;Q9NUB1-3;Q9NUB1-4	Q9NUB1-2;Q9NUB1;Q9NUB1-3;Q9NUB1-4	0.422986	9	10	3	21.4	0.499524	10	10	4	23.1
Actin, alpha skeletal muscle;Actin, alpha cardiac muscle 1;Actin, gamma-enteric smooth muscle;Actin, aortic smooth muscle	ACTA1;ACTC1;ACTG2;ACTA2	P68133;P68032;P63267;P62736;P63267-2	P68133;P68032;P63267;P62736;P63267-2	-0.33052	9	3	1	36.1	-0.0779266	7	2	3	33.4
Actin, cytoplasmic 1;Actin, cytoplasmic 1, N-terminally processed	ACTB	P60709;Q6S8J3;A5A3E0;P0CG39;Q9BYX7;Q562R1	P60709	-0.198444	3	1	0	72.3	0.0296616	3	1	1	72.5
Actin, cytoplasmic 2;Actin, cytoplasmic 2, N-terminally processed	ACTG1	P63261	P63261	-0.305931	98	1	24	72.3	-0.0332292	94	1	23	72.5
Alpha-actinin-1	ACTN1	P12814-2;P12814;P12814-3;P12814-4;P35609-2;P35609;Q08043	P12814-2;P12814;P12814-3;P12814-4	-0.494963	19	13	3	43.7	-0.219835	24	21	6	52.4
Alpha-actinin-4	ACTN4	O43707;O43707-2;O43707-3	O43707;O43707-2	-0.253189	80	26	24	62.8	-0.1141	69	29	19	67.3
Alpha-centractin	ACTR1A	P61163;P42025	P61163	-0.260497	2	2	1	9.3	-0.531968	3	4	1	18.1
Disintegrin and metalloproteinase domain-containing protein 10	ADAM10	O14672;O14672-2	O14672;O14672-2	-0.220446	15	15	6	30.2	-0.138814	23	18	2	33.3
Disintegrin and metalloproteinase domain-containing protein 17	ADAM17	P78536;P78536-2	P78536;P78536-2	-0.405585	4	6	1	10.3	-1.08345	3	3	2	8.5
Double-stranded RNA-specific adenosine deaminase	ADAR	P55265-5;P55265;P55265-4;P55265-3;P55265-2	P55265-5;P55265;P55265-4;P55265-3;P55265-2	-0.180414	9	11	2	15	0.073545	5	5	0	6.6
Atypical kinase ADCK3, mitochondrial	ADCK3	Q8NI60;Q8NI60-3;Q8NI60-4;Q8NI60-2	Q8NI60;Q8NI60-3;Q8NI60-4	0.35208	8	8	3	16.8	0.390907	9	10	2	20.2
AarF domain-containing protein kinase 4	ADCK4	Q96D53-2;Q96D53	Q96D53-2;Q96D53	-0.052476	3	6	1	14.3	0.172441	3	6	0	14.3
Adenylate cyclase type 9	ADCY9	O60503	O60503	-0.281404	3	6	2	7.6	0.115207	6	9	2	10.4
Alpha-adducin	ADD1	P35611-2;P35611-6;P35611;P35611-3;P35611-4;P35611-5	P35611-2;P35611-6;P35611;P35611-3;P35611-4;P35611-5	-0.349732	13	10	6	23.5	0.0851753	10	10	5	26.6
Gamma-adducin	ADD3	Q9UEY8-2;Q9UEY8	Q9UEY8-2;Q9UEY8	1.18587	2	3	2	5.5	-0.196859	3	3	2	5
Activity-dependent neuroprotector homeobox protein	ADNP	Q9H2P0	Q9H2P0	-0.297857	6	7	3	8.8	0.0101053	9	10	3	13.1
ADP-dependent glucokinase	ADPGK	Q9BRR6-2;Q9BRR6;Q9BRR6-4;Q9BRR6-3;Q9BRR6-5;Q9BRR6-6	Q9BRR6-2;Q9BRR6	-0.108767	14	12	2	37.9	0.0992007	17	13	3	38.9
AF4/FMR2 family member 4	AFF4	Q9UHB7;Q9UHB7-2;Q9UHB7-3	Q9UHB7;Q9UHB7-2	-0.160492	4	4	2	4.3	-0.235114	6	8	3	8.7
AFG3-like protein 2	AFG3L2	Q9Y4W6	Q9Y4W6	-0.193404	24	18	6	26.6	-0.197991	25	20	6	31.2
Acylglycerol kinase, mitochondrial	AGK	Q53H12;Q53H12-2	Q53H12	-0.0114425	18	13	7	37.4	-0.0773797	12	8	2	27
1-acyl-sn-glycerol-3-phosphate acyltransferase epsilon	AGPAT5	Q9NUQ2	Q9NUQ2	-0.020399	3	4	1	14.8	0.0380063	2	4	0	12.6
Glycerol-3-phosphate acyltransferase 4	AGPAT6	Q86UL3	Q86UL3	-0.259185	3	4	1	10.5	-0.40719	3	3	0	8.1
Alkyldihydroxyacetonephosphate synthase, peroxisomal	AGPS	O00116	O00116	-0.103875	30	24	4	52.7	0.0116316	37	27	5	61.1
Agrin;Agrin N-terminal 110 kDa subunit;Agrin C-terminal 110 kDa subunit;Agrin C-terminal 90 kDa fragment;Agrin C-terminal 22 kDa fragment	AGRN	O00468-6;O00468-3;O00468-7;O00468-5;O00468-4;O00468;O00468-2	O00468-6;O00468-3;O00468-7;O00468-5;O00468-4;O00468;O00468-2	-0.63122	4	7	2	4.1	-0.143524	18	25	5	15.1
Type-1 angiotensin II receptor-associated protein	AGTRAP	Q6RW13;Q6RW13-2;Q6RW13-4;Q6RW13-3;Q6RW13-5	Q6RW13;Q6RW13-2	-0.552918	4	3	3	30.2	-0.093425	4	3	1	30.2
Adenosylhomocysteinase	AHCY	P23526;P23526-2	P23526;P23526-2	-0.80773	2	3	2	8.8	-0.200002	3	3	0	8.3
Putative adenosylhomocysteinase 3;Putative adenosylhomocysteinase 2	AHCYL2;AHCYL1	Q96HN2-4;Q96HN2-3;Q96HN2-2;Q96HN2;O43865-2;O43865	Q96HN2-4;Q96HN2-3;Q96HN2-2;Q96HN2;O43865-2;O43865	-0.307198	2	2	1	3.9	-0.0129261	5	4	1	8.7
Neuroblast differentiation-associated protein AHNAK	AHNAK	Q09666;Q09666-2	Q09666	-0.534391	143	137	35	44.8	-0.134221	195	162	44	51.4
Axin interactor, dorsalization-associated protein	AIDA	Q96BJ3;Q96BJ3-3;Q96BJ3-2	Q96BJ3	0.0347792	2	4	1	16.3	0.208794	4	7	2	30.7
Apoptosis-inducing factor 1, mitochondrial	AIFM1	O95831;O95831-3;O95831-2;O95831-4;O95831-6;O95831-5	O95831;O95831-3;O95831-2	0.207268	52	24	7	51.5	0.425986	60	28	12	54.6
Aminoacyl tRNA synthase complex-interacting multifunctional protein 1;Endothelial monocyte-activating polypeptide 2	AIMP1	Q12904;Q12904-2	Q12904;Q12904-2	-0.477	7	8	2	42.9	-0.208392	10	9	3	45.2
Aminoacyl tRNA synthase complex-interacting multifunctional protein 2	AIMP2	Q13155;Q13155-2	Q13155;Q13155-2	-0.577358	3	3	0	14.7	-0.219215	4	4	1	17.5
Adenylate kinase 2, mitochondrial;Adenylate kinase 2, mitochondrial, N-terminally processed	AK2	P54819-2;P54819;P54819-5;P54819-3;P54819-6;P54819-4	P54819-2;P54819;P54819-5;P54819-3;P54819-6;P54819-4	0.0216219	55	16	8	72.8	0.149777	51	16	7	76.3
GTP:AMP phosphotransferase AK3, mitochondrial	AK3	Q9UIJ7;Q9UIJ7-3;Q9UIJ7-2	Q9UIJ7;Q9UIJ7-3;Q9UIJ7-2	0.118758	15	11	2	59	0.357603	30	12	7	63.9
Adenylate kinase 4, mitochondrial	AK4	P27144	P27144	-0.276468	15	9	3	53.8	0.123104	11	10	1	61.4
A-kinase anchor protein 1, mitochondrial	AKAP1	Q92667;Q92667-2	Q92667;Q92667-2	-0.26131	18	17	6	27.6	-0.10286	31	27	4	40.6
A-kinase anchor protein 12	AKAP12	Q02952;Q02952-3;Q02952-2	Q02952;Q02952-3;Q02952-2	-0.765131	65	53	12	44.6	-0.104471	75	58	9	45.5
Aldose reductase	AKR1B1	P15121	P15121	0.170181	2	3	0	8.5	-0.216734	2	3	1	8.5
Aflatoxin B1 aldehyde reductase member 2	AKR7A2	O43488;Q8NHP1	O43488	0.264717	4	5	0	18.9	0.136601	3	3	1	12.5
CD166 antigen	ALCAM	Q13740-2;Q13740;Q13740-3	Q13740-2;Q13740	-0.577659	2	3	1	6.1	0.0340273	2	4	1	8.6
Delta-1-pyrroline-5-carboxylate synthase;Glutamate 5-kinase;Gamma-glutamyl phosphate reductase	ALDH18A1	P54886;P54886-2	P54886;P54886-2	0.0518593	76	33	20	48.2	0.21687	79	40	15	59.1
Aldehyde dehydrogenase X, mitochondrial	ALDH1B1	P30837;P47895	P30837	0.0626743	26	18	1	53.6	0.279424	33	22	7	60.5
Fatty aldehyde dehydrogenase	ALDH3A2	P51648;P51648-2;P48448;P43353-2;P30838;P43353	P51648;P51648-2	-0.24684	19	13	3	29.5	-0.0103502	29	12	8	27.4
Delta-1-pyrroline-5-carboxylate dehydrogenase, mitochondrial	ALDH4A1	P30038;P30038-2;P30038-3	P30038;P30038-2;P30038-3	0.210763	14	12	7	29	0.35912	14	14	5	32.9
Succinate-semialdehyde dehydrogenase, mitochondrial	ALDH5A1	P51649;P51649-2	P51649;P51649-2	0.460166	6	7	0	17.8	0.800149	9	9	3	19.8
Methylmalonate-semialdehyde dehydrogenase [acylating], mitochondrial	ALDH6A1	Q02252-2;Q02252	Q02252-2;Q02252	0.676087	21	17	4	39.7	0.877553	25	20	5	47.1
Alpha-aminoadipic semialdehyde dehydrogenase	ALDH7A1	P49419-2;P49419;P49419-4	P49419-2;P49419;P49419-4	0.32435	19	15	8	39.3	0.622177	16	18	1	51.7
4-trimethylaminobutyraldehyde dehydrogenase	ALDH9A1	P49189;P49189-3;P49189-2	P49189;P49189-3;P49189-2	0.229957	10	10	0	25.5	0.456504	12	11	1	27.9
Fructose-bisphosphate aldolase A	ALDOA	P04075;P04075-2	P04075;P04075-2	-0.556351	8	8	1	25.3	0.00359683	8	8	3	26.9
Chitobiosyldiphosphodolichol beta-mannosyltransferase	ALG1	Q9BT22;Q9BT22-2;Q6GMV1	Q9BT22;Q9BT22-2	-0.571129	3	3	0	7.1	-0.196985	6	7	1	18.1
Putative bifunctional UDP-N-acetylglucosamine transferase and deubiquitinase ALG13	ALG13	Q9NP73-2;Q9NP73;Q9NP73-3	Q9NP73-2;Q9NP73	-0.241731	4	3	0	20.6	-0.218471	5	5	1	31.5
Alpha-1,3/1,6-mannosyltransferase ALG2	ALG2	Q9H553;Q9H553-2	Q9H553;Q9H553-2	-0.159573	3	5	0	16.3	-0.129349	2	5	1	15.9
Dolichyl-phosphate beta-glucosyltransferase	ALG5	Q9Y673;Q9Y673-2	Q9Y673;Q9Y673-2	-0.621045	9	10	1	33.6	-0.263034	7	7	1	28.1
Dolichyl pyrophosphate Man9GlcNAc2 alpha-1,3-glucosyltransferase	ALG6	Q9Y672	Q9Y672	-0.214876	2	2	0	5.1	-0.0727232	2	3	0	6.5
Probable dolichyl pyrophosphate Glc1Man9GlcNAc2 alpha-1,3-glucosyltransferase	ALG8	Q9BVK2-2;Q9BVK2	Q9BVK2-2;Q9BVK2	-0.35607	2	2	0	3.6	-0.14991	3	2	1	3.6
Alpha-1,2-mannosyltransferase ALG9	ALG9	Q9H6U8;Q9H6U8-3;Q9H6U8-2;Q9H6U8-4	Q9H6U8;Q9H6U8-3;Q9H6U8-2;Q9H6U8-4	-0.450045	2	2	0	5.2	-0.0278618	5	4	0	10
THO complex subunit 4	ALYREF	Q86V81	Q86V81	-0.333752	15	10	0	46.3	-0.00331438	17	10	1	46.7
E3 ubiquitin-protein ligase AMFR	AMFR	Q9UKV5	Q9UKV5	-0.318128	6	7	1	18	-0.126048	8	7	3	17.9
Ankyrin repeat and LEM domain-containing protein 2	ANKLE2	Q86XL3;Q86XL3-2;Q86XL3-3	Q86XL3;Q86XL3-2	-0.316905	15	19	2	26.3	-0.0801119	18	20	1	34.1
Ankyrin repeat domain-containing protein 11	ANKRD11	Q6UB99	Q6UB99	-0.823626	2	2	1	1.1	0.256752	3	2	2	1.5
Ankyrin repeat domain-containing protein 46	ANKRD46	Q86W74-2;Q86W74	Q86W74-2;Q86W74	-0.348537	3	3	0	16.7	-0.102457	4	4	0	21.5
Anoctamin-6	ANO6	Q4KMQ2-3;Q4KMQ2;Q4KMQ2-2;Q4KMQ2-4	Q4KMQ2-3;Q4KMQ2;Q4KMQ2-2;Q4KMQ2-4	0.137504	7	10	2	15.4	0.176658	2	3	1	4.7
Acidic leucine-rich nuclear phosphoprotein 32 family member A	ANP32A	P39687;O43423;O95626	P39687	-0.574605	4	2	1	19.7	-0.0508848	6	4	2	24.1
Aminopeptidase N	ANPEP	P15144	P15144	-0.806518	6	7	4	8.7	-0.946581	4	9	1	10.2
Annexin A2	ANXA2	P07355;P07355-2	P07355;P07355-2	-0.19253	20	5	3	58.4	0.0849151	26	4	2	65.2
AP-1 complex subunit beta-1	AP1B1	Q10567-3;Q10567-4;Q10567-2;Q10567	Q10567-3;Q10567-4;Q10567-2;Q10567	-0.381198	9	11	2	33.5	-0.0152121	11	11	4	34.6
AP-1 complex subunit gamma-1	AP1G1	O43747;O43747-2	O43747;O43747-2	-0.0153304	7	7	2	13.5	-0.141171	13	11	1	16.5
AP-1 complex subunit mu-1	AP1M1	Q9BXS5;Q9BXS5-2	Q9BXS5;Q9BXS5-2	0.449852	2	3	1	8	-0.128425	6	5	3	17.3
AP-2 complex subunit alpha-1	AP2A1	O95782-2;O95782	O95782-2;O95782	-0.514841	26	18	8	31.3	-0.154324	30	19	9	36.5
AP-2 complex subunit alpha-2	AP2A2	O94973;O94973-2;O94973-3	O94973;O94973-2;O94973-3	-0.00557957	9	9	3	25.8	0.143102	26	21	10	44.6
AP-2 complex subunit beta	AP2B1	P63010-2;P63010;P63010-3	P63010-2;P63010;P63010-3	-0.198659	32	16	6	37.6	-0.0306892	47	19	7	44.3
AP-2 complex subunit mu	AP2M1	Q96CW1-2;Q96CW1	Q96CW1-2;Q96CW1	-0.23489	8	7	3	19.6	-0.054779	11	8	6	24.2
AP-2 complex subunit sigma	AP2S1	P53680;P53680-2	P53680;P53680-2	-0.191887	5	5	0	35.9	0.100144	4	3	1	19
AP-3 complex subunit delta-1	AP3D1	O14617-3;O14617-4;O14617-2;O14617;O14617-5	O14617-3;O14617-4;O14617-2;O14617;O14617-5	-0.353487	2	3	0	4.6	0.423449	2	4	0	5.4
DNA-(apurinic or apyrimidinic site) lyase;DNA-(apurinic or apyrimidinic site) lyase, mitochondrial	APEX1	P27695	P27695	-0.19962	7	8	2	35.8	0.220043	10	11	1	39.9
Apoptosis inhibitor 5	API5	Q9BZZ5-2;Q9BZZ5;Q9BZZ5-3;Q9BZZ5-5;Q9BZZ5-6;Q9BZZ5-1	Q9BZZ5-2;Q9BZZ5;Q9BZZ5-3;Q9BZZ5-5;Q9BZZ5-6;Q9BZZ5-1	-0.249668	16	12	4	33.1	-0.0027385	29	19	9	45.2
Adipocyte plasma membrane-associated protein	APMAP	Q9HDC9;Q9HDC9-2	Q9HDC9;Q9HDC9-2	-0.0762651	27	20	6	67.1	0.10231	26	18	4	56.2
NAD(P)H-hydrate epimerase	APOA1BP	Q8NCW5;Q8NCW5-2	Q8NCW5;Q8NCW5-2	0.113967	4	4	0	18.4	0.345051	6	4	3	19.8
Apolipoprotein E	APOE	P02649	P02649	-0.158671	2	3	0	17.4	0.10183	2	3	1	11
Apolipoprotein O	APOO	Q9BUR5;Q9BUR5-2	Q9BUR5;Q9BUR5-2	0.0610158	6	5	2	31.8	0.13223	8	6	2	39.9
MICOS complex subunit MIC27	APOOL	Q6UXV4	Q6UXV4	0.0363276	10	9	3	44.4	0.297999	6	6	1	35.8
Amyloid beta A4 protein;N-APP;Soluble APP-alpha;Soluble APP-beta;C99;Beta-amyloid protein 42;Beta-amyloid protein 40;C83;P3(42);P3(40);C80;Gamma-secretase C-terminal fragment 59;Gamma-secretase C-terminal fragment 57;Gamma-secretase C-terminal fragment 50;C31	APP	P05067-11;P05067-8;P05067;P05067-10;P05067-4;P05067-6;P05067-7;P05067-9;P05067-3;P05067-5;P05067-2	P05067-11;P05067-8;P05067;P05067-10;P05067-4;P05067-6;P05067-7;P05067-9;P05067-3;P05067-5	-0.225009	9	9	1	16.5	0.0577971	12	10	3	19.2
Intron-binding protein aquarius	AQR	O60306	O60306	-0.586926	38	36	7	27.5	-0.20201	42	35	13	26.9
Coatomer subunit delta	ARCN1	P48444;P48444-2	P48444;P48444-2	-0.33199	3	5	2	15.7	0.0443301	19	16	7	38.2
ADP-ribosylation factor 3;ADP-ribosylation factor 1	ARF3;ARF1	P61204;P84077;P61204-2	P61204;P84077	-0.255133	8	3	0	54.7	0.0215261	5	3	0	54.7
ADP-ribosylation factor 4	ARF4	P18085	P18085	-0.12762	6	4	1	52.2	0.0613002	7	4	2	52.2
ADP-ribosylation factor 5	ARF5	P84085	P84085	0.15043	19	4	1	56.1	0.264478	14	4	3	56.1
ADP-ribosylation factor 6	ARF6	P62330	P62330	-0.14417	4	4	0	31.4	0.118429	4	4	1	34.9
ADP-ribosylation factor GTPase-activating protein 1	ARFGAP1	Q8N6T3;Q8N6T3-4;Q8N6T3-5;Q8N6T3-2;Q8N6T3-3	Q8N6T3;Q8N6T3-4;Q8N6T3-5;Q8N6T3-2;Q8N6T3-3	-0.179841	4	4	2	11.3	0.185967	7	6	1	20.2
Arfaptin-1	ARFIP1	P53367-2;P53367;P53367-3	P53367-2;P53367;P53367-3	-0.338378	3	2	3	10	-0.0434844	6	5	2	23.8
Arginase-2, mitochondrial	ARG2	P78540	P78540	0.187388	5	5	2	23.7	0.0386583	4	4	1	20.3
AT-rich interactive domain-containing protein 4B	ARID4B	Q4LE39-3;Q4LE39-2;Q4LE39;Q4LE39-4	Q4LE39-3;Q4LE39-2;Q4LE39	-0.413653	7	9	1	10.3	-0.254957	3	5	0	6.7
ADP-ribosylation factor-like protein 1	ARL1	P40616-2;P40616	P40616-2;P40616	-0.200332	6	5	0	30.5	0.127888	14	7	2	52.4
ADP-ribosylation factor-like protein 15	ARL15	Q9NXU5	Q9NXU5	-0.436139	2	2	0	12.3	-0.218967	6	5	2	21.6
ADP-ribosylation factor-like protein 2	ARL2	P36404;P36404-2	P36404	0.186754	6	5	0	30.4	0.316528	5	4	0	25
PRA1 family protein 3	ARL6IP5	O75915	O75915	-0.470229	10	6	0	28.7	-0.139862	15	5	0	25
ADP-ribosylation factor-like protein 6-interacting protein 6	ARL6IP6	Q8N6S5	Q8N6S5	-0.713379	2	2	0	12.8	0.210513	2	3	1	15.9
ADP-ribosylation factor-like protein 8A	ARL8A	Q96BM9	Q96BM9	0.0618453	3	3	2	40.3	0.15343	6	3	3	50.5
ADP-ribosylation factor-like protein 8B	ARL8B	Q9NVJ2;Q9NVJ2-2	Q9NVJ2	-0.413269	13	2	3	35.5	-0.169797	19	4	2	49.5
Armadillo repeat-containing protein 1	ARMC1	Q9NVT9;Q9NVT9-2	Q9NVT9	0.0330882	8	6	2	23.8	0.246344	8	7	2	35.1
Armadillo repeat-containing protein 10	ARMC10	Q8N2F6-4;Q8N2F6-3;Q8N2F6-2;Q8N2F6;Q8N2F6-6;Q8N2F6-5	Q8N2F6-4;Q8N2F6-3;Q8N2F6-2;Q8N2F6;Q8N2F6-6;Q8N2F6-5	0.11929	5	5	1	28.1	0.441713	5	6	0	34.9
Armadillo repeat-containing X-linked protein 3	ARMCX3	Q9UH62	Q9UH62	0.184217	10	10	1	33.8	0.308734	11	11	2	37.5
Actin-related protein 2/3 complex subunit 3	ARPC3	O15145	O15145	-0.377407	4	4	1	23.6	0.0382433	4	3	0	17.4
Actin-related protein 2/3 complex subunit 4	ARPC4	P59998;P59998-3;P59998-4;P59998-2	P59998;P59998-3;P59998-4;P59998-2	-0.358177	4	4	2	22.6	-0.158983	4	5	2	35.7
Acid ceramidase;Acid ceramidase subunit alpha;Acid ceramidase subunit beta	ASAH1	Q13510-2;Q13510;Q13510-3	Q13510-2;Q13510;Q13510-3	0.0706641	4	3	2	10.9	0.0769954	5	3	2	11.2
Activating signal cointegrator 1 complex subunit 3	ASCC3	Q8N3C0;Q8N3C0-4	Q8N3C0	-0.434851	10	13	5	7.7	-0.0816123	12	13	6	7.5
ATPase ASNA1	ASNA1	O43681	O43681	-0.208644	9	9	1	35.3	-0.0137839	9	7	1	31.3
Aspartyl/asparaginyl beta-hydroxylase	ASPH	Q12797-10;Q12797;Q12797-7;Q12797-4;Q12797-3;Q12797-9;Q12797-6;Q12797-11;Q12797-5;Q12797-8;Q12797-2	Q12797-10;Q12797	0.213254	21	19	4	32	0.260601	15	17	2	30.5
ATPase family AAA domain-containing protein 1	ATAD1	Q8NBU5;Q8NBU5-2	Q8NBU5;Q8NBU5-2	-0.0267194	18	16	3	52.4	0.303116	19	14	5	46
ATPase family AAA domain-containing protein 3A	ATAD3A	Q9NVI7-2;Q9NVI7;Q9NVI7-3	Q9NVI7-2;Q9NVI7;Q9NVI7-3	-0.472469	46	7	5	42.8	-0.254715	42	7	7	44
ATPase family AAA domain-containing protein 3B	ATAD3B	Q5T9A4;Q5T9A4-3;Q5T9A4-2	Q5T9A4;Q5T9A4-3	-0.644623	15	8	4	43.8	-0.538339	11	6	5	36.7
Activating transcription factor 7-interacting protein 1	ATF7IP	Q6VMQ6-2;Q6VMQ6-5;Q6VMQ6;Q6VMQ6-4	Q6VMQ6-2;Q6VMQ6-5;Q6VMQ6;Q6VMQ6-4	-1.29527	2	2	1	3.1	-0.591009	5	5	3	6.8
Atlastin-1	ATL1	Q8WXF7-2;Q8WXF7	Q8WXF7-2;Q8WXF7	0.255561	4	5	0	11.9	0.732141	3	4	1	11
Atlastin-2	ATL2	Q8NHH9-5;Q8NHH9-4;Q8NHH9-2;Q8NHH9;Q8NHH9-3	Q8NHH9-5;Q8NHH9-4;Q8NHH9-2;Q8NHH9;Q8NHH9-3	-0.497018	2	2	0	5.1	0.22085	4	5	2	12.4
Atlastin-3	ATL3	Q6DD88	Q6DD88	-0.463649	14	11	4	28.5	-0.0350609	15	12	2	25.3
Phospholipid-transporting ATPase IG	ATP11C	Q8NB49-3;Q8NB49-2;Q8NB49-4;Q8NB49	Q8NB49-3;Q8NB49-2;Q8NB49-4;Q8NB49	0.289126	22	18	2	22.6	0.418967	15	14	9	17.7
Manganese-transporting ATPase 13A1	ATP13A1	Q9HD20;Q9HD20-2;Q9HD20-3	Q9HD20;Q9HD20-2	-0.278059	28	28	6	32.2	-0.0953169	25	20	7	24
Sodium/potassium-transporting ATPase subunit alpha-1	ATP1A1	P05023-4;P05023;P05023-3;P05023-2;P20648	P05023-4;P05023;P05023-3;P05023-2	-0.289298	93	20	21	41.7	-0.106884	78	27	10	44.5
Sodium/potassium-transporting ATPase subunit alpha-3	ATP1A3	P13637;P13637-2;P13637-3;Q13733;P54707;P54707-2	P13637;P13637-2;P13637-3	-0.0331414	4	5	1	24.5	0.119934	7	9	3	29.4
Sodium/potassium-transporting ATPase subunit beta-1	ATP1B1	P05026-2;P05026	P05026-2;P05026	-0.202804	6	6	1	29.9	-0.0430645	9	8	0	35.9
Sodium/potassium-transporting ATPase subunit beta-3	ATP1B3	P54709;P54709-2	P54709;P54709-2	-0.389432	22	11	5	36.2	-0.140648	24	11	5	36.2
Sarcoplasmic/endoplasmic reticulum calcium ATPase 2	ATP2A2	P16615;P16615-5;P16615-2;P16615-3;P16615-4;O14983-2;O14983;O14983-3;Q93084-4;Q93084-2;Q93084-3;Q93084-7;Q93084;Q93084-6;Q93084-5	P16615;P16615-5;P16615-2;P16615-3;P16615-4	-0.167167	73	41	18	48.8	0.035668	111	42	25	46.3
Plasma membrane calcium-transporting ATPase 1	ATP2B1	P20020-6;P20020;P20020-4;P20020-1;P20020-5;P20020-2;Q01814-6;Q01814-8;Q01814-5;Q01814;Q01814-4;Q01814-7;Q01814-3;Q01814-2	P20020-6;P20020;P20020-4;P20020-1;P20020-5;P20020-2	-0.283141	37	14	4	28.3	-0.139862	44	18	17	31.7
Plasma membrane calcium-transporting ATPase 4	ATP2B4	P23634-7;P23634-6;P23634-8;P23634;P23634-5;P23634-4;P23634-3;P23634-2	P23634-7;P23634-6;P23634-8;P23634;P23634-5;P23634-4;P23634-3;P23634-2	0.139208	8	8	4	21	0.215128	6	7	3	19.9
Calcium-transporting ATPase type 2C member 1	ATP2C1	P98194-4;P98194;P98194-2;P98194-3;P98194-5;P98194-9;P98194-6;P98194-7;P98194-8	P98194-4;P98194;P98194-2;P98194-3;P98194-5;P98194-9;P98194-6;P98194-7;P98194-8	0.15562	2	4	1	7.2	0.356753	6	7	1	13.6
ATP synthase subunit alpha, mitochondrial	ATP5F1A	P25705;P25705-2;P25705-3	P25705;P25705-2;P25705-3	-2.34381	79	27	34	53.2	-2.28093	106	27	58	52.8
ATP synthase subunit beta, mitochondrial	ATP5F1B	P06576	P06576	-2.17612	120	26	52	76.2	-2.04411	176	28	76	72.8
ATP synthase subunit gamma, mitochondrial	ATP5F1C	P36542	P36542	-2.33323	13	1	5	42.6	-2.24352	23	1	11	42.6
ATP synthase subunit delta, mitochondrial	ATP5F1D	P30049	P30049	-2.04139	12	5	5	41.1	-1.70686	11	5	4	37.5
ATP synthase subunit epsilon, mitochondrial;ATP synthase subunit epsilon-like protein, mitochondrial	ATP5F1E;ATP5F1EP2	P56381;Q5VTU8	P56381;Q5VTU8	-1.8248	8	2	1	31.4	-1.65384	4	2	0	31.4
ATPase inhibitor, mitochondrial	ATP5IF1	Q9UII2-M1	Q9UII2-M1	-0.467216	8	2	0	20.7	-0.133827	3	2	0	20.7
ATP synthase membrane subunit k (DAPIT), mitochondrial	ATP5MD	Q96IX5	Q96IX5	-1.42121	10	5	2	44.8	-1.58434	13	5	1	44.8
ATP synthase subunit e, mitochondrial	ATP5ME	P56385	P56385	-1.97744	27	7	13	71	-1.87109	28	7	4	66.7
ATP synthase subunit f, mitochondrial	ATP5MF	P56134-4;P56134-2	P56134-4;P56134-2	-2.71284	4	2	0	69.4	-2.36379	3	2	1	69.4
ATP synthase subunit f, mitochondrial	ATP5MF	P56134-3;P56134	P56134-3;P56134	-2.4102	12	3	3	72.7	-2.21999	17	3	9	72.7
ATP synthase subunit g, mitochondrial	ATP5MG	O75964	O75964	-2.35542	20	6	7	52.4	-2.15905	13	6	4	47.6
ATP synthase subunit j (6.8 kDa mitochondrial proteolipid; ATP5MPL), mitochondrial	ATP5MPL	P56378;P56378-2	P56378;P56378-2	-1.5544	9	2	1	32.8	-1.71066	4	2	1	32.8
ATP synthase F(0) complex subunit B1, mitochondrial	ATP5PB	P24539	P24539	-2.50594	24	9	10	38.7	-2.36317	45	17	16	51.6
ATP synthase subunit d, mitochondrial	ATP5PD	O75947;O75947-2	O75947;O75947-2	-2.56175	17	13	8	75.8	-2.36424	30	15	12	75.8
ATP synthase-coupling factor 6, mitochondrial	ATP5PF	P18859;P18859-2	P18859;P18859-2	-2.20829	13	9	2	63.9	-1.97856	7	6	0	53.7
ATP synthase subunit O, mitochondrial	ATP5PO	P48047	P48047	-2.43979	28	12	9	62.9	-2.40466	34	12	8	62.9
ATP synthase subunit s, mitochondrial	ATP5S	Q99766;Q99766-3;Q99766-2	Q99766	-0.10341	2	2	0	9.3	0.391721	4	5	0	21.9
V-type proton ATPase subunit S1	ATP6AP1	Q15904	Q15904	-0.130934	8	9	1	28.7	-0.00173015	17	13	4	36.8
Renin receptor	ATP6AP2	O75787-2;O75787	O75787-2;O75787	-0.100824	16	12	3	48.1	-0.0103502	12	10	2	39.9
V-type proton ATPase 116 kDa subunit a isoform 1	ATP6V0A1	Q93050-1;Q93050;Q93050-3;Q13488-2;Q13488;Q9HBG4	Q93050-1;Q93050;Q93050-3	-0.406809	14	13	0	21.3	-0.400101	13	12	3	19.4
V-type proton ATPase 116 kDa subunit a isoform 2	ATP6V0A2	Q9Y487	Q9Y487	0.00518438	8	9	1	15.7	-0.593593	7	8	4	12.9
V-type proton ATPase 16 kDa proteolipid subunit	ATP6V0C	P27449	P27449	-0.407498	2	1	0	11.6	-0.212258	2	1	0	11.6
V-type proton ATPase subunit d 1	ATP6V0D1	P61421	P61421	-0.355202	12	11	4	42.7	-0.331132	9	7	2	28.5
V-type proton ATPase catalytic subunit A	ATP6V1A	P38606-2;P38606	P38606-2;P38606	-0.788514	12	12	4	29.5	-0.547154	22	18	5	40.2
V-type proton ATPase subunit B, brain isoform	ATP6V1B2	P21281;P15313	P21281	-0.660315	12	13	3	35.6	-0.517225	16	15	6	37.2
V-type proton ATPase subunit E 1	ATP6V1E1	P36543;P36543-2;P36543-3;Q96A05	P36543;P36543-2;P36543-3	-0.688543	6	5	2	29.6	-0.50457	8	7	4	34.5
V-type proton ATPase subunit F	ATP6V1F	Q16864;Q16864-2	Q16864;Q16864-2	-0.604433	6	2	4	17.6	-0.279531	8	6	0	69.7
V-type proton ATPase subunit G 1	ATP6V1G1	O75348;O95670-2;O95670	O75348	-0.691103	6	5	2	50	-0.620211	3	4	1	42.4
Copper-transporting ATPase 1	ATP7A	Q04656-5;Q04656;Q04656-2;Q04656-3;Q04656-4	Q04656-5;Q04656;Q04656-2;Q04656-3	0.280125	8	7	3	6.8	0.496672	7	7	3	5.8
ATP synthase mitochondrial F1 complex assembly factor 1	ATPAF1	Q5TC12;Q5TC12-3;Q5TC12-2	Q5TC12;Q5TC12-3;Q5TC12-2	0.129085	13	11	4	35.7	0.380991	9	11	1	36.3
ATP synthase mitochondrial F1 complex assembly factor 2	ATPAF2	Q8N5M1	Q8N5M1	-0.107368	4	6	0	26	0.315289	11	9	2	43.9
Attractin	ATRN	O75882;O75882-3;O75882-2	O75882;O75882-3;O75882-2	0.19333	2	4	0	2.7	-0.137897	5	7	2	6.3
Transcriptional regulator ATRX	ATRX	P46100-2;P46100-5;P46100-3;P46100-4;P46100;P46100-6	P46100-2;P46100-5;P46100-3;P46100-4;P46100	-0.196641	2	4	0	2.3	0.252535	7	8	3	4.9
Methylglutaconyl-CoA hydratase, mitochondrial	AUH	Q13825;Q13825-2	Q13825;Q13825-2	-0.0142227	7	6	3	21.8	0.302333	3	3	1	13
Ancient ubiquitous protein 1	AUP1	Q9Y679;Q9Y679-3	Q9Y679;Q9Y679-3	-0.540505	10	7	5	25.6	-0.255561	14	9	8	28.8
Beta-2-microglobulin;Beta-2-microglobulin form pI 5.3	B2M	P61769	P61769	-0.499647	2	1	0	18.5	-0.017637	3	2	0	26.9
Galactosylgalactosylxylosylprotein 3-beta-glucuronosyltransferase 3	B3GAT3	O94766-2;O94766	O94766-2;O94766	0.11836	2	4	1	15.6	0.273988	2	3	1	11.1
Beta-1,4-glucuronyltransferase 1	B4GAT1	O43505	O43505	-0.668272	4	5	1	12.5	-0.275007	3	4	1	13.5
Bcl2-associated agonist of cell death	BAD	Q92934	Q92934	-0.663785	2	2	0	16.1	0.130871	4	4	0	47.6
BAG family molecular chaperone regulator 2	BAG2	O95816;O95816-2	O95816;O95816-2	-0.161411	9	6	2	22.7	-0.197362	11	9	1	49.8
Large proline-rich protein BAG6	BAG6	P46379-2;P46379;P46379-3;P46379-5;P46379-4	P46379-2;P46379;P46379-3;P46379-5;P46379-4	-0.695606	5	8	4	9.1	-0.340619	16	15	10	18.1
Bcl-2 homologous antagonist/killer	BAK1	Q16611;Q16611-2	Q16611;Q16611-2	-0.288117	5	5	2	21.8	0.0551116	6	6	0	28
Barrier-to-autointegration factor;Barrier-to-autointegration factor, N-terminally processed	BANF1	O75531	O75531	-0.594051	2	2	1	40.4	0.296722	6	3	1	41.6
Brain acid soluble protein 1	BASP1	P80723;P80723-2	P80723	-0.111383	6	5	0	35.2	0.338998	12	5	2	35.2
Apoptosis regulator BAX	BAX	Q07812-2;Q07812-8;Q07812;Q07812-5;Q07812-7;Q07812-6;Q07812-4	Q07812-2;Q07812-8;Q07812;Q07812-5;Q07812-7;Q07812-6;Q07812-4	0.276199	10	7	2	38.1	0.413461	19	8	3	43.6
Basal cell adhesion molecule	BCAM	P50895	P50895	0.107688	8	7	5	15.3	0.581389	10	9	7	19.7
B-cell receptor-associated protein 29	BCAP29	Q9UHQ4;Q9UHQ4-2	Q9UHQ4;Q9UHQ4-2	-0.334189	2	2	0	6.6	-0.0874628	2	3	0	9.5
B-cell receptor-associated protein 31	BCAP31	P51572;P51572-2	P51572;P51572-2	0.213876	8	5	1	17.5	0.306555	19	9	2	31.3
Pre-mRNA-splicing factor SPF27	BCAS2	O75934	O75934	-0.415884	6	6	1	36	0.0205892	4	4	1	16.9
Branched-chain-amino-acid aminotransferase, mitochondrial	BCAT2	O15382;O15382-2	O15382;O15382-2	0.0368901	5	5	1	15.3	0.607507	3	4	3	12.5
2-oxoisovalerate dehydrogenase subunit alpha, mitochondrial	BCKDHA	P12694;P12694-2	P12694;P12694-2	0.284159	9	8	4	23.4	0.608474	15	10	9	30.3
2-oxoisovalerate dehydrogenase subunit beta, mitochondrial	BCKDHB	P21953;P21953-2	P21953;P21953-2	0.511063	7	7	4	27	0.0278662	7	7	4	23
[3-methyl-2-oxobutanoate dehydrogenase [lipoamide]] kinase, mitochondrial	BCKDK	O14874-2;O14874-3;O14874	O14874-2;O14874-3;O14874	-0.341245	2	3	0	12.2	-0.0485152	4	1	0	6.6
Bcl-2-like protein 13	BCL2L13	Q9BXK5;Q9BXK5-2;Q9BXK5-4	Q9BXK5;Q9BXK5-2	0.00877379	13	13	3	40.6	0.310486	15	14	2	45.6
Bcl-2-associated transcription factor 1	BCLAF1	Q9NYF8-2;Q9NYF8;Q9NYF8-4;Q9NYF8-3	Q9NYF8-2;Q9NYF8;Q9NYF8-4;Q9NYF8-3	-0.199189	12	8	3	13.5	0.144249	10	7	1	11.9
Mitochondrial chaperone BCS1	BCS1L	Q9Y276	Q9Y276	-0.0585931	14	12	1	38.4	0.0284841	15	16	1	52
D-beta-hydroxybutyrate dehydrogenase, mitochondrial	BDH1	Q02338	Q02338	-0.0882701	9	9	0	34.7	0.00859515	5	4	1	17.2
BEN domain-containing protein 3	BEND3	Q5T5X7	Q5T5X7	-0.292917	3	5	0	8.6	-0.0908535	6	9	3	14.9
BET1 homolog	BET1	O15155;O15155-2	O15155;O15155-2	-0.155936	2	1	1	9.3	-0.29066	4	2	2	24.6
BET1-like protein	BET1L	Q9NYM9	Q9NYM9	-0.350762	2	2	0	18.9	-0.127105	2	2	1	18.9
Bloom syndrome protein	BLM	P54132	P54132	-0.901284	4	5	3	3.8	-2.1463	5	8	3	7.1
Biogenesis of lysosome-related organelles complex 1 subunit 2	BLOC1S2	Q6QNY1;Q6QNY1-2	Q6QNY1	-0.350486	2	2	2	13.4	0.0596453	3	3	1	26.1
Vesicle transport protein SEC20	BNIP1	Q12981;Q12981-1;Q12981-2;Q12981-3	Q12981;Q12981-1;Q12981-2;Q12981-3	-0.311972	7	7	0	40.8	0.00908863	10	7	4	30.7
Biorientation of chromosomes in cell division protein 1-like 1	BOD1L1	Q8NFC6;Q96IK1-2	Q8NFC6	-0.82498	35	31	6	15.6	-0.190552	48	41	8	18.3
Valacyclovir hydrolase	BPHL	Q86WA6-2;Q86WA6	Q86WA6-2;Q86WA6	0.205393	8	6	2	28.1	0.577207	10	8	2	31
Nucleosome-remodeling factor subunit BPTF	BPTF	Q12830-4;Q12830;Q12830-2	Q12830-4;Q12830;Q12830-2	-0.652538	12	13	3	5.9	-0.100036	11	17	1	6.9
Bromodomain-containing protein 4	BRD4	O60885;O60885-2;O60885-3;Q15059-2;Q15059	O60885;O60885-2;O60885-3	-0.464504	7	7	3	6.2	-0.406646	6	4	2	4.1
Bromodomain-containing protein 8	BRD8	Q9H0E9-4;Q9H0E9-2;Q9H0E9;Q9H0E9-3	Q9H0E9-4;Q9H0E9-2;Q9H0E9;Q9H0E9-3	-1.15008	3	4	2	5.7	-0.341075	4	5	3	6.6
BRI3-binding protein	BRI3BP	Q8WY22;REV__Q96PE2	Q8WY22;REV__Q96PE2	-0.176609	2	2	0	10.4	0.00220897	2	2	0	10.4
Ribosome biogenesis protein BRX1 homolog	BRIX1	Q8TDN6	Q8TDN6	-0.200382	7	5	3	16.4	-0.322044	5	4	0	14.4
Protein BRICK1	BRK1	Q8WUW1;Q8WUW1-2	Q8WUW1;Q8WUW1-2	0.143393	3	3	1	44	-0.0304066	3	3	0	26.7
Basigin	BSG	P35613;P35613-2;P35613-4	P35613;P35613-2;P35613-4	-0.355295	22	1	0	25.7	-0.163885	32	1	4	25.7
Bone marrow stromal antigen 2	BST2	Q10589-2;Q10589	Q10589-2;Q10589	-0.0175485	7	4	3	19.6	0.167264	9	4	2	19.6
Mitotic checkpoint protein BUB3	BUB3	O43684-2;O43684	O43684-2;O43684	-0.446305	13	8	8	35.3	-0.193456	10	7	4	26.7
Protein BUD31 homolog	BUD31	P41223;P41223-2	P41223;P41223-2	-0.383661	6	6	2	41	-0.208268	6	7	1	41
Basic leucine zipper and W2 domain-containing protein 1	BZW1	Q7L1Q6-2;Q7L1Q6;Q7L1Q6-4;Q7L1Q6-3	Q7L1Q6-2;Q7L1Q6;Q7L1Q6-4;Q7L1Q6-3	-0.345546	5	4	1	11.3	-0.135403	8	7	1	22.1
UPF0693 protein C10orf32	C10orf32	Q96B45	Q96B45	0.172744	2	2	0	25.5	0.0361857	3	3	0	45.3
Uncharacterized protein C10orf35	C10orf35	Q96D05;Q96D05-2	Q96D05;Q96D05-2	-0.661638	4	2	1	22.3	-0.0594936	2	2	0	22.3
Uncharacterized protein C12orf73	C12orf73	Q69YU5	Q69YU5	0.0519985	3	2	1	35.2	-0.393965	2	2	0	35.2
Probable ergosterol biosynthetic protein 28	C14orf1	Q9UKR5	Q9UKR5	-0.330955	8	4	2	32.1	-0.141433	5	3	0	22.9
UPF0317 protein C14orf159, mitochondrial	C14orf159	Q7Z3D6-5;Q7Z3D6-4;Q7Z3D6-3;Q7Z3D6;Q7Z3D6-2	Q7Z3D6-5;Q7Z3D6-4;Q7Z3D6-3;Q7Z3D6;Q7Z3D6-2	-0.315325	3	3	1	6.2	0.22361	8	6	2	14.2
UPF0568 protein C14orf166	C14orf166	Q9Y224	Q9Y224	-0.248862	12	7	3	42.6	-0.00173015	21	10	8	51.6
UPF0235 protein C15orf40	C15orf40	Q8WUR7;Q8WUR7-2;Q8WUR7-3	Q8WUR7;Q8WUR7-2;Q8WUR7-3	-0.244907	3	2	2	19.6	0.207261	2	2	0	19.6
Uncharacterized protein C15orf61	C15orf61	A6NNL5	A6NNL5	-0.324437	3	3	0	16.6	-0.740971	3	3	0	24.2
Uncharacterized protein C17orf62	C17orf62	Q9BQA9-2;Q9BQA9	Q9BQA9-2;Q9BQA9	-0.35428	2	2	1	12.7	0.278199	2	2	1	12.7
UPF0449 protein C19orf25	C19orf25	Q9UFG5;Q9UFG5-2	Q9UFG5;Q9UFG5-2	-0.3261	4	2	2	24.6	0.137918	6	3	1	43.2
Uncharacterized protein C19orf43	C19orf43	Q9BQ61	Q9BQ61	-1.03543	2	2	1	21.6	-0.0159258	5	4	2	22.2
Uncharacterized protein C19orf52	C19orf52	Q9BSF4	Q9BSF4	-0.260083	4	4	1	21.5	-0.231555	5	5	0	30.4
Complement component 1 Q subcomponent-binding protein, mitochondrial	C1QBP	Q07021	Q07021	-0.30952	30	8	8	44.3	-0.0454429	22	8	3	51.4
Uncharacterized protein C20orf24	C20orf24	Q9BUV8-4;Q9BUV8-3;Q9BUV8-2;Q9BUV8;Q9BUV8-5	Q9BUV8-4;Q9BUV8-3;Q9BUV8-2;Q9BUV8;Q9BUV8-5	-0.589485	2	1	1	17.2	-0.105946	3	3	0	18.4
UPF0554 protein C2orf43	C2orf43	Q9H6V9;Q9H6V9-2;Q9H6V9-3;Q9H6V9-4	Q9H6V9;Q9H6V9-2;Q9H6V9-3	-0.166179	4	4	0	16	-0.0583858	2	2	0	7.4
Uncharacterized protein C2orf47, mitochondrial	C2orf47	Q8WWC4	Q8WWC4	-0.357345	4	5	0	20.6	-0.254715	8	6	1	23.4
Ashwin	C2orf49	Q9BVC5;Q9BVC5-2	Q9BVC5;Q9BVC5-2	-0.754942	3	3	1	19.4	0.216217	4	4	1	23.3
Deleted in autism protein 1	C3orf58	Q8NDZ4;Q8NDZ4-2	Q8NDZ4	-0.143277	5	6	2	18.1	-0.120883	4	4	0	13.7
Uncharacterized protein C4orf32	C4orf32	Q8N8J7	Q8N8J7	-0.615022	2	2	0	25	-0.434988	3	3	1	31.1
Uncharacterized protein C7orf50	C7orf50	Q9BRJ6	Q9BRJ6	-0.69881	5	5	0	42.3	-0.264236	7	6	2	46.4
UPF0598 protein C8orf82	C8orf82	Q6P1X6;Q6P1X6-2	Q6P1X6;Q6P1X6-2	0.335369	4	4	0	26.4	0.298211	9	8	1	51.4
Bcl10-interacting CARD protein	C9orf89	Q96LW7-2;Q96LW7	Q96LW7-2;Q96LW7	-0.102264	2	3	0	18.6	0.0181474	2	3	0	18.6
Voltage-dependent calcium channel subunit alpha-2/delta-2;Voltage-dependent calcium channel subunit alpha-2-2;Voltage-dependent calcium channel subunit delta-2	CACNA2D2	Q9NY47-4;Q9NY47-3;Q9NY47-2;Q9NY47-5;Q9NY47	Q9NY47-4;Q9NY47-3;Q9NY47-2;Q9NY47-5;Q9NY47	-0.246139	23	22	7	28.3	0.0190973	22	17	6	19.4
Calcyclin-binding protein	CACYBP	Q9HB71-3;Q9HB71	Q9HB71-3;Q9HB71	-0.443615	2	2	1	8.6	0.409221	5	5	2	39.5
CAD protein;Glutamine-dependent carbamoyl-phosphate synthase;Aspartate carbamoyltransferase;Dihydroorotase	CAD	P27708;P31327-2;P31327;P31327-3	P27708	0.284988	4	7	4	3.7	-0.274053	5	8	4	3.8
Caldesmon	CALD1	Q05682-5;Q05682-4;Q05682-3;Q05682-6;Q05682-2;Q05682	Q05682-5;Q05682-4;Q05682-3;Q05682-6;Q05682-2;Q05682	-0.221421	2	3	1	7.3	0.768592	8	8	1	16.5
Calmodulin-3	CALM3	P0DP25;P0DP24;P0DP23;P27482;P02585	P0DP25;P0DP24;P0DP23	-0.181199	7	6	0	35.6	0.123418	7	6	1	35.6
Calreticulin	CALR	P27797	P27797	-0.121706	34	14	4	46.8	0.0562362	61	19	11	65.7
Calumenin	CALU	O43852-2;O43852-4;O43852-8;O43852-7	O43852-2;O43852-4;O43852-8	-0.0865686	2	2	0	50.2	0.212016	6	3	0	53
Calumenin	CALU	O43852;O43852-3;O43852-6;O43852-10;O43852-5;O43852-15;O43852-13;O43852-14;O43852-9;O43852-11;O43852-12	O43852;O43852-3;O43852-6;O43852-10;O43852-5;O43852-15	0.0694271	34	4	1	55.6	0.185753	43	6	5	59.7
Calcium signal-modulating cyclophilin ligand	CAMLG	P49069	P49069	-0.405356	3	3	1	13.2	-0.044464	3	3	2	13.9
Calnexin	CANX	P27824-2;P27824;P27824-3	P27824-2;P27824;P27824-3	-0.43569	93	29	11	46.9	-0.142087	94	35	12	51
Calpain-5	CAPN5	O15484	O15484	0.200253	2	3	1	6.7	0.866726	4	4	1	9.1
Caprin-1	CAPRIN1	Q14444-2;Q14444	Q14444-2;Q14444	-0.478427	12	10	0	17.7	-0.317883	14	10	2	17.7
F-actin-capping protein subunit alpha-1	CAPZA1	P52907;P47755-2;P47755	P52907	-0.131408	3	3	1	15	0.26176	4	3	0	14.3
F-actin-capping protein subunit beta	CAPZB	P47756-2;P47756	P47756-2;P47756	0.0524158	3	3	0	12.1	0.0148931	2	2	0	8.8
Probable cysteine--tRNA ligase, mitochondrial	CARS2	Q9HA77	Q9HA77	0.134089	8	9	0	19.9	0.52558	11	9	4	19.5
Peripheral plasma membrane protein CASK	CASK	O14936-3;O14936;O14936-4;O14936-6;O14936-2;O14936-5	O14936-3;O14936;O14936-4;O14936-6;O14936-2;O14936-5	0.119157	20	18	4	24.3	0.365686	26	24	4	32.8
Caspase-7	CASP7	P55210-2	P55210-2	-0.0678935	3	2	0	6.3	-0.226878	5	2	0	6.3
Catalase	CAT	P04040	P04040	0.139339	39	20	7	49.5	0.292829	40	23	6	51.8
Carbonyl reductase family member 4	CBR4	Q8N4T8;Q8N4T8-2	Q8N4T8;Q8N4T8-2	0.133695	6	5	1	32.1	0.273936	8	7	0	43.9
Chromobox protein homolog 3	CBX3	Q13185;P45973	Q13185	-0.529739	5	5	0	36.6	-0.0533895	11	6	3	36.6
Cell division cycle and apoptosis regulator protein 1	CCAR1	Q8IX12-2;Q8IX12	Q8IX12-2;Q8IX12	-0.185146	3	4	1	4.4	-0.0507454	8	7	5	6.3
Cell cycle and apoptosis regulator protein 2	CCAR2	Q8N163-2;Q8N163	Q8N163-2;Q8N163	-0.621932	13	14	5	19.3	-0.645886	4	6	1	7.9
Kynurenine--oxoglutarate transaminase 3	CCBL2	Q6YP21;Q6YP21-3;Q6YP21-2	Q6YP21;Q6YP21-3	0.23634	5	4	3	11.5	0.513646	5	4	5	11.5
Coiled-coil domain-containing protein 115	CCDC115	Q96NT0;Q96NT0-2	Q96NT0	-0.505943	5	4	0	31.7	-0.133695	4	4	1	31.7
Coiled-coil domain-containing protein 12	CCDC12	Q8WUD4	Q8WUD4	-0.642775	3	3	1	27.7	-0.0836559	6	4	1	28.9
Coiled-coil domain-containing protein 124	CCDC124	Q96CT7	Q96CT7	-0.142465	3	4	0	23.8	0.343257	7	6	3	30
Coiled-coil domain-containing protein 134	CCDC134	Q9H6E4	Q9H6E4	0.177344	4	4	0	27.5	0.0174171	8	7	2	39.7
Coiled-coil domain-containing protein 47	CCDC47	Q96A33-2;Q96A33	Q96A33-2;Q96A33	-0.492281	13	12	3	28.1	-0.308827	33	20	12	43.8
Coiled-coil domain-containing protein 51	CCDC51	Q96ER9;Q96ER9-2	Q96ER9;Q96ER9-2	-0.164351	13	11	2	36.3	0.144154	11	11	3	32.6
Coiled-coil domain-containing protein 58	CCDC58	Q4VC31	Q4VC31	-0.258632	15	8	2	61.8	-0.200253	11	6	1	59
G2/mitotic-specific cyclin-B1	CCNB1	P14635;P14635-2	P14635;P14635-2	-0.853267	5	6	0	15.7	-0.41045	9	9	3	24.7
G2/mitotic-specific cyclin-B2	CCNB2	O95067	O95067	-0.111898	2	2	1	6.8	-0.117828	4	3	3	10.6
Cyclin-K	CCNK	O75909-2;O75909-1;O75909;O75909-4	O75909-2;O75909-1;O75909;O75909-4	-0.0632585	4	5	3	20.1	-0.00259445	2	2	1	7.6
Cyclin-L1	CCNL1	Q9UK58-6;Q9UK58;Q9UK58-4;Q9UK58-5	Q9UK58-6;Q9UK58;Q9UK58-4	-0.353985	3	3	2	8.2	-0.012068	2	2	1	5.8
Cyclin-Y	CCNY	Q8ND76;Q8ND76-2;Q8ND76-3	Q8ND76;Q8ND76-2;Q8ND76-3	0.0437644	4	4	1	18.2	0.322415	3	3	1	14.7
Protein CCSMST1	CCSMST1	Q4G0I0	Q4G0I0	-0.591158	2	2	0	24.2	-0.237564	4	3	1	33.3
T-complex protein 1 subunit beta	CCT2	P78371;P78371-2	P78371;P78371-2	-0.274372	38	25	6	57.2	-0.0109229	47	26	13	56.6
T-complex protein 1 subunit gamma	CCT3	P49368;P49368-2	P49368;P49368-2	-0.454625	37	24	5	56.7	-0.0519985	73	34	21	65.1
T-complex protein 1 subunit delta	CCT4	P50991;P50991-2	P50991;P50991-2	-0.300466	27	22	0	54.9	-0.073546	30	21	3	44.7
T-complex protein 1 subunit epsilon	CCT5	P48643;P48643-2	P48643;P48643-2	-0.310647	33	26	5	54.7	0.0284105	57	35	17	68.6
T-complex protein 1 subunit zeta	CCT6A	P40227;P40227-2;Q92526;Q92526-2;Q92526-3	P40227;P40227-2	-0.214826	20	16	4	42	-0.102457	35	22	10	49.9
T-complex protein 1 subunit eta	CCT7	Q99832;Q99832-3;Q99832-4;Q99832-2	Q99832;Q99832-3;Q99832-4;Q99832-2	-0.293218	30	23	4	54	-0.0267293	41	27	12	63.4
T-complex protein 1 subunit theta	CCT8	P50990;P50990-2;P50990-3	P50990;P50990-2;P50990-3	-0.290974	35	23	2	46.4	-0.0439044	39	27	4	54
CD109 antigen	CD109	Q6YHK3;Q6YHK3-2;Q6YHK3-4;Q6YHK3-3	Q6YHK3;Q6YHK3-2;Q6YHK3-4;Q6YHK3-3	-1.13955	7	8	5	7.3	-0.214622	5	6	3	5.4
CD151 antigen	CD151	P48509	P48509	-0.587576	2	2	0	7.5	0.0512048	2	1	0	3.6
CD276 antigen	CD276	Q5ZPR3-3;Q5ZPR3-4;Q5ZPR3;Q5ZPR3-2	Q5ZPR3-3;Q5ZPR3-4;Q5ZPR3	0.125254	5	2	0	8.9	0.219119	8	5	5	21.5
CD2 antigen cytoplasmic tail-binding protein 2	CD2BP2	O95400	O95400	-0.579404	6	6	2	23.2	-0.339251	6	5	3	19.9
Leukocyte surface antigen CD47	CD47	Q08722-2;Q08722-3;Q08722-4;Q08722	Q08722-2;Q08722-3;Q08722-4;Q08722	-0.113208	5	3	0	9.6	0.138457	4	3	0	9.6
CD59 glycoprotein	CD59	P13987;P13987-2	P13987;P13987-2	0.122341	8	4	0	25	0.313836	8	4	1	25
CD63 antigen	CD63	P08962-3;P08962-2;P08962	P08962-3;P08962-2;P08962	-0.505144	5	1	2	6.4	-0.240864	3	1	1	6.4
CD70 antigen	CD70	P32970;P32970-2	P32970;P32970-2	-1.17654	5	4	3	28.5	-1.12168	2	3	2	22.8
CD81 antigen	CD81	P60033	P60033	-0.0715576	4	4	1	28.4	-0.0935602	4	3	0	25
CD9 antigen	CD9	P21926	P21926	-0.511855	3	2	0	7	-0.306262	4	4	1	9.6
CD97 antigen;CD97 antigen subunit alpha;CD97 antigen subunit beta	CD97	P48960-2;P48960-3;P48960	P48960-2;P48960-3;P48960	-0.06608	5	5	3	11.5	-0.189793	4	4	3	9.6
CD99 antigen	CD99	P14209;P14209-2;P14209-3	P14209;P14209-2;P14209-3	-0.311453	4	2	2	23.2	0.432162	4	2	0	23.2
CD99 antigen-like protein 2	CD99L2	Q8TCZ2-3;Q8TCZ2-2;Q8TCZ2;Q8TCZ2-5;Q8TCZ2-6	Q8TCZ2-3;Q8TCZ2-2;Q8TCZ2;Q8TCZ2-5;Q8TCZ2-6	0.298893	4	3	0	25.8	0.209578	3	3	1	25.8
Hsp90 co-chaperone Cdc37;Hsp90 co-chaperone Cdc37, N-terminally processed	CDC37	Q16543	Q16543	-0.52639	2	2	2	7.9	-0.202512	4	3	0	10.1
Cell division control protein 42 homolog	CDC42	P60953;P60953-1;Q9H4E5-2;Q9H4E5	P60953;P60953-1	-0.244241	5	4	1	32.5	-0.00762614	17	6	3	42.4
Serine/threonine-protein kinase MRCK alpha	CDC42BPA	Q5VT25-3;Q5VT25-4;Q5VT25-5;Q5VT25;Q5VT25-2;Q5VT25-6	Q5VT25-3;Q5VT25-4;Q5VT25-5;Q5VT25;Q5VT25-2;Q5VT25-6	0.186247	6	9	0	11.2	0.170751	6	11	2	13.1
Serine/threonine-protein kinase MRCK beta	CDC42BPB	Q9Y5S2;Q09013-12;Q09013-10;Q09013-2;Q09013-8;Q09013-5;Q09013-7;Q09013-11;Q09013-15;Q09013;Q09013-16;Q09013-6;Q09013-1;Q6DT37	Q9Y5S2	0.104605	42	38	8	31.1	0.242908	34	32	9	26.1
Cell division cycle 5-like protein	CDC5L	Q99459	Q99459	-0.497262	21	16	11	30.9	-0.0433446	20	17	3	30.9
Parafibromin	CDC73	Q6P1J9	Q6P1J9	-0.624421	7	9	1	17.3	-0.130535	15	16	3	33.5
Cadherin-2	CDH2	P19022-2;P19022;P55283-2;P55283	P19022-2;P19022	-0.0591792	11	10	4	17.7	-0.0701146	10	7	4	13.4
Cadherin-6	CDH6	P55285-2;P55285;Q9Y6N8;Q9ULB4	P55285-2;P55285	0.0432045	4	5	2	8.3	0.255563	3	3	1	5.1
CDP-diacylglycerol--inositol 3-phosphatidyltransferase	CDIPT	O14735-3;O14735;O14735-2	O14735-3;O14735	-0.437526	7	4	3	28	0.151955	9	5	0	34.5
Cyclin-dependent kinase 1	CDK1	P06493;P06493-2;Q00526	P06493;P06493-2	-0.54494	9	9	3	44.8	-0.353775	12	10	3	47.8
Cyclin-dependent kinase 11B;Cyclin-dependent kinase 11A	CDK11B;CDK11A	P21127;P21127-2;P21127-3;P21127-8;P21127-9;P21127-6;Q9UQ88-4;Q9UQ88-3;Q9UQ88-2;Q9UQ88;P21127-5;P21127-10;P21127-4;P21127-12;Q9UQ88-10;Q9UQ88-5;Q9UQ88-9;Q9UQ88-8;Q13882	P21127;P21127-2;P21127-3;P21127-8;P21127-9;P21127-6;Q9UQ88-4;Q9UQ88-3;Q9UQ88-2;Q9UQ88;P21127-5;P21127-10;P21127-4;P21127-12;Q9UQ88-10;Q9UQ88-5;Q9UQ88-9	-0.539666	18	19	7	26.5	-0.133564	15	18	4	26
Cyclin-dependent kinase 12	CDK12	Q9NYV4;Q9NYV4-2;Q9NYV4-3;Q14004;Q14004-2;Q00536;Q00536-2;Q00537-2;Q00537;Q07002-3;Q00536-3;P11802-2;P11802;O94921;O94921-2;Q96Q40;Q96Q40-5;O94921-3;Q96Q40-3;Q96Q40-4;Q96Q40-6;Q00534;Q07002	Q9NYV4;Q9NYV4-2;Q9NYV4-3	-0.320288	15	12	2	12.3	0.0462058	15	14	1	13.3
CDK5 regulatory subunit-associated protein 3	CDK5RAP3	Q96JB5;Q96JB5-4;Q96JB5-2;Q96JB5-3	Q96JB5;Q96JB5-4;Q96JB5-2;Q96JB5-3	-0.0664727	22	17	3	40.7	0.175257	25	18	5	43.7
Cyclin-dependent kinase 9	CDK9	P50750;P50750-2	P50750;P50750-2	-0.204782	6	6	2	20.2	-0.20063	7	7	4	25.5
Threonylcarbamoyladenosine tRNA methylthiotransferase	CDKAL1	Q5VV42;Q5VV42-2;Q5VV42-3	Q5VV42;Q5VV42-2	-0.459814	7	9	2	22.1	-0.155749	9	10	4	26.4
CDKN2A-interacting protein	CDKN2AIP	Q9NXV6	Q9NXV6	-0.123135	2	2	0	4.7	-0.0905825	6	7	4	14.3
CDKN2AIP N-terminal-like protein	CDKN2AIPNL	Q96HQ2-2;Q96HQ2	Q96HQ2-2;Q96HQ2	-1.0534	4	3	1	48.2	-0.435949	5	4	0	49.4
Phosphatidate cytidylyltransferase 2	CDS2	O95674	O95674	-0.375235	3	2	0	4.9	0.183818	6	3	1	8.5
Cat eye syndrome critical region protein 5	CECR5	Q9BXW7-2;Q9BXW7	Q9BXW7-2;Q9BXW7	-0.110324	19	11	3	46.6	0.115301	23	14	4	52.9
CUGBP Elav-like family member 1	CELF1	Q92879-2;Q92879-3;Q92879-6;Q92879;Q92879-4;Q92879-5;O95319-5;O95319-2;O95319;O95319-4;O95319-3	Q92879-2;Q92879-3;Q92879-6;Q92879;Q92879-4;Q92879-5	-0.0635599	6	6	2	13.1	0.265726	10	10	2	22.6
Cadherin EGF LAG seven-pass G-type receptor 1	CELSR1	Q9NYQ6;Q9NYQ6-2	Q9NYQ6;Q9NYQ6-2	-0.145972	2	3	0	2	0.358324	7	9	3	4.4
Cadherin EGF LAG seven-pass G-type receptor 2	CELSR2	Q9HCU4	Q9HCU4	0.432639	7	8	2	4.5	0.70322	9	11	7	5.7
Centromere protein F	CENPF	P49454	P49454	-0.639332	43	44	14	16.5	-0.279768	43	44	21	17.1
Ceramide synthase 2	CERS2	Q96G23	Q96G23	-0.559983	9	7	1	22.1	-0.234624	16	7	3	22.1
Ceramide synthase 4	CERS4	Q9HA82	Q9HA82	-0.076615	2	2	0	7.6	0.165871	2	2	1	7.6
Ceramide synthase 5	CERS5	Q8N5B7;Q8N5B7-2	Q8N5B7;Q8N5B7-2	-0.293164	3	4	0	12.5	-0.204266	4	4	2	12
Ceramide synthase 6	CERS6	Q6ZMG9;Q6ZMG9-2	Q6ZMG9;Q6ZMG9-2	-0.261396	3	3	1	9.9	-0.0454429	4	4	0	9.9
Cilia- and flagella-associated protein 46	CFAP46	Q8IYW2	Q8IYW2	-0.744246	3	3	0	2.2	-1.41965	2	2	0	1
Cofilin-1	CFL1	P23528	P23528	-0.1153	26	10	3	65.1	0.281667	27	12	3	68.7
Cofilin-2	CFL2	Q9Y281;Q9Y281-3	Q9Y281;Q9Y281-3	-0.235484	10	8	3	57.2	0.0483078	10	9	3	69.3
CGG triplet repeat-binding protein 1	CGGBP1	Q9UFW8	Q9UFW8	-0.361342	5	4	2	25.1	0.0175776	5	5	0	31.1
Cell growth regulator with EF hand domain protein 1	CGREF1	Q99674-5;Q99674;Q99674-4	Q99674-5;Q99674;Q99674-4	0.555816	2	3	1	16.4	2.07747	3	3	3	17.7
Chromatin assembly factor 1 subunit A	CHAF1A	Q13111;Q13111-2;Q13111-3	Q13111	-0.736701	2	2	1	2.2	0.0697244	2	2	1	3.2
Coiled-coil-helix-coiled-coil-helix domain-containing protein 1	CHCHD1	Q96BP2	Q96BP2	-0.2633	2	3	0	25.4	-0.0867838	3	2	0	16.1
Coiled-coil-helix-coiled-coil-helix domain-containing protein 2;Putative coiled-coil-helix-coiled-coil-helix domain-containing protein CHCHD2P9, mitochondrial	CHCHD2;CHCHD2P9	Q9Y6H1;Q5T1J5	Q9Y6H1;Q5T1J5	-0.148401	8	4	0	33.8	0.0596453	8	4	2	33.8
MICOS complex subunit MIC19	CHCHD3	Q9NX63	Q9NX63	-0.252862	7	7	1	28.6	-0.140648	9	8	1	22.5
Mitochondrial intermembrane space import and assembly protein 40	CHCHD4	Q8N4Q1;Q8N4Q1-2	Q8N4Q1;Q8N4Q1-2	-0.323462	4	1	2	12.7	0.061797	2	2	0	25.4
MICOS complex subunit MIC25	CHCHD6	Q9BRQ6	Q9BRQ6	0.210139	4	2	0	8.5	0.451484	2	2	0	10.2
Chromodomain-helicase-DNA-binding protein 3	CHD3	Q12873-2;Q12873;Q12873-3	Q12873-2;Q12873;Q12873-3	-0.621577	4	6	2	8.1	-0.242938	12	12	4	16.7
Chromodomain-helicase-DNA-binding protein 4	CHD4	Q14839;Q14839-2	Q14839;Q14839-2	-0.668891	66	36	11	28.7	-0.207643	91	47	15	38.5
Choline dehydrogenase, mitochondrial	CHDH	Q8NE62	Q8NE62	0.277271	3	2	3	6.7	0.178241	3	3	2	7.2
Calcium homeostasis endoplasmic reticulum protein	CHERP	Q8IWX8	Q8IWX8	-0.594138	10	11	2	16.8	-0.302992	3	3	0	3.2
Chitinase domain-containing protein 1	CHID1	Q9BWS9-2;Q9BWS9;Q9BWS9-3	Q9BWS9-2;Q9BWS9;Q9BWS9-3	0.148739	10	11	3	38.3	0.19669	11	9	4	29.4
Calcineurin B homologous protein 1	CHP1	Q99653	Q99653	-0.53412	15	11	3	53.8	-0.265557	20	13	0	68.7
Cholinephosphotransferase 1	CHPT1	Q8WUD6;Q8WUD6-2	Q8WUD6;Q8WUD6-2	-0.96948	2	1	1	3	-0.681674	2	2	1	6.9
Carbohydrate sulfotransferase 14	CHST14	Q8NCH0	Q8NCH0	0.0761487	2	2	1	6.4	0.0997263	4	3	0	8.8
Chromatin target of PRMT1 protein	CHTOP	Q9Y3Y2-4;Q9Y3Y2;Q9Y3Y2-3	Q9Y3Y2-4;Q9Y3Y2;Q9Y3Y2-3	-0.248228	2	2	0	14.4	-0.129085	2	2	1	14.4
Calcium and integrin-binding protein 1	CIB1	Q99828;Q99828-2	Q99828;Q99828-2	-5.77013e-05	2	3	1	18.8	0.233871	4	5	2	36.1
Cold-inducible RNA-binding protein	CIRBP	Q14011;Q14011-2	Q14011;Q14011-2	-0.710732	6	4	2	33.1	-0.0440444	5	4	2	33.1
CDGSH iron-sulfur domain-containing protein 1	CISD1	Q9NZ45	Q9NZ45	0.473527	21	6	2	53.7	0.734683	12	8	3	74.1
CDGSH iron-sulfur domain-containing protein 2	CISD2	Q8N5K1	Q8N5K1	-0.185967	17	9	4	56.3	-0.0439044	17	8	1	55.6
Citron Rho-interacting kinase	CIT	O14578-4;O14578;O14578-3;O14578-2	O14578-4;O14578;O14578-3	-0.844872	10	15	4	9.5	-0.27858	16	16	3	8.4
Cytoskeleton-associated protein 4	CKAP4	Q07065	Q07065	-0.00129897	70	27	13	55.6	0.254926	93	31	20	59.5
Cytoskeleton-associated protein 5	CKAP5	Q14008;Q14008-2;Q14008-3	Q14008;Q14008-2;Q14008-3	-0.11034	63	63	12	36.9	0.113302	69	65	14	37.5
Creatine kinase B-type	CKB	P12277	P12277	-0.221152	2	2	1	7.9	0.145063	3	3	1	11.5
Creatine kinase U-type, mitochondrial	CKMT1A	P12532;P12532-2;P17540	P12532;P12532-2	0.239887	22	16	6	55.4	0.731039	29	18	10	58.5
Chloride channel CLIC-like protein 1	CLCC1	Q96S66;Q96S66-2;Q96S66-3;Q96S66-4	Q96S66;Q96S66-2;Q96S66-3;Q96S66-4	-0.349125	16	13	5	33.9	-0.0888201	17	14	5	36.1
Claudin-3	CLDN3	O15551;O14493;O95484;P56747	O15551	0.0560286	3	3	0	12.3	0.4808	4	4	2	19.5
Calmegin	CLGN	O14967;O14967-2	O14967	0.340847	4	4	1	10.2	0.477482	10	9	1	21.3
Ceroid-lipofuscinosis neuronal protein 6	CLN6	Q9NWW5;Q9NWW5-2	Q9NWW5;Q9NWW5-2	-0.18097	3	3	0	17.7	-0.0973412	5	3	1	13.8
Caseinolytic peptidase B protein homolog	CLPB	Q9H078-2;Q9H078;Q9H078-4;Q9H078-5;Q9H078-3	Q9H078-2;Q9H078;Q9H078-4;Q9H078-5;Q9H078-3	-0.0206185	22	20	4	44	0.150529	22	19	4	40.5
ATP-dependent Clp protease proteolytic subunit, mitochondrial	CLPP	Q16740	Q16740	0.0425042	9	8	2	32.9	0.265587	11	8	2	36.1
Cleft lip and palate transmembrane protein 1	CLPTM1	O96005;O96005-4;O96005-3	O96005;O96005-4;O96005-3	-0.595838	19	13	4	25.7	-0.309176	25	11	7	22.7
Cleft lip and palate transmembrane protein 1-like protein	CLPTM1L	Q96KA5-2;Q96KA5	Q96KA5-2;Q96KA5	-0.372692	6	6	0	18.7	0.142656	11	10	7	25.1
ATP-dependent Clp protease ATP-binding subunit clpX-like, mitochondrial	CLPX	O76031	O76031	-0.100948	38	24	7	42.2	0.220967	49	26	6	42.2
Clathrin light chain A	CLTA	P09496-2;P09496-4;P09496-3;P09496;P09496-5	P09496-2;P09496-4;P09496-3;P09496;P09496-5	1.47114	2	2	1	7.8	-0.208392	5	4	0	15.1
Clathrin light chain B	CLTB	P09497-2;P09497	P09497-2;P09497	-0.307662	4	3	3	13.3	0.201245	2	2	0	9.5
Clathrin heavy chain 1	CLTC	Q00610-2;Q00610	Q00610-2;Q00610	-0.40656	137	69	16	61.8	-0.174023	213	66	38	56.7
COX assembly mitochondrial protein homolog	CMC1	Q7Z7K0	Q7Z7K0	-0.17687	3	2	1	17.9	-0.0359054	3	2	0	17.9
COX assembly mitochondrial protein 2 homolog	CMC2	Q9NRP2	Q9NRP2	-0.104558	4	3	1	38	0.217994	5	4	0	39.2
Cap-specific mRNA (nucleoside-2-O-)-methyltransferase 1	CMTR1	Q8N1G2	Q8N1G2	-0.640861	2	3	1	4.7	0.329196	4	5	3	9.6
Cellular nucleic acid-binding protein	CNBP	P62633-2;P62633;P62633-7;P62633-3;P62633-8;P62633-5;P62633-4;P62633-6	P62633-2;P62633;P62633-7;P62633-3;P62633-8;P62633-5;P62633-4;P62633-6	-0.303258	6	3	0	24.7	0.0956971	10	5	1	34.1
Protein cornichon homolog 4	CNIH4	Q9P003	Q9P003	-0.676157	5	1	0	14.4	-0.402176	3	1	0	14.4
Metal transporter CNNM4	CNNM4	Q6P4Q7;Q6P4Q7-2;Q9H8M5-3;Q9H8M5-2;Q9H8M5	Q6P4Q7;Q6P4Q7-2	-0.327023	3	4	1	5.8	-0.0129261	2	3	0	4
CCR4-NOT transcription complex subunit 1	CNOT1	A5YKK6;A5YKK6-2;A5YKK6-3;A5YKK6-4	A5YKK6;A5YKK6-2;A5YKK6-3;A5YKK6-4	-0.0867678	14	18	4	9.5	0.0676666	17	20	5	9.6
2,3-cyclic-nucleotide 3-phosphodiesterase	CNP	P09543-2;P09543	P09543-2;P09543	-0.22164	24	20	5	51.4	0.156836	21	17	4	48.1
Protein canopy homolog 2	CNPY2	Q9Y2B0;Q9Y2B0-2	Q9Y2B0	-0.160089	19	8	2	50	-0.0267293	18	9	1	51.1
Contactin-associated protein 1	CNTNAP1	P78357	P78357	-0.0850834	7	8	1	7.1	0.305414	5	7	1	6.1
Cytochrome c oxidase assembly factor 1 homolog	COA1	Q9GZY4	Q9GZY4	-0.2541	2	2	0	17.1	-0.156785	3	3	0	32.2
Cytochrome c oxidase assembly factor 3 homolog, mitochondrial	COA3	Q9Y2R0	Q9Y2R0	-0.369632	11	4	2	38.7	-0.34551	3	3	0	30.2
Cytochrome c oxidase assembly factor 4 homolog, mitochondrial	COA4	Q9NYJ1;Q9NYJ1-2	Q9NYJ1;Q9NYJ1-2	-0.190256	3	2	0	34.5	-0.00949054	5	4	0	34.5
Cytochrome c oxidase assembly factor 6 homolog	COA6	Q5JTJ3-3;Q5JTJ3;Q5JTJ3-2	Q5JTJ3-3;Q5JTJ3;Q5JTJ3-2	-0.0784723	3	2	0	22.8	0.354391	5	3	0	22.8
Cytochrome c oxidase assembly factor 7	COA7	Q96BR5	Q96BR5	-0.421071	6	6	0	32	-0.26123	7	7	2	35.5
Collagen alpha-1(VI) chain	COL6A1	P12109	P12109	0.203389	13	11	5	16.1	0.431306	10	12	5	16
Procollagen galactosyltransferase 1	COLGALT1	Q8NBJ5	Q8NBJ5	-0.177066	20	16	4	28.3	-0.00331438	23	21	5	36.8
Catechol O-methyltransferase	COMT	P21964-2;P21964	P21964-2;P21964	0.0773797	13	9	6	59.3	0.148561	12	10	3	62.9
Catechol O-methyltransferase domain-containing protein 1	COMTD1	Q86VU5	Q86VU5	-0.520356	6	4	1	27.1	0.0027582	3	3	1	26.3
Coatomer subunit alpha;Xenin;Proxenin	COPA	P53621;P53621-2	P53621;P53621-2	-0.0613755	51	41	6	43.5	0.156418	63	44	12	42.9
Coatomer subunit beta	COPB1	P53618	P53618	-0.0956816	24	18	8	27.4	0.140269	40	28	15	40.8
Coatomer subunit beta	COPB2	P35606;P35606-2	P35606;P35606-2	-0.129371	19	15	7	25.3	0.099479	29	27	12	43.5
Coatomer subunit epsilon	COPE	O14579;O14579-2;O14579-3	O14579;O14579-2;O14579-3	-0.169939	11	10	2	47.7	0.0696184	11	9	2	46.8
Coatomer subunit gamma-1	COPG1	Q9Y678	Q9Y678	-0.243882	17	15	7	31.9	0.0560112	34	26	8	49.1
COP9 signalosome complex subunit 2	COPS2	P61201;P61201-2	P61201;P61201-2	-0.650589	3	3	2	9.9	-0.242328	3	2	1	7
COP9 signalosome complex subunit 3	COPS3	Q9UNS2;Q9UNS2-2	Q9UNS2;Q9UNS2-2	-0.633188	2	2	0	5.4	-0.101516	2	2	0	5.4
COP9 signalosome complex subunit 6	COPS6	Q7L5N1	Q7L5N1	-0.743714	2	2	1	6.7	-0.000432773	2	2	0	6.7
Coatomer subunit zeta-1	COPZ1	P61923;P61923-4;P61923-5;P61923-3;P61923-2	P61923;P61923-4;P61923-5;P61923-3	-0.0597205	4	4	0	30.5	0.0820413	9	6	0	41.8
Ubiquinone biosynthesis O-methyltransferase, mitochondrial	COQ3	Q9NZJ6	Q9NZJ6	-0.352142	3	3	0	14.1	-0.383497	2	2	1	8.9
2-methoxy-6-polyprenyl-1,4-benzoquinol methylase, mitochondrial	COQ5	Q5HYK3	Q5HYK3	-0.174328	3	4	0	16.8	0.288787	4	5	0	19.6
5-demethoxyubiquinone hydroxylase, mitochondrial	COQ7	Q99807;Q99807-2	Q99807;Q99807-2	-0.0432445	15	9	2	53.9	0.0786702	11	9	3	53.5
Ubiquinone biosynthesis protein COQ9, mitochondrial	COQ9	O75208;O75208-2	O75208	-0.153832	3	3	0	17.9	0.208194	4	4	1	23
Coronin-1C	CORO1C	Q9ULV4;Q9ULV4-2;Q9ULV4-3;Q6QEF8-4;Q6QEF8-3;Q6QEF8-2;Q6QEF8-5;Q6QEF8	Q9ULV4;Q9ULV4-2;Q9ULV4-3	-0.290251	13	10	4	24.7	-0.0918015	12	10	2	24.7
Cytochrome c oxidase assembly protein COX11, mitochondrial	COX11	Q9Y6N1;Q9Y6N1-2	Q9Y6N1;Q9Y6N1-2	-0.187461	2	2	0	8	-0.239765	4	4	0	18.8
Cytochrome c oxidase assembly protein COX16 homolog, mitochondrial	COX16	Q9P0S2	Q9P0S2	-0.414711	2	2	0	21.7	-0.20364	2	2	0	21.7
Cytochrome c oxidase copper chaperone	COX17	Q14061	Q14061	0.170438	4	1	1	25.4	0.332044	3	1	0	25.4
Cytochrome c oxidase assembly protein COX19	COX19	Q49B96	Q49B96	-0.119698	3	2	1	21.1	0.0316216	3	3	0	22.2
Cytochrome c oxidase protein 20 homolog	COX20	Q5RI15;Q5RI15-2	Q5RI15;Q5RI15-2	-0.600293	10	6	1	53.4	-0.622649	3	4	1	40.7
Cytochrome c oxidase subunit 4 isoform 1, mitochondrial	COX4I1	P13073	P13073	-0.238749	42	13	3	55.6	-0.246347	31	11	4	54.4
Cytochrome c oxidase subunit 5A, mitochondrial	COX5A	P20674	P20674	-0.266108	37	10	2	53.3	-0.152248	26	10	2	53.3
Cytochrome c oxidase subunit 5B, mitochondrial	COX5B	P10606	P10606	-0.35205	19	7	3	45	-0.340733	11	6	2	41.1
Cytochrome c oxidase subunit 6A1, mitochondrial	COX6A1	P12074	P12074	-0.409719	6	2	1	43.1	-0.417812	8	2	0	43.1
Cytochrome c oxidase subunit 6B1	COX6B1	P14854	P14854	-0.13035	7	5	1	75.6	-0.0308304	5	4	0	54.7
Cytochrome c oxidase subunit 6C	COX6C	P09669	P09669	-0.231989	20	9	3	76	-0.389457	29	10	2	76
Cytochrome c oxidase subunit 7A2, mitochondrial	COX7A2	P14406	P14406	-0.376658	6	3	0	30.1	-0.512884	7	2	0	27.7
Cytochrome c oxidase subunit 7A-related protein, mitochondrial	COX7A2L	O14548	O14548	-0.563326	4	3	0	27.2	-0.691355	6	5	0	34.2
Cytochrome c oxidase subunit 7C, mitochondrial	COX7C	P15954	P15954	-0.389678	3	1	0	14.3	-0.462262	2	1	0	14.3
Carboxypeptidase D	CPD	O75976;O75976-2	O75976;O75976-2	0.0996318	36	34	6	27	0.208411	37	32	12	28.6
Oxygen-dependent coproporphyrinogen-III oxidase, mitochondrial	CPOX	P36551;P36551-2	P36551	-0.0597054	13	12	0	32.2	-0.0856966	16	12	4	32.2
Cleavage and polyadenylation specificity factor subunit 1	CPSF1	Q10570	Q10570	-0.359546	24	25	7	21.7	0.100592	20	20	7	15.8
Cleavage and polyadenylation specificity factor subunit 2	CPSF2	Q9P2I0	Q9P2I0	-0.225818	6	7	3	12.5	-0.272262	6	7	2	12.1
Cleavage and polyadenylation specificity factor subunit 3	CPSF3	Q9UKF6	Q9UKF6	-0.625022	4	5	2	12	0.148737	2	4	1	7.5
Cleavage and polyadenylation specificity factor subunit 6	CPSF6	Q16630-3;Q16630;Q16630-2	Q16630-3;Q16630;Q16630-2	-0.290021	16	11	2	30.8	0.0682262	20	13	1	31.2
Cleavage and polyadenylation specificity factor subunit 7	CPSF7	Q8N684-2;Q8N684;Q8N684-3	Q8N684-2;Q8N684;Q8N684-3	-0.337849	8	7	2	21.6	0.0299415	11	8	2	23.4
Carnitine O-palmitoyltransferase 1, liver isoform	CPT1A	P50416;P50416-2;Q92523-4;Q92523-3;Q92523	P50416;P50416-2	0.0193461	16	16	3	25.9	0.305182	41	22	8	35.3
Carnitine O-palmitoyltransferase 2, mitochondrial	CPT2	P23786	P23786	-0.0111518	30	21	2	42.2	0.23737	39	28	5	52.4
Probable serine carboxypeptidase CPVL	CPVL	Q9H3G5	Q9H3G5	-0.195633	6	7	2	19.1	-0.110764	7	8	3	19.7
Cysteine-rich with EGF-like domain protein 2	CRELD2	Q6UXH1-4;Q6UXH1;Q6UXH1-6;Q6UXH1-5;Q6UXH1-3;Q6UXH1-2	Q6UXH1-4;Q6UXH1;Q6UXH1-6;Q6UXH1-5;Q6UXH1-3;Q6UXH1-2	0.0962619	7	4	2	14.2	0.268678	10	5	3	15.7
Cartilage-associated protein	CRTAP	O75718	O75718	0.626766	3	3	1	6.2	-0.559051	2	3	0	6.5
Quinone oxidoreductase	CRYZ	Q08257;Q08257-3;Q08257-2	Q08257;Q08257-3;Q08257-2	0.128557	10	9	4	41.6	0.237337	13	12	5	49.5
Citrate synthase, mitochondrial	CS	O75390	O75390	-0.353026	73	19	16	54.1	-0.171463	68	21	15	56.2
Cold shock domain-containing protein E1	CSDE1	O75534-2;O75534;O75534-3;O75534-4	O75534-2;O75534;O75534-3;O75534-4	-0.533556	12	13	3	22.9	-0.37529	11	14	2	22.8
Exportin-2	CSE1L	P55060-3;P55060;P55060-4;P55060-2	P55060-3;P55060;P55060-4	-0.499361	11	9	6	15.6	0.0385396	42	36	13	50.2
Casein kinase II subunit alpha;Casein kinase II subunit alpha 3	CSNK2A1;CSNK2A3	P68400;Q8NEV1;P68400-2	P68400;Q8NEV1;P68400-2	-0.452293	16	12	7	44.2	-0.206393	20	13	4	44
Casein kinase II subunit alpha	CSNK2A2	P19784	P19784	-0.425249	15	12	4	45.1	-0.0536674	14	11	3	35.1
Casein kinase II subunit beta	CSNK2B	P67870	P67870	-0.363345	7	6	1	38.1	-0.244156	10	5	1	34
Cysteine and glycine-rich protein 2	CSRP2	Q16527	Q16527	-0.628943	5	4	1	30.6	0.220547	6	5	0	38.3
Cystatin-C	CST3	P01034	P01034	-0.0557113	2	2	0	19.2	0.146435	2	2	0	19.2
Cleavage stimulation factor subunit 1	CSTF1	Q05048	Q05048	-0.304345	4	4	1	12.5	-0.0886845	7	7	1	23
Cleavage stimulation factor subunit 2	CSTF2	P33240-2;P33240	P33240-2;P33240	-0.312133	14	6	6	32	0.10166	14	8	3	36.2
Cleavage stimulation factor subunit 3	CSTF3	Q12996;Q12996-2;Q12996-3	Q12996	-0.255994	19	20	6	37.1	0.0587284	24	20	5	38.1
C-terminal-binding protein 1	CTBP1	Q13363-2;Q13363	Q13363-2;Q13363	-0.406235	6	5	1	22.4	-0.0866479	5	4	1	18.2
C-terminal-binding protein 2	CTBP2	P56545;P56545-3;P56545-2	P56545;P56545-3;P56545-2	0.376513	4	3	4	13.3	-0.0475383	4	3	2	16.9
Transcriptional repressor CTCF	CTCF	P49711;P49711-2	P49711	-0.225025	2	2	0	5.8	0.162412	2	2	1	5.2
Catenin alpha-1	CTNNA1	P35221;P35221-2;P35221-3;P26232-4;P26232-6;Q9UI47	P35221;P35221-2;P35221-3	-0.1148	40	26	11	51.4	0.141828	55	31	15	52
Alpha-catulin	CTNNAL1	Q9UBT7;Q9UBT7-2;Q9UBT7-3	Q9UBT7;Q9UBT7-2;Q9UBT7-3	0.066537	2	2	2	4.8	0.113661	5	7	3	14
Catenin beta-1	CTNNB1	P35222	P35222	-0.0820718	16	15	0	35	0.165531	26	20	6	43
Beta-catenin-like protein 1	CTNNBL1	Q8WYA6;Q8WYA6-4;Q8WYA6-3;Q8WYA6-2	Q8WYA6;Q8WYA6-4;Q8WYA6-3;Q8WYA6-2	-0.496326	11	10	6	21.1	0.00746363	14	12	5	24.9
Catenin delta-1	CTNND1	O60716;O60716-2;O60716-3;O60716-5;O60716-13;O60716-4;O60716-6;O60716-7;O60716-9;O60716-8;O60716-10;O60716-11;O60716-12;O60716-14;O60716-15;O60716-16;O60716-18;O60716-19;O60716-17;O60716-21;O60716-24;O60716-23;O60716-22;O60716-20;O60716-25;O60716-26;O60716-27;O60716-29;O60716-31;O60716-28;O60716-30;O60716-32	O60716;O60716-2;O60716-3;O60716-5;O60716-13;O60716-4;O60716-6;O60716-7;O60716-9;O60716-8;O60716-10;O60716-11;O60716-12;O60716-14;O60716-15;O60716-16;O60716-18;O60716-19;O60716-17;O60716-21;O60716-24;O60716-23;O60716-22;O60716-20;O60716-25;O60716-26;O60716-27;O60716-29;O60716-31;O60716-28;O60716-30;O60716-32	-0.139061	34	27	7	40.8	0.0578571	39	30	10	46.2
RNA polymerase-associated protein CTR9 homolog	CTR9	Q6PD62	Q6PD62	-0.478849	17	14	6	17.4	-0.271665	24	21	5	22
Lysosomal protective protein;Lysosomal protective protein 32 kDa chain;Lysosomal protective protein 20 kDa chain	CTSA	P10619-2;P10619	P10619-2;P10619	-0.331536	4	3	1	8	-0.283448	5	4	2	11
Dipeptidyl peptidase 1;Dipeptidyl peptidase 1 exclusion domain chain;Dipeptidyl peptidase 1 heavy chain;Dipeptidyl peptidase 1 light chain	CTSC	P53634;P53634-2;P53634-3	P53634	-0.621178	5	5	4	13.2	-0.250234	8	7	1	17.5
Cathepsin D;Cathepsin D light chain;Cathepsin D heavy chain	CTSD	P07339	P07339	-0.398741	11	10	4	30.6	-0.249385	13	8	5	23.5
Homeobox protein cut-like 1	CUX1	P39880-5;P39880-2;P39880;P39880-3;P39880-6;P39880-4	P39880-5;P39880-2;P39880;P39880-3;P39880-6;P39880-4	-0.21739	13	6	2	12.2	0.0587434	8	3	3	8.1
Coxsackievirus and adenovirus receptor	CXADR	P78310;P78310-7;P78310-2;P78310-6;P78310-4;P78310-5	P78310;P78310-7;P78310-2;P78310-6	-0.389772	4	5	2	14.5	0.11984	4	3	1	9.6
Cytochrome b5 type B	CYB5B	O43169	O43169	-0.590093	13	5	1	65.1	-0.192952	21	6	4	56.2
NADH-cytochrome b5 reductase 1	CYB5R1	Q9UHQ9	Q9UHQ9	-0.137616	8	8	2	29.5	-0.007913	6	5	2	17.7
NADH-cytochrome b5 reductase 3;NADH-cytochrome b5 reductase 3 membrane-bound form;NADH-cytochrome b5 reductase 3 soluble form	CYB5R3	P00387-2;P00387;P00387-3	P00387-2;P00387;P00387-3	0.0632269	24	15	3	59.7	0.2615	21	16	1	56.1
Cytochrome b-245 light chain	CYBA	P13498	P13498	-0.531469	2	3	0	17.9	0.0542126	3	3	0	17.9
Cytochrome c1, heme protein, mitochondrial	CYC1	P08574	P08574	-0.227979	23	9	4	32.3	0.057752	21	8	3	32
Cytochrome c	CYCS	P99999;CON__P62894	P99999	-0.00414652	33	9	3	57.1	0.39051	22	10	0	58.1
Cytoplasmic FMR1-interacting protein 1	CYFIP1	Q7L576;Q7L576-2;Q7L576-3	Q7L576;Q7L576-2	-0.149745	12	4	5	12.1	0.328091	2	0	0	1.8
Cytochrome P450 20A1	CYP20A1	Q6UW02-2;Q6UW02	Q6UW02-2;Q6UW02	-0.257252	6	7	2	20.7	0.22085	3	4	1	10.8
Cytochrome P450 2S1	CYP2S1	Q96SQ9;Q96SQ9-2	Q96SQ9;Q96SQ9-2	-0.303882	5	5	3	17.3	0.116473	5	6	3	19.2
Lanosterol 14-alpha demethylase	CYP51A1	Q16850;Q16850-2	Q16850;Q16850-2	-0.835059	27	19	4	48.9	-0.647913	29	17	10	46.1
Cysteine-rich and transmembrane domain-containing protein 1	CYSTM1	Q9H1C7	Q9H1C7	-0.311864	2	2	0	11.3	-0.174662	2	1	1	10.3
Dolichyl-diphosphooligosaccharide--protein glycosyltransferase subunit DAD1	DAD1	P61803	P61803	-0.344905	13	3	1	28.3	-0.107956	14	3	1	28.3
Dystroglycan;Alpha-dystroglycan;Beta-dystroglycan	DAG1	Q14118	Q14118	-0.249188	10	11	0	13.6	-0.042084	18	12	0	15.3
28S ribosomal protein S29, mitochondrial	DAP3	P51398-2;P51398;P51398-3	P51398-2;P51398;P51398-3	-0.181804	18	15	0	52.4	-0.054779	25	17	7	58.5
Aspartate--tRNA ligase, cytoplasmic	DARS	P14868;P14868-2	P14868;P14868-2	-0.621644	12	14	2	32.1	-0.302173	14	15	4	34.9
Aspartate--tRNA ligase, mitochondrial	DARS2	Q6PI48	Q6PI48	-0.328018	24	21	9	49.3	-0.126444	30	24	7	54.4
Drebrin	DBN1	Q16643;Q16643-3;Q16643-2	Q16643;Q16643-3;Q16643-2	-0.414749	14	13	1	28.5	-0.138159	20	15	3	30.2
Lipoamide acyltransferase component of branched-chain alpha-keto acid dehydrogenase complex, mitochondrial	DBT	P11182	P11182	0.049352	18	15	3	42.3	0.296899	18	18	6	46.1
DDB1- and CUL4-associated factor 7	DCAF7	P61962;P61962-2	P61962	-0.159138	4	7	0	28.1	0.043988	5	5	2	17.8
Dephospho-CoA kinase domain-containing protein	DCAKD	Q8WVC6;Q8WVC6-2	Q8WVC6	0.0285691	14	10	3	44.6	0.313262	19	14	7	58
Dermcidin;Survival-promoting peptide;DCD-1	DCD	P81605;P81605-2	P81605;P81605-2	-4.02226	2	1	2	10	3.67341	5	3	5	22.7
Protocadherin-16	DCHS1	Q96JQ0	Q96JQ0	0.424062	2	3	2	1.2	1.01363	3	4	3	1.8
L-xylulose reductase	DCXR	Q7Z4W1	Q7Z4W1	0.103263	18	10	1	56.6	0.372897	21	11	3	65.2
DNA damage-binding protein 1	DDB1	Q16531;Q16531-2	Q16531	-0.668203	11	12	3	11.8	-0.205392	15	17	6	18.4
Dolichyl-diphosphooligosaccharide--protein glycosyltransferase 48 kDa subunit	DDOST	P39656;P39656-3;P39656-2	P39656;P39656-3;P39656-2	-0.281667	36	15	5	47.4	-0.10916	37	16	1	53.7
DDRGK domain-containing protein 1	DDRGK1	Q96HY6;Q96HY6-2	Q96HY6;Q96HY6-2	-0.188003	11	7	0	35.4	0.240742	16	8	1	46.2
ATP-dependent RNA helicase DDX1	DDX1	Q92499;Q92499-3;Q92499-2	Q92499;Q92499-3;Q92499-2	-0.257942	25	22	16	38.2	0.026161	28	27	9	44.9
Probable ATP-dependent RNA helicase DDX17	DDX17	Q92841;Q92841-1;Q92841-3;Q92841-2	Q92841;Q92841-1;Q92841-3;Q92841-2	-0.143118	24	13	8	32.1	-0.0697022	18	13	5	31.6
ATP-dependent RNA helicase DDX18	DDX18	Q9NVP1	Q9NVP1	-0.571064	3	5	1	8.4	-0.586308	3	2	1	3.6
Nucleolar RNA helicase 2	DDX21	Q9NR30;Q9NR30-2	Q9NR30;Q9NR30-2	-0.708821	35	26	2	45.8	-0.420509	61	36	10	53.1
Probable ATP-dependent RNA helicase DDX23	DDX23	Q9BUQ8	Q9BUQ8	-0.384716	30	28	1	43.4	-0.0758749	29	28	8	41.6
ATP-dependent RNA helicase DDX24	DDX24	Q9GZR7;Q9GZR7-2	Q9GZR7;Q9GZR7-2	-0.365964	13	14	2	21.1	-0.158078	11	10	2	14.7
ATP-dependent RNA helicase DDX39A	DDX39A	O00148;O00148-2;O00148-3	O00148;O00148-2;O00148-3	-0.441105	13	9	6	56.9	-0.20364	13	7	2	47.1
Spliceosome RNA helicase DDX39B	DDX39B	Q13838;Q13838-2	Q13838;Q13838-2	-0.161815	37	8	5	49.8	0.0441665	53	11	9	64.3
ATP-dependent RNA helicase DDX3X;ATP-dependent RNA helicase DDX3Y	DDX3X;DDX3Y	O00571-2;O00571;O15523-2;O15523;O15523-3;Q9NQI0-3;Q9NQI0-2;Q9NQI0-4;Q9NQI0	O00571-2;O00571;O15523-2;O15523	-0.135729	22	21	4	42.7	0.0335695	33	25	7	44.4
ATP-dependent RNA helicase DDX42	DDX42	Q86XP3;Q86XP3-2	Q86XP3;Q86XP3-2	-0.398475	35	32	4	46.3	-0.049352	39	32	6	45.5
Probable ATP-dependent RNA helicase DDX46	DDX46	Q7L014	Q7L014	-0.633099	27	27	5	31.8	-0.126973	24	19	5	21
Probable ATP-dependent RNA helicase DDX5	DDX5	P17844;P17844-2	P17844;P17844-2	-0.360749	14	13	5	37	-0.271067	14	13	5	36.6
ATP-dependent RNA helicase DDX50	DDX50	Q9BQ39	Q9BQ39	-0.164399	5	5	2	13.3	-0.0117819	12	11	3	21.3
ATP-dependent RNA helicase DDX54	DDX54	Q8TDD1-2;Q8TDD1	Q8TDD1-2;Q8TDD1	-0.470929	7	8	4	14.1	-0.207143	10	11	3	16.2
Probable ATP-dependent RNA helicase DDX6	DDX6	P26196	P26196	-0.286639	11	10	2	31.3	-0.0746424	14	15	3	48.7
2,4-dienoyl-CoA reductase, mitochondrial	DECR1	Q16698-2;Q16698	Q16698-2;Q16698	0.187641	16	10	1	37.7	0.419295	9	11	1	42.9
Sphingolipid delta(4)-desaturase DES1	DEGS1	O15121	O15121	-0.760895	2	2	0	9.9	-0.220454	2	2	0	9.9
Protein DEK	DEK	P35659;P35659-2	P35659;P35659-2	-0.461184	7	8	0	24.3	0.090035	5	6	1	18.7
Derlin-1	DERL1	Q9BUN8;Q9BUN8-2	Q9BUN8;Q9BUN8-2	-0.267566	8	8	0	33.1	-0.130667	11	8	3	33.1
Derlin-2	DERL2	Q9GZP9;Q96Q80-5;Q96Q80-4;Q96Q80-3;Q96Q80;Q96Q80-2	Q9GZP9	-0.321459	5	4	3	15.1	-0.0999011	3	2	2	9.2
Diacylglycerol O-acyltransferase 1	DGAT1	O75907	O75907	-0.395777	2	2	1	4.3	0.171222	4	3	0	4.5
Deoxyguanosine kinase, mitochondrial	DGUOK	Q16854-3;Q16854-5;Q16854;Q16854-4;Q16854-2	Q16854-3;Q16854-5;Q16854;Q16854-4;Q16854-2	0.342327	3	3	0	15.9	0.444753	2	2	1	12.6
Delta(24)-sterol reductase	DHCR24	Q15392-2;Q15392	Q15392-2;Q15392	-0.525413	15	13	2	31.6	-0.406537	16	12	8	28
7-dehydrocholesterol reductase	DHCR7	Q9UBM7	Q9UBM7	-0.403485	5	5	0	13.3	-0.328607	6	6	1	14.7
Dihydroorotate dehydrogenase (quinone), mitochondrial	DHODH	Q02127	Q02127	-0.116989	10	11	2	37.2	0.157641	9	8	2	26.8
Dehydrogenase/reductase SDR family member 1	DHRS1	Q96LJ7	Q96LJ7	0.349931	5	6	1	28.8	0.431676	5	4	1	16.3
Dehydrogenase/reductase SDR family member 13	DHRS13	Q6UX07;Q6UX07-2;Q6UX07-3	Q6UX07;Q6UX07-2	0.0980152	4	4	0	12.7	0.369073	6	6	2	17.2
Dehydrogenase/reductase SDR family member 4	DHRS4	Q9BTZ2-8;Q9BTZ2-4;Q9BTZ2;Q9BTZ2-3;Q9BTZ2-7;Q9BTZ2-2;Q9BTZ2-5;P0CG22	Q9BTZ2-8;Q9BTZ2-4;Q9BTZ2;Q9BTZ2-3;Q9BTZ2-7;Q9BTZ2-2;Q9BTZ2-5	0.0751904	6	3	1	21.2	0.535562	6	4	2	37.6
Dehydrogenase/reductase SDR family member 7	DHRS7	Q9Y394-2;Q9Y394	Q9Y394-2;Q9Y394	-0.0940177	11	9	3	33.6	-0.0893626	13	11	3	42.2
Dehydrogenase/reductase SDR family member 7B	DHRS7B	Q6IAN0	Q6IAN0	0.567059	3	3	1	9.5	0.212501	5	5	3	22.2
Probable 2-oxoglutarate dehydrogenase E1 component DHKTD1, mitochondrial	DHTKD1	Q96HY7	Q96HY7	0.158725	13	12	4	23.5	0.502301	28	19	8	33.7
Pre-mRNA-splicing factor ATP-dependent RNA helicase DHX15	DHX15	O43143	O43143	-0.443948	21	19	6	29.3	-0.224287	23	18	4	26.5
Putative pre-mRNA-splicing factor ATP-dependent RNA helicase DHX16	DHX16	O60231	O60231	-0.481404	9	13	4	16.7	-0.129877	7	7	4	7.5
ATP-dependent RNA helicase DHX29	DHX29	Q7Z478	Q7Z478	-0.453557	25	23	6	22.6	-0.27262	26	21	11	20
Putative ATP-dependent RNA helicase DHX30	DHX30	Q7L2E3-2;Q7L2E3-3;Q7L2E3	Q7L2E3-2;Q7L2E3-3;Q7L2E3	-0.365351	37	43	9	46.7	-0.00446547	22	25	9	27.7
Pre-mRNA-splicing factor ATP-dependent RNA helicase PRP16	DHX38	Q92620;Q92620-2	Q92620	-0.658128	5	5	1	5.2	-0.24062	7	9	3	9.3
ATP-dependent RNA helicase A	DHX9	Q08211;Q08211-2	Q08211	-0.184179	51	38	13	34.9	0.0411351	70	37	25	34.7
Diablo homolog, mitochondrial	DIABLO	Q9NR28-2;Q9NR28;Q9NR28-3	Q9NR28-2;Q9NR28;Q9NR28-3	-0.00352444	18	8	2	43.5	0.157447	18	8	6	43.5
Death-inducer obliterator 1	DIDO1	Q9BTC0;Q9BTC0-1;Q9BTC0-2;Q9BTC0-3	Q9BTC0	-0.474673	10	12	3	6.7	0.152244	9	10	3	5.9
Exosome complex exonuclease RRP44	DIS3	Q9Y2L1;Q9Y2L1-2	Q9Y2L1;Q9Y2L1-2	-0.568516	6	8	4	10.2	-0.0330883	13	14	10	19.6
DIS3-like exonuclease 2	DIS3L2	Q8IYB7-3;Q8IYB7-2;Q8IYB7	Q8IYB7-3;Q8IYB7-2;Q8IYB7	-2.49038	2	2	1	5.8	8.39115	2	1	2	4.3
Dihydrolipoyllysine-residue acetyltransferase component of pyruvate dehydrogenase complex, mitochondrial	DLAT	P10515	P10515	-0.21429	33	19	3	38.9	-0.0315363	40	23	5	43.9
Dihydrolipoyl dehydrogenase, mitochondrial	DLD	P09622;P09622-3;P09622-2	P09622;P09622-3;P09622-2	-0.168966	23	12	4	34	-0.016211	31	15	4	40.7
Disks large homolog 1	DLG1	Q12959-4;Q12959-2;Q12959-5;Q12959-3;Q12959-6;Q12959;Q12959-7;Q12959-8;Q12959-9;Q15700-3;Q15700;Q15700-4;Q15700-2;Q15700-5	Q12959-4;Q12959-2;Q12959-5;Q12959-3;Q12959-6;Q12959;Q12959-7;Q12959-8;Q12959-9	-0.165548	18	15	4	37.1	0.0812168	21	14	9	34.6
Disks large homolog 3	DLG3	Q92796;Q92796-3;Q92796-2	Q92796;Q92796-3;Q92796-2	0.1125	14	8	0	15.7	0.366764	15	10	3	17
Dihydrolipoyllysine-residue succinyltransferase component of 2-oxoglutarate dehydrogenase complex, mitochondrial	DLST	P36957;P36957-2	P36957;P36957-2	-0.155839	20	9	3	24.3	0.0469806	21	9	2	24.3
Dynein heavy chain 2, axonemal	DNAH2	Q9P225;Q9P225-2;Q9P225-3	Q9P225;Q9P225-2	-0.413173	3	2	1	0.5	0.0537932	2	2	0	0.5
DnaJ homolog subfamily A member 1	DNAJA1	P31689;P31689-2	P31689;P31689-2	-0.811245	10	7	5	27.7	-0.733528	8	7	3	34
DnaJ homolog subfamily A member 2	DNAJA2	O60884	O60884	-0.556266	4	5	1	15.5	0.0672584	5	6	3	19.2
DnaJ homolog subfamily A member 3, mitochondrial	DNAJA3	Q96EY1;Q96EY1-2;Q96EY1-3	Q96EY1;Q96EY1-2;Q96EY1-3	-0.32954	14	11	4	27.5	-0.124328	11	10	3	29.6
DnaJ homolog subfamily B member 11	DNAJB11	Q9UBS4	Q9UBS4	-0.256907	19	13	4	42.7	-0.0468402	20	12	2	39.1
DnaJ homolog subfamily B member 12	DNAJB12	Q9NXW2;Q9NXW2-2	Q9NXW2;Q9NXW2-2	-0.496997	8	7	1	24.8	-0.165558	7	6	0	23.5
DnaJ homolog subfamily B member 14	DNAJB14	Q8TBM8;Q8TBM8-2	Q8TBM8;Q8TBM8-2	-0.497873	2	2	1	5.8	0.11129	3	3	2	11.1
DnaJ homolog subfamily C member 1	DNAJC1	Q96KC8	Q96KC8	-0.322451	2	2	0	3.4	-0.659285	4	4	1	7.4
DnaJ homolog subfamily C member 10	DNAJC10	Q8IXB1;Q8IXB1-2;Q8IXB1-3	Q8IXB1;Q8IXB1-2	-0.185048	9	9	5	15	0.138029	15	12	4	20.6
DnaJ homolog subfamily C member 11	DNAJC11	Q9NVH1-3;Q9NVH1;Q9NVH1-2	Q9NVH1-3;Q9NVH1;Q9NVH1-2	-0.130034	11	8	6	22.7	0.150673	7	7	2	19.7
DnaJ homolog subfamily C member 13	DNAJC13	O75165	O75165	-0.311811	9	18	4	9.9	-0.125387	19	19	8	9.3
Mitochondrial import inner membrane translocase subunit TIM14	DNAJC19	Q96DA6;Q96DA6-2	Q96DA6;Q96DA6-2	-0.0694973	5	5	1	49.1	-0.0501882	12	8	2	66.4
DnaJ homolog subfamily C member 3	DNAJC3	Q13217	Q13217	-0.190717	7	9	0	25.4	0.233685	8	10	3	24.4
DnaJ homolog subfamily C member 5	DNAJC5	Q9H3Z4-2;Q9H3Z4	Q9H3Z4-2;Q9H3Z4	-0.11402	5	3	0	29.3	0.245557	7	3	0	29.3
DnaJ homolog subfamily C member 8	DNAJC8	O75937	O75937	-0.215647	6	4	1	19.8	-0.103397	4	3	2	13
DNL-type zinc finger protein	DNLZ	Q5SXM8	Q5SXM8	-0.22132	2	2	1	13.5	-0.361768	2	2	0	13.5
Dynamin-2	DNM2	P50570-3;P50570-4;P50570-2;P50570-5;P50570;Q9UQ16-5;Q9UQ16-2;Q9UQ16-3;Q9UQ16;Q9UQ16-4;Q05193-5;Q05193-3;Q05193-2;Q05193	P50570-3;P50570-4;P50570-2;P50570-5;P50570	0.0335111	2	5	1	6.4	0.291398	6	8	2	10.9
DNA (cytosine-5)-methyltransferase 1	DNMT1	P26358-2;P26358;P26358-3	P26358-2;P26358;P26358-3	-0.768813	41	37	12	28.5	-0.411643	37	35	9	25.1
Dedicator of cytokinesis protein 7	DOCK7	Q96N67-4;Q96N67-3;Q96N67-5;Q96N67-2;Q96N67-6;Q96N67;Q96N67-7	Q96N67-4;Q96N67-3;Q96N67-5;Q96N67-2;Q96N67-6;Q96N67	-0.11973	7	8	2	4.6	0.0875494	10	10	7	5.7
Dolichyldiphosphatase 1	DOLPP1	Q86YN1;Q86YN1-2	Q86YN1;Q86YN1-2	-0.380747	2	2	0	8.4	0.339254	3	3	0	16.4
Dolichol-phosphate mannosyltransferase subunit 1	DPM1	O60762	O60762	-0.0822857	16	14	5	58.1	0.0795694	13	11	2	53.8
Dolichol-phosphate mannosyltransferase subunit 3	DPM3	Q9P2X0;Q9P2X0-2	Q9P2X0;Q9P2X0-2	-0.585821	7	2	0	23.9	0.26278	5	2	1	23.9
Dipeptidyl peptidase 2	DPP7	Q9UHL4	Q9UHL4	-0.0486211	2	2	0	7.7	0.434656	3	4	2	10.4
Probable C-mannosyltransferase DPY19L1	DPY19L1	Q2PZI1;Q2PZI1-2	Q2PZI1	-0.0383026	4	5	1	9.6	-1.19106	3	3	2	5.6
Protein dpy-30 homolog	DPY30	Q9C005	Q9C005	-0.51274	7	4	1	47.5	-0.00259445	7	3	0	27.3
Desmoglein-2	DSG2	Q14126	Q14126	-0.51515	27	17	12	22.5	0.0305456	25	19	4	24.7
Desmoplakin	DSP	P15924;P15924-3;P15924-2	P15924;P15924-3;P15924-2	-0.426063	26	31	16	14.8	-0.0130691	37	42	12	17.9
Dystonin	DST	Q03001;Q03001-8;Q03001-14;Q03001-9	Q03001;Q03001-8;Q03001-14	-0.220782	8	10	2	1.9	0.451031	23	25	6	4.7
Destrin	DSTN	P60981;P60981-2	P60981;P60981-2	-0.00742006	4	4	1	24.2	0.523235	6	5	0	35.8
Thymidylate kinase	DTYMK	P23919;P23919-2	P23919;P23919-2	0.196607	13	12	2	51.9	0.141191	15	13	1	48.6
Deoxyuridine 5-triphosphate nucleotidohydrolase, mitochondrial	DUT	P33316;P33316-2	P33316;P33316-2	0.196355	11	7	1	38.5	0.252295	16	8	7	38.5
Cytoplasmic dynein 1 heavy chain 1	DYNC1H1	Q14204	Q14204	-0.391096	46	52	18	13.7	-0.211012	63	66	20	18.5
Dynein light chain 1, cytoplasmic	DYNLL1	P63167	P63167	-0.172213	7	0	2	25.8	0.0204868	8	2	2	62.9
Dynein light chain roadblock-type 1;Dynein light chain roadblock-type 2	DYNLRB1;DYNLRB2	Q9NP97;Q8TF09;Q9NP97-2	Q9NP97;Q8TF09	-0.384791	3	3	1	38.5	-0.236095	3	3	0	38.5
Probable glutamate--tRNA ligase, mitochondrial	EARS2	Q5JPH6;Q5JPH6-2	Q5JPH6;Q5JPH6-2	-0.647083	14	15	4	36.9	-0.392647	14	13	2	34.2
Probable rRNA-processing protein EBP2	EBNA1BP2	Q99848	Q99848	-0.190026	5	4	3	17.6	-0.408386	3	3	0	11.4
3-beta-hydroxysteroid-Delta(8),Delta(7)-isomerase	EBP	Q15125	Q15125	-0.273605	6	3	2	15.2	-0.12618	6	4	1	20.4
Delta(3,5)-Delta(2,4)-dienoyl-CoA isomerase, mitochondrial	ECH1	Q13011	Q13011	0.307312	36	13	7	48.8	0.505206	29	13	6	49.4
Enoyl-CoA hydratase, mitochondrial	ECHS1	P30084	P30084	0.0360461	33	14	1	53.1	0.225751	27	13	4	50
Enoyl-CoA delta isomerase 1, mitochondrial	ECI1	P42126;P42126-2	P42126;P42126-2	-0.0764173	15	7	0	32.1	0.0332299	18	9	3	44.7
Enoyl-CoA delta isomerase 2, mitochondrial	ECI2	O75521-2;O75521	O75521-2;O75521	-0.0450592	25	16	7	56.3	0.290533	26	17	6	56.3
Evolutionarily conserved signaling intermediate in Toll pathway, mitochondrial	ECSIT	Q9BQ95-4;Q9BQ95-2;Q9BQ95	Q9BQ95-4;Q9BQ95-2;Q9BQ95	-0.05116	3	3	1	15.5	-0.230818	2	2	1	10.5
Enhancer of mRNA-decapping protein 4	EDC4	Q6P2E9;Q6P2E9-2	Q6P2E9;Q6P2E9-2	-0.384772	24	26	4	27.6	-0.193078	26	28	6	29.8
ER degradation-enhancing alpha-mannosidase-like protein 3	EDEM3	Q9BZQ6-2;Q9BZQ6	Q9BZQ6-2;Q9BZQ6	0.433066	2	4	1	5.9	-0.122871	3	6	1	8.2
Endothelial differentiation-related factor 1	EDF1	O60869-2;O60869-3;O60869	O60869-2;O60869-3;O60869	-0.225295	4	2	0	18	-0.00690829	3	3	1	26.6
Early endosome antigen 1	EEA1	Q15075	Q15075	-0.233888	6	10	2	9.3	0.0102506	5	7	1	6.8
Elongation factor 1-alpha 1;Putative elongation factor 1-alpha-like 3	EEF1A1;EEF1A1P5	P68104;Q5VTE0;P68104-2	P68104;Q5VTE0;P68104-2	-0.409125	27	6	10	38.5	-0.271426	46	8	9	44.8
Elongation factor 1-beta	EEF1B2	P24534	P24534	-0.543404	4	3	3	20.4	-0.459222	2	2	0	13.8
Elongation factor 1-delta	EEF1D	P29692;P29692-2;P29692-3;P29692-4	P29692;P29692-2;P29692-3;P29692-4	-0.89076	5	7	2	34.9	-0.416407	11	8	4	38.1
Eukaryotic translation elongation factor 1 epsilon-1	EEF1E1	O43324;O43324-2	O43324;O43324-2	-0.688636	8	7	2	48.3	-0.326537	11	8	6	60.3
Elongation factor 1-gamma	EEF1G	P26641;P26641-2	P26641;P26641-2	-0.773245	11	9	5	24.5	-0.389897	20	12	6	35.2
Elongation factor 2	EEF2	P13639	P13639	-0.46915	13	15	4	24.1	-0.182692	32	30	7	47.9
EF-hand domain-containing protein D2	EFHD2	Q96C19	Q96C19	-0.239106	6	5	2	22.5	-0.0167816	2	2	0	8.8
Ephrin-B1	EFNB1	P98172	P98172	0.493237	16	8	3	32.4	0.716789	13	7	3	26.6
116 kDa U5 small nuclear ribonucleoprotein component	EFTUD2	Q15029;Q15029-3;Q15029-2	Q15029;Q15029-3;Q15029-2	-0.450104	47	36	6	49.4	-0.192699	51	33	7	45.6
EH domain-binding protein 1-like protein 1	EHBP1L1	Q8N3D4	Q8N3D4	-0.0343672	6	6	3	6.2	0.253498	4	6	1	4.8
Histone-lysine N-methyltransferase EHMT2	EHMT2	Q96KQ7;Q96KQ7-2;Q96KQ7-3	Q96KQ7;Q96KQ7-2	-0.30244	2	2	0	3.1	0.23416	2	3	1	2.9
Etoposide-induced protein 2.4 homolog	EI24	O14681;O14681-3	O14681;O14681-3	-0.0776804	3	4	1	12.4	-0.00360228	3	3	1	9.1
Eukaryotic translation initiation factor 1;Eukaryotic translation initiation factor 1b	EIF1;EIF1B	P41567;O60739	P41567;O60739	-0.351038	7	7	2	45.1	-0.154454	14	8	1	55.8
Eukaryotic translation initiation factor 1A, X-chromosomal;Eukaryotic translation initiation factor 1A, Y-chromosomal	EIF1AX;EIF1AY	P47813;O14602	P47813;O14602	-0.221287	11	6	2	35.4	0.0368958	11	6	2	35.4
Eukaryotic translation initiation factor 2A;Eukaryotic translation initiation factor 2A, N-terminally processed	EIF2A	Q9BY44-3;Q9BY44;Q9BY44-4;Q9BY44-2	Q9BY44-3;Q9BY44;Q9BY44-4	-0.528969	3	2	1	6.4	-0.0504668	2	4	0	12.5
Interferon-induced, double-stranded RNA-activated protein kinase	EIF2AK2	P19525-2;P19525	P19525-2;P19525	0.383497	2	3	0	6.1	0.0842573	2	2	0	3.9
Eukaryotic translation initiation factor 2 subunit 1	EIF2S1	P05198	P05198	-0.465401	13	13	4	42.2	-0.272143	13	12	1	39
Eukaryotic translation initiation factor 2 subunit 2	EIF2S2	P20042	P20042	-0.529572	10	10	2	30	-0.184217	11	12	2	38.4
Eukaryotic translation initiation factor 2 subunit 3;Putative eukaryotic translation initiation factor 2 subunit 3-like protein	EIF2S3;EIF2S3L	P41091;Q2VIR3;Q2VIR3-2	P41091;Q2VIR3;Q2VIR3-2	-0.544961	12	11	1	30.7	-0.280481	12	12	1	35.2
Eukaryotic translation initiation factor 3 subunit A	EIF3A	Q14152;Q14152-2	Q14152;Q14152-2	-0.421902	72	54	9	39	-0.231801	93	55	16	39.8
Eukaryotic translation initiation factor 3 subunit B	EIF3B	P55884;P55884-2	P55884;P55884-2	-0.466716	29	28	6	43	-0.28238	36	31	9	44.5
Eukaryotic translation initiation factor 3 subunit C;Eukaryotic translation initiation factor 3 subunit C-like protein	EIF3C;EIF3CL	Q99613;B5ME19;Q99613-2	Q99613;B5ME19;Q99613-2	-0.431773	26	24	8	29.1	-0.322966	37	27	10	34.3
Eukaryotic translation initiation factor 3 subunit D	EIF3D	O15371-2;O15371-3;O15371	O15371-2;O15371-3;O15371	-0.440831	14	12	3	31.3	-0.363676	19	15	6	39.1
Eukaryotic translation initiation factor 3 subunit E	EIF3E	P60228	P60228	-0.439637	24	16	5	40.9	-0.28629	25	18	6	47.2
Eukaryotic translation initiation factor 3 subunit F	EIF3F	O00303	O00303	-0.324437	18	10	7	36.7	-0.31603	17	10	3	36.7
Eukaryotic translation initiation factor 3 subunit G	EIF3G	O75821	O75821	-0.487642	7	6	2	23.4	-0.322044	9	10	1	38.8
Eukaryotic translation initiation factor 3 subunit H	EIF3H	O15372	O15372	-0.503548	12	11	4	34.4	-0.275007	16	15	3	41.8
Eukaryotic translation initiation factor 3 subunit I	EIF3I	Q13347	Q13347	-0.546667	15	13	2	50.5	-0.291486	15	14	1	62.8
Eukaryotic translation initiation factor 3 subunit J	EIF3J	O75822;O75822-3;O75822-2	O75822;O75822-3;O75822-2	-0.076402	9	8	3	36	-0.062398	8	9	0	39.1
Eukaryotic translation initiation factor 3 subunit K	EIF3K	Q9UBQ5-2;Q9UBQ5	Q9UBQ5-2;Q9UBQ5	-0.470669	11	6	3	45.5	-0.255924	12	7	2	38.4
Eukaryotic translation initiation factor 3 subunit L	EIF3L	Q9Y262;Q9Y262-2	Q9Y262;Q9Y262-2	-0.437701	27	21	5	44.7	-0.282736	27	23	8	45.4
Eukaryotic translation initiation factor 3 subunit M	EIF3M	Q7L2H7;Q7L2H7-2	Q7L2H7;Q7L2H7-2	-0.517131	18	13	2	47.6	-0.339935	20	13	7	47.9
Eukaryotic initiation factor 4A-I	EIF4A1	P60842;P60842-2	P60842;P60842-2	-0.448843	27	10	6	47.8	-0.108223	39	12	6	56.4
Eukaryotic initiation factor 4A-II;Eukaryotic initiation factor 4A-II, N-terminally processed	EIF4A2	Q14240;Q14240-2	Q14240;Q14240-2	0.0557509	3	2	1	32.7	0.775243	3	4	2	38.6
Eukaryotic initiation factor 4A-III;Eukaryotic initiation factor 4A-III, N-terminally processed	EIF4A3	P38919	P38919	-0.261621	15	14	7	44.8	-0.00201834	21	13	3	43.3
Eukaryotic translation initiation factor 4B	EIF4B	P23588;P23588-2	P23588;P23588-2	-0.350909	4	4	1	11	-0.135272	7	7	2	16.5
Eukaryotic translation initiation factor 4 gamma 1	EIF4G1	Q04637-5;Q04637-4;Q04637-3;Q04637;Q04637-8;Q04637-9;Q04637-6;Q04637-7;O43432-4;O43432;O43432-3;REV__Q8NEG2-2;REV__Q8NEG2	Q04637-5;Q04637-4;Q04637-3;Q04637;Q04637-8;Q04637-9;Q04637-6;Q04637-7	-0.519094	42	34	5	30.5	-0.342213	47	33	7	28.9
Eukaryotic translation initiation factor 4 gamma 2	EIF4G2	P78344;P78344-2	P78344;P78344-2	-0.396935	9	12	4	14.9	-0.172872	27	26	9	35.1
Eukaryotic translation initiation factor 5	EIF5	P55010	P55010	-0.563646	4	5	1	11.6	-0.340277	5	5	1	14.8
Eukaryotic translation initiation factor 5A-1;Eukaryotic translation initiation factor 5A-1-like;Eukaryotic translation initiation factor 5A-2	EIF5A;EIF5AL1;EIF5A2	P63241;P63241-2;Q6IS14;Q9GZV4	P63241;P63241-2;Q6IS14;Q9GZV4	-0.257304	29	9	4	48.1	0.0824842	24	9	4	48.1
Eukaryotic translation initiation factor 5B	EIF5B	O60841	O60841	-0.239651	19	19	5	23.6	0.0339386	23	22	4	24.2
Eukaryotic translation initiation factor 6	EIF6	P56537;P56537-2	P56537	-0.405337	8	6	4	37.1	0.0757481	12	6	3	36.7
Zinc phosphodiesterase ELAC protein 2	ELAC2	Q9BQ52;Q9BQ52-4;Q9BQ52-3;Q9BQ52-2	Q9BQ52;Q9BQ52-4;Q9BQ52-3	-0.0588035	19	17	6	28.2	0.196492	16	16	7	25.2
ELAV-like protein 1	ELAVL1	Q15717;Q15717-2;Q12926-2;Q12926;P26378-4;P26378-2;P26378-5;P26378;P26378-3	Q15717;Q15717-2	-0.0504426	13	9	0	35.3	0.0686346	7	6	1	24.2
ELMO domain-containing protein 2	ELMOD2	Q8IZ81	Q8IZ81	-0.178012	7	8	1	32.4	0.0656722	4	4	2	16.4
Elongation of very long chain fatty acids protein 1	ELOVL1	Q9BW60;Q9BW60-2	Q9BW60;Q9BW60-2	-0.376601	7	4	2	17.2	-0.187008	13	4	1	17.2
Elongation of very long chain fatty acids protein 5	ELOVL5	Q9NYP7-2;Q9NYP7;Q9NYP7-3	Q9NYP7-2;Q9NYP7;Q9NYP7-3	-0.550951	5	4	1	16.9	-0.422233	6	3	0	15
Elongation of very long chain fatty acids protein 7	ELOVL7	A1L3X0	A1L3X0	-0.0739702	2	2	0	6.4	0.284739	2	2	0	6.4
ER membrane protein complex subunit 1	EMC1	Q8N766;Q8N766-2;Q8N766-4	Q8N766;Q8N766-2;Q8N766-4	-0.408589	48	1	15	43.9	-0.171847	66	1	20	49.7
ER membrane protein complex subunit 2	EMC2	Q15006	Q15006	-0.337284	14	11	4	41.1	-0.143916	13	11	5	51.5
ER membrane protein complex subunit 3	EMC3	Q9P0I2;Q9P0I2-2	Q9P0I2;Q9P0I2-2	-0.428372	9	9	0	35.6	-0.198368	7	7	0	27.2
ER membrane protein complex subunit 4	EMC4	Q5J8M3;Q5J8M3-2;Q5J8M3-3	Q5J8M3;Q5J8M3-2;Q5J8M3-3	-0.411809	7	7	2	51.4	-0.190299	6	7	1	51.4
ER membrane protein complex subunit 6	EMC6	Q9BV81	Q9BV81	-0.285864	4	3	0	20.9	0.00244009	3	2	1	20
ER membrane protein complex subunit 7	EMC7	Q9NPA0	Q9NPA0	-0.395435	6	6	1	34.3	-0.148999	10	7	0	38.4
ER membrane protein complex subunit 8	EMC8	O43402;O43402-2	O43402	-0.389054	10	7	2	51	-0.0472592	14	8	1	55.7
Emerin	EMD	P50402	P50402	0.0869197	17	9	5	42.9	0.256494	12	8	2	34.6
Endonuclease G, mitochondrial	ENDOG	Q14249	Q14249	-0.850116	5	5	2	19.9	-0.700085	7	7	1	27.3
Alpha-enolase	ENO1	P06733;P06733-2;P13929-3;P09104-2;P13929-2;P13929;P09104	P06733;P06733-2	-0.242055	10	8	3	26.3	0.135713	15	14	6	44
Transcription and mRNA export factor ENY2	ENY2	Q9NPA8-2;Q9NPA8	Q9NPA8-2;Q9NPA8	-0.709788	3	2	1	27.1	-0.245252	3	3	0	36.5
E1A-binding protein p400	EP400	Q96L91-3;Q96L91-5;Q96L91-2;Q96L91;Q96L91-4	Q96L91-3;Q96L91-5;Q96L91-2;Q96L91;Q96L91-4	-0.486792	12	15	7	6.9	-0.24184	11	13	2	5.4
Protein 4.1	EPB41	P11171-2;P11171;P11171-4;P11171-3;P11171-7;P11171-5;P11171-6	P11171-2;P11171;P11171-4;P11171-3;P11171-7;P11171-5;P11171-6	0.0479571	40	25	16	41.2	0.270243	35	20	9	36.3
Band 4.1-like protein 2	EPB41L2	O43491-4	O43491-4	-0.48839	3	1	1	39.3	-0.361095	3	1	2	45.7
Band 4.1-like protein 2	EPB41L2	O43491;O43491-3;O43491-2	O43491;O43491-3;O43491-2	-0.241322	46	2	7	36.9	-0.030548	39	2	10	39.7
Band 4.1-like protein 3;Band 4.1-like protein 3, N-terminally processed	EPB41L3	Q9Y2J2-2;Q9Y2J2;Q9Y2J2-3	Q9Y2J2-2;Q9Y2J2;Q9Y2J2-3	0.0535284	36	3	4	47.5	0.216568	34	2	5	47.4
Band 4.1-like protein 5	EPB41L5	Q9HCM4-4;Q9HCM4-3;Q9HCM4;Q9H329-2;Q9H329	Q9HCM4-4;Q9HCM4-3;Q9HCM4	0.229588	4	1	0	9.9	0.371348	5	1	2	14.1
Ephrin type-A receptor 2	EPHA2	P29317	P29317	-0.000216456	4	4	1	5.3	-0.0106367	3	3	3	4
Epoxide hydrolase 1	EPHX1	P07099	P07099	-0.272855	18	12	3	34.9	-0.0540844	25	14	4	45.7
Bifunctional glutamate/proline--tRNA ligase;Glutamate--tRNA ligase;Proline--tRNA ligase	EPRS	P07814	P07814	-0.576798	50	45	11	41.7	-0.358059	45	39	12	31.3
Epidermal growth factor receptor substrate 15-like 1	EPS15L1	Q9UBC2-3;Q9UBC2;Q9UBC2-2;Q9UBC2-4	Q9UBC2-3;Q9UBC2;Q9UBC2-2;Q9UBC2-4	-0.0542875	5	5	2	8.1	0.11879	12	12	4	22.5
Ethanolaminephosphotransferase 1	EPT1	Q9C0D9	Q9C0D9	-0.436725	2	2	1	9.8	0.0337468	4	3	3	10.3
GTPase Era, mitochondrial	ERAL1	O75616;O75616-2	O75616;O75616-2	-0.161008	8	8	2	25.6	0.113957	12	13	1	41.6
Endoplasmic reticulum aminopeptidase 1	ERAP1	Q9NZ08;Q9NZ08-2	Q9NZ08;Q9NZ08-2	0.301354	18	18	4	25.7	0.533806	24	24	6	32.8
Protein LAP2	ERBB2IP	Q96RT1-7;Q96RT1-6;Q96RT1-4;Q96RT1-5;Q96RT1-3;Q96RT1-9;Q96RT1-2;Q96RT1;Q96RT1-8	Q96RT1-7;Q96RT1-6;Q96RT1-4;Q96RT1-5;Q96RT1-3;Q96RT1-9;Q96RT1-2;Q96RT1;Q96RT1-8	-0.501831	4	3	1	2.5	0.207128	4	5	1	4.3
Endoplasmic reticulum-Golgi intermediate compartment protein 1	ERGIC1	Q969X5-2;Q969X5	Q969X5-2;Q969X5	-0.0716334	7	6	0	37.4	0.282369	5	5	2	32.3
Enhancer of rudimentary homolog	ERH	P84090	P84090	-0.184261	11	6	1	48.1	-0.000432773	14	8	0	54.8
Endoplasmic reticulum lectin 1	ERLEC1	Q96DZ1;Q96DZ1-3;Q96DZ1-2	Q96DZ1;Q96DZ1-3;Q96DZ1-2	0.00100953	4	4	1	10.4	0.279827	4	7	2	20.7
Erlin-1	ERLIN1	O75477	O75477	-0.239191	9	7	2	36.4	0.0483078	9	7	2	30.9
Erlin-2	ERLIN2	O94905;O94905-2;O94905-3	O94905	-0.102279	28	15	6	71.1	0.0896357	35	15	11	62.8
Endoplasmic reticulum metallopeptidase 1	ERMP1	Q7Z2K6;Q7Z2K6-2	Q7Z2K6	-0.0597806	7	7	4	11.2	0.276415	8	7	1	10.7
ERO1-like protein alpha	ERO1L	Q96HE7	Q96HE7	-0.146324	23	12	7	35.9	-0.105678	36	20	4	55.3
Endoplasmic reticulum resident protein 29	ERP29	P30040;P30040-2	P30040	-0.281316	16	11	1	51.7	-0.193961	13	11	2	51.7
Endoplasmic reticulum resident protein 44	ERP44	Q9BS26	Q9BS26	0.0197731	21	16	4	47.8	0.059029	25	15	5	47.8
Extended synaptotagmin-1	ESYT1	Q9BSJ8;Q9BSJ8-2	Q9BSJ8;Q9BSJ8-2	-0.643405	40	34	7	44.6	-0.338567	43	37	9	45
Extended synaptotagmin-2	ESYT2	A0FGR8-2;A0FGR8;A0FGR8-6;A0FGR8-4;A0FGR8-5	A0FGR8-2;A0FGR8;A0FGR8-6;A0FGR8-4	-0.145047	8	9	3	16.3	-0.163241	17	14	4	24.9
Eukaryotic peptide chain release factor subunit 1	ETF1	P62495-2;P62495	P62495-2;P62495	-0.658515	2	3	1	9.2	-0.18954	4	5	2	15.6
Electron transfer flavoprotein subunit alpha, mitochondrial	ETFA	P13804;P13804-2	P13804;P13804-2	0.0529723	53	13	7	60.1	0.301124	48	16	5	65.2
Electron transfer flavoprotein subunit beta	ETFB	P38117;P38117-2	P38117;P38117-2	0.133695	47	16	5	55.7	0.345601	45	19	7	61.2
Electron transfer flavoprotein-ubiquinone oxidoreductase, mitochondrial	ETFDH	Q16134-3;Q16134	Q16134-3;Q16134	-0.0699061	2	3	0	6	-0.235237	5	4	0	7.7
Persulfide dioxygenase ETHE1, mitochondrial	ETHE1	O95571	O95571	-0.00620245	5	5	2	38.2	0.478889	8	6	2	40.2
Exonuclease 3-5 domain-containing protein 2	EXD2	Q9NVH0;Q9NVH0-2	Q9NVH0;Q9NVH0-2	-0.191969	7	7	2	14.8	0.110324	11	12	3	24.6
Exocyst complex component 2	EXOC2	Q96KP1	Q96KP1	-0.36857	3	5	2	6.7	-0.215492	9	10	4	12.6
Exocyst complex component 4	EXOC4	Q96A65;Q96A65-2	Q96A65;Q96A65-2	-0.0157242	5	8	1	11.7	-0.0531114	10	13	3	16.2
Exocyst complex component 5	EXOC5	O00471	O00471	0.0592169	3	3	2	6.1	-0.0990932	5	5	3	9.5
Exocyst complex component 7	EXOC7	Q9UPT5-2;Q9UPT5-5;Q9UPT5-1;Q9UPT5-6;Q9UPT5	Q9UPT5-2;Q9UPT5-5;Q9UPT5-1;Q9UPT5-6;Q9UPT5	-0.0642084	5	6	1	14.9	-0.228603	2	2	1	3.7
Exosome component 10	EXOSC10	Q01780-2;Q01780	Q01780-2;Q01780	-0.55186	3	4	1	8.5	-0.158078	10	12	2	19.1
Exosome complex component RRP4	EXOSC2	Q13868-3;Q13868;Q13868-2	Q13868-3;Q13868;Q13868-2	-0.324527	4	4	0	20.9	-0.349705	3	3	1	16.3
Exosome complex component RRP40	EXOSC3	Q9NQT5;Q9NQT5-2	Q9NQT5	-0.645367	4	3	4	10.2	-0.361207	3	4	3	15.6
Exosome complex component RRP41	EXOSC4	Q9NPD3	Q9NPD3	-0.487702	4	4	1	15.9	-0.25181	4	4	1	19.6
Exosome complex component MTR3	EXOSC6	Q5RKV6	Q5RKV6	-0.553998	2	3	0	12.5	-0.173639	2	3	1	14.7
Exosome complex component RRP43	EXOSC8	Q96B26	Q96B26	-0.490639	2	4	1	21.7	-0.24987	5	5	1	27.5
Ezrin	EZR	P15311	P15311	-0.140587	4	4	1	15.4	0.0185856	10	9	4	26.3
Junctional adhesion molecule A	F11R	Q9Y624;Q9Y624-2	Q9Y624;Q9Y624-2	-0.297715	8	5	1	22.1	0.0804845	9	5	3	22.1
Fatty acid-binding protein, epidermal	FABP5	Q01469	Q01469	-0.927304	5	3	1	28.1	0.0101343	3	3	0	21.5
Fatty acid desaturase 1	FADS1	O60427;O60427-2	O60427;O60427-2	-0.809625	12	9	2	27.7	-0.714487	12	11	2	30.2
Fatty acid desaturase 2	FADS2	O95864;O95864-3;O95864-4;O95864-2	O95864;O95864-3;O95864-4;O95864-2	-1.0216	23	9	9	28.8	-0.851999	15	10	4	28.8
FAS-associated factor 2	FAF2	Q96CS3	Q96CS3	-0.310021	14	12	1	41.6	-0.147307	22	13	7	44.5
Acylpyruvase FAHD1, mitochondrial	FAHD1	Q6P587;Q6P587-2;Q6P587-3	Q6P587;Q6P587-2;Q6P587-3	-0.325286	6	5	1	31.2	-0.217479	7	4	0	27.7
Fumarylacetoacetate hydrolase domain-containing protein 2A	FAHD2A	Q96GK7	Q96GK7	0.343465	7	2	4	21.3	0.50945	8	2	0	25.5
Protein FAM136A	FAM136A	Q96C01	Q96C01	-0.22732	16	7	2	49.3	-0.068602	7	6	1	46.4
Protein FAM162A	FAM162A	Q96A26	Q96A26	-0.468551	14	7	2	32.5	-0.247806	13	7	1	32.5
Protein FAM177A1	FAM177A1	Q8N128;Q8N128-2	Q8N128;Q8N128-2	-0.112849	2	2	0	10.8	0.155422	2	2	1	10.8
Protein FAM210A	FAM210A	Q96ND0	Q96ND0	-0.16054	3	2	2	8.1	-0.273814	3	3	2	16.2
Protein FAM210B	FAM210B	Q96KR6	Q96KR6	0.151989	2	1	1	6.8	0.342579	3	2	1	13
Protein FAM3C	FAM3C	Q92520	Q92520	-0.416519	9	7	0	34.8	-0.165944	10	8	0	39.2
Protein FAM98A	FAM98A	Q8NCA5-2;Q8NCA5	Q8NCA5-2;Q8NCA5	-0.212868	4	3	1	7.5	-0.109962	2	2	0	4.6
Protein FAM98B	FAM98B	Q52LJ0;Q52LJ0-2	Q52LJ0;Q52LJ0-2	-0.45338	4	5	1	22.4	-0.065848	8	5	1	20.3
Fatty acyl-CoA reductase 1	FAR1	Q8WVX9	Q8WVX9	-0.53667	14	13	3	35.1	-0.369271	15	14	1	33.4
FERM, RhoGEF and pleckstrin domain-containing protein 1	FARP1	Q9Y4F1-2;Q9Y4F1;Q9Y4F1-3	Q9Y4F1-2;Q9Y4F1	0.0211954	16	15	6	18.6	0.465261	9	11	0	15.7
Phenylalanine--tRNA ligase, mitochondrial	FARS2	O95363	O95363	-0.123528	3	3	0	6.7	0.402855	2	3	0	6.7
Phenylalanine--tRNA ligase beta subunit	FARSB	Q9NSD9;Q9NSD9-2	Q9NSD9;Q9NSD9-2	-0.427964	4	4	2	7.8	0.264512	5	5	1	8.5
Fatty acid synthase;[Acyl-carrier-protein] S-acetyltransferase;[Acyl-carrier-protein] S-malonyltransferase;3-oxoacyl-[acyl-carrier-protein] synthase;3-oxoacyl-[acyl-carrier-protein] reductase;3-hydroxyacyl-[acyl-carrier-protein] dehydratase;Enoyl-[acyl-carrier-protein] reductase;Oleoyl-[acyl-carrier-protein] hydrolase	FASN	P49327	P49327	-0.857574	15	16	6	8.9	-0.288654	19	23	6	13.1
FAST kinase domain-containing protein 1	FASTKD1	Q53R41-2;Q53R41	Q53R41-2;Q53R41	0.514097	3	4	1	6.3	0.019185	4	5	2	7.2
FAST kinase domain-containing protein 5	FASTKD5	Q7L8L6	Q7L8L6	-0.19674	10	10	6	19	-0.298072	18	17	6	31.4
Protocadherin Fat 1;Protocadherin Fat 1, nuclear form	FAT1	Q14517;Q8TDW7;Q8TDW7-1	Q14517	0.0174944	26	28	7	8.5	0.230516	41	44	11	12.8
40S ribosomal protein S30	FAU	P62861	P62861	-0.391759	6	3	0	20.3	-0.205392	6	3	0	20.3
Fibrillin-2	FBN2	P35556;P35556-2;P35555	P35556;P35556-2	-0.476599	14	13	4	6	-0.220701	21	20	7	9
Squalene synthase	FDFT1	P37268;P37268-2;P37268-3;P37268-4;P37268-5	P37268;P37268-2;P37268-3;P37268-4;P37268-5	-0.397296	32	20	6	57.3	-0.286999	34	19	8	57.8
Farnesyl pyrophosphate synthase	FDPS	P14324-2;P14324	P14324-2;P14324	0.168129	3	3	1	11.3	0.0906032	2	2	1	7.1
Adrenodoxin, mitochondrial	FDX1	P10109	P10109	-0.268487	5	3	0	17.4	-0.064607	9	4	2	28.8
Adrenodoxin-like protein, mitochondrial	FDX1L	Q6P4F2;Q6P4F2-2	Q6P4F2;Q6P4F2-2	-0.279704	3	2	1	12.4	-0.260989	2	2	0	12.4
NADPH:adrenodoxin oxidoreductase, mitochondrial	FDXR	P22570;P22570-7;P22570-5;P22570-2;P22570-3;P22570-4;P22570-6	P22570;P22570-7;P22570-5;P22570-2;P22570-3;P22570-4;P22570-6	0.203389	23	21	5	50.7	0.329268	40	26	10	62.5
Ferrochelatase, mitochondrial	FECH	P22830;P22830-2	P22830;P22830-2	-0.217524	12	12	1	39.2	0.0799811	18	17	7	52.5
Flap endonuclease 1	FEN1	P39748;P39748-2	P39748;P39748-2	-0.394354	8	8	2	28.4	-0.166073	13	12	1	44.5
Fumarate hydratase, mitochondrial	FH	P07954-2;P07954	P07954-2;P07954	0.0160683	45	16	7	44.1	0.196839	55	20	7	57.4
Pre-mRNA 3-end-processing factor FIP1	FIP1L1	Q6UN15-3;Q6UN15-5;Q6UN15;Q6UN15-4	Q6UN15-3;Q6UN15-5;Q6UN15;Q6UN15-4	-0.24708	3	3	0	11	0.13914	5	5	2	17.7
Mitochondrial fission 1 protein	FIS1	Q9Y3D6	Q9Y3D6	0.200379	6	5	2	32.2	0.480539	6	5	1	32.2
Peptidyl-prolyl cis-trans isomerase FKBP10	FKBP10	Q96AY3;Q96AY3-2	Q96AY3	0.0183493	25	16	9	37.3	0.163559	36	18	15	41.6
Peptidyl-prolyl cis-trans isomerase FKBP11	FKBP11	Q9NYL4;Q9NYL4-2	Q9NYL4;Q9NYL4-2	-0.217407	6	6	0	41.3	0.00160233	14	9	2	47.8
Peptidyl-prolyl cis-trans isomerase FKBP14	FKBP14	Q9NWM8	Q9NWM8	-0.0753376	7	5	0	29.4	0.146707	14	9	3	46.4
Peptidyl-prolyl cis-trans isomerase FKBP2	FKBP2	P26885	P26885	-0.0553365	11	9	0	36.6	0.275908	5	5	0	30.3
Peptidyl-prolyl cis-trans isomerase FKBP3	FKBP3	Q00688	Q00688	0.153676	4	3	1	19.6	0.252656	7	5	4	28.1
Peptidyl-prolyl cis-trans isomerase FKBP7	FKBP7	Q9Y680;Q9Y680-3;Q9Y680-1	Q9Y680;Q9Y680-3	0.675093	6	5	3	27.9	0.606232	5	5	2	21.6
Peptidyl-prolyl cis-trans isomerase FKBP8	FKBP8	Q14318-2;Q14318-3	Q14318-2	-0.0819039	13	1	0	30.8	0.18705	14	1	0	37.8
Peptidyl-prolyl cis-trans isomerase FKBP9	FKBP9	O95302;O95302-3;O95302-2;Q75LS8	O95302;O95302-3	0.0436244	16	10	6	25.3	0.285741	14	13	4	29.8
FAD synthase;Molybdenum cofactor biosynthesis protein-like region;FAD synthase region	FLAD1	Q8NFF5-3;Q8NFF5-2;Q8NFF5;Q8NFF5-4;Q8NFF5-5	Q8NFF5-3;Q8NFF5-2;Q8NFF5;Q8NFF5-4;Q8NFF5-5	-0.283053	3	3	1	7.6	0.167669	6	6	2	21.7
Filamin-A	FLNA	P21333-2;P21333	P21333-2;P21333	-0.476458	12	13	6	8.9	0.0805607	50	42	9	24.2
Protein FMC1 homolog	FMC1	Q96HJ9;Q96HJ9-2	Q96HJ9	-0.0054782	5	3	0	30.4	0.338875	2	2	2	20.5
Protein FMC1 homolog;Putative RNA-binding protein Luc7-like 2	FMC1;LUC7L2	Q96HJ9-2;Q9Y383-3;Q9Y383-2	Q96HJ9-2;Q9Y383-3;Q9Y383-2	-0.236656	17	0	3	23.4	-0.179129	18	0	4	23.4
Fibronectin;Anastellin;Ugl-Y1;Ugl-Y2;Ugl-Y3	FN1	P02751-4;P02751-6;P02751-5;P02751-17;P02751-3;P02751-11;P02751;P02751-7;P02751-15;P02751-12;P02751-10;P02751-9;P02751-14;P02751-13;P02751-8	P02751-4;P02751-6;P02751-5;P02751-17;P02751-3;P02751-11;P02751;P02751-7;P02751-15;P02751-12;P02751-10;P02751-9;P02751-14;P02751-13;P02751-8	-2.2231	2	1	1	0.6	1.10324	5	5	5	3.2
Fibronectin type-III domain-containing protein 3A	FNDC3A	Q9Y2H6-2;Q9Y2H6	Q9Y2H6-2;Q9Y2H6	-0.32762	17	16	4	17.6	-0.0116388	13	9	7	10.7
FAD-dependent oxidoreductase domain-containing protein 1	FOXRED1	Q96CU9;Q96CU9-3;Q96CU9-2	Q96CU9;Q96CU9-3;Q96CU9-2	-0.054632	6	6	1	18.3	-0.0901759	6	8	3	22.4
FRAS1-related extracellular matrix protein 2	FREM2	Q5SZK8;Q5SZK8-2	Q5SZK8;Q5SZK8-2	-2.62763	7	16	6	7.5	-2.21167	16	24	16	10.5
Follistatin-related protein 1	FSTL1	Q12841-2;Q12841	Q12841-2;Q12841	-0.259288	2	2	2	7.3	-0.063641	3	3	1	13.6
Ferritin heavy chain;Ferritin heavy chain, N-terminally processed	FTH1	P02794	P02794	0.448055	3	3	0	15.3	0.583528	5	4	2	25.1
Ferritin light chain	FTL	P02792	P02792	0.782073	2	2	1	12.6	0.890011	4	4	1	28.6
Far upstream element-binding protein 1	FUBP1	Q96AE4;Q96AE4-2;Q96I24-2;Q96I24	Q96AE4;Q96AE4-2	-0.290745	6	8	0	18.5	0.0821635	4	4	0	9.2
FUN14 domain-containing protein 2	FUNDC2	Q9BWH2	Q9BWH2	0.531569	9	7	3	30.2	0.80138	13	8	6	33.9
RNA-binding protein FUS	FUS	P35637-2;P35637;Q92804-2;Q92804	P35637-2;P35637	-0.298265	7	5	1	11.6	0.159396	6	4	0	11.2
Frataxin, mitochondrial;Frataxin intermediate form;Frataxin(56-210);Frataxin(78-210);Frataxin mature form	FXN	Q16595;Q16595-2;Q16595-3	Q16595;Q16595-2;Q16595-3	0.0251707	13	7	2	40.5	0.174345	16	8	2	44.8
Fragile X mental retardation syndrome-related protein 1	FXR1	P51114;P51114-2;P51114-3	P51114;P51114-2;P51114-3	-0.358953	13	12	5	28.2	-0.325847	18	12	9	28.2
FXYD domain-containing ion transport regulator 6	FXYD6	Q9H0Q3;Q9H0Q3-2	Q9H0Q3	-0.888755	2	2	0	36.8	-0.341872	3	3	0	40
Ras GTPase-activating protein-binding protein 1	G3BP1	Q13283;Q13283-2	Q13283	-0.362362	26	13	2	41	-0.234501	35	17	9	49.6
Ras GTPase-activating protein-binding protein 2	G3BP2	Q9UN86-2;Q9UN86	Q9UN86-2;Q9UN86	-0.427925	14	9	3	33.9	-0.139862	16	10	3	34.7
Glucose-6-phosphatase 3	G6PC3	Q9BUM1	Q9BUM1	-0.386412	2	2	0	10.4	0.237354	2	2	1	10.4
Gamma-aminobutyric acid receptor-associated protein-like 2	GABARAPL2	P60520	P60520	-0.492545	2	3	0	28.2	-0.0913952	4	4	2	34.2
Growth arrest and DNA damage-inducible proteins-interacting protein 1	GADD45GIP1	Q8TAE8	Q8TAE8	-0.813043	8	7	3	38.3	-0.494057	12	8	3	43.7
Cyclin-G-associated kinase	GAK	O14976;O14976-2	O14976;O14976-2	-0.280089	7	9	3	8.2	0.000620552	14	16	6	14.9
Polypeptide N-acetylgalactosaminyltransferase 2;Polypeptide N-acetylgalactosaminyltransferase 2 soluble form	GALNT2	Q10471;Q10471-2	Q10471	-0.353929	5	5	2	14.2	-0.0272955	11	13	3	26.1
Polypeptide N-acetylgalactosaminyltransferase 5	GALNT5	Q7Z7M9	Q7Z7M9	0.503145	5	7	4	9	1.42802	4	6	1	7.4
Neutral alpha-glucosidase AB	GANAB	Q14697	Q14697	-0.337685	2	1	0	57	0.120153	4	1	0	57.3
Neutral alpha-glucosidase AB	GANAB	Q14697-2	Q14697-2	-0.0266899	104	2	20	56.6	0.0227567	142	2	35	56.9
Glyceraldehyde-3-phosphate dehydrogenase	GAPDH	P04406;P04406-2;O14556	P04406;P04406-2	-0.181673	14	9	4	41.5	0.187231	14	12	2	49.9
Glycine--tRNA ligase	GARS	P41250	P41250	-0.234754	20	17	3	31.8	-0.0299829	22	18	6	34.5
Transcriptional repressor p66-alpha	GATAD2A	Q86YP4-2;Q86YP4;Q86YP4-3	Q86YP4-2;Q86YP4;Q86YP4-3	-1.13201	3	5	1	11.7	-0.725174	5	5	2	14
Glutamyl-tRNA(Gln) amidotransferase subunit B, mitochondrial	GATB	O75879	O75879	-0.383341	5	6	1	18.1	-0.305562	5	4	2	13.5
Glutamyl-tRNA(Gln) amidotransferase subunit C, mitochondrial	GATC	O43716	O43716	-0.271949	4	4	0	36	0.00293173	3	4	1	40.4
Glutamine amidotransferase-like class 1 domain-containing protein 3A, mitochondrial	GATD3A	P0DPI2;A0A0B4J2D5;P0DPI2-2;A0A0B4J2D5-2	P0DPI2;A0A0B4J2D5;P0DPI2-2;A0A0B4J2D5-2	-0.000432859	20	10	3	58.6	0.300484	31	9	8	58.6
Glycine amidinotransferase, mitochondrial	GATM	P50440;P50440-2;P50440-3	P50440;P50440-2;P50440-3	-0.603841	2	3	1	12.1	-0.285935	6	5	1	18.9
Glucosylceramidase	GBA	P04062-4;P04062-2;P04062;P04062-5;P04062-3	P04062-4;P04062-2;P04062;P04062-5;P04062-3	-0.463171	3	3	1	8.7	0.303223	6	7	2	20.5
Protein NipSnap homolog 2	GBAS	O75323;O75323-2	O75323;O75323-2	0.109561	9	7	0	35.7	0.31122	17	11	2	47.6
Golgi-specific brefeldin A-resistance guanine nucleotide exchange factor 1	GBF1	Q92538-3;Q92538-2;Q92538	Q92538-3;Q92538-2;Q92538	-0.0068256	19	21	7	14.8	0.164238	21	27	8	19.9
2-amino-3-ketobutyrate coenzyme A ligase, mitochondrial	GCAT	O75600;O75600-2	O75600;O75600-2	-0.194113	5	7	2	27.2	0.340313	6	5	2	16.5
Glutaryl-CoA dehydrogenase, mitochondrial	GCDH	Q92947;Q92947-2	Q92947;Q92947-2	0.00100953	6	4	1	14.6	0.160427	16	12	7	40.9
Ganglioside-induced differentiation-associated protein 1	GDAP1	Q8TB36;Q8TB36-2	Q8TB36;Q8TB36-2	0.282855	6	6	1	17.9	0.455079	9	7	4	22.6
Glycerophosphodiester phosphodiesterase domain-containing protein 1	GDPD1	Q8N9F7;Q8N9F7-3;Q8N9F7-2	Q8N9F7;Q8N9F7-3;Q8N9F7-2	-0.359027	4	6	1	24.8	-0.379177	4	4	3	15.9
Gem-associated protein 4	GEMIN4	P57678	P57678	0.0261627	3	4	2	4.3	-0.818442	2	2	2	1.8
Gem-associated protein 5	GEMIN5	Q8TEQ6	Q8TEQ6	-0.272228	13	14	2	11.2	-0.354001	18	18	5	14.9
FAD-linked sulfhydryl oxidase ALR	GFER	P55789;P55789-2	P55789	-0.371572	2	2	0	19	0.323426	5	4	0	30.7
Elongation factor G, mitochondrial	GFM1	Q96RP9;Q96RP9-2	Q96RP9;Q96RP9-2	-0.286779	27	26	1	43.5	-0.0384361	48	34	2	49.9
Ribosome-releasing factor 2, mitochondrial	GFM2	Q969S9-3;Q969S9;Q969S9-4;Q969S9-5;Q969S9-2	Q969S9-3;Q969S9;Q969S9-4;Q969S9-5;Q969S9-2	-0.0928324	7	10	1	20.5	0.283316	16	16	6	30.1
Gamma-glutamyl hydrolase	GGH	Q92820	Q92820	-0.324491	11	8	0	34	-0.180657	16	8	2	34
Growth hormone-inducible transmembrane protein	GHITM	Q9H3K2	Q9H3K2	-0.287871	7	6	2	18	-0.166972	9	6	2	15.4
Beta-galactosidase	GLB1	P16278-3;P16278;P16278-2;Q6UWU2-2;Q6UWU2	P16278-3;P16278;P16278-2	-0.132657	5	6	2	12.2	0.281509	13	9	7	21.9
Golgi apparatus protein 1	GLG1	Q92896;Q92896-2;Q92896-3	Q92896;Q92896-2;Q92896-3	-0.321748	16	11	3	11	-0.0352017	23	18	4	17.6
Golgi-associated plant pathogenesis-related protein 1	GLIPR2	Q9H4G4	Q9H4G4	0.238298	2	2	0	22.7	0.849908	3	3	1	31.2
Glutaredoxin-related protein 5, mitochondrial	GLRX5	Q86SX6	Q86SX6	-0.152789	14	7	1	37.6	-0.0468402	19	7	4	37.6
Glutaminase kidney isoform, mitochondrial	GLS	O94925-3	O94925-3	-0.171368	25	3	2	45.8	-0.0858326	30	3	8	49.5
Glutamate dehydrogenase 1, mitochondrial	GLUD1	P00367;P00367-3;P00367-2	P00367;P00367-3;P00367-2	-0.0525358	34	8	4	49.8	0.193981	40	7	6	48
Glutamate dehydrogenase 2, mitochondrial	GLUD2	P49448	P49448	0.121679	2	2	0	36.4	0.448627	4	3	2	40.5
Guanine nucleotide-binding protein subunit alpha-11	GNA11	P29992;O95837	P29992	-0.173482	18	7	9	49.3	0.142847	18	8	8	49.9
Guanine nucleotide-binding protein subunit alpha-13	GNA13	Q14344;Q14344-2	Q14344;Q14344-2	-0.161072	15	14	3	41.1	0.0897892	20	16	5	45.1
Guanine nucleotide-binding protein G(i) subunit alpha-1	GNAI1	P63096;P63096-2	P63096;P63096-2	-0.0463846	5	6	1	47.2	0.303775	7	6	2	47.2
Guanine nucleotide-binding protein G(i) subunit alpha-2	GNAI2	P04899;P04899-6;P04899-3;P04899-5;P04899-2;P04899-4;P11488;P19087;A8MTJ3	P04899;P04899-6;P04899-3;P04899-5;P04899-2;P04899-4	0.0847447	49	10	15	62.8	0.271078	47	10	9	62.8
Guanine nucleotide-binding protein G(k) subunit alpha	GNAI3	P08754	P08754	-0.104248	11	8	5	49.2	-0.0508848	13	7	4	49.2
Guanine nucleotide-binding protein G(o) subunit alpha	GNAO1	P09471-2;P09471	P09471-2;P09471	0.309293	2	2	1	20.9	0.43651	4	4	2	26.8
Guanine nucleotide-binding protein G(q) subunit alpha	GNAQ	P50148	P50148	-0.163381	6	5	0	41.8	0.0934788	8	6	1	45.4
Guanine nucleotide-binding protein G(s) subunit alpha isoforms short;Guanine nucleotide-binding protein G(s) subunit alpha isoforms XLas	GNAS	P63092;P63092-4;Q5JWF2;P38405;P38405-2	P63092;P63092-4;Q5JWF2	-0.26609	25	1	3	51	-0.013498	28	1	2	57.1
Guanine nucleotide-binding protein G(I)/G(S)/G(T) subunit beta-1	GNB1	P62873;P62873-2;P16520-2;P16520	P62873;P62873-2	-0.0154617	27	8	2	45.9	0.108659	37	8	6	47.9
Guanine nucleotide-binding protein G(I)/G(S)/G(T) subunit beta-2	GNB2	P62879;P62879-2	P62879	-0.0570614	20	5	5	45.9	0.107244	11	4	3	42.6
Guanine nucleotide-binding protein subunit beta-2-like 1;Guanine nucleotide-binding protein subunit beta-2-like 1, N-terminally processed	GNB2L1	P63244	P63244	-0.409355	15	14	1	58.4	-0.145351	23	15	5	60.6
Guanine nucleotide-binding protein subunit beta-4	GNB4	Q9HAV0	Q9HAV0	-0.34716	4	3	1	26.8	-0.0886845	4	2	0	24.7
Guanine nucleotide-binding protein G(I)/G(S)/G(O) subunit gamma-10	GNG10	P50151;Q9H1X3-3	P50151;Q9H1X3-3	-0.0195505	9	4	2	61.8	0.00252696	7	4	0	61.8
Guanine nucleotide-binding protein G(I)/G(S)/G(O) subunit gamma-12	GNG12	Q9UBI6	Q9UBI6	-0.0258085	12	5	0	55.6	0.354059	11	5	1	55.6
Guanine nucleotide-binding protein G(I)/G(S)/G(O) subunit gamma-2	GNG2	P59768	P59768	0.465504	3	2	0	39.4	0.141557	3	2	2	39.4
Guanine nucleotide-binding protein G(I)/G(S)/G(O) subunit gamma-5	GNG5	P63218	P63218	-0.106218	5	2	2	54.4	-0.00173015	5	2	0	55.9
Guanine nucleotide-binding protein G(I)/G(S)/G(O) subunit gamma-7	GNG7	O60262	O60262	0.502534	3	2	1	38.2	0.659837	3	2	1	38.2
Guanine nucleotide-binding protein-like 3	GNL3	Q9BVP2-2;Q9BVP2	Q9BVP2-2;Q9BVP2	-0.207878	4	4	1	10.2	-0.0635029	5	6	1	12.7
Dihydroxyacetone phosphate acyltransferase	GNPAT	O15228;O15228-2	O15228;O15228-2	-0.265206	15	15	5	33.4	-0.0136409	15	14	3	29
N-acetylglucosamine-6-sulfatase	GNS	P15586;P15586-2	P15586;P15586-2	-0.615331	3	5	3	12.3	0.142178	5	5	1	10.1
Golgin subfamily A member 2	GOLGA2	Q08379;Q08379-2	Q08379;Q08379-2	-0.0752312	15	14	5	20.3	-0.0751904	5	3	4	5.5
Golgin subfamily A member 4	GOLGA4	Q13439-3;Q13439-4;Q13439;Q13439-5	Q13439-3;Q13439-4;Q13439;Q13439-5	-0.214994	12	16	4	8.2	-0.310573	12	16	7	9.3
Golgin subfamily A member 7	GOLGA7	Q7Z5G4;Q7Z5G4-3	Q7Z5G4;Q7Z5G4-3	-0.160153	7	6	2	46	-0.025454	4	3	1	26.3
Golgin subfamily B member 1	GOLGB1	Q14789;Q14789-2;Q14789-3;Q14789-4;REV__Q8N884-2;REV__Q8N884	Q14789;Q14789-2;Q14789-3;Q14789-4	-0.0562512	102	98	29	35.9	0.17015	129	120	25	43.6
Golgi integral membrane protein 4	GOLIM4	O00461	O00461	-0.0571665	15	13	4	21.8	0.113302	15	13	1	23.7
Golgi membrane protein 1	GOLM1	Q8NBJ4-2;Q8NBJ4	Q8NBJ4-2;Q8NBJ4	-0.411771	6	5	1	16.4	-0.215865	10	7	3	21.7
Golgi phosphoprotein 3	GOLPH3	Q9H4A6;Q9H4A5;Q9H4A5-2	Q9H4A6	-0.353174	9	5	2	24.5	-0.119423	6	6	0	29.5
Vesicle transport protein GOT1B	GOLT1B	Q9Y3E0	Q9Y3E0	-0.138124	8	4	2	25.4	0.0315037	8	5	0	34.8
Golgi reassembly-stacking protein 2	GORASP2	Q9H8Y8-3;Q9H8Y8;Q9H8Y8-2	Q9H8Y8-3;Q9H8Y8;Q9H8Y8-2	-0.0670771	5	3	0	9.7	0.392724	6	5	0	17.2
Golgi SNAP receptor complex member 1	GOSR1	O95249;O95249-2	O95249;O95249-2	-0.181869	4	5	1	29.2	0.0495315	5	4	3	19.2
Golgi SNAP receptor complex member 2	GOSR2	O14653-2;O14653;O14653-3	O14653-2;O14653;O14653-3	-0.210663	5	3	4	21.6	0.246806	6	4	4	28.6
Aspartate aminotransferase, mitochondrial	GOT2	P00505;P00505-2	P00505;P00505-2	-0.124896	69	27	16	67.2	0.0710878	76	31	11	69.5
Glycosylphosphatidylinositol anchor attachment 1 protein	GPAA1	O43292;O43292-2	O43292;O43292-2	-0.00128459	3	5	0	11.9	0.0148493	7	6	3	12.9
Glypican-1;Secreted glypican-1	GPC1	P35052;P35052-2	P35052;P35052-2	0.132511	2	3	0	8.8	0.568495	8	6	3	13.6
Glypican-3;Secreted glypican-3	GPC3	P51654;P51654-3;P51654-2;REV__Q96HE7	P51654;P51654-3;P51654-2	0.279174	23	12	9	24.7	0.379489	33	12	8	24.7
Glypican-4;Secreted glypican-4	GPC4	O75487;O75487-2	O75487;O75487-2	0.352194	25	15	3	43.7	0.397695	42	19	7	47.8
Glycerol-3-phosphate dehydrogenase, mitochondrial	GPD2	P43304;P43304-2	P43304;P43304-2	-0.0519824	29	25	7	45.8	0.298123	29	25	8	45.5
G patch domain and KOW motifs-containing protein	GPKOW	Q92917	Q92917	-0.943749	4	3	2	8.2	0.0697849	5	5	3	16
Neuronal membrane glycoprotein M6-a	GPM6A	P51674-3;P51674-2;P51674	P51674-3;P51674-2;P51674	-0.0069851	6	1	0	5.2	0.177164	7	2	2	9
Glutathione peroxidase 1	GPX1	P07203;P07203-2	P07203	0.0518593	14	9	2	52.2	0.325847	13	11	1	65.5
Glutathione peroxidase 7	GPX7	Q96SL4	Q96SL4	0.0754641	7	5	0	43.3	0.343476	11	6	2	47.1
Probable glutathione peroxidase 8	GPX8	Q8TED1	Q8TED1	-0.542858	7	8	0	36.8	-0.524966	11	9	1	41.6
GRAM domain-containing protein 1A	GRAMD1A	Q96CP6-2;Q96CP6-3;Q96CP6	Q96CP6-2;Q96CP6-3;Q96CP6	-0.685014	2	1	0	2.2	0.440675	3	3	0	6.2
Growth factor receptor-bound protein 2	GRB2	P62993;P62993-2	P62993;P62993-2	-0.162363	4	4	0	20.3	0.0398145	7	7	1	32.3
Glyoxylate reductase/hydroxypyruvate reductase	GRHPR	Q9UBQ7;Q9UBQ7-2	Q9UBQ7	0.475189	8	7	3	32.3	0.833696	6	7	2	29.3
GrpE protein homolog 1, mitochondrial	GRPEL1	Q9HAV7	Q9HAV7	-0.202223	17	8	2	41.5	0.018688	22	10	1	52.1
GrpE protein homolog 2, mitochondrial	GRPEL2	Q8TAA5;Q8TAA5-2	Q8TAA5	-0.481304	5	5	1	23.1	-0.405121	5	5	2	22.7
G-rich sequence factor 1	GRSF1	Q12849;Q12849-5	Q12849;Q12849-5	-0.280966	23	19	5	50.6	0.108783	19	16	4	50.4
Glutamate-rich WD repeat-containing protein 1	GRWD1	Q9BQ67	Q9BQ67	0.573472	2	2	0	6.7	0.0939713	2	3	2	10.3
Glutathione reductase, mitochondrial	GSR	P00390-2;P00390-3;P00390;P00390-5;P00390-4	P00390-2;P00390-3;P00390;P00390-5;P00390-4	-0.2316	8	7	1	26.7	0.0258671	9	8	0	28.2
Glutathione S-transferase kappa 1	GSTK1	Q9Y2Q3;Q9Y2Q3-3;Q9Y2Q3-2;Q9Y2Q3-4	Q9Y2Q3;Q9Y2Q3-3;Q9Y2Q3-2;Q9Y2Q3-4	0.222434	14	10	1	59.7	0.50826	29	11	7	64.2
Glutathione S-transferase P	GSTP1	P09211	P09211	-0.194625	7	7	2	53.3	0.170086	14	9	3	53.8
Maleylacetoacetate isomerase	GSTZ1	O43708;O43708-3;O43708-2	O43708;O43708-3;O43708-2	0.15562	10	8	2	34.7	0.441693	12	8	4	37.5
General transcription factor II-I	GTF2I	P78347-2;P78347-4;P78347-3;P78347;P78347-5;Q86UP8-3;Q86UP8;Q6EKJ0	P78347-2;P78347-4;P78347-3;P78347	-0.14484	64	48	5	56.9	0.190141	70	45	13	52.6
General transcription factor 3C polypeptide 1	GTF3C1	Q12789;Q12789-3	Q12789;Q12789-3	-0.743907	38	42	10	24.7	-0.462681	57	46	17	28.4
General transcription factor 3C polypeptide 2	GTF3C2	Q8WUA4;Q8WUA4-2	Q8WUA4;Q8WUA4-2	-1.00627	9	9	3	11.2	-0.269273	7	7	3	10.2
General transcription factor 3C polypeptide 3	GTF3C3	Q9Y5Q9;Q9Y5Q9-2	Q9Y5Q9	-0.941503	5	6	3	8	-0.44615	12	13	5	20.1
General transcription factor 3C polypeptide 4	GTF3C4	Q9UKN8	Q9UKN8	-0.916862	6	6	1	10.3	-0.439676	6	7	1	11.1
General transcription factor 3C polypeptide 5	GTF3C5	Q9Y5Q8-2;Q9Y5Q8;Q9Y5Q8-3	Q9Y5Q8-2;Q9Y5Q8;Q9Y5Q8-3	-0.581886	2	2	2	4.7	-0.232783	2	1	0	2.2
GTP-binding protein 10	GTPBP10	A4D1E9;A4D1E9-2;A4D1E9-3	A4D1E9;A4D1E9-2	-0.576669	7	8	2	28.7	-0.225275	11	10	4	34.1
tRNA modification GTPase GTPBP3, mitochondrial	GTPBP3	Q969Y2-3;Q969Y2;Q969Y2-4;Q969Y2-2	Q969Y2-3;Q969Y2;Q969Y2-4;Q969Y2-2	-0.341336	6	5	4	16.6	0.196905	7	8	3	22.3
Nucleolar GTP-binding protein 1	GTPBP4	Q9BZE4;Q9BZE4-2;Q9BZE4-3	Q9BZE4;Q9BZE4-2;Q9BZE4-3	-0.840164	5	5	4	9.3	-0.783331	7	8	2	13.6
Translation factor GUF1, mitochondrial	GUF1	Q8N442	Q8N442	-0.197716	4	5	3	12.4	0.164205	7	7	3	15.7
Guanylate kinase	GUK1	Q16774-2;Q16774;Q16774-3	Q16774-2;Q16774;Q16774-3	0.166073	5	5	1	28.9	0.432474	13	12	3	66.1
PTB domain-containing engulfment adapter protein 1	GULP1	Q9UBP9-4;Q9UBP9;Q9UBP9-2;Q9UBP9-3	Q9UBP9-4;Q9UBP9;Q9UBP9-2;Q9UBP9-3	-0.189055	2	2	1	6.9	-0.145091	3	4	1	11
Beta-glucuronidase	GUSB	P08236-3;P08236-2;P08236	P08236-3;P08236-2;P08236	0.00201835	6	4	2	9.7	0.107384	4	4	0	10.1
Glucoside xylosyltransferase 1	GXYLT1	Q4G148-2;Q4G148	Q4G148-2;Q4G148	0.0899048	3	4	1	11.7	0.228909	4	5	0	14.4
Histone H1x	H1FX	Q92522	Q92522	-0.421361	5	3	0	18.8	-0.0333701	6	5	2	24.4
Histone H2A.V;Histone H2A.Z	H2AFV;H2AFZ	Q71UI9;P0C0S5;Q71UI9-4;Q71UI9-2;Q71UI9-3;Q71UI9-5	Q71UI9;P0C0S5;Q71UI9-4;Q71UI9-2;Q71UI9-3	-0.122052	6	2	2	20.3	0.0530296	8	2	1	46.1
Very-long-chain (3R)-3-hydroxyacyl-CoA dehydratase 2	HACD2	Q6Y1H2	Q6Y1H2	-0.576927	5	5	0	26.4	-0.211386	6	6	0	26.4
Very-long-chain (3R)-3-hydroxyacyl-CoA dehydratase 3	HACD3	Q9P035;Q9P035-2	Q9P035	-0.338725	28	13	5	34.3	-0.11929	33	12	6	34
Hydroxyacyl-coenzyme A dehydrogenase, mitochondrial	HADH	Q16836;Q16836-3;Q16836-2	Q16836;Q16836-3;Q16836-2	0.152638	28	8	3	54.8	0.419565	22	10	4	58.9
Trifunctional enzyme subunit alpha, mitochondrial;Long-chain enoyl-CoA hydratase;Long chain 3-hydroxyacyl-CoA dehydrogenase	HADHA	P40939	P40939	-0.179384	61	30	17	57.1	-0.038998	85	35	24	56.5
Trifunctional enzyme subunit beta, mitochondrial;3-ketoacyl-CoA thiolase	HADHB	P55084-2;P55084	P55084-2;P55084	-0.0548867	25	19	3	49.6	0.0436757	43	20	3	55.5
Hydroxyacylglutathione hydrolase, mitochondrial	HAGH	Q16775;Q16775-2;Q16775-3	Q16775;Q16775-2	0.999784	3	4	2	18.2	0.317391	4	4	3	16.6
Probable histidine--tRNA ligase, mitochondrial	HARS2	P49590-2;P49590;P12081-3;P12081-2;P12081-4;P12081	P49590-2;P49590	0.0809305	2	5	1	11	0.388941	2	3	1	7.1
HCLS1-associated protein X-1	HAX1	O00165;O00165-2;O00165-5;O00165-3;O00165-4;O00165-6	O00165;O00165-2;O00165-5;O00165-3;O00165-4	-0.0689826	13	8	2	38.7	0.0302509	9	8	0	38
Cytochrome c-type heme lyase	HCCS	P53701	P53701	-0.0430363	10	10	0	38.4	0.181002	9	10	0	35.8
Host cell factor 1;HCF N-terminal chain 1;HCF N-terminal chain 2;HCF N-terminal chain 3;HCF N-terminal chain 4;HCF N-terminal chain 5;HCF N-terminal chain 6;HCF C-terminal chain 1;HCF C-terminal chain 2;HCF C-terminal chain 3;HCF C-terminal chain 4;HCF C-terminal chain 5;HCF C-terminal chain 6	HCFC1	P51610-2;P51610;P51610-4;P51610-3;Q9Y5Z7	P51610-2;P51610;P51610-4	-0.56734	19	17	6	12	-0.0703892	29	20	9	13.6
Histone deacetylase 1	HDAC1	Q13547	Q13547	-0.580914	3	3	1	17	-0.111031	6	4	2	20.7
Histone deacetylase 2	HDAC2	Q92769-3;Q92769	Q92769-3;Q92769	-0.614116	9	3	4	17.9	-0.293488	15	4	3	19.9
Haloacid dehalogenase-like hydrolase domain-containing protein 3	HDHD3	Q9BSH5	Q9BSH5	0.0311129	4	5	0	35.9	-0.102994	4	5	1	34.3
Vigilin	HDLBP	Q00341;Q00341-2	Q00341;Q00341-2	-0.410965	15	18	3	17.7	-0.00460935	24	22	5	21.1
HEAT repeat-containing protein 1;HEAT repeat-containing protein 1, N-terminally processed	HEATR1	Q9H583	Q9H583	-1.2281	6	9	5	5	-0.325502	5	8	2	4.3
Heme-binding protein 1	HEBP1	Q9NRV9	Q9NRV9	-0.306698	2	2	0	13.8	-0.146003	5	4	0	25.9
E3 ubiquitin-protein ligase HERC2	HERC2	O95714;Q9BVR0	O95714	-0.166422	7	12	0	3	0.199554	11	19	5	4.8
Beta-hexosaminidase subunit alpha	HEXA	P06865;P06865-2	P06865	-0.407995	5	5	2	10.2	-0.348119	12	10	2	21.7
Beta-hexosaminidase subunit beta;Beta-hexosaminidase subunit beta chain B;Beta-hexosaminidase subunit beta chain A	HEXB	P07686	P07686	-0.970554	6	5	2	12.6	-0.754973	11	9	6	19.6
3-hydroxyisobutyrate dehydrogenase, mitochondrial	HIBADH	P31937	P31937	0.0924781	10	9	1	33	0.343952	14	10	1	43.8
3-hydroxyisobutyryl-CoA hydrolase, mitochondrial	HIBCH	Q6NVY1;Q6NVY1-2	Q6NVY1;Q6NVY1-2	0.0114957	28	15	3	43.3	0.192101	34	18	7	47.4
HIG1 domain family member 1A, mitochondrial	HIGD1A	Q9Y241;Q9Y241-2	Q9Y241;Q9Y241-2	-0.471629	7	4	1	50.5	-0.306146	8	5	1	59.1
HIG1 domain family member 2A, mitochondrial	HIGD2A	Q9BW72	Q9BW72	-0.63093	5	3	1	50	-0.642748	6	3	2	48.1
Histidine triad nucleotide-binding protein 2, mitochondrial	HINT2	Q9BX68	Q9BX68	0.0889556	12	7	1	62	0.308216	14	6	5	57.7
Histidine triad nucleotide-binding protein 3	HINT3	Q9NQE9	Q9NQE9	-0.0725738	5	5	1	37.9	0.217877	7	6	2	45.6
Huntingtin-interacting protein 1	HIP1	O00291-3;O00291-4;O00291	O00291-3;O00291-4;O00291	-0.218095	9	11	4	14.2	-0.00532813	11	11	4	16.3
Histone H1.2	HIST1H1C	P16403	P16403	-0.221337	20	1	1	23	0.10166	11	1	1	23.5
Histone H2A type 1-J;Histone H2A type 1-H;Histone H2A.J;Histone H2A type 2-C;Histone H2A type 2-A;Histone H2A type 1-D;Histone H2A type 1;Histone H2A type 1-C;Histone H2A type 3;Histone H2A type 1-B/E;Histone H2A type 1-A;Histone H2AX	HIST1H2AJ;HIST1H2AH;H2AFJ;HIST2H2AC;HIST2H2AA3;HIST1H2AD;HIST1H2AG;HIST1H2AC;HIST3H2A;HIST1H2AB;HIST1H2AA;H2AFX	Q99878;Q96KK5;Q9BTM1;Q16777;Q6FI13;P20671;P0C0S8;Q93077;Q7L7L0;P04908;Q96QV6;P16104;Q9BTM1-2	Q99878;Q96KK5;Q9BTM1;Q16777;Q6FI13;P20671;P0C0S8;Q93077;Q7L7L0;P04908;Q96QV6;P16104;Q9BTM1-2	-0.285724	6	3	0	35.9	0.0378286	4	1	0	27.3
Histone H2B type 1-L;Histone H2B type 1-M;Histone H2B type 1-N;Histone H2B type 1-H;Histone H2B type 2-F;Histone H2B type 1-C/E/F/G/I;Histone H2B type 1-D;Histone H2B type F-S;Histone H2B type 1-K	HIST1H2BL;HIST1H2BM;HIST1H2BN;HIST1H2BH;HIST2H2BF;HIST1H2BC;HIST1H2BD;H2BFS;HIST1H2BK	Q99880;Q99879;Q99877;Q93079;Q5QNW6;P62807;P58876;Q5QNW6-2;P57053;O60814	Q99880;Q99879;Q99877;Q93079;Q5QNW6;P62807;P58876;Q5QNW6-2;P57053;O60814	-0.234754	11	2	1	27	0.0459972	11	1	1	39.7
Histone H4	HIST1H4A	P62805	P62805	-0.0871509	24	7	2	58.3	0.197517	26	6	4	42.7
Histone H3.2;Histone H3.1t;Histone H3.3;Histone H3.1;Histone H3.3C	HIST2H3A;HIST3H3;H3F3A;HIST1H3A;H3F3C	Q71DI3;Q16695;P84243;P68431;Q6NXT2	Q71DI3;Q16695;P84243;P68431;Q6NXT2	-0.142911	6	3	0	16.9	0.166875	9	3	1	16.9
Hexokinase-1	HK1	P19367;P19367-4;P19367-2;P19367-3;Q2TB90	P19367;P19367-4;P19367-2;P19367-3	-0.0566862	37	30	10	40.5	0.432961	47	30	16	39.8
Hexokinase-2	HK2	P52789;P52790;Q2TB90-3;Q2TB90-2	P52789	-0.625222	16	16	4	27.7	-0.00647763	19	22	5	35.3
HLA class I histocompatibility antigen, A-2 alpha chain;HLA class I histocompatibility antigen, A-74 alpha chain;HLA class I histocompatibility antigen, A-32 alpha chain	HLA-A	P01892;P30459;P10314;P30512;P16189	P01892;P30459;P10314	-0.533159	21	0	4	50.7	-0.134878	26	0	8	58.1
HLA class I histocompatibility antigen, B-35 alpha chain;HLA class I histocompatibility antigen, B-53 alpha chain;HLA class I histocompatibility antigen, B-78 alpha chain;HLA class I histocompatibility antigen, B-52 alpha chain;HLA class I histocompatibility antigen, B-51 alpha chain	HLA-B	P30685;P30491;P30498;P30490;P18464	P30685;P30491;P30498;P30490;P18464	-0.352161	4	0	0	29.3	0.0298089	3	0	0	32.3
HLA class I histocompatibility antigen, B-41 alpha chain;HLA class I histocompatibility antigen, B-42 alpha chain;HLA class I histocompatibility antigen, B-8 alpha chain;HLA class I histocompatibility antigen, B-18 alpha chain;HLA class I histocompatibility antigen, B-14 alpha chain	HLA-B	P30479;P30480;P30460;P30466;P30462	P30479;P30480;P30460;P30466;P30462	-0.451761	8	0	3	31.8	-0.033793	13	0	2	40.3
HLA class I histocompatibility antigen, B-81 alpha chain;HLA class I histocompatibility antigen, B-48 alpha chain	HLA-B	Q31610;P30486	Q31610;P30486	-0.203236	2	0	0	21.3	-0.10017	3	0	0	30.1
HLA class I histocompatibility antigen, Cw-7 alpha chain	HLA-C	P10321;P30511-2;P30511;P30511-3	P10321	-0.406809	2	1	0	25.4	-0.0485152	4	1	0	28.4
HLA class I histocompatibility antigen, Cw-12 alpha chain;HLA class I histocompatibility antigen, Cw-6 alpha chain;HLA class I histocompatibility antigen, Cw-16 alpha chain;HLA class I histocompatibility antigen, Cw-14 alpha chain;HLA class I histocompatibility antigen, Cw-8 alpha chain;HLA class I histocompatibility antigen, Cw-5 alpha chain;HLA class I histocompatibility antigen, Cw-18 alpha ch…	HLA-C;HLA-H	P30508;Q29963;Q29960-2;Q29960;P30510;P30505;Q9TNN7;Q29865;P30504;P01893	P30508;Q29963;Q29960-2;Q29960;P30510;P30505;Q9TNN7;Q29865;P30504;P01893	-0.547594	3	0	1	33.9	0.175566	2	0	0	36.9
Minor histocompatibility antigen H13	HM13	Q8TCT9-5;Q8TCT9;Q8TCT9-4;Q8TCT9-2	Q8TCT9-5;Q8TCT9;Q8TCT9-4;Q8TCT9-2	-0.322163	12	9	2	33.1	-0.0817486	21	9	5	33.1
High mobility group protein HMG-I/HMG-Y	HMGA1	P17096;P17096-3	P17096;P17096-3	-0.638771	8	2	0	23.4	-0.183582	6	2	3	23.4
High mobility group protein B1;Putative high mobility group protein B1-like 1	HMGB1;HMGB1P1	P09429;B2RPK0	P09429;B2RPK0	-0.167928	6	4	0	25.6	0.164286	9	7	3	27.9
High mobility group protein B2	HMGB2	P26583	P26583	0.16092	5	6	1	27.8	0.455337	12	7	3	33
High mobility group protein B3	HMGB3	O15347	O15347	0.00475299	2	3	0	20	0.559515	2	3	0	19.5
Hydroxymethylglutaryl-CoA lyase, mitochondrial	HMGCL	P35914;P35914-3;P35914-2	P35914	0.290188	12	8	2	33.5	0.429693	12	9	3	33.8
High mobility group nucleosome-binding domain-containing protein 5	HMGN5	P82970	P82970	-0.257373	2	2	1	10.3	0.476639	3	3	0	16
Heme oxygenase 1	HMOX1	P09601	P09601	0.0394191	4	5	0	26.7	0.423758	5	5	2	22.2
Heme oxygenase 2	HMOX2	P30519;P30519-2	P30519;P30519-2	-0.326932	25	17	2	64.2	-0.108625	31	18	4	64.2
Heterogeneous nuclear ribonucleoprotein A0	HNRNPA0	Q13151	Q13151	-0.241867	10	5	3	26.2	0.014179	9	5	2	26.2
Heterogeneous nuclear ribonucleoprotein A1;Heterogeneous nuclear ribonucleoprotein A1, N-terminally processed;Heterogeneous nuclear ribonucleoprotein A1-like 2	HNRNPA1;HNRNPA1L2	P09651-2;P09651;P09651-3;Q32P51	P09651-2;P09651;P09651-3;Q32P51	-0.291786	53	14	6	46.6	-0.0229005	45	16	2	50.6
Heterogeneous nuclear ribonucleoproteins A2/B1	HNRNPA2B1	P22626;P22626-2	P22626;P22626-2	-0.0959129	31	16	4	49.6	0.10149	43	19	6	55
Heterogeneous nuclear ribonucleoprotein A3	HNRNPA3	P51991	P51991	-0.115472	20	2	1	33.3	0.265986	28	2	4	32.3
Heterogeneous nuclear ribonucleoprotein A/B	HNRNPAB	Q99729-3;Q99729-2;Q99729-4;Q99729	Q99729-3;Q99729-2;Q99729-4;Q99729	-0.298708	13	9	3	28.8	-0.0503276	20	11	8	29.8
Heterogeneous nuclear ribonucleoproteins C1/C2	HNRNPC	P07910-2;P07910;P07910-4;P07910-3;P0DMR1;O60812;B7ZW38;B2RXH8	P07910-2;P07910;P07910-4;P07910-3	-0.104884	28	16	3	44.7	0.064314	29	16	6	41.6
Heterogeneous nuclear ribonucleoprotein D0	HNRNPD	Q14103-4;Q14103-3;Q14103-2;Q14103	Q14103-4;Q14103-3;Q14103-2;Q14103	-0.396384	19	10	1	35.9	-0.0890913	27	14	6	39.7
Heterogeneous nuclear ribonucleoprotein D-like	HNRNPDL	O14979-3;O14979-2;O14979	O14979-3;O14979-2;O14979	-0.295624	10	6	2	32	-0.0633648	12	9	4	40.2
Heterogeneous nuclear ribonucleoprotein F;Heterogeneous nuclear ribonucleoprotein F, N-terminally processed	HNRNPF	P52597	P52597	-0.430606	29	12	2	48.2	-0.123931	44	13	8	50.1
Heterogeneous nuclear ribonucleoprotein H;Heterogeneous nuclear ribonucleoprotein H, N-terminally processed	HNRNPH1	P31943	P31943	-0.231295	19	8	4	44.1	0.0519225	21	7	4	44.1
Heterogeneous nuclear ribonucleoprotein H2	HNRNPH2	P55795	P55795	-0.251796	4	4	2	27.6	0.204865	6	4	2	27.6
Heterogeneous nuclear ribonucleoprotein H3	HNRNPH3	P31942-2;P31942;P31942-3;P31942-4;P31942-6;P31942-5	P31942-2;P31942;P31942-3;P31942-4	-0.0284105	8	5	1	21.1	0.221152	6	4	1	18.1
Heterogeneous nuclear ribonucleoprotein K	HNRNPK	P61978;P61978-2	P61978;P61978-2	-0.422114	3	1	0	56.6	0.124063	3	2	1	57.2
Heterogeneous nuclear ribonucleoprotein K	HNRNPK	P61978-3	P61978-3	-0.238323	69	2	13	54.1	0.0529099	88	2	12	54.8
Heterogeneous nuclear ribonucleoprotein L	HNRNPL	P14866;P14866-2	P14866;P14866-2	-0.176316	35	16	4	50.9	0.0823009	44	20	7	58.9
Heterogeneous nuclear ribonucleoprotein M	HNRNPM	P52272-2;P52272	P52272-2;P52272	-0.266906	25	18	5	34.3	-0.187008	38	28	6	55.1
Heterogeneous nuclear ribonucleoprotein R	HNRNPR	O43390-2;O43390-4	O43390-2;O43390-4	-0.117599	31	1	6	41	0.0835998	36	1	3	42.8
Heterogeneous nuclear ribonucleoprotein U	HNRNPU	Q00839-2;Q00839	Q00839-2;Q00839	-0.331209	43	28	4	44.2	-0.0251707	65	33	14	46.9
Heterogeneous nuclear ribonucleoprotein U-like protein 2	HNRNPUL2	Q1KMD3	Q1KMD3	-0.0333776	12	12	4	21.3	0.166859	18	15	2	24.2
Heterochromatin protein 1-binding protein 3	HP1BP3	Q5SSJ5;Q5SSJ5-3;Q5SSJ5-2;Q5SSJ5-5	Q5SSJ5;Q5SSJ5-3;Q5SSJ5-2	-0.052865	2	3	1	6	0.231769	5	6	3	14.8
Hippocalcin-like protein 1;Neuron-specific calcium-binding protein hippocalcin;Neurocalcin-delta	HPCAL1;HPCA;NCALD	P37235;P84074;P61601	P37235;P84074;P61601	-0.114457	2	2	0	10.9	0.484913	2	2	1	10.9
GTPase HRas;GTPase HRas, N-terminally processed	HRAS	P01112;P01112-2	P01112;P01112-2	-0.453064	4	1	0	48.1	-0.100709	6	2	3	52.9
Ribonuclease UK114	HRSP12	P52758	P52758	0.221815	9	5	1	46	0.393311	8	5	3	53.3
Heparan sulfate 2-O-sulfotransferase 1	HS2ST1	Q7LGA3;Q7LGA3-3;Q7LGA3-2	Q7LGA3	-0.646857	2	2	0	8.1	-0.327342	2	3	0	12.9
Iron-sulfur cluster co-chaperone protein HscB, mitochondrial	HSCB	Q8IWL3	Q8IWL3	-0.529781	2	2	0	8.5	-0.152638	4	4	0	15.7
3-hydroxyacyl-CoA dehydrogenase type-2	HSD17B10	Q99714;Q99714-2	Q99714;Q99714-2	0.0848807	77	18	13	92.3	0.310003	83	21	13	94.3
Estradiol 17-beta-dehydrogenase 11	HSD17B11	Q8NBQ5	Q8NBQ5	-0.678187	19	10	5	40	-0.340847	13	11	6	39
Very-long-chain 3-oxoacyl-CoA reductase	HSD17B12	Q53GQ0;Q53GQ0-2	Q53GQ0	-0.949143	19	11	3	50.6	-0.504976	19	13	3	53.8
Peroxisomal multifunctional enzyme type 2;(3R)-hydroxyacyl-CoA dehydrogenase;Enoyl-CoA hydratase 2	HSD17B4	P51659;P51659-3;P51659-2	P51659;P51659-3;P51659-2	-0.000923584	63	30	13	62.6	0.196013	73	32	16	59.2
3-keto-steroid reductase	HSD17B7	P56937-3;P56937;P56937-2	P56937-3;P56937;P56937-2	-0.270399	6	7	0	34	-0.218099	8	8	3	38.9
Estradiol 17-beta-dehydrogenase 8	HSD17B8	Q92506	Q92506	0.140909	8	5	3	25.7	0.189565	6	6	0	31
Inactive hydroxysteroid dehydrogenase-like protein 1	HSDL1	Q3SXM5;Q3SXM5-2	Q3SXM5;Q3SXM5-2	0.221073	13	11	4	43.6	0.309091	13	11	3	43.6
Hydroxysteroid dehydrogenase-like protein 2	HSDL2	Q6YN16;Q6YN16-2	Q6YN16;Q6YN16-2	-0.00911769	22	14	3	42.8	0.278199	22	15	4	47.8
Heat shock protein HSP 90-alpha	HSP90AA1	P07900;P07900-2;Q14568;Q58FG0	P07900;P07900-2	-0.136823	38	20	22	44.8	-0.349592	30	18	4	39.1
Heat shock protein HSP 90-beta	HSP90AB1	P08238;Q58FF7	P08238	-0.419121	78	16	51	47	-0.248778	45	15	5	45.3
Endoplasmin	HSP90B1	P14625;Q58FF3	P14625	0.0329472	281	50	50	56	0.13895	493	56	102	59
Heat shock 70 kDa protein 13	HSPA13	P48723	P48723	0.0669503	4	4	1	10.6	-0.164786	6	6	3	12.5
Heat shock 70 kDa protein 1A;Heat shock 70 kDa protein 1B	HSPA1A;HSPA1B	P0DMV8;P0DMV9;P0DMV8-2	P0DMV8;P0DMV9;P0DMV8-2	-0.225194	22	7	5	34.3	0.000476141	38	15	10	53.7
Heat shock 70 kDa protein 4	HSPA4	P34932;P34932-2	P34932	-0.339729	5	5	4	9.5	-0.0427844	11	10	4	17
78 kDa glucose-regulated protein	HSPA5	P11021	P11021	-0.136379	124	32	22	50.8	-0.0194885	141	40	19	60.1
Heat shock 70 kDa protein 6;Putative heat shock 70 kDa protein 7	HSPA6;HSPA7	P17066;P48741	P17066;P48741	-0.188217	6	1	1	12	-0.0747794	5	1	1	12
Heat shock cognate 71 kDa protein	HSPA8	P11142;P11142-2;P54652	P11142;P11142-2	-0.484489	52	21	15	44.1	-0.301822	69	27	10	48.5
Stress-70 protein, mitochondrial	HSPA9	P38646	P38646	-0.44236	216	30	58	56.6	-0.315334	245	39	65	59.6
Heat shock protein beta-1	HSPB1	P04792	P04792	-0.519507	3	4	0	24.9	0.137727	3	4	1	21.5
60 kDa heat shock protein, mitochondrial	HSPD1	P10809;P10809-2	P10809	-0.268487	570	51	129	78.5	-0.0742314	971	55	260	82.5
10 kDa heat shock protein, mitochondrial	HSPE1	P61604	P61604	-0.233583	130	26	20	99	-0.0716254	120	24	20	99
Heat shock protein 105 kDa	HSPH1	Q92598-2;Q92598;Q92598-3;Q92598-4	Q92598-2;Q92598;Q92598-3;Q92598-4	-0.632853	14	16	2	28.9	-0.310805	22	21	6	34
HIV Tat-specific factor 1	HTATSF1	O43719	O43719	-0.665203	10	10	1	19.2	0.0716486	4	4	2	6.5
Serine protease HTRA2, mitochondrial	HTRA2	O43464;O43464-3;O43464-2;O43464-4;P83110-2;P83110	O43464;O43464-3;O43464-2;O43464-4	0.00187425	8	7	2	21.2	0.131613	7	5	1	15.9
E3 ubiquitin-protein ligase HUWE1	HUWE1	Q7Z6Z7-2;Q7Z6Z7-3;Q7Z6Z7;A5YM72-2;A5YM72;A5YM72-4;A5YM72-5;A5YM72-3	Q7Z6Z7-2;Q7Z6Z7-3;Q7Z6Z7	-1.31919	2	4	2	1.2	-0.844627	9	16	5	4.6
Hypoxia up-regulated protein 1	HYOU1	Q9Y4L1;Q9Y4L1-2	Q9Y4L1;Q9Y4L1-2	-0.160314	101	40	7	57.2	-0.0963969	149	40	36	55.4
Isoleucine--tRNA ligase, cytoplasmic	IARS	P41252	P41252	-0.639175	26	28	5	29.1	-0.340733	36	33	9	29.6
Isoleucine--tRNA ligase, mitochondrial	IARS2	Q9NSE4	Q9NSE4	0.157044	41	35	1	46.1	0.339948	53	37	10	48.7
Putative transferase CAF17, mitochondrial	IBA57	Q5T440	Q5T440	-0.327566	3	4	0	12.9	-0.0371714	5	6	3	27.2
Protein-S-isoprenylcysteine O-methyltransferase	ICMT	O60725	O60725	-0.509717	3	3	0	16.5	-0.27011	8	5	1	24.3
Peptidyl-tRNA hydrolase ICT1, mitochondrial	ICT1	Q14197	Q14197	-0.687614	14	9	4	40.8	-0.522759	15	9	6	40.8
Insulin-degrading enzyme	IDE	P14735;P14735-2	P14735	0.327687	4	8	2	10.6	-0.123666	6	4	4	5
Isocitrate dehydrogenase [NADP], mitochondrial	IDH2	P48735;P48735-2;O75874	P48735;P48735-2	0.416948	40	25	5	52	0.742	48	27	9	51.1
Isocitrate dehydrogenase [NAD] subunit alpha, mitochondrial	IDH3A	P50213;P50213-2	P50213;P50213-2	-0.0091613	40	16	9	44.5	0.151939	57	18	14	45.6
Isocitrate dehydrogenase [NAD] subunit beta, mitochondrial	IDH3B	O43837;O43837-2;O43837-3	O43837;O43837-2	-0.175843	39	18	9	52.5	-0.0356239	44	18	10	52.5
Isocitrate dehydrogenase [NAD] subunit gamma, mitochondrial	IDH3G	P51553-2;P51553	P51553-2;P51553	0.25882	21	11	4	38.7	0.505472	21	11	4	38.7
Isopentenyl-diphosphate Delta-isomerase 1	IDI1	Q13907;Q13907-2	Q13907;Q13907-2	-0.614536	3	3	0	14.5	0.104139	4	4	0	22.9
Immediate early response 3-interacting protein 1	IER3IP1	Q9Y5U9	Q9Y5U9	-0.287149	3	2	0	34.1	-0.182819	4	2	1	34.1
Insulin-like growth factor 2 mRNA-binding protein 1	IGF2BP1	Q9NZI8;Q9NZI8-2	Q9NZI8;Q9NZI8-2	-0.462913	15	13	2	32.6	-0.29725	18	14	1	33.3
Insulin-like growth factor 2 mRNA-binding protein 3	IGF2BP3	O00425;O00425-2	O00425	0.130008	4	3	2	9.5	0.04792	6	7	0	22.3
Cation-independent mannose-6-phosphate receptor	IGF2R	P11717	P11717	-0.553024	59	56	9	27.8	-0.310805	63	59	13	29.2
Insulin-like growth factor-binding protein 2	IGFBP2	P18065	P18065	-0.834133	7	8	3	34.8	-0.363339	7	8	1	34.8
Immunoglobulin superfamily member 3	IGSF3	O75054;O75054-2	O75054;O75054-2	-0.316672	6	8	3	8.1	0.0992626	7	11	4	12.2
Protein Red	IK	Q13123	Q13123	-0.395207	4	4	0	11.7	0.0148347	6	7	2	16.5
Inhibitor of nuclear factor kappa-B kinase-interacting protein	IKBIP	Q70UQ0;Q70UQ0-2	Q70UQ0;Q70UQ0-2	-0.3443	7	9	0	36.3	-0.007913	5	9	1	37.1
Inhibitor of nuclear factor kappa-B kinase-interacting protein	IKBIP	Q70UQ0-4;Q70UQ0-3	Q70UQ0-4	-0.303436	14	9	2	35.8	-0.0724488	14	11	5	40.6
Interleukin enhancer-binding factor 2	ILF2	Q12905	Q12905	-0.458862	21	16	8	62.8	-0.197614	25	16	3	62.8
Interleukin enhancer-binding factor 3	ILF3	Q12906;Q12906-7;Q12906-5;Q12906-4;Q12906-2;Q12906-6;Q12906-3;Q96SI9-2;Q96SI9	Q12906;Q12906-7;Q12906-5;Q12906-4;Q12906-2;Q12906-6;Q12906-3	-0.368961	40	23	14	31.2	-0.0606008	61	26	24	33.7
Acetolactate synthase-like protein	ILVBL	A1L0T0	A1L0T0	-0.38677	10	12	3	33.9	-0.062398	16	12	6	31.8
MICOS complex subunit MIC60	IMMT	Q16891;Q16891-2;Q16891-3	Q16891;Q16891-2;Q16891-3	-0.257701	49	1	21	44.9	-0.0082	40	1	9	42.9
Inositol monophosphatase 3	IMPAD1	Q9NX62	Q9NX62	-0.569972	6	6	1	25.6	-0.0524159	7	7	3	28.7
Inosine-5-monophosphate dehydrogenase 2	IMPDH2	P12268	P12268	-0.602635	3	4	0	12.1	-0.0524159	4	5	0	15.6
Type I inositol 1,4,5-trisphosphate 5-phosphatase	INPP5A	Q14642	Q14642	-0.368532	2	2	2	3.9	0.0218777	4	4	3	10.2
Integrator complex subunit 1	INTS1	Q8N201	Q8N201	-0.781926	7	14	5	8.4	-0.111031	16	17	5	9.9
Integrator complex subunit 3	INTS3	Q68E01-2;Q68E01;Q68E01-3;Q68E01-4	Q68E01-2;Q68E01;Q68E01-3	-0.485984	5	7	3	9.5	-0.0486546	3	5	2	7.9
Importin-5	IPO5	O00410;O00410-3;O00410-2	O00410;O00410-3;O00410-2	0.0468402	31	26	4	35.8	0.156772	40	30	6	41.2
Importin-7	IPO7	O95373	O95373	-0.609244	11	12	6	17.2	-0.186247	14	13	6	18.7
Iron-sulfur cluster assembly 1 homolog, mitochondrial	ISCA1	Q9BUE6;Q9BUE6-2	Q9BUE6;Q9BUE6-2	-0.328272	6	5	1	53.5	0.00903069	4	4	0	41.1
Iron-sulfur cluster assembly 2 homolog, mitochondrial	ISCA2	Q86U28	Q86U28	-0.378701	4	4	0	31.2	-0.126973	4	4	0	31.2
Iron-sulfur cluster assembly enzyme ISCU, mitochondrial	ISCU	Q9H1K1-2;Q9H1K1	Q9H1K1-2;Q9H1K1	-0.339948	11	6	3	52.8	-0.0993626	9	4	2	29.6
Isochorismatase domain-containing protein 1	ISOC1	Q96CN7	Q96CN7	-0.0633037	2	3	0	16.1	0.0173586	2	3	1	16.4
Isochorismatase domain-containing protein 2, mitochondrial	ISOC2	Q96AB3;Q96AB3-2;Q96AB3-3	Q96AB3;Q96AB3-2;Q96AB3-3	0.247077	18	10	1	87.3	0.554739	20	10	4	87.3
E3 ubiquitin-protein ligase Itchy homolog	ITCH	Q96J02-3;Q96J02-2;Q96J02;Q9H0M0-6;Q9H0M0-3;Q9H0M0	Q96J02-3;Q96J02-2;Q96J02	-0.159492	4	6	2	12.1	-0.0575542	10	11	1	23.3
Protein ITFG3	ITFG3	Q9H0X4;Q9H0X4-2	Q9H0X4;Q9H0X4-2	-0.451346	3	3	2	7.4	0.398893	6	5	1	14.5
Integrin alpha-2	ITGA2	P17301	P17301	0.0157831	18	18	2	20.6	0.221102	20	19	6	21.8
Integrin alpha-4	ITGA4	P13612;P13612-2	P13612	-0.143867	5	8	2	10.6	-0.0683267	8	8	3	8.3
Integrin alpha-5;Integrin alpha-5 heavy chain;Integrin alpha-5 light chain	ITGA5	P08648	P08648	-0.0652646	3	3	1	3.4	-0.111566	4	5	0	5.3
Integrin alpha-6;Integrin alpha-6 heavy chain;Integrin alpha-6 light chain;Processed integrin alpha-6	ITGA6	P23229-4;P23229-2;P23229-5;P23229-3;P23229-9;P23229-6;P23229;P23229-7	P23229-4;P23229-2;P23229-5;P23229-3;P23229-9;P23229-6;P23229;P23229-7	-0.328652	14	18	3	22.3	0.166778	14	14	6	16.9
Integrin alpha-V;Integrin alpha-V heavy chain;Integrin alpha-V light chain	ITGAV	P06756-3;P06756-2;P06756	P06756-3;P06756-2;P06756	-0.00927745	11	11	2	11.6	0.0320937	2	2	1	3.4
Integrin beta-1	ITGB1	P05556;P05556-2;P05556-5;P05556-4;P05556-3	P05556;P05556-2;P05556-5;P05556-4;P05556-3	-0.0920787	29	16	3	26.8	0.0746233	40	16	9	26.6
Integrin beta-5	ITGB5	P18084	P18084	-0.392364	2	4	0	7.5	-0.581592	5	6	3	10.6
Integrin beta-6	ITGB6	P18564-2;P18564	P18564-2;P18564	-0.175517	2	1	0	1.3	0.0795543	2	1	0	1.3
Integral membrane protein 2A	ITM2A	O43736-2;O43736	O43736-2;O43736	0.990882	9	8	1	41.1	1.07124	10	9	4	42.9
Inositol 1,4,5-trisphosphate receptor type 2	ITPR2	Q14571;Q14571-2	Q14571	0.0326651	42	37	11	18.7	0.177621	64	51	17	25.6
Inositol 1,4,5-trisphosphate receptor type 3	ITPR3	Q14573	Q14573	-0.301319	25	27	9	15.4	0.0124754	34	37	6	20.5
Isovaleryl-CoA dehydrogenase, mitochondrial	IVD	P26440;P26440-2	P26440;P26440-2	0.147307	13	12	4	31.7	0.282246	14	13	5	37.6
Protein jagged-2	JAG2	Q9Y219;Q9Y219-2;P78504-2;P78504	Q9Y219;Q9Y219-2	-0.626691	4	4	0	4.9	0.0615863	4	5	0	6.5
Protein jagunal homolog 1	JAGN1	Q8N5M9	Q8N5M9	-0.279039	5	4	1	14.2	-0.257252	3	3	0	13.7
Junctional adhesion molecule C	JAM3	Q9BX67-2;Q9BX67	Q9BX67-2;Q9BX67	-0.0792037	3	3	2	8.5	-0.0861043	5	5	2	19.7
Junction plakoglobin	JUP	P14923	P14923	-0.199355	20	15	2	36	0.166713	37	24	14	51.1
Lysine--tRNA ligase	KARS	Q15046;Q15046-2	Q15046;Q15046-2	-0.46947	14	17	1	31.7	-0.0024506	19	18	4	33.8
Katanin p60 ATPase-containing subunit A-like 2	KATNAL2	Q8IYT4-2;Q8IYT4	Q8IYT4-2;Q8IYT4	-0.662963	2	1	0	2.6	-0.390778	2	1	1	2.6
BTB/POZ domain-containing protein KCTD5	KCTD5	Q9NXV2	Q9NXV2	-0.460469	3	3	2	20.1	-0.260989	4	4	0	24.8
KDEL motif-containing protein 1	KDELC1	Q6UW63	Q6UW63	-0.128835	9	9	2	21.1	0.00613001	10	10	2	23.7
KDEL motif-containing protein 2	KDELC2	Q7Z4H8;Q7Z4H8-2;Q7Z4H8-3	Q7Z4H8;Q7Z4H8-2;Q7Z4H8-3	-0.210346	11	8	3	20.3	0.0363779	25	15	4	40.2
ER lumen protein-retaining receptor 1	KDELR1	P24390;P24390-2	P24390;P24390-2	0.0060466	7	3	3	28.3	-0.248656	6	3	4	24.5
ER lumen protein-retaining receptor 2	KDELR2	P33947;P33947-2;O43731;O43731-2	P33947;P33947-2	-0.120404	5	3	4	27.8	0.0438839	11	3	8	27.8
Lysine-specific histone demethylase 1A	KDM1A	O60341;O60341-2	O60341;O60341-2	-0.520894	10	12	6	18.1	-0.205142	14	14	5	18.9
3-ketodihydrosphingosine reductase	KDSR	Q06136;Q06136-2	Q06136;Q06136-2	-0.0471595	4	6	1	26.8	0.104589	5	5	2	23.5
KH domain-containing, RNA-binding, signal transduction-associated protein 1	KHDRBS1	Q07666;Q07666-2;Q07666-3;O75525-2;O75525;Q5VWX1	Q07666;Q07666-2;Q07666-3	-0.298992	12	6	1	21	0.0348844	22	9	8	24.4
Far upstream element-binding protein 2	KHSRP	Q92945	Q92945	1.22799	9	10	9	17	-0.0130691	3	4	0	7.7
PCNA-associated factor	KIAA0101	Q15004;Q15004-2	Q15004	-0.748239	6	6	0	64.9	-0.264597	5	4	2	54.1
Dyslexia-associated protein KIAA0319-like protein	KIAA0319L	Q8IZA0;Q8IZA0-2;Q8IZA0-3	Q8IZA0;Q8IZA0-2;Q8IZA0-3	-0.366336	3	3	1	4.1	0.0126499	6	6	3	7.1
Mitochondrial ribonuclease P protein 3	KIAA0391	O15091;O15091-4;O15091-2;O15091-3	O15091;O15091-4;O15091-2	-0.309377	10	9	4	19.6	-0.267476	14	11	8	20.8
Uncharacterized protein KIAA0754	KIAA0754	O94854;O94854-2	O94854;O94854-2	-0.265743	2	4	1	3.3	0.6173	2	3	1	2.6
Uncharacterized protein KIAA1109	KIAA1109	Q2LD37-7;Q2LD37-4;Q2LD37;Q2LD37-6;Q2LD37-2;Q2LD37-5	Q2LD37-7;Q2LD37-4;Q2LD37;Q2LD37-6;Q2LD37-2	-0.266767	4	4	2	1.1	0.416462	2	2	1	0.6
Protein virilizer homolog	KIAA1429	Q69YN4-3;Q69YN4;Q69YN4-2;Q69YN4-4	Q69YN4-3;Q69YN4;Q69YN4-2;Q69YN4-4	-0.377295	23	24	6	16.4	-0.111699	22	28	7	18.9
Uncharacterized protein KIAA2013	KIAA2013	Q8IYS2;Q8IYS2-2	Q8IYS2;Q8IYS2-2	-0.403675	5	5	2	13.2	-0.109695	8	7	1	15
Kinase D-interacting substrate of 220 kDa	KIDINS220	Q9ULH0-4;Q9ULH0;Q9ULH0-2;Q9ULH0-3;Q9ULH0-5	Q9ULH0-4;Q9ULH0;Q9ULH0-2;Q9ULH0-3	-0.452945	22	24	5	18.4	-0.300885	14	15	6	11.4
Chromosome-associated kinesin KIF4A	KIF4A	O95239-2;O95239;Q2VIQ3;Q6ZMV9-3;Q6ZMV9	O95239-2;O95239	-0.739011	6	7	5	6.7	-0.19333	17	17	3	17.7
Kinesin-1 heavy chain	KIF5B	P33176;O60282;Q12840;O60282-2	P33176	-0.0860632	5	6	3	7.9	0.119025	5	6	1	7.5
Kinesin-like protein KIFC1	KIFC1	Q9BW19	Q9BW19	-0.749014	2	2	0	3.7	-0.0633648	2	2	0	3.7
Killer cell lectin-like receptor subfamily G member 2	KLRG2	A4D1S0-2;A4D1S0	A4D1S0-2;A4D1S0	-0.273308	2	2	1	9.6	0.0796304	3	3	0	14.6
Importin subunit alpha-1	KPNA2	P52292	P52292	-0.550486	19	16	4	43.3	-0.347212	24	16	6	42.5
Importin subunit alpha-4	KPNA3	O00505	O00505	-0.504591	3	3	1	6.5	-0.125122	5	5	1	16.3
Importin subunit beta-1	KPNB1	Q14974;Q14974-2	Q14974;Q14974-2	-0.354298	31	22	4	39.5	-0.159371	42	24	9	38.4
GTPase KRas;GTPase KRas, N-terminally processed	KRAS	P01116-2;P01116	P01116-2;P01116	-0.161395	11	4	1	53.2	-0.0114957	14	4	2	53.2
Kinectin	KTN1	Q86UP2;Q86UP2-4;Q86UP2-2;Q86UP2-3	Q86UP2;Q86UP2-4;Q86UP2-2;Q86UP2-3	-0.0212333	123	66	22	52.5	0.120514	136	71	32	53.2
L-2-hydroxyglutarate dehydrogenase, mitochondrial	L2HGDH	Q9H9P8;Q9H9P8-2	Q9H9P8;Q9H9P8-2	0.144177	18	16	1	43	0.39424	23	17	8	49.9
Beta-lactamase-like protein 2	LACTB2	Q53H82	Q53H82	0.0333701	3	3	0	12.5	0.147777	3	3	0	13.2
Laminin subunit alpha-5	LAMA5	O15230;O15230-2	O15230	-0.417251	10	12	3	4.7	-0.130272	22	26	7	9.3
Laminin subunit beta-1	LAMB1	P07942	P07942	-1.08614	22	22	6	16	-0.718877	21	20	10	13.4
Laminin subunit beta-2	LAMB2	P55268	P55268	0.303693	10	16	5	11.8	0.521515	11	11	3	7.2
Laminin subunit gamma-1	LAMC1	P11047	P11047	-0.531031	35	30	8	23.3	-0.255561	39	29	9	22.3
Lysosome-associated membrane glycoprotein 1	LAMP1	P11279;P11279-2	P11279;P11279-2	-0.204034	6	4	1	10.6	-0.1137	13	5	2	12.2
Lysosome-associated membrane glycoprotein 2	LAMP2	P13473-2;P13473;P13473-3	P13473-2;P13473;P13473-3	-0.0434972	9	5	1	9	0.182737	4	3	0	7.1
Ragulator complex protein LAMTOR1	LAMTOR1	Q6IAA8	Q6IAA8	-0.206279	12	6	3	41	0.0254414	12	7	4	60.2
Ragulator complex protein LAMTOR2	LAMTOR2	Q9Y2Q5-2;Q9Y2Q5;Q9Y2Q5-3	Q9Y2Q5-2;Q9Y2Q5	-0.0576018	4	4	2	30	0.0373251	5	5	0	38
Ragulator complex protein LAMTOR3	LAMTOR3	Q9UHA4;Q9UHA4-2	Q9UHA4;Q9UHA4-2	-0.312617	3	3	0	43.5	0.102852	11	3	2	43.5
Ragulator complex protein LAMTOR5	LAMTOR5	O43504	O43504	0.0720372	2	1	0	22	-0.0947764	2	1	0	22
Cytosol aminopeptidase	LAP3	P28838-2;P28838	P28838-2;P28838	0.0060466	26	23	2	60.2	0.148337	35	26	7	67.2
La-related protein 1	LARP1	Q6PKG0;Q6PKG0-3;Q659C4-7;Q659C4-6;Q659C4-5;Q659C4-2;Q659C4;Q659C4-9	Q6PKG0;Q6PKG0-3	-0.51204	15	16	4	17.9	-0.142348	26	24	7	30.2
La-related protein 4	LARP4	Q71RC2-3;Q71RC2;Q71RC2-4;Q71RC2-5;Q71RC2-2;Q71RC2-6;Q71RC2-7	Q71RC2-3;Q71RC2;Q71RC2-4;Q71RC2-5;Q71RC2-2;Q71RC2-6;Q71RC2-7	-0.138457	6	5	2	11.6	-0.0954519	10	10	2	20.1
La-related protein 4B	LARP4B	Q92615	Q92615	-0.0653552	2	4	1	7.3	-0.0396999	4	4	1	11.5
La-related protein 7	LARP7	Q4G0J3-3;Q4G0J3;Q4G0J3-2	Q4G0J3-3;Q4G0J3	-0.783862	2	2	1	4.4	-0.0213375	7	7	3	18
Leucine--tRNA ligase, cytoplasmic	LARS	Q9P2J5;Q9P2J5-2;Q9P2J5-3	Q9P2J5;Q9P2J5-2	-0.518949	19	19	5	21.1	-0.335483	11	15	3	16.4
Probable leucine--tRNA ligase, mitochondrial	LARS2	Q15031	Q15031	-0.176511	28	26	4	41.7	-0.0745054	44	24	21	35.5
Ribosomal biogenesis protein LAS1L	LAS1L	Q9Y4W2-2;Q9Y4W2;Q9Y4W2-3;Q9Y4W2-4	Q9Y4W2-2;Q9Y4W2;Q9Y4W2-3	-0.177017	12	12	4	23.2	0.119996	11	10	6	20.8
Lamin-B receptor	LBR	Q14739	Q14739	-0.200283	19	11	6	19.8	0.0234018	19	11	2	17.6
Lysocardiolipin acyltransferase 1	LCLAT1	Q6UWP7;Q6UWP7-3;Q6UWP7-2	Q6UWP7;Q6UWP7-3	-0.562879	10	8	3	22.7	-0.27262	7	7	1	22
L-lactate dehydrogenase A chain	LDHA	P00338;P00338-3;P00338-4;P00338-5;P00338-2	P00338;P00338-3;P00338-4;P00338-5;P00338-2	-0.541681	21	13	1	43.4	-0.369048	34	20	8	54.8
L-lactate dehydrogenase B chain	LDHB	P07195;Q6ZMR3;P07864	P07195	-0.441772	20	14	3	48.8	-0.345056	26	13	10	42.8
LEM domain-containing protein 2	LEMD2	Q8NC56;Q8NC56-2	Q8NC56;Q8NC56-2	-0.182409	2	1	2	2.6	-0.35095	3	3	2	8.2
Inner nuclear membrane protein Man1	LEMD3	Q9Y2U8	Q9Y2U8	-0.271757	6	10	2	17.8	-0.190552	5	6	1	10.8
RNA polymerase-associated protein LEO1	LEO1	Q8WVC0;Q8WVC0-2	Q8WVC0;Q8WVC0-2	-0.606188	7	7	1	15.9	-0.139601	12	11	4	26.7
Prolyl 3-hydroxylase 1	LEPRE1	Q32P28;Q32P28-4;Q32P28-3;Q32P28-2;Q8IVL5-2;Q8IVL5	Q32P28;Q32P28-4;Q32P28-3	0.131063	9	9	3	14.7	0.0168039	16	12	7	19.4
Prolyl 3-hydroxylase 3	LEPREL2	Q8IVL6;Q8IVL6-2	Q8IVL6;Q8IVL6-2	-0.358417	4	5	2	9	-0.539134	5	6	4	10.9
Synaptonemal complex protein SC65	LEPREL4	Q92791	Q92791	-0.180103	3	3	0	6.4	-0.148348	4	7	0	18.5
LETM1 and EF-hand domain-containing protein 1, mitochondrial	LETM1	O95202;O95202-3;O95202-2	O95202	-0.285108	39	29	7	47.2	-0.116498	54	31	17	44
Galectin-1	LGALS1	P09382	P09382	-0.263542	18	8	1	64.4	0.223003	10	7	0	64.4
Galectin-3-binding protein	LGALS3BP	Q08380	Q08380	0.120485	9	9	1	18.6	0.416673	11	8	2	18.6
Lipoyl synthase, mitochondrial	LIAS	O43766;O43766-2;O43766-3	O43766;O43766-2;O43766-3	0.705314	4	4	2	11	-0.618709	5	5	3	18.5
DNA ligase 3	LIG3	P49916-3;P49916;P49916-4;P49916-2	P49916-3;P49916;P49916-4;P49916-2	-0.672359	7	4	2	4.9	-0.151079	6	6	2	7.8
Protein lin-7 homolog A	LIN7A	O14910;Q9HAP6;Q9HAP6-2	O14910	-0.178731	4	4	2	41.6	0.136886	6	5	1	45.1
Protein lin-7 homolog C	LIN7C	Q9NUP9	Q9NUP9	-0.146755	15	4	2	52.8	0.163316	23	7	5	62.9
Protein LLP homolog	LLPH	Q9BRT6	Q9BRT6	-0.44969	3	3	0	29.5	-0.121148	4	3	0	29.5
Protein ERGIC-53	LMAN1	P49257	P49257	-0.215546	21	15	4	34.1	0.0658383	24	15	3	36.5
Vesicular integral-membrane protein VIP36	LMAN2	Q12907	Q12907	-0.183949	13	11	1	39.3	0.0683473	16	13	4	47.2
VIP36-like protein	LMAN2L	Q9H0V9-2;Q9H0V9;Q9H0V9-3	Q9H0V9-2;Q9H0V9;Q9H0V9-3	-0.254203	4	7	2	26.2	-0.0524159	5	5	1	20.3
Lipase maturation factor 2	LMF2	Q9BU23;Q9BU23-2;Q9BU23-3	Q9BU23;Q9BU23-2;Q9BU23-3	-0.0657628	4	5	0	13	0.051145	4	5	1	11.2
Prelamin-A/C;Lamin-A/C	LMNA	P02545;P02545-6;P02545-3;P02545-5;P02545-4	P02545;P02545-6;P02545-3;P02545-5;P02545-4	-1.01911	18	3	8	40.8	-0.754973	32	3	10	48.9
Lamin-B1	LMNB1	P20700	P20700	-0.668295	23	18	7	34.3	-0.443288	34	26	5	53.9
Lamin-B2	LMNB2	Q03252	Q03252	-0.576626	11	10	5	20	-0.681044	15	13	5	25
Protein lunapark	LNP	Q9C0E8-2;Q9C0E8;Q9C0E8-4;Q9C0E8-3	Q9C0E8-2;Q9C0E8;Q9C0E8-4;Q9C0E8-3	-0.40442	6	7	1	19.6	-0.326307	6	6	5	18.7
Leucyl-cystinyl aminopeptidase;Leucyl-cystinyl aminopeptidase, pregnancy serum form	LNPEP	Q9UIQ6-3;Q9UIQ6-2;Q9UIQ6	Q9UIQ6-3;Q9UIQ6-2;Q9UIQ6	0.36233	11	12	3	16.4	0.382908	12	13	7	13.4
Loss of heterozygosity 12 chromosomal region 1 protein	LOH12CR1	Q969J3	Q969J3	0.0434844	2	2	1	12.8	0.147921	2	2	0	12.8
Lon protease homolog, mitochondrial	LONP1	P36776;P36776-2;P36776-3	P36776;P36776-2;P36776-3	-0.464504	59	41	9	53.7	-0.271665	76	43	11	55.5
Lon protease homolog 2, peroxisomal	LONP2	Q86WA8;Q86WA8-2	Q86WA8;Q86WA8-2	-0.0764781	11	12	5	17.7	-0.104605	7	10	2	13.5
Lysophosphatidylcholine acyltransferase 1	LPCAT1	Q8NF37	Q8NF37	-0.31165	16	13	1	29.4	-0.102725	17	16	3	34.6
Lysophospholipid acyltransferase 5	LPCAT3	Q6P1A2;Q6P1A2-2	Q6P1A2;Q6P1A2-2	0.440102	3	3	3	10.5	0.317696	2	2	0	8
Acyl-CoA:lysophosphatidylglycerol acyltransferase 1	LPGAT1	Q92604	Q92604	0.0097772	2	2	0	6.8	0.0861858	5	6	0	19.2
Lipopolysaccharide-responsive and beige-like anchor protein	LRBA	P50851-2;P50851	P50851-2;P50851	0.146003	5	7	2	3.6	0.575486	7	10	2	4.7
Prolow-density lipoprotein receptor-related protein 1;Low-density lipoprotein receptor-related protein 1 85 kDa subunit;Low-density lipoprotein receptor-related protein 1 515 kDa subunit;Low-density lipoprotein receptor-related protein 1 intracellular domain	LRP1	Q07954	Q07954	0.131721	31	33	6	9.2	0.261137	48	48	16	13.3
Alpha-2-macroglobulin receptor-associated protein	LRPAP1	P30533	P30533	0.0519985	13	10	1	27.7	0.156691	18	17	2	41.7
Leucine-rich PPR motif-containing protein, mitochondrial	LRPPRC	P42704	P42704	-0.379038	161	88	27	68.6	-0.213503	191	88	30	69.7
Leucine-rich repeat-containing protein 1	LRRC1	Q9BTT6;Q9BTT6-2	Q9BTT6;Q9BTT6-2	-0.124487	6	6	3	24.4	0.343934	16	12	5	40.3
Leucine-rich repeat-containing protein 47	LRRC47	Q8N1G4	Q8N1G4	-0.00795675	3	3	2	8.4	0.254307	5	7	2	17
Leucine-rich repeat-containing protein 59	LRRC59	Q96AG4	Q96AG4	-0.414672	33	9	9	34.9	-0.205017	24	9	2	34.9
Volume-regulated anion channel subunit LRRC8C	LRRC8C	Q8TDW0	Q8TDW0	-0.197269	3	3	0	5.9	0.0586232	5	8	1	13.9
Volume-regulated anion channel subunit LRRC8D	LRRC8D	Q7L1W4	Q7L1W4	0.264116	3	4	1	7.3	-0.308477	8	13	3	19.7
Large subunit GTPase 1 homolog	LSG1	Q9H089	Q9H089	-0.448095	16	16	5	33.4	-0.284159	19	17	7	35.3
U6 snRNA-associated Sm-like protein LSm2	LSM2	Q9Y333	Q9Y333	-0.407287	3	3	1	48.4	0.0204429	5	6	1	75.8
U6 snRNA-associated Sm-like protein LSm3	LSM3	P62310	P62310	-0.31563	2	2	0	19.6	-0.108625	3	2	0	19.6
U6 snRNA-associated Sm-like protein LSm4	LSM4	Q9Y4Z0	Q9Y4Z0	-0.258201	7	4	1	25.9	-0.116099	5	3	0	20.1
U6 snRNA-associated Sm-like protein LSm6	LSM6	P62312	P62312	-0.366429	2	2	1	22.5	-0.0343565	6	5	0	35
U6 snRNA-associated Sm-like protein LSm8	LSM8	O95777	O95777	-0.280773	7	4	0	46.9	0.0746385	7	6	2	91.7
Lipolysis-stimulated lipoprotein receptor	LSR	Q86X29-6;Q86X29-5;Q86X29-4;Q86X29;Q86X29-3;Q86X29-2	Q86X29-6;Q86X29-5;Q86X29-4;Q86X29;Q86X29-3;Q86X29-2	-0.10939	5	4	0	11.6	0.181297	12	13	4	35.9
Lanosterol synthase	LSS	P48449;P48449-3;P48449-2	P48449;P48449-3;P48449-2	-0.563923	27	21	11	37.7	-0.361095	24	21	4	32.9
Putative RNA-binding protein Luc7-like 1	LUC7L	Q9NQ29-2;Q9NQ29;Q9NQ29-3	Q9NQ29-2;Q9NQ29;Q9NQ29-3	-0.760651	2	1	1	11.4	0.188134	2	2	0	14.8
Luc7-like protein 3	LUC7L3	O95232;O95232-2	O95232	-0.311721	7	9	3	24.5	-0.111298	9	8	0	28
Cell growth-regulating nucleolar protein	LYAR	Q9NX58	Q9NX58	-0.340276	7	9	1	39.8	-0.0292761	7	6	1	26.9
Tyrosine-protein kinase Lyn	LYN	P07948-2	P07948-2	-0.176251	11	1	4	27.7	0.169339	13	1	4	30.1
Acyl-protein thioesterase 1	LYPLA1	O75608-2;O75608	O75608-2;O75608	0.0332292	11	6	1	44.4	0.0917713	13	6	4	44.4
LYR motif-containing protein 2	LYRM2	Q9NU23	Q9NU23	-0.0216433	8	2	3	19.3	0.00405961	4	4	0	33
LYR motif-containing protein 4	LYRM4	Q9HD34	Q9HD34	-0.143931	5	5	0	51.6	-0.0251707	14	9	0	60.4
Complex III assembly factor LYRM7	LYRM7	Q5U5X0	Q5U5X0	-0.163268	7	4	0	41.3	-0.040682	6	4	1	41.3
Cation-dependent mannose-6-phosphate receptor	M6PR	P20645	P20645	-0.483924	5	4	0	12.6	-0.223546	4	4	0	12.6
Microtubule-actin cross-linking factor 1, isoforms 1/2/3/5	MACF1	Q9UPN3;Q9UPN3-4;Q9UPN3-3;Q9UPN3-2;Q9UPN3-5	Q9UPN3;Q9UPN3-4;Q9UPN3-3;Q9UPN3-2;Q9UPN3-5	0.0475383	5	8	4	1.8	0.120592	16	16	3	3.2
O-acetyl-ADP-ribose deacetylase MACROD1	MACROD1	Q9BQ69	Q9BQ69	0.241108	8	6	1	28.3	0.620778	6	5	2	25.2
Protein mago nashi homolog 2	MAGOHB	Q96A72	Q96A72	-0.182229	9	1	0	52	-0.0607391	6	0	1	45.9
Magnesium transporter protein 1	MAGT1	Q9H0U3;Q9H0U3-2	Q9H0U3;Q9H0U3-2	-0.0971932	4	5	1	14.9	0.00116918	5	5	1	14.9
Mitochondrial assembly of ribosomal large subunit protein 1	MALSU1	Q96EH3	Q96EH3	-0.548944	4	3	0	17.9	-0.156138	8	6	3	32.5
Lysosomal alpha-mannosidase;Lysosomal alpha-mannosidase A peptide;Lysosomal alpha-mannosidase B peptide;Lysosomal alpha-mannosidase C peptide;Lysosomal alpha-mannosidase D peptide;Lysosomal alpha-mannosidase E peptide	MAN2B1	O00754-2;O00754	O00754-2;O00754	-0.164432	6	6	2	7.8	-0.198871	7	7	2	8.6
Mesencephalic astrocyte-derived neurotrophic factor	MANF	P55145	P55145	-0.0737425	25	10	1	46.7	0.0726801	21	11	1	47.3
Amine oxidase [flavin-containing] A	MAOA	P21397;P21397-2;P27338-2;P27338	P21397;P21397-2	1.33657	8	8	2	18.6	1.54814	18	11	8	30.4
Microtubule-associated proteins 1A/1B light chain 3B;Microtubule-associated proteins 1A/1B light chain 3 beta 2;Microtubule-associated proteins 1A/1B light chain 3A	MAP1LC3B;MAP1LC3B2;MAP1LC3A	Q9GZQ8;A6NCE7;Q9H492;Q9H492-2	Q9GZQ8;A6NCE7;Q9H492;Q9H492-2	0.0107799	4	2	0	16.8	0.245933	4	3	0	22.4
Microtubule-associated protein 4	MAP4	P27816-6;P27816;P27816-2;P27816-5;P27816-7	P27816-6;P27816;P27816-2;P27816-5	-0.352658	8	6	2	11.6	-0.0229005	10	7	1	13.9
Mitogen-activated protein kinase kinase kinase kinase 4	MAP4K4	O95819-4;O95819-5;O95819-2;O95819-3;O95819;O95819-6;Q8N4C8-4;Q9UKE5-4;Q8N4C8;Q9UKE5-2;Q9UKE5-6;Q9UKE5-7;Q9UKE5-3;Q8N4C8-3;Q8N4C8-2;Q9UKE5-5;Q8N4C8-5;Q9UKE5-8;Q9UKE5	O95819-4;O95819-5;O95819-2;O95819-3;O95819;O95819-6	0.000432815	6	10	0	11.8	0.422598	10	10	3	11.7
Microtubule-associated protein RP/EB family member 1	MAPRE1	Q15691;Q9UPY8-2;Q9UPY8	Q15691	-0.315379	5	4	0	22	0.146883	8	8	2	43.7
Mitochondrial amidoxime-reducing component 1	MARC1	Q5VT66;Q5VT66-2;Q5VT66-3;Q969Z3-2;Q969Z3	Q5VT66;Q5VT66-2;Q5VT66-3	-0.237643	6	6	0	26.4	0.121879	5	5	1	24.3
E3 ubiquitin-protein ligase MARCH5	MARCH5	Q9NX47	Q9NX47	-0.0117479	10	9	2	43.5	0.293359	14	10	2	46.8
Myristoylated alanine-rich C-kinase substrate	MARCKS	P29966	P29966	-0.732117	12	4	1	21.1	-0.216362	18	7	1	31.6
MARCKS-related protein	MARCKSL1	P49006	P49006	-0.269008	2	1	0	7.7	0.0825147	4	1	1	7.7
Methionine--tRNA ligase, cytoplasmic	MARS	P56192;P56192-2	P56192;P56192-2	-0.890225	13	11	9	17.7	-0.35095	18	19	8	29.6
Methionine--tRNA ligase, mitochondrial	MARS2	Q96GW9	Q96GW9	-0.0315037	6	6	1	10.1	0.0176799	14	13	2	27
MARVEL domain-containing protein 1	MARVELD1	Q9BSK0	Q9BSK0	-0.0928632	2	2	1	9.8	0.035801	2	2	2	9.8
Matrin-3	MATR3	P43243;P43243-2	P43243	-0.220211	36	28	6	38.1	0.0121698	43	27	4	37.2
Mitochondrial antiviral-signaling protein	MAVS	Q7Z434;Q7Z434-4;Q7Z434-2;Q7Z434-5;Q7Z434-6;Q7Z434-3	Q7Z434;Q7Z434-4	0.131194	20	14	4	48	0.347619	22	13	6	38.3
Protein max	MAX	P61244-2;P61244;P61244-3;P61244-4;P61244-6;P61244-5	P61244-2;P61244;P61244-3;P61244-4	-0.372113	2	1	0	6.6	-0.120352	7	4	1	35.8
Metallo-beta-lactamase domain-containing protein 2	MBLAC2	Q68D91;Q68D91-2	Q68D91	0.037312	9	7	2	26.9	0.425443	4	4	1	17.2
Lysophospholipid acyltransferase 7	MBOAT7	Q96N66;Q96N66-2;Q96N66-3	Q96N66;Q96N66-2;Q96N66-3	-0.495166	7	8	0	23.9	-0.179893	5	6	0	19.3
Cell surface glycoprotein MUC18	MCAM	P43121;P43121-2	P43121	-0.499198	10	11	2	24.8	-0.160146	14	12	6	25.5
Malonyl-CoA-acyl carrier protein transacylase, mitochondrial	MCAT	Q8IVS2;Q8IVS2-2	Q8IVS2	-0.341281	8	8	1	29.7	-0.0170666	12	10	2	39.5
Methylcrotonoyl-CoA carboxylase subunit alpha, mitochondrial	MCCC1	Q96RQ3	Q96RQ3	0.133695	5	6	2	12.1	0.660817	9	9	3	18.1
Methylcrotonoyl-CoA carboxylase beta chain, mitochondrial	MCCC2	Q9HCC0-2;Q9HCC0	Q9HCC0-2;Q9HCC0	0.273576	13	12	4	27.2	0.619714	19	17	5	45.1
Methylmalonyl-CoA epimerase, mitochondrial	MCEE	Q96PE7	Q96PE7	0.0213375	2	3	1	19.9	0.12133	3	2	0	13.1
Multiple coagulation factor deficiency protein 2	MCFD2	Q8NI22;Q8NI22-2;Q8NI22-3	Q8NI22;Q8NI22-2;Q8NI22-3	-0.160314	8	4	2	52.1	0.250526	10	4	1	52.1
DNA replication licensing factor MCM2	MCM2	P49736	P49736	-0.778358	16	19	5	24.7	0.113661	8	9	3	11.9
DNA replication licensing factor MCM3	MCM3	P25205;P25205-2	P25205;P25205-2	-0.625778	14	17	3	25.2	0.107088	25	24	12	32.7
DNA replication licensing factor MCM4	MCM4	P33991;Q9UJA3-2;Q9UJA3-3;Q9UJA3;Q9UJA3-4	P33991	-0.919915	10	8	4	11.5	0.0337468	22	18	5	25.8
DNA replication licensing factor MCM5	MCM5	P33992	P33992	-0.697125	12	10	6	19.3	0.0537632	16	16	5	26.2
DNA replication licensing factor MCM6	MCM6	Q14566	Q14566	-0.789237	16	17	6	27.5	0.13291	24	19	9	27.5
DNA replication licensing factor MCM7	MCM7	P33993;P33993-3;P33993-2	P33993;P33993-3	-0.828281	7	14	4	25.5	0.209411	17	16	3	29.9
Calcium uniporter protein, mitochondrial	MCU	Q8NE86-3;Q8NE86;Q8NE86-2	Q8NE86-3;Q8NE86;Q8NE86-2	-0.158816	13	9	4	40.7	0.0199892	8	7	3	31.1
Malate dehydrogenase, cytoplasmic	MDH1	P40925-3;P40925;P40925-2	P40925-3;P40925;P40925-2	-0.21922	4	4	2	15.6	0.26986	4	4	1	14.5
Malate dehydrogenase, mitochondrial	MDH2	P40926;P40926-2	P40926;P40926-2	-0.0379619	85	19	13	63.6	0.123607	99	20	20	63.6
Midasin	MDN1	Q9NU22;REV__P21359-3;REV__P21359-5;REV__P21359-4;REV__P21359-2;REV__P21359-6;REV__P21359	Q9NU22	-0.44042	146	131	37	30.3	-0.220825	204	160	45	37
NAD-dependent malic enzyme, mitochondrial	ME2	P23368;P23368-2	P23368;P23368-2	-0.041922	41	25	14	65.2	0.10583	48	24	14	60.6
Trans-2-enoyl-CoA reductase, mitochondrial	MECR	Q9BV79-2;Q9BV79	Q9BV79-2;Q9BV79	-0.00866777	2	1	0	4.7	0.358398	3	2	1	8.8
Mediator of RNA polymerase II transcription subunit 1	MED1	Q15648;Q15648-3	Q15648;Q15648-3	-0.542584	4	5	2	3.4	-0.202888	8	9	3	8.7
Mediator of RNA polymerase II transcription subunit 10	MED10	Q9BTT4	Q9BTT4	-0.416019	2	2	1	16.3	-0.842376	2	2	1	16.3
Mediator of RNA polymerase II transcription subunit 14	MED14	O60244	O60244	-1.2607	2	3	2	3.6	-0.148999	6	7	5	6.5
Mediator of RNA polymerase II transcription subunit 20	MED20	Q9H944;Q9H944-2	Q9H944;Q9H944-2	-0.18331	2	2	0	11.8	-0.325847	3	3	0	16
Mediator of RNA polymerase II transcription subunit 30	MED30	Q96HR3-2;Q96HR3	Q96HR3-2;Q96HR3	-0.235943	3	3	1	23.8	-0.583134	3	3	2	27.3
Multiple epidermal growth factor-like domains protein 8	MEGF8	Q7Z7M0-2;Q7Z7M0	Q7Z7M0-2;Q7Z7M0	0.279768	4	5	2	2.6	0.279494	6	5	0	3.1
LDLR chaperone MESD	MESDC2	Q14696;Q14696-2	Q14696	-0.188282	36	12	6	53.4	-0.0319597	31	13	3	50.4
Probable methyltransferase-like protein 15	METTL15	A6NJ78;A6NJ78-2;A6NJ78-3;A6NJ78-4	A6NJ78	-0.015243	3	3	0	11.3	-0.0490732	6	6	2	23.3
Methyltransferase-like protein 7A	METTL7A	Q9H8H3	Q9H8H3	0.148739	6	4	2	22.1	0.496041	8	5	2	25
Methyltransferase-like protein 9	METTL9	Q9H1A3;Q9H1A3-2	Q9H1A3;Q9H1A3-2	-0.690009	3	2	2	10.1	-0.131721	3	2	0	10.1
Mitochondrial fission factor	MFF	Q9GZY8-2;Q9GZY8;Q9GZY8-4;Q9GZY8-3	Q9GZY8-2;Q9GZY8;Q9GZY8-4;Q9GZY8-3	-0.000562751	19	3	8	43.3	0.45334	17	3	2	43.6
Mitofusin-1	MFN1	Q8IWA4;Q8IWA4-3;Q8IWA4-2	Q8IWA4;Q8IWA4-3;Q8IWA4-2	0.119024	2	3	2	8.4	0.11288	9	10	1	20.8
Mitofusin-2	MFN2	O95140;O95140-2	O95140	-0.149457	11	11	6	20.7	0.0864615	15	14	4	22.7
Mitochondrial genome maintenance exonuclease 1	MGME1	Q9BQP7	Q9BQP7	-0.525164	8	8	2	33.4	-0.285225	9	9	2	29.1
Microsomal glutathione S-transferase 1	MGST1	P10620;P10620-2	P10620;P10620-2	-0.398303	26	7	0	31	-0.0877344	14	6	1	30.3
Microsomal glutathione S-transferase 2	MGST2	Q99735;Q99735-2	Q99735;Q99735-2	-0.483743	2	2	0	17.7	0.0302803	2	1	0	9.5
Microsomal glutathione S-transferase 3	MGST3	O14880	O14880	0.344828	7	5	1	50.7	0.551754	11	5	3	50.7
Melanoma inhibitory activity protein 2	MIA2	Q96PC5;Q96PC5-14;Q96PC5-5;Q96PC5-8;Q96PC5-10;Q96PC5-9;Q96PC5-11;Q96PC5-7;Q96PC5-13;Q96PC5-12;Q96PC5-6;A4D2H0;Q86UF2;Q96RT6;A4FU28;P0CG41;Q8IX94	Q96PC5;Q96PC5-14;Q96PC5-5;Q96PC5-8;Q96PC5-10;Q96PC5-9;Q96PC5-11;Q96PC5-7;Q96PC5-13;Q96PC5-12;Q96PC5-6	-0.249582	8	8	2	7.7	0.012068	10	10	3	9.6
Melanoma inhibitory activity protein 3	MIA3	Q5JRA6;Q5JRA6-2;Q5JRA6-4;Q5JRA6-3	Q5JRA6;Q5JRA6-2	-0.398684	96	58	22	37.9	-0.175429	78	56	9	37.8
Macrophage migration inhibitory factor	MIF	P14174	P14174	-0.151538	4	2	1	17.4	0.136173	8	2	2	17.4
MICOS complex subunit MIC10	MINOS1	Q5TGZ0-2;Q5TGZ0	Q5TGZ0-2;Q5TGZ0	0.181293	4	2	0	62.5	-0.000432773	2	2	0	62.5
Multiple inositol polyphosphate phosphatase 1	MINPP1	Q9UNW1;Q9UNW1-4;Q9UNW1-3;Q9UNW1-2	Q9UNW1;Q9UNW1-4;Q9UNW1-3;Q9UNW1-2	-0.144728	5	6	1	13.8	0.314625	4	5	1	14.4
Mitochondrial intermediate peptidase	MIPEP	Q99797	Q99797	-0.487298	23	17	6	37.3	-0.182946	24	21	8	43.3
Antigen KI-67	MKI67	P46013-2;P46013	P46013-2;P46013	-0.720659	4	4	2	3.1	-0.473008	2	3	0	2
Malectin	MLEC	Q14165	Q14165	-0.086967	9	7	1	31.5	0.101923	11	9	2	31.8
Afadin	MLLT4	P55196-5;P55196;P55196-6	P55196-5;P55196;P55196-6	0.0136409	66	0	10	34.8	0.2283	70	0	19	36.6
Malonyl-CoA decarboxylase, mitochondrial	MLYCD	O95822-2;O95822	O95822-2;O95822	0.1121	3	3	1	8.8	0.46029	5	6	2	17.2
Cob(I)yrinic acid a,c-diamide adenosyltransferase, mitochondrial	MMAB	Q96EY8	Q96EY8	-0.427207	2	3	0	15.6	-0.140517	10	7	1	38
Membrane magnesium transporter 1	MMGT1	Q8N4V1;Q8N4V1-2	Q8N4V1;Q8N4V1-2	-0.245386	13	4	2	49.6	-0.0988237	9	3	0	42.7
MOB-like protein phocein	MOB4	Q9Y3A3-2;Q9Y3A3-3;Q9Y3A3	Q9Y3A3-2;Q9Y3A3-3;Q9Y3A3	-0.30091	2	1	0	4.7	0.332934	2	2	0	14.5
Mannosyl-oligosaccharide glucosidase	MOGS	Q13724-2;Q13724	Q13724-2;Q13724	-0.315468	28	22	6	43.5	-0.0353423	32	24	11	46
Mortality factor 4-like protein 1	MORF4L1	Q9UBU8;Q9UBU8-2;Q9UBU8-3	Q9UBU8;Q9UBU8-2;Q9UBU8-3	-0.229146	5	5	3	28.7	0.0912178	4	3	2	14.9
Putative helicase MOV-10	MOV10	Q9HCE1;Q9HCE1-2	Q9HCE1;Q9HCE1-2	-0.182622	7	8	5	8.2	0.50584	6	7	0	8
Mannose-P-dolichol utilization defect 1 protein	MPDU1	O75352-2;O75352	O75352-2;O75352	-0.424107	7	5	0	31.2	-0.154324	9	5	2	31.2
DNA-3-methyladenine glycosylase	MPG	P29372-5;P29372-4;P29372-2;P29372	P29372-5;P29372-4;P29372-2;P29372	-1.00066	2	2	1	17.4	-0.139601	2	3	1	22.8
M-phase phosphoprotein 6	MPHOSPH6	Q99547	Q99547	-0.351866	2	2	0	16.2	-0.413811	3	3	1	21.2
55 kDa erythrocyte membrane protein	MPP1	Q00013;Q00013-2;Q00013-3	Q00013;Q00013-2;Q00013-3	-0.278934	9	8	3	27.7	0.144042	8	10	2	32.8
MAGUK p55 subfamily member 6	MPP6	Q9NZW5	Q9NZW5	-0.199719	11	10	2	23.9	0.035106	18	17	5	41.9
3-mercaptopyruvate sulfurtransferase	MPST	P25325;P25325-2	P25325;P25325-2	-0.18236	6	6	1	29.6	-0.1145	9	6	1	30.6
Mpv17-like protein 2	MPV17L2	Q567V2-2;Q567V2	Q567V2-2;Q567V2	-0.513049	2	2	0	15.5	-0.455229	2	2	0	15.5
Myelin protein zero-like protein 1	MPZL1	O95297-2;O95297;O95297-4;O95297-5	O95297-2;O95297;O95297-4	-0.0784114	4	1	3	13.8	0.594204	3	3	2	22.4
C-type mannose receptor 2	MRC2	Q9UBG0	Q9UBG0	0.258941	5	5	1	5.1	0.287888	3	4	1	3.9
MORF4 family-associated protein 1	MRFAP1	Q9Y605;Q96HT8	Q9Y605	-0.487237	4	3	0	33.1	0.1551	4	4	1	42.5
MRG/MORF4L-binding protein	MRGBP	Q9NV56	Q9NV56	-0.919288	2	2	0	13.7	-0.0551957	2	2	0	13.7
rRNA methyltransferase 1, mitochondrial	MRM1	Q6IN84;Q6IN84-2	Q6IN84;Q6IN84-2	-0.617122	2	3	0	11.6	0.164318	2	3	1	11.6
39S ribosomal protein L1, mitochondrial	MRPL1	Q9BYD6	Q9BYD6	-0.417193	16	11	3	42.8	-0.360196	13	11	1	44.9
39S ribosomal protein L10, mitochondrial	MRPL10	Q7Z7H8;Q7Z7H8-2	Q7Z7H8;Q7Z7H8-2	-0.453478	8	4	0	24.9	-0.264116	5	4	1	24.9
39S ribosomal protein L11, mitochondrial	MRPL11	Q9Y3B7;Q9Y3B7-2;Q9Y3B7-3	Q9Y3B7;Q9Y3B7-2;Q9Y3B7-3	-0.703972	13	10	2	54.7	-0.541515	16	11	3	55.7
39S ribosomal protein L12, mitochondrial	MRPL12	P52815	P52815	-0.369315	12	5	1	25.3	-0.192194	14	6	2	37.9
39S ribosomal protein L13, mitochondrial	MRPL13	Q9BYD1	Q9BYD1	-0.715818	16	11	2	64.6	-0.588805	12	10	2	64.6
39S ribosomal protein L14, mitochondrial	MRPL14	Q6P1L8	Q6P1L8	-0.520914	6	5	1	41.4	-0.216486	5	4	3	35.9
39S ribosomal protein L15, mitochondrial	MRPL15	Q9P015	Q9P015	-0.746398	11	10	2	43.9	-0.462995	10	8	3	34.5
39S ribosomal protein L16, mitochondrial	MRPL16	Q9NX20	Q9NX20	-0.639445	6	5	2	25.9	-0.525969	6	6	2	30.3
39S ribosomal protein L17, mitochondrial	MRPL17	Q9NRX2	Q9NRX2	-0.570165	20	9	4	45.7	-0.476433	15	11	1	58.9
39S ribosomal protein L18, mitochondrial	MRPL18	Q9H0U6	Q9H0U6	-0.569565	7	4	0	26.1	-0.518938	8	5	1	28.3
39S ribosomal protein L19, mitochondrial	MRPL19	P49406	P49406	-0.606408	10	8	1	26.7	-0.495593	9	9	2	30.5
39S ribosomal protein L2, mitochondrial	MRPL2	Q5T653	Q5T653	-0.581259	3	3	1	19.3	-0.593975	3	4	2	21.6
39S ribosomal protein L20, mitochondrial	MRPL20	Q9BYC9;Q9BYC9-2	Q9BYC9	-0.606167	12	6	2	28.9	-0.341189	13	7	2	28.9
39S ribosomal protein L21, mitochondrial	MRPL21	Q7Z2W9;Q7Z2W9-2	Q7Z2W9;Q7Z2W9-2	-0.555333	8	7	4	45.4	-0.314986	8	9	1	49.8
39S ribosomal protein L22, mitochondrial	MRPL22	Q9NWU5;Q9NWU5-2;Q9NWU5-3	Q9NWU5;Q9NWU5-2;Q9NWU5-3	-0.635047	13	6	2	32	-0.439676	9	6	0	32
39S ribosomal protein L23, mitochondrial	MRPL23	Q16540	Q16540	-0.645458	11	6	1	35.9	-0.51248	9	7	1	49.7
39S ribosomal protein L24, mitochondrial	MRPL24	Q96A35	Q96A35	-0.604762	9	7	3	35.2	-0.412944	7	8	2	41.7
39S ribosomal protein L27, mitochondrial	MRPL27	Q9P0M9	Q9P0M9	-0.571257	6	5	1	41.2	-0.459117	5	4	1	33.1
39S ribosomal protein L28, mitochondrial	MRPL28	Q13084	Q13084	-0.609244	12	8	2	48.4	-0.421695	9	8	2	52.3
39S ribosomal protein L3, mitochondrial	MRPL3	P09001	P09001	-0.531198	7	7	1	33	-0.868766	4	4	1	15.5
39S ribosomal protein L32, mitochondrial	MRPL32	Q9BYC8	Q9BYC8	-0.737543	4	3	1	16.5	-0.470615	3	2	0	12.2
39S ribosomal protein L33, mitochondrial	MRPL33	O75394	O75394	-0.453676	3	2	1	40	-0.62938	6	4	0	50.8
39S ribosomal protein L34, mitochondrial	MRPL34	Q9BQ48	Q9BQ48	-0.405413	4	3	0	25	-0.311736	6	5	0	27.2
39S ribosomal protein L37, mitochondrial	MRPL37	Q9BZE1	Q9BZE1	-0.681354	19	19	2	53.2	-0.545079	15	17	2	48.2
39S ribosomal protein L38, mitochondrial	MRPL38	Q96DV4;Q96DV4-2	Q96DV4;Q96DV4-2	-0.712457	14	13	3	40.5	-0.436055	14	14	4	45.5
39S ribosomal protein L39, mitochondrial	MRPL39	Q9NYK5;Q9NYK5-2	Q9NYK5;Q9NYK5-2	-0.463589	12	10	3	33.1	-0.361544	10	9	4	31.4
39S ribosomal protein L4, mitochondrial	MRPL4	Q9BYD3;Q9BYD3-2	Q9BYD3;Q9BYD3-2	-0.493114	11	9	5	47.6	-0.0966667	7	6	1	26.4
39S ribosomal protein L40, mitochondrial	MRPL40	Q9NQ50	Q9NQ50	-0.502628	16	8	2	41.7	-0.29443	15	7	1	41.7
39S ribosomal protein L41, mitochondrial	MRPL41	Q8IXM3	Q8IXM3	-0.598785	6	4	0	31.4	-0.43328	4	4	0	31.4
39S ribosomal protein L42, mitochondrial	MRPL42	Q9Y6G3	Q9Y6G3	-0.442909	9	4	0	52.8	-0.334683	8	4	1	52.8
39S ribosomal protein L43, mitochondrial	MRPL43	Q8N983-4;Q8N983-3;Q8N983-2;Q8N983;Q8N983-6;Q8N983-7	Q8N983-4;Q8N983-3;Q8N983-2;Q8N983;Q8N983-6;Q8N983-7	-0.547531	12	9	1	72.3	-0.468844	8	8	1	61
39S ribosomal protein L44, mitochondrial	MRPL44	Q9H9J2	Q9H9J2	-0.615773	10	8	2	31	-0.339251	14	9	4	34
39S ribosomal protein L45, mitochondrial	MRPL45	Q9BRJ2	Q9BRJ2	-0.783092	9	7	1	26.8	-0.509037	5	6	0	23.2
39S ribosomal protein L46, mitochondrial	MRPL46	Q9H2W6	Q9H2W6	-0.248708	11	8	1	42.7	-0.111966	13	8	1	40.9
39S ribosomal protein L47, mitochondrial	MRPL47	Q9HD33;Q9HD33-2;Q9HD33-3	Q9HD33;Q9HD33-2;Q9HD33-3	-0.578499	11	8	2	28.4	-0.42094	14	9	5	30.8
39S ribosomal protein L48, mitochondrial	MRPL48	Q96GC5-3;Q96GC5	Q96GC5-3;Q96GC5	-0.585864	7	4	3	23.7	-0.388685	12	4	3	23.7
39S ribosomal protein L49, mitochondrial	MRPL49	Q13405	Q13405	-0.707878	14	8	2	54.8	-0.447738	5	6	2	39.8
39S ribosomal protein L50, mitochondrial	MRPL50	Q8N5N7;Q8N5N7-2	Q8N5N7;Q8N5N7-2	-0.651133	13	10	1	67.7	-0.396598	11	8	1	54.4
39S ribosomal protein L51, mitochondrial	MRPL51	Q4U2R6	Q4U2R6	-0.549895	3	1	1	9.4	-0.457437	2	1	0	9.4
39S ribosomal protein L52, mitochondrial	MRPL52	Q86TS9-2;Q86TS9-3;Q86TS9	Q86TS9-2;Q86TS9-3;Q86TS9	-0.816342	3	2	0	46.9	-0.76774	2	1	1	28.1
39S ribosomal protein L53, mitochondrial	MRPL53	Q96EL3	Q96EL3	-0.529073	12	5	0	58.9	-0.397365	8	5	1	58.9
39S ribosomal protein L55, mitochondrial	MRPL55	Q7Z7F7;Q7Z7F7-2	Q7Z7F7;Q7Z7F7-2	-0.482392	6	3	1	18	-0.333653	8	4	1	30.5
Ribosomal protein 63, mitochondrial	MRPL57	Q9BQC6	Q9BQC6	-0.546878	6	3	2	20.6	-0.444667	7	3	0	20.6
39S ribosomal protein L9, mitochondrial	MRPL9	Q9BYD2	Q9BYD2	-0.673049	9	9	2	34.8	-0.422771	10	7	3	27.7
28S ribosomal protein S10, mitochondrial	MRPS10	P82664	P82664	-0.283229	14	10	1	52.2	-0.0807941	19	11	3	52.2
28S ribosomal protein S11, mitochondrial	MRPS11	P82912;P82912-2;P82912-3	P82912;P82912-2	-0.400378	9	4	1	22.2	-0.0457225	6	5	0	22.2
28S ribosomal protein S12, mitochondrial	MRPS12	O15235	O15235	-0.299987	5	3	0	32.6	-0.0160683	4	4	0	32.6
28S ribosomal protein S14, mitochondrial	MRPS14	O60783	O60783	-0.207011	9	4	0	38.3	0.0150097	4	3	0	28.9
28S ribosomal protein S15, mitochondrial	MRPS15	P82914	P82914	-0.246823	4	5	0	19.1	-0.0760118	7	5	0	18.7
28S ribosomal protein S16, mitochondrial	MRPS16	Q9Y3D3;Q9Y3D3-2	Q9Y3D3;Q9Y3D3-2	-0.354391	6	5	0	48.9	-0.136585	4	4	0	43.1
28S ribosomal protein S17, mitochondrial	MRPS17	Q9Y2R5	Q9Y2R5	-0.307841	7	6	0	62.3	-0.271426	8	4	2	37.7
28S ribosomal protein S18a, mitochondrial	MRPS18A	Q9NVS2-2;Q9NVS2;Q9NVS2-3	Q9NVS2-2;Q9NVS2;Q9NVS2-3	-0.719685	7	5	1	19.3	-0.532167	8	6	2	22.2
28S ribosomal protein S18b, mitochondrial	MRPS18B	Q9Y676	Q9Y676	-0.444596	10	9	1	40.3	-0.0963969	9	7	3	38.8
28S ribosomal protein S18c, mitochondrial	MRPS18C	Q9Y3D5	Q9Y3D5	-0.310021	3	2	0	26.1	0.12301	2	2	1	12.7
28S ribosomal protein S2, mitochondrial	MRPS2	Q9Y399	Q9Y399	-0.191294	8	7	3	24	-0.0315363	8	8	3	25.7
28S ribosomal protein S21, mitochondrial	MRPS21	P82921	P82921	-0.283966	5	3	0	39.1	-0.0582473	7	2	1	29.9
28S ribosomal protein S22, mitochondrial	MRPS22	P82650;P82650-2	P82650	-0.298637	25	16	4	48.9	-0.0847446	29	17	8	49.2
28S ribosomal protein S23, mitochondrial	MRPS23	Q9Y3D9	Q9Y3D9	-0.249205	13	9	1	58.4	-0.0446039	18	12	3	60.5
28S ribosomal protein S24, mitochondrial	MRPS24	Q96EL2	Q96EL2	-0.216954	15	8	3	52.1	-0.0893626	9	5	1	33.5
28S ribosomal protein S25, mitochondrial	MRPS25	P82663;P82663-3;P82663-2	P82663;P82663-3;P82663-2	-0.268973	12	8	2	53.8	-0.179129	15	9	2	60.7
28S ribosomal protein S26, mitochondrial	MRPS26	Q9BYN8	Q9BYN8	-0.37932	12	7	0	34.1	-0.0936955	17	10	4	38.5
28S ribosomal protein S27, mitochondrial	MRPS27	Q92552;Q92552-2	Q92552;Q92552-2	-0.387921	25	19	5	48.1	-0.157561	25	19	6	47.3
28S ribosomal protein S28, mitochondrial	MRPS28	Q9Y2Q9	Q9Y2Q9	-0.303472	14	6	4	42.8	-0.049352	16	6	4	42.8
28S ribosomal protein S30, mitochondrial	MRPS30	Q9NP92	Q9NP92	-0.709222	7	7	1	23.7	-0.586116	7	7	2	24.1
28S ribosomal protein S31, mitochondrial	MRPS31	Q92665	Q92665	-0.259167	14	12	0	42	0.0244285	15	11	1	38
28S ribosomal protein S33, mitochondrial	MRPS33	Q9Y291	Q9Y291	-0.15793	4	3	0	28.3	-0.0890913	2	2	0	19.8
28S ribosomal protein S34, mitochondrial	MRPS34	P82930	P82930	-0.346958	8	8	0	38.5	-0.170181	11	9	3	44.5
28S ribosomal protein S35, mitochondrial	MRPS35	P82673;P82673-2	P82673	-0.305093	15	11	2	50.5	-0.0270125	17	12	3	50.2
28S ribosomal protein S36, mitochondrial	MRPS36	P82909	P82909	-0.14519	16	6	2	69.9	0.0705878	17	6	4	69.9
28S ribosomal protein S5, mitochondrial	MRPS5	P82675;P82675-2	P82675	-0.225599	15	14	2	29.3	-0.0606008	18	15	5	35.3
28S ribosomal protein S6, mitochondrial	MRPS6	P82932	P82932	-0.396574	15	7	3	41.6	-0.109695	10	7	2	60.8
28S ribosomal protein S7, mitochondrial	MRPS7	Q9Y2R9	Q9Y2R9	-0.258304	16	10	3	36	0.0543324	32	13	11	51.7
28S ribosomal protein S9, mitochondrial	MRPS9	P82933	P82933	-0.278094	22	16	3	47	-0.0760118	23	18	2	59.3
Ribosome-recycling factor, mitochondrial	MRRF	Q96E11-3;Q96E11;Q96E11-8;Q96E11-2;Q96E11-7;Q96E11-5;Q96E11-6;Q96E11-4	Q96E11-3;Q96E11;Q96E11-8;Q96E11-2	-0.467992	15	8	4	46.8	-0.338225	18	9	1	56.9
mRNA turnover protein 4 homolog	MRTO4	Q9UKD2	Q9UKD2	-0.509861	2	3	0	13.8	-0.0889556	2	2	1	8.8
Methylsterol monooxygenase 1	MSMO1	Q15800;Q15800-2	Q15800;Q15800-2	-0.512287	5	4	0	15	-0.474981	4	4	1	15
Moesin	MSN	P26038	P26038	0.00776951	13	7	1	22	0.369576	22	15	7	40
Methionine-R-sulfoxide reductase B2, mitochondrial	MSRB2	Q9Y3D2	Q9Y3D2	0.723078	3	3	2	29.1	0.9069	8	8	1	51.6
ATP synthase subunit a	MT-ATP6	P00846	P00846	-2.57889	3	2	1	6.2	-2.50939	2	1	0	4.4
ATP synthase protein 8	MT-ATP8	P03928	P03928	-2.64169	5	4	2	52.9	-2.45938	5	4	1	52.9
Cytochrome c oxidase subunit 2	MT-CO2	P00403	P00403	-0.438346	14	7	2	44.9	-0.439357	15	6	4	32.2
NADH-ubiquinone oxidoreductase chain 5	MT-ND5	P03915	P03915	-0.609068	3	2	1	4.6	-0.695549	3	2	0	4.6
Metastasis-associated protein MTA2	MTA2	O94776;O94776-2	O94776;O94776-2	-0.801883	6	5	4	12.1	-0.350271	8	8	3	19.6
Mitochondrial carrier homolog 1	MTCH1	Q9NZJ7;Q9NZJ7-2;Q9NZJ7-3	Q9NZJ7;Q9NZJ7-2;Q9NZJ7-3	0.0909888	11	8	1	23.7	0.294686	11	5	1	17
Mitochondrial carrier homolog 2	MTCH2	Q9Y6C9	Q9Y6C9	-0.0419815	37	12	7	54.8	0.117396	32	14	6	57.1
Protein LYRIC	MTDH	Q86UE4	Q86UE4	-0.273256	20	15	5	34.4	0.0748665	27	19	8	34.4
Transcription termination factor 3, mitochondrial	MTERF3	Q96E29-3;Q96E29-2;Q96E29	Q96E29-3;Q96E29-2;Q96E29	-0.319964	9	7	1	23.6	-0.160662	8	7	2	26
Mitochondrial fission process protein 1	MTFP1	Q9UDX5;Q9UDX5-2	Q9UDX5	-0.740746	12	10	1	53	-0.680594	7	6	0	48.8
Mitochondrial fission regulator 2	MTFR2	Q6P444;Q6P444-2	Q6P444	-0.340642	3	5	1	15.1	-0.030548	4	5	1	15.8
Monofunctional C1-tetrahydrofolate synthase, mitochondrial	MTHFD1L	Q6UB35;Q6UB35-2	Q6UB35	-0.376508	42	31	5	45.8	-0.145482	50	29	11	44.6
Bifunctional methylenetetrahydrofolate dehydrogenase/cyclohydrolase, mitochondrial;NAD-dependent methylenetetrahydrofolate dehydrogenase;Methenyltetrahydrofolate cyclohydrolase	MTHFD2	P13995;P13995-2	P13995;P13995-2	-0.542794	21	11	2	52.6	-0.384713	24	12	1	58.6
Translation initiation factor IF-2, mitochondrial	MTIF2	P46199	P46199	0.10809	4	4	1	7.7	-0.0478175	5	3	3	4.7
Serine/threonine-protein kinase mTOR	MTOR	P42345	P42345	0.465191	5	7	1	3.6	0.131424	2	5	2	2.3
Poly(A) RNA polymerase, mitochondrial	MTPAP	Q9NVV4-2;Q9NVV4	Q9NVV4-2;Q9NVV4	-0.261224	5	8	1	14.7	0.0456697	10	10	2	19.8
Metaxin-1	MTX1	Q13505-3;Q13505;Q13505-2	Q13505-3;Q13505;Q13505-2	-0.226628	10	8	2	33.4	-0.0419438	10	7	5	28.7
Metaxin-2	MTX2	O75431-2;O75431	O75431-2;O75431	-0.190586	8	5	1	29.2	-0.0524159	11	5	0	29.2
Mitochondrial ubiquitin ligase activator of NFKB 1	MUL1	Q969V5	Q969V5	0.15069	2	4	1	20.5	-0.0163536	4	4	0	17
Methylmalonyl-CoA mutase, mitochondrial	MUT	P22033	P22033	-0.0389546	25	20	8	35.5	0.0891446	20	15	5	25.6
Myb-binding protein 1A	MYBBP1A	Q9BQG0;Q9BQG0-2	Q9BQG0;Q9BQG0-2	-0.547784	45	39	8	38.3	-0.0899048	49	41	16	38.5
C-Myc-binding protein	MYCBP	Q99417	Q99417	-0.19679	3	3	2	38.8	0.3138	10	5	3	67
E3 ubiquitin-protein ligase MYCBP2	MYCBP2	O75592-2;O75592	O75592-2;O75592	1.68104	3	6	1	1.5	0.5174	5	11	3	2.8
Myeloid-derived growth factor	MYDGF	Q969H8	Q969H8	-0.149329	9	5	0	30.6	0.0352836	10	5	0	30.6
Myosin-10	MYH10	P35580;P35580-5;P35580-2;P35580-3;P35580-4;P35749-4;P35749-3;P35749;P35749-2	P35580;P35580-5;P35580-2;P35580-3;P35580-4	-0.56531	4	5	2	3.4	0.100175	10	9	3	8.5
Myosin regulatory light chain 12A;Myosin regulatory light chain 12B;Myosin regulatory light polypeptide 9	MYL12A;MYL12B;MYL9	P19105;O14950;P24844;P24844-2	P19105;O14950;P24844	-0.380465	6	6	3	40.4	-0.202762	5	5	2	34.5
Myosin light polypeptide 6	MYL6	P60660;P60660-2;P14649	P60660;P60660-2	-0.31678	4	4	0	30.5	0.00498592	5	5	0	40.4
Unconventional myosin-X	MYO10	Q9HD67;Q9HD67-3	Q9HD67;Q9HD67-3	0.499272	13	15	5	8.8	0.521287	15	16	1	9.1
Unconventional myosin-Ic	MYO1C	O00159-2;O00159-3;O00159	O00159-2;O00159-3;O00159	-0.169972	3	3	3	3.7	0.074745	2	3	1	3.2
N-acylethanolamine-hydrolyzing acid amidase;N-acylethanolamine-hydrolyzing acid amidase subunit alpha;N-acylethanolamine-hydrolyzing acid amidase subunit beta	NAAA	Q02083;Q02083-2;Q02083-3	Q02083;Q02083-2;Q02083-3	0.18612	4	4	0	10.3	0.686917	2	2	1	7
Nascent polypeptide-associated complex subunit alpha;Nascent polypeptide-associated complex subunit alpha, muscle-specific form	NACA	Q13765;E9PAV3-2;E9PAV3;Q9BZK3	Q13765;E9PAV3-2;E9PAV3	-0.626313	3	4	0	25.6	-0.00187428	3	3	0	19.5
NAD kinase 2, mitochondrial	NADK2	Q4G0N4;Q4G0N4-3;Q4G0N4-2	Q4G0N4;Q4G0N4-3;Q4G0N4-2	0.283922	10	8	5	20.4	0.431481	11	10	4	31
Nucleosome assembly protein 1-like 1	NAP1L1	P55209;P55209-2;P55209-3	P55209;P55209-2;P55209-3	-0.426373	4	3	1	13	-0.0183493	7	4	2	17.4
Nucleosome assembly protein 1-like 4	NAP1L4	Q99733;Q99733-2	Q99733;Q99733-2	-0.284194	3	3	0	12.8	0.271966	3	3	1	14.7
Alpha-soluble NSF attachment protein	NAPA	P54920;Q9H115-3;Q9H115-2;Q9H115	P54920	-0.141892	28	21	6	82.7	-0.0315363	25	20	2	82.4
Gamma-soluble NSF attachment protein	NAPG	Q99747;Q99747-2	Q99747;Q99747-2	-0.020999	7	8	4	25	0.0277338	7	7	3	25
Asparagine--tRNA ligase, cytoplasmic	NARS	O43776;O43776-2	O43776	-0.229991	5	5	4	9.7	-0.0760118	5	8	2	15.3
Probable asparagine--tRNA ligase, mitochondrial	NARS2	Q96I59;Q96I59-2	Q96I59;Q96I59-2	0.0528332	12	11	4	33.8	0.2601	11	9	2	27
N-acetyltransferase 10	NAT10	Q9H0A0;Q9H0A0-2	Q9H0A0;Q9H0A0-2	-0.554506	21	18	6	22.7	-0.554442	12	12	5	15
N-acetyltransferase 14	NAT14	Q8WUY8	Q8WUY8	-0.0502784	4	4	1	21.4	0.0213211	5	4	1	23.3
Neuroblastoma-amplified sequence	NBAS	A2RRP1;A2RRP1-2	A2RRP1;A2RRP1-2	0.0529723	39	41	8	21.3	0.275839	35	33	10	17
Nuclear cap-binding protein subunit 1	NCBP1	Q09161	Q09161	-0.545529	9	8	6	14.4	-0.0710762	18	18	7	32.8
Nuclear cap-binding protein subunit 2	NCBP2	P52298-3;P52298;P52298-2	P52298-3;P52298;P52298-2	-0.353653	2	2	0	18.4	-0.250113	2	2	1	18.4
Uncharacterized protein NCBP2-AS2	NCBP2-AS2	Q69YL0	Q69YL0	-0.310987	5	5	1	44.4	-0.283329	14	7	1	60.6
Nck-associated protein 1	NCKAP1	Q9Y2A7;Q9Y2A7-2;P55160-2;P55160	Q9Y2A7;Q9Y2A7-2	-0.0884388	13	14	1	14.5	0.432552	8	7	4	7.3
Nucleolin	NCL	P19338	P19338	-0.625623	41	24	4	30.7	-0.309991	73	26	24	32.4
Nicalin	NCLN	Q969V3-2;Q969V3	Q969V3-2;Q969V3	-0.408742	23	19	7	38.3	-0.159113	23	20	5	42
Nuclear receptor corepressor 1	NCOR1	O75376;O75376-2;O75376-3	O75376;O75376-2	-1.0497	4	5	3	2.7	-0.474981	3	5	1	2.7
Nicastrin	NCSTN	Q92542-2;Q92542	Q92542-2;Q92542	-0.247851	8	9	2	19.2	0.0229179	9	9	2	19.2
Nucleoporin NDC1	NDC1	Q9BTX1-5;Q9BTX1-2;Q9BTX1;Q9BTX1-6;Q9BTX1-3;Q9BTX1-4	Q9BTX1-5;Q9BTX1-2;Q9BTX1;Q9BTX1-6;Q9BTX1-3;Q9BTX1-4	-0.645548	8	8	2	18	-0.53963	11	11	3	22.4
NADH dehydrogenase [ubiquinone] 1 alpha subcomplex subunit 10, mitochondrial	NDUFA10	O95299;O95299-2	O95299;O95299-2	-0.684619	19	15	5	56.3	-0.722816	11	13	0	43.4
NADH dehydrogenase [ubiquinone] 1 alpha subcomplex subunit 11	NDUFA11	Q86Y39;Q86Y39-2	Q86Y39;Q86Y39-2	-0.567618	7	4	0	31.9	-0.777451	3	2	1	18.4
NADH dehydrogenase [ubiquinone] 1 alpha subcomplex subunit 12	NDUFA12	Q9UI09;Q9UI09-2	Q9UI09;Q9UI09-2	-0.783589	15	8	4	51	-0.85599	8	6	1	44.1
NADH dehydrogenase [ubiquinone] 1 alpha subcomplex subunit 13	NDUFA13	Q9P0J0;Q9P0J0-2	Q9P0J0;Q9P0J0-2	-0.310862	23	10	4	63.2	-0.34153	12	8	2	55.6
NADH dehydrogenase [ubiquinone] 1 alpha subcomplex subunit 2	NDUFA2	O43678;O43678-2	O43678	-0.740794	8	5	1	42.4	-0.462785	6	4	0	42.4
NADH dehydrogenase [ubiquinone] 1 alpha subcomplex subunit 3	NDUFA3	O95167	O95167	-0.380841	4	2	1	21.4	-0.256165	4	2	0	21.4
Cytochrome c oxidase subunit NDUFA4	NDUFA4	O00483	O00483	-0.234703	9	5	3	46.9	-0.417272	13	5	0	77.8
NADH dehydrogenase [ubiquinone] 1 alpha subcomplex subunit 5	NDUFA5	Q16718;Q16718-2	Q16718;Q16718-2	-0.466895	15	8	2	62.9	-0.395831	13	5	1	65.5
NADH dehydrogenase [ubiquinone] 1 alpha subcomplex subunit 6	NDUFA6	P56556	P56556	-0.435671	14	7	0	52.3	-0.247928	11	6	3	50.8
NADH dehydrogenase [ubiquinone] 1 alpha subcomplex subunit 7	NDUFA7	O95182	O95182	-0.843603	12	9	0	76.1	-1.00842	11	7	2	66.4
NADH dehydrogenase [ubiquinone] 1 alpha subcomplex subunit 8	NDUFA8	P51970	P51970	-0.334716	24	8	2	47.7	-0.184217	19	9	3	51.7
NADH dehydrogenase [ubiquinone] 1 alpha subcomplex subunit 9, mitochondrial	NDUFA9	Q16795	Q16795	-0.619337	21	17	3	56.8	-0.748633	24	15	6	52
Acyl carrier protein, mitochondrial	NDUFAB1	O14561	O14561	-0.254461	32	6	5	23.7	-0.0894982	25	7	2	23.7
Mimitin, mitochondrial	NDUFAF2	Q8N183	Q8N183	-0.14221	19	9	1	55	0.0867218	16	9	5	55
NADH dehydrogenase [ubiquinone] 1 alpha subcomplex assembly factor 3	NDUFAF3	Q9BU61;Q9BU61-2	Q9BU61;Q9BU61-2	-0.0769802	9	7	0	44	-0.100978	5	6	0	43.5
NADH dehydrogenase [ubiquinone] 1 alpha subcomplex assembly factor 4	NDUFAF4	Q9P032	Q9P032	-0.109172	14	9	1	49.1	-0.0958569	14	9	0	49.1
NADH dehydrogenase [ubiquinone] 1 alpha subcomplex assembly factor 5	NDUFAF5	Q5TEU4;Q5TEU4-2	Q5TEU4;Q5TEU4-2	-0.237711	3	5	2	21.2	-0.216982	4	5	1	18.6
NADH dehydrogenase [ubiquinone] complex I, assembly factor 7	NDUFAF7	Q7L592;Q7L592-2	Q7L592;Q7L592-2	0.0614305	6	7	0	23.1	0.126785	10	9	2	28.1
NADH dehydrogenase [ubiquinone] 1 beta subcomplex subunit 1	NDUFB1	O75438;O75438-2	O75438	-0.710685	5	3	1	34.5	-0.661841	7	3	1	34.5
NADH dehydrogenase [ubiquinone] 1 beta subcomplex subunit 10	NDUFB10	O96000;O96000-2	O96000;O96000-2	-0.347748	23	12	2	50.6	-0.329985	23	12	6	57
NADH dehydrogenase [ubiquinone] 1 beta subcomplex subunit 11, mitochondrial	NDUFB11	Q9NX14;Q9NX14-2	Q9NX14;Q9NX14-2	-0.215278	5	3	2	19.6	-0.206518	3	3	0	19.6
NADH dehydrogenase [ubiquinone] 1 beta subcomplex subunit 2, mitochondrial	NDUFB2	O95178	O95178	-0.419681	2	2	0	8.6	-0.596554	2	2	0	8.6
NADH dehydrogenase [ubiquinone] 1 beta subcomplex subunit 3	NDUFB3	O43676	O43676	-0.405528	6	4	0	29.6	-0.492212	8	4	0	29.6
NADH dehydrogenase [ubiquinone] 1 beta subcomplex subunit 4	NDUFB4	O95168-2;O95168	O95168-2;O95168	-0.637648	7	5	0	44.2	-0.804054	6	5	2	44.2
NADH dehydrogenase [ubiquinone] 1 beta subcomplex subunit 5, mitochondrial	NDUFB5	O43674-2;O43674	O43674-2;O43674	-0.439422	15	5	5	32.1	-0.442758	9	5	1	32.1
NADH dehydrogenase [ubiquinone] 1 beta subcomplex subunit 6	NDUFB6	O95139;O95139-2	O95139;O95139-2	-0.378213	12	6	1	44.5	-0.357496	15	7	3	60.2
NADH dehydrogenase [ubiquinone] 1 beta subcomplex subunit 7	NDUFB7	P17568	P17568	-0.405069	2	2	0	13.9	-0.396488	2	2	1	18.2
NADH dehydrogenase [ubiquinone] 1 beta subcomplex subunit 8, mitochondrial	NDUFB8	O95169-3;O95169;O95169-2	O95169-3;O95169;O95169-2	-0.642054	7	3	2	20.6	-0.723864	4	3	0	20.6
NADH dehydrogenase [ubiquinone] 1 beta subcomplex subunit 9	NDUFB9	Q9Y6M9	Q9Y6M9	-0.510457	11	8	1	51.4	-0.475811	16	11	2	58.1
NADH dehydrogenase [ubiquinone] 1 subunit C2;NADH dehydrogenase [ubiquinone] 1 subunit C2, isoform 2	NDUFC2;NDUFC2-KCTD14	O95298;O95298-2;E9PQ53;O95298-3	O95298;O95298-2;E9PQ53	-0.52531	5	5	1	30.3	-0.554442	4	4	0	22.7
NADH-ubiquinone oxidoreductase 75 kDa subunit, mitochondrial	NDUFS1	P28331;P28331-2;P28331-4;P28331-5;P28331-3	P28331;P28331-2;P28331-4;P28331-5;P28331-3	-0.704583	36	29	8	57.4	-0.677892	43	32	11	57.9
NADH dehydrogenase [ubiquinone] iron-sulfur protein 2, mitochondrial	NDUFS2	O75306;O75306-2	O75306;O75306-2	-0.395094	31	21	13	65.2	-0.430499	23	20	8	57
NADH dehydrogenase [ubiquinone] iron-sulfur protein 3, mitochondrial	NDUFS3	O75489;O75489-2	O75489	-0.432007	18	11	2	47.7	-0.370164	22	12	5	50.4
NADH dehydrogenase [ubiquinone] iron-sulfur protein 4, mitochondrial	NDUFS4	O43181	O43181	-0.796686	6	4	2	25.1	-1.09058	7	5	0	25.7
NADH dehydrogenase [ubiquinone] iron-sulfur protein 5	NDUFS5	O43920	O43920	-0.632607	6	5	0	50	-0.815739	4	3	1	24.5
NADH dehydrogenase [ubiquinone] iron-sulfur protein 6, mitochondrial	NDUFS6	O75380	O75380	-0.729148	19	7	2	61.3	-0.706995	12	6	1	58.9
NADH dehydrogenase [ubiquinone] iron-sulfur protein 7, mitochondrial	NDUFS7	O75251-2;O75251	O75251-2;O75251	-0.576476	11	4	2	16	-0.362217	10	4	3	16
NADH dehydrogenase [ubiquinone] iron-sulfur protein 8, mitochondrial	NDUFS8	O00217	O00217	-0.378888	9	5	1	29	-0.374622	17	7	5	40
NADH dehydrogenase [ubiquinone] flavoprotein 1, mitochondrial	NDUFV1	P49821-2;P49821	P49821-2;P49821	-0.806897	18	17	6	50.3	-0.674551	20	19	1	54.9
NADH dehydrogenase [ubiquinone] flavoprotein 2, mitochondrial	NDUFV2	P19404	P19404	-0.628497	16	9	3	42.2	-0.421371	20	9	3	47
NADH dehydrogenase [ubiquinone] flavoprotein 3, mitochondrial	NDUFV3	P56181-2	P56181-2	-0.635271	13	9	3	25.6	-0.298306	16	11	5	29.4
Neudesin	NENF	Q9UMX5	Q9UMX5	-0.101211	16	9	0	64	0.144552	10	9	0	58.1
Neogenin	NEO1	Q92859-3;Q92859-2;Q92859-4;Q92859	Q92859-3;Q92859-2;Q92859-4;Q92859	0.222805	13	13	1	12.7	0.596951	15	17	3	16.3
Nestin	NES	P48681	P48681	-0.15335	12	14	4	10.6	-0.18574	7	8	3	6.3
Cysteine desulfurase, mitochondrial	NFS1	Q9Y697-2;Q9Y697;Q9Y697-3	Q9Y697-2;Q9Y697;Q9Y697-3	-0.175599	12	10	3	34.3	-0.0753272	14	12	1	41.8
NFU1 iron-sulfur cluster scaffold homolog, mitochondrial	NFU1	Q9UMS0;Q9UMS0-3;Q9UMS0-2	Q9UMS0;Q9UMS0-3;Q9UMS0-2	-0.117114	14	6	1	30.3	0.0240324	14	7	3	30.3
NF-X1-type zinc finger protein NFXL1	NFXL1	Q6ZNB6;Q6ZNB6-2	Q6ZNB6;Q6ZNB6-2	-0.0408382	5	6	1	10.2	0.0979342	15	13	3	21.6
NHP2-like protein 1;NHP2-like protein 1, N-terminally processed	NHP2L1	P55769	P55769	-0.245027	8	7	0	46.9	-0.128425	3	3	0	19.5
NHS-like protein 1	NHSL1	Q5SYE7-2;Q5SYE7	Q5SYE7-2;Q5SYE7	0.105678	5	5	2	5.9	-0.0745054	7	7	3	7.2
Protein NipSnap homolog 1	NIPSNAP1	Q9BPW8	Q9BPW8	0.52306	12	8	1	44.7	0.773639	15	9	3	52.8
Protein NipSnap homolog 3A	NIPSNAP3A	Q9UFN0;Q9BS92	Q9UFN0	0.461109	9	6	4	35.2	0.571193	8	7	1	40.5
NF-kappa-B-repressing factor	NKRF	O15226;O15226-2	O15226;O15226-2	-0.680891	4	4	3	6.1	0.0979959	11	12	3	20.1
Neurolysin, mitochondrial	NLN	Q9BYT8	Q9BYT8	0.123534	13	11	7	21.9	0.252088	16	17	4	29
Nucleoside diphosphate kinase A	NME1	P15531;P15531-2	P15531;P15531-2	0.469469	2	1	0	68.4	0.744052	2	1	0	65.8
Nucleoside diphosphate kinase B	NME2	P22392-2	P22392-2	0.401194	26	0	1	70.8	0.707148	20	0	3	69.7
Nucleoside diphosphate kinase 3	NME3	Q13232	Q13232	0.632547	8	6	3	44.4	1.06779	8	7	2	51.5
Nucleoside diphosphate kinase, mitochondrial	NME4	O00746;O00746-2	O00746;O00746-2	-0.461422	20	8	2	55.6	-0.260748	13	7	2	51.3
NAD(P) transhydrogenase, mitochondrial	NNT	Q13423	Q13423	-0.359583	46	35	6	40.1	-0.549817	47	32	6	37.4
Bifunctional lysine-specific demethylase and histidyl-hydroxylase NO66	NO66	Q9H6W3;Q9H6W3-2	Q9H6W3;Q9H6W3-2	-0.216015	3	4	0	10	-0.132511	4	5	2	9.5
Nitric oxide-associated protein 1	NOA1	Q8NC60	Q8NC60	-0.38862	4	5	2	9.5	0.143676	6	7	5	13.5
Nucleolar and coiled-body phosphoprotein 1	NOLC1	Q14978-3;Q14978;Q14978-2	Q14978-3;Q14978;Q14978-2	-0.406388	7	6	2	9.9	-0.217355	4	3	1	5.1
Nodal modulator 1	NOMO1	Q15155	Q15155	-0.113489	2	2	0	50.1	-0.413486	3	2	0	40.4
Nodal modulator 2;Nodal modulator 3	NOMO2;NOMO3	Q5JPE7-2;Q5JPE7;P69849;Q5JPE7-3	Q5JPE7-2;Q5JPE7;P69849;Q5JPE7-3	-0.25484	59	4	8	53.6	-0.0246034	57	1	13	40.8
Non-POU domain-containing octamer-binding protein	NONO	Q15233;Q15233-2	Q15233;Q15233-2	-0.246515	61	20	10	54.4	0.0235923	61	20	5	45.9
Probable 28S rRNA (cytosine(4447)-C(5))-methyltransferase	NOP2	P46087;P46087-4;P46087-2;P46087-3	P46087;P46087-4;P46087-2;P46087-3	-0.181117	6	8	1	12.7	-0.211511	7	7	5	11.1
Nucleolar protein 9	NOP9	Q86U38-2;Q86U38	Q86U38-2;Q86U38	-0.921882	2	2	0	5.4	-0.640066	2	2	1	7.7
Nitric oxide synthase-interacting protein	NOSIP	Q9Y314	Q9Y314	-0.692805	4	4	0	18.3	-0.505993	3	4	2	18.9
Neurogenic locus notch homolog protein 2;Notch 2 extracellular truncation;Notch 2 intracellular domain	NOTCH2	Q04721	Q04721	-0.372169	7	6	6	3.3	-0.201634	9	6	3	3.4
Niemann-Pick C1 protein	NPC1	O15118;O15118-2	O15118;O15118-2	-0.191821	12	9	2	8.7	0.279004	13	7	2	6
Epididymal secretory protein E1	NPC2	P61916;P61916-2	P61916;P61916-2	-0.810182	4	3	1	13.2	-0.653519	4	4	0	20.5
Puromycin-sensitive aminopeptidase;Puromycin-sensitive aminopeptidase-like protein	NPEPPS;NPEPPSL1	P55786;P55786-2;A6NEC2;A6NEC2-2;A6NEC2-3	P55786;P55786-2;A6NEC2	-0.17262	3	3	1	3.7	0.0308109	5	11	2	13.5
Nuclear protein localization protein 4 homolog	NPLOC4	Q8TAT6;Q8TAT6-2	Q8TAT6;Q8TAT6-2	0.154454	2	3	1	7.4	0.232633	4	6	1	13.7
Nucleophosmin	NPM1	P06748;P06748-2;P06748-3	P06748;P06748-2;P06748-3	-0.433896	66	6	8	28.9	-0.141956	72	8	15	31.6
Nucleoplasmin-3	NPM3	O75607	O75607	-0.514408	3	3	0	23.6	-0.0501882	7	4	0	35.4
Neuroplastin	NPTN	Q9Y639-1;Q9Y639;Q9Y639-3;Q9Y639-4;Q9Y639-5	Q9Y639-1;Q9Y639;Q9Y639-3;Q9Y639-4;Q9Y639-5	-0.246806	8	4	0	13.8	0.0935249	8	4	1	17
GTPase NRas	NRAS	P01111	P01111	-0.149777	2	2	1	52.9	-0.0787464	2	2	0	52.9
Sterol-4-alpha-carboxylate 3-dehydrogenase, decarboxylating	NSDHL	Q15738	Q15738	-0.144329	26	16	5	62.2	0.0502783	31	18	7	66
Vesicle-fusing ATPase	NSF	P46459;P46459-2	P46459;P46459-2	0.120883	28	25	4	39.7	0.203485	33	31	12	46.6
Nuclear speckle splicing regulatory protein 1	NSRP1	Q9H0G5	Q9H0G5	-0.0636353	2	2	1	3.9	-0.00317046	7	4	3	11.3
tRNA (cytosine(34)-C(5))-methyltransferase	NSUN2	Q08J23;Q08J23-2;Q08J23-3	Q08J23;Q08J23-2	-0.407038	2	2	0	3.9	-0.0753272	7	7	1	10.2
5-methylcytosine rRNA methyltransferase NSUN4	NSUN4	Q96CB9-4;Q96CB9;Q96CB9-2;Q96CB9-3	Q96CB9-4;Q96CB9	-0.676457	3	3	2	9.9	-0.713256	3	3	1	11.6
Cytosolic 5-nucleotidase 3A	NT5C3A	Q9H0P0;Q9H0P0-3;Q9H0P0-2;Q9H0P0-1	Q9H0P0;Q9H0P0-3;Q9H0P0-2;Q9H0P0-1	-0.172896	8	8	4	28	-0.0663991	11	8	5	26.8
5-nucleotidase domain-containing protein 2	NT5DC2	Q9H857-2;Q9H857;Q9H857-3;Q9H857-4	Q9H857-2;Q9H857;Q9H857-3;Q9H857-4	-0.14618	17	16	0	34.1	-0.040121	19	19	3	43.4
5-nucleotidase domain-containing protein 3	NT5DC3	Q86UY8;Q86UY8-2	Q86UY8;Q86UY8-2	0.263034	6	8	1	20.6	0.191327	5	6	1	14.4
Cancer-related nucleoside-triphosphatase	NTPCR	Q9BSD7	Q9BSD7	0.592923	7	8	3	55.3	0.48748	8	7	2	41.1
Iron-sulfur protein NUBPL	NUBPL	Q8TB37;Q8TB37-2	Q8TB37	0.0772429	4	5	2	23.5	-0.0647449	2	2	1	11.3
Nucleobindin-1	NUCB1	Q02818	Q02818	0.0563061	15	17	2	44.3	0.0649024	17	16	3	42.1
Nucleobindin-2;Nesfatin-1	NUCB2	P80303-2;P80303	P80303-2;P80303	0.0196308	12	10	1	32.6	0.200134	17	14	3	42.4
Protein syndesmos	NUDT16L1	Q9BRJ7;Q9BRJ7-2;Q96DE0-3;Q96DE0	Q9BRJ7;Q9BRJ7-2	-0.471269	7	8	1	50.2	-0.233397	10	7	2	46.4
Nucleoside diphosphate-linked moiety X motif 19, mitochondrial	NUDT19	A8MXV4	A8MXV4	0.186374	8	8	0	29.3	0.255391	13	11	4	40.5
Cleavage and polyadenylation specificity factor subunit 5	NUDT21	O43809	O43809	-0.244412	42	15	2	72.2	0.0100472	31	13	1	63.9
Nucleoside diphosphate-linked moiety X motif 8, mitochondrial	NUDT8	Q8WV74;Q8WV74-2	Q8WV74;Q8WV74-2	0.158208	3	3	2	14.8	0.158703	5	5	2	22.5
ADP-ribose pyrophosphatase, mitochondrial	NUDT9	Q9BW91-2;Q9BW91	Q9BW91-2;Q9BW91	-0.124534	3	4	0	16.7	0.148801	4	4	0	15.3
Nuclear mitotic apparatus protein 1	NUMA1	Q14980-2;Q14980;Q14980-4;Q14980-3;Q14980-5	Q14980-2;Q14980;Q14980-4;Q14980-3	0.0378742	6	8	2	5	0.104775	6	8	2	4.9
Nuclear pore complex protein Nup107	NUP107	P57740;P57740-2;P57740-3	P57740;P57740-2;P57740-3	-0.475314	15	18	7	23.6	-0.45386	17	14	5	21.4
Nuclear pore complex protein Nup133	NUP133	Q8WUM0	Q8WUM0	-0.576798	18	21	5	26.5	-0.225152	12	14	4	14.4
Nuclear pore complex protein Nup155	NUP155	O75694;O75694-2	O75694;O75694-2	-0.461323	40	34	10	35.4	-0.244278	45	33	11	35.3
Nuclear pore complex protein Nup160	NUP160	Q12769;Q12769-3;Q12769-2	Q12769	-0.567383	17	18	5	16.2	-0.309758	18	17	6	15.1
Nucleoporin NUP188 homolog	NUP188	Q5SRE5;Q5SRE5-2	Q5SRE5;Q5SRE5-2	-0.437174	16	19	5	15.1	-0.171079	14	16	6	11.4
Nuclear pore complex protein Nup205	NUP205	Q92621	Q92621	-0.559367	47	46	12	29.5	-0.255803	50	42	12	25.6
Nuclear pore membrane glycoprotein 210	NUP210	Q8TEM1;Q8TEM1-2	Q8TEM1	-0.043185	66	46	6	31.4	0.138775	84	44	14	29.3
Nucleoporin NUP53	NUP35	Q8NFH5;Q8NFH5-2;Q8NFH5-3	Q8NFH5;Q8NFH5-2;Q8NFH5-3	-0.466995	4	4	0	19	-0.1137	3	3	1	13.2
Nucleoporin Nup37	NUP37	Q8NFH4	Q8NFH4	-0.538388	5	5	1	20.9	-0.134878	7	7	3	30.4
Nucleoporin Nup43	NUP43	Q8NFH3;Q8NFH3-2	Q8NFH3	-0.854831	2	2	1	7.1	-0.159113	2	2	0	8.2
Nuclear pore complex protein Nup85	NUP85	Q9BW27;Q9BW27-3;Q9BW27-2	Q9BW27;Q9BW27-3;Q9BW27-2	-0.538513	8	8	4	20.3	-0.174151	12	12	5	23.6
Nuclear pore complex protein Nup93	NUP93	Q8N1F7;Q8N1F7-2	Q8N1F7;Q8N1F7-2	-0.593681	14	15	5	24.1	-0.197236	17	20	7	28.9
Nuclear pore complex protein Nup98-Nup96;Nuclear pore complex protein Nup98;Nuclear pore complex protein Nup96	NUP98	P52948-5;P52948;P52948-6;P52948-2	P52948-5;P52948;P52948-6;P52948-2	-0.613829	14	16	6	10.3	-0.173767	14	16	4	10.5
Ornithine aminotransferase, mitochondrial;Ornithine aminotransferase, hepatic form;Ornithine aminotransferase, renal form	OAT	P04181;P04181-2	P04181;P04181-2	0.201885	41	22	5	61	0.364794	46	23	8	57.4
OCIA domain-containing protein 1	OCIAD1	Q9NX40;Q9NX40-3;Q9NX40-2;Q9NX40-4	Q9NX40;Q9NX40-3;Q9NX40-2;Q9NX40-4	-0.0368959	13	6	0	24.9	-0.0408223	14	7	3	25.7
OCIA domain-containing protein 2	OCIAD2	Q56VL3;Q56VL3-2	Q56VL3	0.289126	14	6	2	38.3	0.224233	9	6	3	38.3
2-oxoglutarate dehydrogenase, mitochondrial	OGDH	Q02218;Q02218-2;Q02218-3	Q02218;Q02218-2	-0.13005	47	35	9	52.4	0.201128	71	36	10	52.1
2-oxoglutarate dehydrogenase-like, mitochondrial	OGDHL	Q9ULD0;Q9ULD0-2;Q9ULD0-3	Q9ULD0;Q9ULD0-2;Q9ULD0-3	0.263275	4	5	3	14.5	0.488208	8	9	3	20
UDP-N-acetylglucosamine--peptide N-acetylglucosaminyltransferase 110 kDa subunit	OGT	O15294;O15294-3;O15294-2;O15294-4	O15294;O15294-3;O15294-2	-0.495756	4	5	0	5.2	-0.173128	11	13	3	16.6
Obg-like ATPase 1	OLA1	Q9NTK5;Q9NTK5-2;Q9NTK5-3	Q9NTK5;Q9NTK5-2;Q9NTK5-3	-0.40855	4	4	1	13.4	0.382269	6	6	1	18.2
Dynamin-like 120 kDa protein, mitochondrial;Dynamin-like 120 kDa protein, form S1	OPA1	O60313-2;O60313-10;O60313-9;O60313;O60313-11;O60313-13	O60313-2;O60313-10;O60313-9;O60313;O60313-11;O60313-13	-0.0463399	38	32	6	38.3	0.0860019	60	39	13	46.6
Optic atrophy 3 protein	OPA3	Q9H6K4;Q9H6K4-2	Q9H6K4;Q9H6K4-2	-0.0733478	6	3	1	12.8	-0.0803848	4	3	0	12.8
Origin recognition complex subunit 3	ORC3	Q9UBD5-2;Q9UBD5;Q9UBD5-3	Q9UBD5-2;Q9UBD5;Q9UBD5-3	-0.0169499	3	4	2	8	-0.893518	3	4	1	7.9
Origin recognition complex subunit 4	ORC4	O43929;O43929-2;O43929-3;CON__Q2YDI2;Q96NJ5-3;Q96NJ5-2;Q96NJ5	O43929;O43929-2;O43929-3	-0.236605	2	3	0	5.5	-0.131853	2	2	0	5.3
ORM1-like protein 1	ORMDL1	Q9P0S3	Q9P0S3	-0.421573	9	2	3	46.4	-0.152897	6	1	1	33.3
Protein OS-9	OS9	Q13438-4;Q13438;Q13438-6;Q13438-5;Q13438-3;Q13438-2;Q13438-7;Q13438-8	Q13438-4;Q13438;Q13438-6;Q13438-5;Q13438-3;Q13438-2;Q13438-7;Q13438-8	-0.271183	4	4	1	9.7	-0.126973	4	5	2	10.3
Oxysterol-binding protein 1	OSBP	P22059	P22059	-0.272315	18	14	4	21.3	0.110449	29	16	12	27.3
Oxysterol-binding protein-related protein 11	OSBPL11	Q9BXB4;Q9BXB5-2;Q9BXB5	Q9BXB4	-0.136188	3	3	0	4.3	0.10799	9	10	4	19.7
Oxysterol-binding protein-related protein 8	OSBPL8	Q9BZF1-3;Q9BZF1-2;Q9BZF1;Q9H0X9-3;Q9H0X9;Q9H0X9-2	Q9BZF1-3;Q9BZF1-2;Q9BZF1	-0.170297	15	17	2	29.3	0.121392	15	12	4	20.9
Oxysterol-binding protein-related protein 9	OSBPL9	Q96SU4-7;Q96SU4-2;Q96SU4;Q96SU4-6;Q96SU4-3;Q96SU4-5;Q96SU4-4	Q96SU4-7;Q96SU4-2;Q96SU4;Q96SU4-6;Q96SU4-3;Q96SU4-5;Q96SU4-4	-0.833105	3	4	1	7.6	0.196046	6	6	1	11.3
Probable tRNA N6-adenosine threonylcarbamoyltransferase, mitochondrial	OSGEPL1	Q9H4B0;Q9H4B0-2;Q9H4B0-3	Q9H4B0;Q9H4B0-2	-0.266073	4	5	1	17.6	0.0742588	2	4	0	9.9
Oligosaccharyltransferase complex subunit OSTC	OSTC	Q9NRP0;Q9NRP0-2	Q9NRP0;Q9NRP0-2	-0.301284	14	4	3	19.5	-0.154713	8	3	2	19.5
Mitochondrial inner membrane protein OXA1L	OXA1L	Q15070;Q15070-2;Q15070-3	Q15070;Q15070-2;Q15070-3	-0.400987	8	7	1	16.1	-0.620023	6	6	0	13.6
Succinyl-CoA:3-ketoacid coenzyme A transferase 1, mitochondrial	OXCT1	P55809;P55809-2;Q9BYC2	P55809	0.140909	27	17	3	49.6	0.243028	22	13	1	37.9
Prolyl 4-hydroxylase subunit alpha-1	P4HA1	P13674;P13674-3;P13674-2	P13674;P13674-3;P13674-2	-0.361305	16	14	5	32	-0.262193	24	17	3	35.4
Prolyl 4-hydroxylase subunit alpha-2	P4HA2	O15460-2;O15460	O15460-2;O15460	-0.36175	8	10	5	27	0.0633037	12	14	6	34.3
Protein disulfide-isomerase	P4HB	P07237	P07237	-0.180692	52	28	11	57.7	-0.0754641	94	31	16	59.4
Proliferation-associated protein 2G4	PA2G4	Q9UQ80;Q9UQ80-2	Q9UQ80;Q9UQ80-2	-0.318488	17	15	3	48.7	-0.0302653	23	15	4	41.4
Polyadenylate-binding protein 1	PABPC1	P11940;P11940-2;Q4VXU2;Q4VXU2-2;Q96DU9-2;Q96DU9	P11940;P11940-2	-0.375852	25	5	7	36.3	-0.297954	38	7	7	42.1
Polyadenylate-binding protein 4	PABPC4	Q13310-2;Q13310;Q13310-3;P0CB38	Q13310-2;Q13310;Q13310-3	-0.460767	9	8	1	31.4	-0.298189	7	8	1	28.8
Polyadenylate-binding protein 2	PABPN1	Q86U42-2;Q86U42;Q92843-2;A6NDY0-2;A6NDY0;A6NDY0-4	Q86U42-2;Q86U42;Q92843-2	-0.101768	7	5	3	24.3	-0.0966667	11	6	5	27.7
Protein kinase C and casein kinase substrate in neurons protein 3	PACSIN3	Q9UKS6	Q9UKS6	-0.476197	2	4	1	11.8	0.0495016	5	4	2	11.3
RNA polymerase II-associated factor 1 homolog	PAF1	Q8N7H5;Q8N7H5-3;Q8N7H5-2	Q8N7H5;Q8N7H5-3;Q8N7H5-2	-0.663282	10	9	1	22.6	-0.0395595	5	5	1	10.9
Polyadenylate-binding protein-interacting protein 1	PAIP1	Q9H074-3;Q9H074-2;Q9H074	Q9H074-3;Q9H074-2;Q9H074	-0.848739	2	2	0	5.7	-0.0725861	2	3	0	9.5
Serine/threonine-protein kinase PAK 4	PAK4	O96013;O96013-2;O96013-3	O96013;O96013-2;O96013-3	-0.47351	6	2	0	16.4	-0.103128	9	2	1	17.6
Paralemmin-1	PALM	O75781-2;O75781	O75781-2;O75781	0.334911	4	3	1	17.8	0.555842	7	5	1	25.7
Paralemmin-3	PALM3	A6NDB9	A6NDB9	-0.455198	10	10	4	21.5	0.229112	12	12	3	20.8
Mitochondrial import inner membrane translocase subunit TIM16	PAM16	P57737-3;Q9Y3D7	P57737-3;Q9Y3D7	-0.110994	6	4	1	5.3	-0.134221	5	4	0	5.3
Partitioning defective 3 homolog	PARD3	Q8TEW0-9;Q8TEW0-10;Q8TEW0-8;Q8TEW0-5;Q8TEW0-3;Q8TEW0-7;Q8TEW0-6;Q8TEW0-4;Q8TEW0-11;Q8TEW0-2;Q8TEW0	Q8TEW0-9;Q8TEW0-10;Q8TEW0-8;Q8TEW0-5;Q8TEW0-3;Q8TEW0-7;Q8TEW0-6;Q8TEW0-4;Q8TEW0-11;Q8TEW0-2;Q8TEW0	0.049352	2	1	0	1.2	0.0764173	4	6	3	7.4
Protein deglycase DJ-1	PARK7	Q99497	Q99497	0.272382	9	8	1	64	0.517544	16	11	5	74.6
Poly [ADP-ribose] polymerase 1	PARP1	P09874	P09874	-0.0985519	61	45	4	47.1	0.218531	69	45	12	47.4
Mono [ADP-ribose] polymerase PARP16	PARP16	Q8N5Y8-3;Q8N5Y8;Q8N5Y8-2	Q8N5Y8-3;Q8N5Y8	-0.0934788	6	6	2	24.5	0.1666	6	6	1	19.5
Probable proline--tRNA ligase, mitochondrial	PARS2	Q7L3T8	Q7L3T8	-0.0812016	5	5	0	16.4	-0.365245	2	4	2	15.2
Pre-B-cell leukemia transcription factor-interacting protein 1	PBXIP1	Q96AQ6;Q96AQ6-2;Q96AQ6-3	Q96AQ6;Q96AQ6-2;Q96AQ6-3	-0.0468465	4	5	2	9.3	0.391702	4	4	1	6.6
Pyruvate carboxylase, mitochondrial	PC	P11498;P11498-2	P11498	0.311503	33	30	10	39.4	0.774379	22	23	8	29.2
Poly(rC)-binding protein 1	PCBP1	Q15365;P57723-2;P57723	Q15365	-0.280738	15	8	2	54.2	-0.119024	13	8	4	55.9
Poly(rC)-binding protein 2	PCBP2	Q15366-6;Q15366-3;Q15366;Q15366-2;Q15366-7;Q15366-8;Q15366-4;Q15366-5;P57721-2;P57721-3;P57721-5;P57721-4;P57721	Q15366-6;Q15366-3;Q15366;Q15366-2;Q15366-7;Q15366-8;Q15366-4;Q15366-5	-0.309056	8	7	2	40.7	-0.00331438	7	6	0	38.2
Propionyl-CoA carboxylase alpha chain, mitochondrial	PCCA	P05165;P05165-2;P05165-3	P05165;P05165-2;P05165-3	0.6291	5	5	2	9.3	0.403904	5	5	2	8.1
Propionyl-CoA carboxylase beta chain, mitochondrial	PCCB	P05166;P05166-2	P05166;P05166-2	0.411101	7	9	1	24.3	0.418543	9	11	4	28
PCI domain-containing protein 2	PCID2	Q5JVF3-3;Q5JVF3;Q5JVF3-4;Q5JVF3-2	Q5JVF3-3;Q5JVF3;Q5JVF3-4;Q5JVF3-2	-1.18859	2	2	1	7.4	0.520231	2	4	1	14.1
Phosphoenolpyruvate carboxykinase [GTP], mitochondrial	PCK2	Q16822;Q16822-3;Q16822-2;P35558;P35558-2	Q16822;Q16822-3	-0.425637	23	20	4	41.2	-0.286645	29	28	3	50.2
Pericentriolar material 1 protein	PCM1	Q15154-4;Q15154-2;Q15154-5;Q15154;Q15154-3	Q15154-4;Q15154-2;Q15154-5;Q15154	-0.473911	10	9	6	5.3	-0.214498	14	12	4	8.9
Protein-L-isoaspartate(D-aspartate) O-methyltransferase	PCMT1	P22061;P22061-2	P22061;P22061-2	-0.197418	3	5	1	37.4	0.210897	8	8	0	50.7
Proliferating cell nuclear antigen	PCNA	P12004	P12004	-0.401044	10	9	1	44.1	-0.187641	12	10	1	47.1
Prenylcysteine oxidase 1	PCYOX1	Q9UHG3;Q9UHG3-2	Q9UHG3;Q9UHG3-2	-0.109483	23	16	6	42	0.0765085	23	15	7	34.1
Programmed cell death protein 5	PDCD5	O14737;O14737-2	O14737;O14737-2	-0.299187	3	4	1	37.6	0.0682868	4	5	0	36.8
2,5-phosphodiesterase 12	PDE12	Q6L8Q7-2;Q6L8Q7	Q6L8Q7-2;Q6L8Q7	-0.601584	9	8	3	21.7	-0.248778	8	8	0	22.1
Peptide deformylase, mitochondrial	PDF	Q9HBH1	Q9HBH1	-0.895717	2	3	0	16.5	-0.688941	5	4	1	21.8
Pyruvate dehydrogenase E1 component subunit alpha, somatic form, mitochondrial	PDHA1	P08559;P08559-4;P08559-3;P08559-2;P29803	P08559;P08559-4;P08559-3;P08559-2	-0.00275814	37	18	9	47.7	0.220967	34	20	5	58.5
Pyruvate dehydrogenase E1 component subunit beta, mitochondrial	PDHB	P11177;P11177-2;P11177-3	P11177;P11177-2;P11177-3	0.0441843	38	15	10	53.8	0.1786	30	16	4	61.3
Pyruvate dehydrogenase protein X component, mitochondrial	PDHX	O00330;O00330-3;O00330-2	O00330;O00330-3;O00330-2	-0.136632	12	12	3	28.9	0.0912024	15	11	1	28.3
Protein disulfide-isomerase A3	PDIA3	P30101	P30101	-0.00267147	78	35	13	67.9	0.134794	111	39	13	70.7
Protein disulfide-isomerase A4	PDIA4	P13667	P13667	0.033793	62	35	5	54.4	0.172392	90	46	13	62.6
Protein disulfide-isomerase A5	PDIA5	Q14554;Q14554-2	Q14554	-0.422095	6	6	1	14.6	0.431365	9	10	2	24.1
Protein disulfide-isomerase A6	PDIA6	Q15084-3;Q15084;Q15084-4;Q15084-5;Q15084-2	Q15084-3;Q15084;Q15084-4;Q15084-5;Q15084-2	-0.0523862	39	17	9	52.2	0.100561	59	19	17	50.1
[Pyruvate dehydrogenase (acetyl-transferring)] kinase isozyme 1, mitochondrial	PDK1	Q15118;Q15118-2	Q15118;Q15118-2	-0.215764	5	5	1	15.4	0.330665	4	4	2	15.8
[Pyruvate dehydrogenase (acetyl-transferring)] kinase isozyme 3, mitochondrial	PDK3	Q15120;Q15120-2	Q15120;Q15120-2	0.315566	7	6	2	20.2	0.54867	8	6	3	28.1
PDZ and LIM domain protein 1	PDLIM1	O00151	O00151	-0.731949	4	4	1	21.6	0.0370143	5	5	4	28.6
Pyruvate dehydrogenase phosphatase regulatory subunit, mitochondrial	PDPR	Q8NCN5;Q8NCN5-2	Q8NCN5	-0.713663	2	6	1	9.6	0.265761	7	8	2	12.7
Sister chromatid cohesion protein PDS5 homolog A	PDS5A	Q29RF7;Q29RF7-3	Q29RF7;Q29RF7-3	-0.520231	18	18	8	18.6	-0.0756011	15	17	4	15.6
Decaprenyl-diphosphate synthase subunit 2	PDSS2	Q86YH6;Q86YH6-2	Q86YH6	-0.0645553	10	14	1	51.9	0.144441	13	14	4	48.9
PDZ domain-containing protein 11	PDZD11	Q5EBL8;Q5EBL8-2	Q5EBL8;Q5EBL8-2	0.0557509	5	4	1	44.3	0.492119	4	4	2	44.3
PDZ domain-containing protein 8	PDZD8	Q8NEN9	Q8NEN9	0.059909	3	3	2	4.4	-0.637564	4	5	1	6.5
Phosphatidylethanolamine-binding protein 1;Hippocampal cholinergic neurostimulating peptide	PEBP1	P30086	P30086	0.202261	2	3	0	20.3	0.340112	6	6	1	48.1
Proline-, glutamic acid- and leucine-rich protein 1	PELP1	Q8IZL8	Q8IZL8	-0.293518	38	25	11	35.2	0.103255	34	21	11	28.8
Phosphatidylethanolamine N-methyltransferase	PEMT	Q9UBM1;Q9UBM1-3;Q9UBM1-2	Q9UBM1;Q9UBM1-3;Q9UBM1-2	-0.318272	2	1	0	6.5	-0.122739	2	1	0	6.5
Pescadillo homolog	PES1	O00541-2;O00541	O00541-2;O00541	-0.620091	2	4	1	7.7	-0.455965	3	3	0	6.2
Protein PET100 homolog, mitochondrial	PET100	P0DJ07	P0DJ07	-0.142465	2	2	0	23.3	-0.0803848	3	3	0	23.3
Peroxisomal membrane protein 11B	PEX11B	O96011-2;O96011	O96011-2;O96011	0.0713507	4	4	3	17.6	0.472589	2	4	1	17.6
Peroxisome assembly protein 12	PEX12	O00623	O00623	-0.522509	3	2	1	11.1	-0.112233	3	3	1	14.8
Peroxisomal membrane protein PEX14	PEX14	O75381-2;O75381	O75381-2;O75381	-0.19679	7	6	0	29.9	0.334789	9	9	0	45.5
Peroxisomal membrane protein PEX16	PEX16	Q9Y5Y5;Q9Y5Y5-2	Q9Y5Y5;Q9Y5Y5-2	-0.197319	2	2	1	6.8	-0.456911	2	4	0	15.2
Peroxisomal biogenesis factor 19	PEX19	P40855;P40855-5	P40855	-0.195269	4	4	0	22.1	0.377632	3	3	1	17.1
Peroxisomal biogenesis factor 3	PEX3	P56589	P56589	-0.315504	3	3	1	10.2	0.476097	2	2	1	7.2
Profilin-1	PFN1	P07737;CON__P02584	P07737	-0.112865	6	6	0	55.7	0.218229	6	5	0	50
Phosphoglycerate mutase 1;Probable phosphoglycerate mutase 4	PGAM1;PGAM4	P18669;Q8N0Y7;P15259	P18669;Q8N0Y7	-0.810966	2	2	2	13.8	0.0569413	3	2	3	12.6
Serine/threonine-protein phosphatase PGAM5, mitochondrial	PGAM5	Q96HS1;Q96HS1-2	Q96HS1;Q96HS1-2	-0.374094	24	15	3	55.4	-0.243669	15	14	2	59.2
Phosphoglycerate kinase 1	PGK1	P00558-2;P00558;P07205	P00558-2;P00558	0.118493	5	6	0	21.1	0.420955	8	10	1	35
Membrane-associated progesterone receptor component 1	PGRMC1	O00264;O00264-2	O00264;O00264-2	-0.291398	35	11	4	62.1	0.063364	30	14	3	69.7
Membrane-associated progesterone receptor component 2	PGRMC2	O15173;O15173-2	O15173;O15173-2	-0.318074	18	8	2	39.5	-0.012211	21	9	3	47.5
Prohibitin	PHB	P35232;P35232-2	P35232;P35232-2	-0.494881	51	18	11	72.8	-0.361319	30	16	6	79
Prohibitin-2	PHB2	Q99623;Q99623-2	Q99623;Q99623-2	-0.408321	43	16	5	60.5	-0.374845	26	14	4	54.5
PHD finger protein 3	PHF3	Q92576-2;Q92576	Q92576-2;Q92576	-0.185458	3	3	0	2.5	-0.231678	3	3	0	2.5
PHD finger protein 6	PHF6	Q8IWS0-4;Q8IWS0-2;Q8IWS0-3;Q8IWS0;Q8IWS0-5	Q8IWS0-4;Q8IWS0-2;Q8IWS0-3;Q8IWS0;Q8IWS0-5	-0.55633	2	4	0	14.8	-0.0384361	4	4	0	18.4
D-3-phosphoglycerate dehydrogenase	PHGDH	O43175	O43175	0.1149	5	5	3	11.3	0.41754	4	4	2	10.3
Phytanoyl-CoA dioxygenase, peroxisomal	PHYH	O14832;O14832-2	O14832;O14832-2	-0.316816	4	4	4	14.2	0.416192	3	3	2	11.5
Phosphatidylinositol 4-kinase type 2-alpha	PI4K2A	Q9BTU6	Q9BTU6	-0.258926	7	8	4	19.8	-0.0200577	6	7	1	17.3
Phosphatidylinositol 4-kinase alpha	PI4KA	P42356;P42356-2;A4QPH2;Q8N8J0;A4QPH2-2;A4QPH2-4	P42356	-0.0177237	9	11	1	6.4	0.230753	23	25	6	13.7
Phosphatidylinositol-binding clathrin assembly protein	PICALM	Q13492-3;Q13492-2;Q13492-5;Q13492	Q13492-3;Q13492-2;Q13492-5;Q13492	-0.153511	2	1	0	2.5	-0.211137	2	1	0	2.5
Piezo-type mechanosensitive ion channel component 1	PIEZO1	Q92508	Q92508	0.0794293	7	10	3	5.3	0.228706	6	10	2	5.5
Phosphatidylinositol N-acetylglucosaminyltransferase subunit H	PIGH	Q14442	Q14442	-0.513337	3	3	0	15.4	-0.122209	3	4	0	20.7
GPI-anchor transamidase	PIGK	Q92643;Q92643-2	Q92643;Q92643-2	-0.18996	10	9	1	29.1	0.0159285	8	8	2	26.8
GPI transamidase component PIG-S	PIGS	Q96S52;Q96S52-2	Q96S52;Q96S52-2	-0.184933	16	12	3	32.8	0.133511	13	13	3	34.8
GPI transamidase component PIG-T	PIGT	Q969N2-5;Q969N2;Q969N2-4;Q969N2-2;Q969N2-6;Q969N2-3	Q969N2-5;Q969N2;Q969N2-4;Q969N2-2	-0.143452	8	6	3	15.1	-0.062398	13	11	3	28
Phosphatidylinositol glycan anchor biosynthesis class U protein	PIGU	Q9H490-2;Q9H490	Q9H490-2;Q9H490	-0.203618	9	5	5	14.7	-0.0253123	6	4	4	11.6
Peptidyl-prolyl cis-trans isomerase NIMA-interacting 1	PIN1	Q13526;O15428	Q13526	-0.202688	6	4	1	35	0.116051	11	6	2	51.5
Phosphatidylinositol 4-phosphate 5-kinase type-1 alpha	PIP5K1A	Q99755-3;Q99755;Q99755-2;Q99755-4;O60331-4;O60331;O60331-2;O60331-3	Q99755-3;Q99755;Q99755-2;Q99755-4	-0.835085	2	1	1	10.6	-0.279768	3	3	1	14.9
Presequence protease, mitochondrial	PITRM1	Q5JRX3-2;Q5JRX3;Q5JRX3-3	Q5JRX3-2;Q5JRX3;Q5JRX3-3	0.269871	33	32	5	40.8	0.436451	49	37	12	48.2
Pyruvate kinase PKM	PKM	P14618;P14618-3;P14618-2;P30613-2;P30613	P14618;P14618-3;P14618-2	-0.208911	10	12	6	28.1	0.1376	26	20	9	52.4
Membrane-associated tyrosine- and threonine-specific cdc2-inhibitory kinase	PKMYT1	Q99640-3;Q99640;Q99640-4;Q99640-2	Q99640-3;Q99640;Q99640-4;Q99640-2	1.38278	2	3	1	7.3	-0.330673	4	4	2	9
Serine/threonine-protein kinase N2	PKN2	Q16513;Q16513-3;Q16513-2;Q16513-4;Q16513-5;Q6P5Z2;Q16512;Q16512-2	Q16513;Q16513-3;Q16513-2;Q16513-4;Q16513-5	-0.440714	18	21	7	26.8	-0.0213375	5	6	3	7.1
HRAS-like suppressor 3	PLA2G16	P53816	P53816	-0.821534	3	3	0	24.1	-0.240131	4	5	0	34.6
1-phosphatidylinositol 4,5-bisphosphate phosphodiesterase eta-1	PLCH1	Q4KWH8-2;Q4KWH8;Q4KWH8-3;Q4KWH8-4	Q4KWH8-2;Q4KWH8;Q4KWH8-3;Q4KWH8-4	0.256769	3	2	0	1.1	-0.0557509	3	2	0	1.1
Plectin	PLEC	Q15149-7;Q15149-8;Q15149-9;Q15149-5;Q15149-4;Q15149-6;Q15149-3;Q15149-2;Q15149;P58107	Q15149-7;Q15149-8;Q15149-9;Q15149-5;Q15149-4;Q15149-6;Q15149-3;Q15149-2;Q15149	-0.316043	70	77	24	20.9	0.158011	68	84	18	23.6
Pleckstrin homology domain-containing family A member 5	PLEKHA5	Q9HAU0;Q9HAU0-2;Q9HAU0-4;Q9HAU0-6;Q9HAU0-5;Q9HAU0-8;Q9HAU0-3;Q9HAU0-7	Q9HAU0;Q9HAU0-2;Q9HAU0-4;Q9HAU0-6;Q9HAU0-5;Q9HAU0-8	0.292782	4	4	4	4.1	0.511238	19	18	4	24.4
Pleckstrin homology domain-containing family G member 4B	PLEKHG4B	Q96PX9	Q96PX9	-0.172701	2	1	0	0.7	0.153382	2	1	1	0.7
Plasminogen receptor (KT)	PLGRKT	Q9HBL7	Q9HBL7	-0.0219362	7	5	0	27.2	0.01552	4	3	1	15.6
Serine/threonine-protein kinase PLK1	PLK1	P53350	P53350	-0.922511	15	11	7	25.2	-0.257735	14	13	5	32.5
Procollagen-lysine,2-oxoglutarate 5-dioxygenase 1	PLOD1	Q02809;Q02809-2	Q02809;Q02809-2	-0.285759	20	20	6	39.5	-0.223299	29	24	7	43.7
Procollagen-lysine,2-oxoglutarate 5-dioxygenase 2	PLOD2	O00469-2;O00469;O00469-3	O00469-2;O00469;O00469-3	-0.324762	12	14	1	25.5	-0.1121	21	18	3	30.9
Procollagen-lysine,2-oxoglutarate 5-dioxygenase 3	PLOD3	O60568	O60568	-0.172799	15	15	3	29.1	0.0724524	28	22	7	43.6
Pleiotropic regulator 1	PLRG1	O43660-2;O43660	O43660-2;O43660	-0.525226	3	3	1	12.3	-0.0450236	3	2	3	7.3
Plastin-3;Plastin-1	PLS3;PLS1	P13797;P13797-3;P13797-2;Q14651;P13796	P13797;P13797-3;P13797-2;Q14651	-0.660749	2	2	1	3.3	-0.293959	3	4	0	8.6
Plexin-A1	PLXNA1	Q9UIW2;Q9HCM2;O75051;Q9HCM2-4	Q9UIW2	0.104605	20	15	7	14.2	0.264131	20	15	8	12.6
Plexin-A3	PLXNA3	P51805	P51805	0.618521	7	9	3	11.2	0.824699	7	13	2	11.1
Plexin-B2	PLXNB2	O15031;O43157-2;O43157	O15031	-0.0883468	27	26	7	20.9	0.155775	20	18	4	12.5
Peptidase M20 domain-containing protein 2	PM20D2	Q8IYS1	Q8IYS1	-0.180299	2	2	1	6	-0.213254	2	4	1	11
Mitochondrial-processing peptidase subunit alpha	PMPCA	Q10713;Q10713-2	Q10713;Q10713-2	-0.197683	36	25	5	56.2	0.0326985	37	24	9	51.8
Mitochondrial-processing peptidase subunit beta	PMPCB	O75439	O75439	-0.158204	23	19	4	42.7	0.0618573	34	20	9	48.1
Probable hydrolase PNKD	PNKD	Q8N490-2	Q8N490-2	-0.245044	4	2	0	30.3	-0.0751904	3	2	0	30.3
Pinin	PNN	Q9H307	Q9H307	-0.251367	7	9	2	15.9	-0.169797	3	5	0	7.7
Neuropathy target esterase	PNPLA6	Q8IY17-5;Q8IY17-2;Q8IY17-3;Q8IY17	Q8IY17-5;Q8IY17-2;Q8IY17-3;Q8IY17	-0.704395	3	4	1	5.3	-0.0180643	3	3	2	3.2
Calcium-independent phospholipase A2-gamma	PNPLA8	Q9NP80-3;Q9NP80;Q9NP80-2	Q9NP80-3;Q9NP80;Q9NP80-2	0.740625	2	3	0	7.5	0.000360774	4	4	2	7.9
Polyribonucleotide nucleotidyltransferase 1, mitochondrial	PNPT1	Q8TCS8	Q8TCS8	-0.340916	44	32	16	45.1	-0.154713	60	40	11	51.7
Podocalyxin	PODXL	O00592-2;O00592	O00592-2;O00592	-0.863625	4	5	0	10.6	-0.485221	5	5	1	10.6
GDP-fucose protein O-fucosyltransferase 1	POFUT1	Q9H488;Q9H488-2	Q9H488	-0.163106	9	7	3	29.4	0.187789	12	9	1	37.4
GDP-fucose protein O-fucosyltransferase 2	POFUT2	Q9Y2G5-2;Q9Y2G5-1;Q9Y2G5	Q9Y2G5-2;Q9Y2G5-1;Q9Y2G5	-0.0386286	2	2	0	5.3	0.44236	4	6	0	18.7
Protein O-glucosyltransferase 1	POGLUT1	Q8NBL1	Q8NBL1	0.236217	4	5	2	14	0.188463	9	6	6	17.3
Polymerase delta-interacting protein 2	POLDIP2	Q9Y2S7	Q9Y2S7	-0.07268	17	15	1	56	0.0999272	20	16	3	59
DNA polymerase epsilon catalytic subunit A	POLE	Q07864	Q07864	-0.726114	21	24	9	14.6	-0.67419	11	16	6	9.3
DNA polymerase epsilon subunit 4	POLE4	Q9NR33	Q9NR33	-1.07555	3	2	2	19.7	-0.496513	3	2	2	19.7
DNA-directed RNA polymerase I subunit RPA1	POLR1A	O95602;O14802	O95602	-0.736797	7	10	4	7.7	-0.577634	4	6	0	4.1
DNA-directed RNA polymerase II subunit RPB1	POLR2A	P24928;P24928-2	P24928	-0.560345	3	4	1	3.3	-0.14991	3	5	0	3.9
DNA-directed RNA polymerases I, II, and III subunit RPABC3	POLR2H	P52434;P52434-3;P52434-2;P52434-4;P52434-5	P52434;P52434-3;P52434-2;P52434-4	-0.465719	3	3	2	27.3	-0.205768	4	3	2	27.3
DNA-directed RNA polymerase, mitochondrial	POLRMT	O00411	O00411	0.23842	9	11	3	12.6	0.711441	3	3	2	4.4
Protein O-mannose kinase	POMK	Q9H5K3	Q9H5K3	-0.361324	9	8	2	31.4	-0.0352017	7	6	1	25.4
Serum paraoxonase/arylesterase 2	PON2	Q15165;Q15165-3;Q15165-1	Q15165;Q15165-3;Q15165-1	-0.17909	10	7	2	43.2	0.172441	11	8	3	48.6
Ribonucleases P/MRP protein subunit POP1	POP1	Q99575	Q99575	-0.669396	13	14	3	20.2	-0.587077	8	9	3	13.6
Ribonuclease P protein subunit p20	POP7	O75817	O75817	-0.766873	2	2	0	24.3	-0.202136	2	2	0	24.3
NADPH--cytochrome P450 reductase	POR	P16435	P16435	-0.246173	42	31	8	56	-0.0340748	51	34	8	59.5
POU domain, class 5, transcription factor 1	POU5F1	Q01860;Q01860-2;Q06416;P20265-3;P20265-2;P20265;Q03052;P20264	Q01860;Q01860-2	-0.360805	7	7	2	24.4	0.0439731	7	6	1	19.7
Inorganic pyrophosphatase 2, mitochondrial	PPA2	Q9H2U2;Q9H2U2-2;Q9H2U2-3;Q9H2U2-6;Q9H2U2-4	Q9H2U2;Q9H2U2-2;Q9H2U2-3;Q9H2U2-6	0.253505	23	12	4	46.7	0.465361	22	15	7	55.1
Liprin-alpha-1	PPFIA1	Q13136-2;Q13136;O75335;O75334-8;O75334-7;O75335-2;O75335-1;O75145-2;O75145	Q13136-2;Q13136	0.0473989	5	3	4	7.1	0.307769	9	9	1	12.7
Peptidyl-prolyl cis-trans isomerase A;Peptidyl-prolyl cis-trans isomerase A, N-terminally processed	PPIA	P62937;P62937-2;P0DN26;A0A0B4J2A2;A0A075B767;A0A075B759;Q9Y536;F5H284;P0DN37	P62937;P62937-2	-0.087856	28	10	2	53.3	0.22238	26	10	1	53.9
Peptidyl-prolyl cis-trans isomerase B	PPIB	P23284	P23284	-0.167766	88	17	12	63	-0.0371714	67	16	11	59.3
Peptidyl-prolyl cis-trans isomerase C	PPIC	P45877	P45877	-0.156209	2	2	0	9.9	-0.00144202	4	3	2	14.6
Peptidyl-prolyl cis-trans isomerase F, mitochondrial	PPIF	P30405;P30405-2	P30405;P30405-2	-0.237201	16	6	2	43	-0.068602	13	7	1	56
Peptidyl-prolyl cis-trans isomerase H	PPIH	O43447;O43447-2	O43447;O43447-2	-0.316941	10	10	2	52.5	0.00591267	6	7	0	34.5
Peptidyl-prolyl cis-trans isomerase-like 1	PPIL1	Q9Y3C6	Q9Y3C6	-0.663282	2	2	0	14.5	-0.225768	6	4	0	28.9
Peptidyl-prolyl cis-trans isomerase-like 4	PPIL4	Q8WUA2	Q8WUA2	-0.499259	9	9	3	28.3	0.0108028	20	17	10	45.9
Protoporphyrinogen oxidase	PPOX	P50336	P50336	0.0816123	7	9	2	27	0.321171	6	6	1	16.6
Serine/threonine-protein phosphatase PP1-alpha catalytic subunit	PPP1CA	P62136;P62136-2;P62136-3	P62136;P62136-2;P62136-3	-0.264703	20	4	4	52.1	0.035668	25	6	6	56.4
Serine/threonine-protein phosphatase PP1-beta catalytic subunit	PPP1CB	P62140	P62140	-0.091433	5	3	3	41.9	0.0690129	6	3	4	41.6
Serine/threonine-protein phosphatase PP1-gamma catalytic subunit	PPP1CC	P36873;P36873-2	P36873;P36873-2	-0.213287	3	2	1	48.6	-0.895303	2	1	0	45.5
Serine/threonine-protein phosphatase 1 regulatory subunit 10	PPP1R10	Q96QC0	Q96QC0	-0.362473	17	12	3	18.1	-0.0174944	16	13	4	19.5
Nuclear inhibitor of protein phosphatase 1;Activator of RNA decay	PPP1R8	Q12972;Q12972-2;Q12972-3	Q12972;Q12972-2	-0.443556	3	4	1	16	0.048636	2	4	1	22.5
Serine/threonine-protein phosphatase 2A catalytic subunit beta isoform;Serine/threonine-protein phosphatase 2A catalytic subunit alpha isoform	PPP2CB;PPP2CA	P62714;P67775;P67775-2	P62714;P67775;P67775-2	0.676538	3	5	2	25.9	0.248931	3	4	2	18.8
Serine/threonine-protein phosphatase 2A 65 kDa regulatory subunit A alpha isoform	PPP2R1A	P30153;P30154-5;P30154-4;P30154;P30154-2;P30154-3	P30153	-0.190339	8	8	0	18	-0.00259445	19	16	1	38.4
Palmitoyl-protein thioesterase 1	PPT1	P50897;P50897-2	P50897	-0.430256	9	7	5	33	-0.359521	7	5	1	22.9
Protein regulator of cytokinesis 1	PRC1	O43663-3;O43663-2;O43663-4;O43663	O43663-3;O43663-2;O43663-4;O43663	-0.80226	2	3	1	7.8	-0.232906	4	4	3	9.9
Lysosomal Pro-X carboxypeptidase	PRCP	P42785;P42785-2	P42785;P42785-2	-0.280405	3	5	2	17.1	0.203618	12	7	5	20.4
Peroxiredoxin-1	PRDX1	Q06830	Q06830	-0.0208673	8	5	2	47.7	0.288029	15	10	4	68.8
Peroxiredoxin-2	PRDX2	P32119	P32119	0.264717	4	4	0	23.2	0.542185	7	7	1	56.6
Thioredoxin-dependent peroxide reductase, mitochondrial	PRDX3	P30048-2;P30048	P30048-2;P30048	-0.211916	42	10	9	56.3	0.0289255	55	10	12	56.3
Peroxiredoxin-4	PRDX4	Q13162	Q13162	0.277032	86	12	17	51.3	0.354427	81	12	14	51.3
Peroxiredoxin-5, mitochondrial	PRDX5	P30044-2;P30044;P30044-3;P30044-4	P30044-2;P30044;P30044-3;P30044-4	0.0542234	36	13	4	74.7	0.302173	36	11	7	60.5
Peroxiredoxin-6	PRDX6	P30041	P30041	-0.202921	3	3	2	16.1	0.249068	4	4	1	21.4
Prolactin regulatory element-binding protein	PREB	Q9HCU5	Q9HCU5	-0.159509	7	8	2	36.5	-0.0738202	10	8	3	36.5
cAMP-dependent protein kinase catalytic subunit alpha;cAMP-dependent protein kinase catalytic subunit beta	PRKACA;PRKACB	P17612;P17612-2;P22694-10	P17612;P17612-2;P22694-10	-0.146691	5	2	0	16	0.183146	7	3	0	23.6
cAMP-dependent protein kinase type I-alpha regulatory subunit;cAMP-dependent protein kinase type I-alpha regulatory subunit, N-terminally processed	PRKAR1A	P10644;P10644-2	P10644;P10644-2	0.186881	3	4	1	11.5	-0.0422242	3	3	2	7.3
cAMP-dependent protein kinase type II-alpha regulatory subunit	PRKAR2A	P13861-2;P13861	P13861-2;P13861	-0.193882	11	9	3	35.1	-0.0319597	13	11	5	48.2
Protein kinase C delta type;Protein kinase C delta type regulatory subunit;Protein kinase C delta type catalytic subunit	PRKCD	Q05655;Q05655-2	Q05655;Q05655-2	-0.373626	3	4	2	9	-0.233152	8	9	4	18.5
Protein kinase C iota type	PRKCI	P41743	P41743	-0.0126354	2	2	1	5.9	0.000851407	2	2	0	6.9
Glucosidase 2 subunit beta	PRKCSH	P14314-2;P14314	P14314-2;P14314	-0.0324477	35	16	6	32	0.0151702	62	20	8	39
DNA-dependent protein kinase catalytic subunit	PRKDC	P78527;P78527-2	P78527;P78527-2	-0.260601	384	214	51	55.3	0.0277338	381	208	55	53.1
Protein arginine N-methyltransferase 1	PRMT1	Q99873-2;Q99873-3;Q99873;Q99873-5;Q9NR22-2;Q9NR22	Q99873-2;Q99873-3;Q99873;Q99873-5	-0.373514	11	12	0	36.3	-0.152508	14	15	3	43.2
Proline dehydrogenase 1, mitochondrial	PRODH	O43272;O43272-2;O43272-1	O43272;O43272-2;O43272-1	-0.828102	8	8	2	18.8	-0.887525	11	12	3	25.3
Pre-mRNA-processing factor 19	PRPF19	Q9UMS4	Q9UMS4	-0.349217	15	12	1	36.9	0.0020211	18	13	6	42.1
U4/U6 small nuclear ribonucleoprotein Prp3	PRPF3	O43395;O43395-3	O43395	0.0798389	6	6	3	11.1	0.123434	7	8	1	13.8
U4/U6 small nuclear ribonucleoprotein Prp31	PRPF31	Q8WWY3;Q8WWY3-4;Q8WWY3-2;Q8WWY3-3	Q8WWY3;Q8WWY3-4;Q8WWY3-2;Q8WWY3-3	-0.119651	5	6	0	14.6	0.0733174	6	10	0	22.8
Pre-mRNA-splicing factor 38B	PRPF38B	Q5VTL8;Q5VTL8-2	Q5VTL8;Q5VTL8-2	-0.00679666	5	5	2	10.1	-0.0746424	8	7	2	15.9
U4/U6 small nuclear ribonucleoprotein Prp4	PRPF4	O43172-2;O43172	O43172-2;O43172	-0.428896	9	9	3	20	-0.159629	14	14	3	31.9
Pre-mRNA-processing factor 40 homolog A	PRPF40A	O75400-2;O75400-3;O75400	O75400-2;O75400-3;O75400	-0.294986	10	10	1	11.8	-0.283922	8	8	5	9.5
Serine/threonine-protein kinase PRP4 homolog	PRPF4B	Q13523	Q13523	-0.372468	12	10	2	10.2	-0.174662	17	15	5	17.8
Pre-mRNA-processing factor 6	PRPF6	O94906;O94906-2	O94906;O94906-2	-0.393349	33	30	10	34.4	-0.156267	34	34	6	40.3
Pre-mRNA-processing-splicing factor 8	PRPF8	Q6P2Q9	Q6P2Q9	-0.399064	131	97	22	50.6	-0.192573	183	90	32	45.8
Ribose-phosphate pyrophosphokinase 1	PRPS1	P60891;P60891-2	P60891;P60891-2	0.0117819	8	3	2	24.8	-0.193456	4	1	0	27.4
Protein PRRC2C	PRRC2C	Q9Y520-3;Q9Y520-6;Q9Y520-4;Q9Y520-5;Q9Y520;Q9Y520-7;Q9Y520-2	Q9Y520-3;Q9Y520-6;Q9Y520-4;Q9Y520-5;Q9Y520;Q9Y520-7;Q9Y520-2	-0.479834	10	10	0	5.3	-0.377624	8	8	1	4
Neurotrypsin	PRSS12	P56730	P56730	-0.412424	4	2	0	2.1	-0.193961	3	1	0	0.9
Prosaposin;Saposin-A;Saposin-B-Val;Saposin-B;Saposin-C;Saposin-D	PSAP	P07602;P07602-2;P07602-3	P07602;P07602-2;P07602-3	-0.131139	6	3	1	3.6	0.033481	6	6	2	10.5
Proteasome subunit alpha type-1	PSMA1	P25786;P25786-2	P25786;P25786-2	-1.28648	4	3	2	14.4	-0.793688	4	4	1	17.5
Proteasome subunit alpha type-2	PSMA2	P25787	P25787	-0.982762	6	6	2	41	-0.753776	8	6	0	42.7
Proteasome subunit alpha type-3	PSMA3	P25788-2;P25788	P25788-2;P25788	-1.31036	2	4	1	18.1	-0.594931	3	4	0	18.1
Proteasome subunit alpha type-4	PSMA4	P25789;P25789-2	P25789;P25789-2	-0.733747	2	3	2	13.4	-0.58938	5	5	4	32.6
Proteasome subunit alpha type-5	PSMA5	P28066;P28066-2	P28066	-1.06676	4	4	1	20.3	-0.723602	6	4	3	23.2
Proteasome subunit alpha type-6	PSMA6	P60900;P60900-2;P60900-3	P60900;P60900-2	-0.96632	3	4	2	19.1	-0.677892	7	7	3	34.1
Proteasome subunit alpha type-7	PSMA7	O14818;O14818-2;O14818-4;Q8TAA3-2;Q8TAA3-5;Q8TAA3	O14818;O14818-2	-1.05026	10	9	3	46.8	-0.659103	9	10	2	47.2
Proteasome subunit beta type-1	PSMB1	P20618	P20618	-1.07534	2	2	0	7.5	-0.666484	13	9	6	50.6
Proteasome subunit beta type-2	PSMB2	P49721	P49721	-0.918769	7	6	1	28.9	-0.567448	12	9	4	46.8
Proteasome subunit beta type-3	PSMB3	P49720	P49720	-1.03673	9	5	5	34.1	-0.706995	9	6	1	41
Proteasome subunit beta type-4	PSMB4	P28070	P28070	-1.02509	3	4	1	21.2	-0.758218	6	5	1	28.8
Proteasome subunit beta type-5	PSMB5	P28074;P28074-3;P28074-2	P28074;P28074-3	-0.743134	4	3	0	14.8	-0.637471	10	8	1	42.2
26S protease regulatory subunit 4	PSMC1	P62191;P62191-2	P62191;P62191-2	-1.36922	5	5	3	17	-0.654344	8	8	2	26.6
26S protease regulatory subunit 7	PSMC2	P35998;P35998-2	P35998;P35998-2	-1.49366	5	6	2	16.2	-0.662935	8	9	5	25.4
26S protease regulatory subunit 6A	PSMC3	P17980	P17980	-1.14787	6	6	6	20.7	-0.670025	6	6	2	20
26S protease regulatory subunit 6B	PSMC4	P43686-2;P43686	P43686-2;P43686	-1.07273	7	6	2	19.4	-0.746571	8	8	1	25.8
26S protease regulatory subunit 8	PSMC5	P62195;P62195-2	P62195;P62195-2	-1.10126	10	10	6	30.8	-0.80149	11	12	3	42.6
26S protease regulatory subunit 10B	PSMC6	P62333	P62333	-1.2131	8	9	7	28.3	-0.752577	15	13	7	41.9
26S proteasome non-ATPase regulatory subunit 1	PSMD1	Q99460-2;Q99460	Q99460-2;Q99460	-1.32579	12	14	7	23	-0.252416	18	19	8	25.3
26S proteasome non-ATPase regulatory subunit 11	PSMD11	O00231;O00231-2	O00231;O00231-2	-1.51021	6	6	4	16.8	-0.619084	7	7	4	21.3
26S proteasome non-ATPase regulatory subunit 12	PSMD12	O00232-2;O00232	O00232-2;O00232	-1.34846	3	4	2	10.1	-0.773743	8	9	3	24.1
26S proteasome non-ATPase regulatory subunit 13	PSMD13	Q9UNM6;Q9UNM6-2	Q9UNM6;Q9UNM6-2	-1.00228	6	6	5	21.8	-0.729183	8	8	1	30.6
26S proteasome non-ATPase regulatory subunit 2	PSMD2	Q13200;Q13200-3;Q13200-2	Q13200;Q13200-3;Q13200-2	-1.23372	19	17	11	29.3	-0.573762	17	14	8	25.8
26S proteasome non-ATPase regulatory subunit 3	PSMD3	O43242;O43242-2	O43242;O43242-2	-0.578176	6	7	2	18.2	-0.602647	19	18	5	38.8
26S proteasome non-ATPase regulatory subunit 4	PSMD4	P55036;P55036-2	P55036;P55036-2	-1.06649	5	4	3	14.6	-0.851839	7	6	2	25.2
26S proteasome non-ATPase regulatory subunit 6	PSMD6	Q15008;Q15008-4;Q15008-3;Q15008-2	Q15008;Q15008-4;Q15008-3;Q15008-2	-1.3309	8	10	7	26.5	-0.652968	6	8	2	20.6
26S proteasome non-ATPase regulatory subunit 7	PSMD7	P51665	P51665	-0.99269	7	6	5	30.2	-0.407842	7	6	2	31.8
26S proteasome non-ATPase regulatory subunit 8	PSMD8	P48556	P48556	-0.592397	2	3	1	8.6	-0.536749	4	4	2	11.4
Paraspeckle component 1	PSPC1	Q8WXF1;Q8WXF1-2	Q8WXF1;Q8WXF1-2	-0.421689	12	9	3	22.8	-0.0117819	16	12	5	26.8
Polypyrimidine tract-binding protein 1	PTBP1	P26599;P26599-2;P26599-3;O95758-1;O95758-6;O95758-2;O95758;O95758-5;O95758-4	P26599;P26599-2;P26599-3	-0.344648	29	14	6	44.6	-0.054779	26	15	3	49.3
Polypyrimidine tract-binding protein 2	PTBP2	Q9UKA9;Q9UKA9-2;Q9UKA9-4;Q9UKA9-3;Q9UKA9-5;Q9UKA9-6	Q9UKA9;Q9UKA9-2;Q9UKA9-4;Q9UKA9-3;Q9UKA9-5;Q9UKA9-6	0.105008	4	6	0	18.3	-0.195096	4	5	1	15.6
Pentatricopeptide repeat domain-containing protein 3, mitochondrial	PTCD3	Q96EY7;Q96EY7-2	Q96EY7	-0.320648	27	21	5	45.7	-0.0272955	31	23	4	43.1
Phosphatidylserine synthase 1	PTDSS1	P48651;P48651-3;P48651-2	P48651;P48651-3;P48651-2	-0.170232	6	5	2	14.6	-0.198368	7	7	0	20.5
Phosphatidylserine synthase 2	PTDSS2	Q9BVG9	Q9BVG9	-0.549768	4	5	0	12.9	-0.249021	4	5	1	13.1
Prostaglandin E synthase 2;Prostaglandin E synthase 2 truncated form	PTGES2	Q9H7Z7	Q9H7Z7	-0.133986	10	10	6	40.6	0.138727	12	8	3	37.1
Prostaglandin E synthase 3	PTGES3	Q15185-4;Q15185;Q15185-3;Q15185-2	Q15185-4;Q15185;Q15185-3	-0.384829	8	5	1	41	-0.125519	9	5	2	41
Prostaglandin F2 receptor negative regulator	PTGFRN	Q9P2B2	Q9P2B2	-0.15996	25	22	8	30.9	0.436373	12	12	1	15.7
Inactive tyrosine-protein kinase 7	PTK7	Q13308;Q13308-6;Q13308-2;Q13308-4;Q13308-3;Q13308-5	Q13308;Q13308-6;Q13308-2;Q13308-4;Q13308-3;Q13308-5	-0.184769	31	19	7	26.5	0.00518866	31	23	9	30
Protein tyrosine phosphatase type IVA 2	PTP4A2	Q12974;Q12974-3;Q12974-4;Q12974-2	Q12974;Q12974-3;Q12974-4	-0.314141	7	3	1	35.3	-0.144046	9	4	0	50.9
Phosphatidylglycerophosphatase and protein-tyrosine phosphatase 1	PTPMT1	Q8WUK0;Q8WUK0-2;Q8WUK0-3	Q8WUK0;Q8WUK0-2	0.0312541	7	7	0	37.3	0.0951113	14	8	1	48.8
Tyrosine-protein phosphatase non-receptor type 1	PTPN1	P18031	P18031	-0.453241	12	11	1	35.4	-0.248292	21	13	7	39.1
Tyrosine-protein phosphatase non-receptor type 13	PTPN13	Q12923-3;Q12923;Q12923-4;Q12923-2;REV__Q14197	Q12923-3;Q12923;Q12923-4;Q12923-2	-0.538388	4	5	2	2.4	-0.191815	9	11	4	5.3
Receptor-type tyrosine-protein phosphatase alpha	PTPRA	P18433-6;P18433	P18433-6;P18433	0.316725	2	3	1	5.8	0.29131	4	4	1	5.7
Receptor-type tyrosine-protein phosphatase F	PTPRF	P10586-2;P10586	P10586-2;P10586	-0.167799	14	16	3	12.6	-0.133432	30	29	9	24.8
Receptor-type tyrosine-protein phosphatase gamma	PTPRG	P23470-2;P23470	P23470-2;P23470	0.0589399	11	13	5	12	0.326498	11	11	6	10.2
Receptor-type tyrosine-protein phosphatase eta	PTPRJ	Q12913;Q12913-2	Q12913	0.253626	6	6	1	6.7	0.643631	17	15	11	14.3
Receptor-type tyrosine-protein phosphatase S	PTPRS	Q13332-6;Q13332-3;Q13332-4;Q13332-2;Q13332;Q13332-7;Q13332-5	Q13332-6;Q13332-3;Q13332-4;Q13332-2;Q13332;Q13332-7;Q13332-5	-0.120984	2	1	0	1.8	0.36589	2	3	1	5
Peptidyl-tRNA hydrolase 2, mitochondrial	PTRH2	Q9Y3E5	Q9Y3E5	-0.379207	15	7	2	55.3	-0.0805212	26	7	3	55.3
Putative peptidyl-tRNA hydrolase PTRHD1	PTRHD1	Q6GMV3	Q6GMV3	0.814673	3	2	2	15	0.287026	7	5	2	31.4
Poly(U)-binding-splicing factor PUF60	PUF60	Q9UHX1-6;Q9UHX1-4;Q9UHX1-5;Q9UHX1-2;Q9UHX1-3;Q9UHX1	Q9UHX1-6;Q9UHX1-4;Q9UHX1-5;Q9UHX1-2;Q9UHX1-3;Q9UHX1	-0.441399	17	15	5	35.5	-0.146134	26	18	7	48.3
tRNA pseudouridine synthase A, mitochondrial	PUS1	Q9Y606-2;Q9Y606	Q9Y606-2;Q9Y606	-0.277796	7	9	2	27.3	0.0850223	10	10	0	33.3
Poliovirus receptor	PVR	P15151-3;P15151-2;P15151-4;P15151	P15151-3;P15151-2;P15151-4;P15151	-0.258926	3	3	0	8.8	-0.0184918	6	5	0	17
Nectin-2	PVRL2	Q92692	Q92692	-0.206295	4	0	2	6.5	-0.237074	2	1	0	5.6
Peroxisomal membrane protein 2	PXMP2	Q9NR77	Q9NR77	0.243425	3	2	2	10.3	0.346995	6	5	3	19.5
Peroxisomal membrane protein 4	PXMP4	Q9Y6I8;Q9Y6I8-2	Q9Y6I8	-0.109265	2	2	2	9.4	0.283492	4	4	2	16
Pyrroline-5-carboxylate reductase 1, mitochondrial	PYCR1	P32322;P32322-2;P32322-3	P32322;P32322-2;P32322-3	0.117562	26	14	3	55.5	0.221405	32	16	7	58.9
Pyrroline-5-carboxylate reductase 2	PYCR2	Q96C36	Q96C36	-0.0412984	11	8	1	34.1	0.207061	11	8	1	40.6
Glutamine--tRNA ligase	QARS	P47897;P47897-2	P47897;P47897-2	-0.711157	16	16	11	26.3	-0.40163	20	17	7	27.6
Dihydropteridine reductase	QDPR	P09417-2;P09417	P09417-2;P09417	0.118094	3	3	0	17.8	0.328073	3	3	2	20.2
Protein QIL1	QIL1	Q5XKP0	Q5XKP0	-0.0417884	3	3	0	28	0.235994	3	3	1	28
Protein quaking	QKI	Q96PU8-5;Q96PU8-9;Q96PU8-8;Q96PU8-6;Q96PU8-3;Q96PU8	Q96PU8-5;Q96PU8-9;Q96PU8-8;Q96PU8-6;Q96PU8-3;Q96PU8	-0.385074	3	3	1	12.9	0.073545	3	3	1	12.9
Glutaminyl-peptide cyclotransferase-like protein	QPCTL	Q9NXS2-3;Q9NXS2	Q9NXS2-3;Q9NXS2	-0.265778	4	5	0	19.8	0.167296	5	6	2	30.9
Glutamyl-tRNA(Gln) amidotransferase subunit A, mitochondrial	QRSL1	Q9H0R6;Q9H0R6-2	Q9H0R6	-0.448017	8	9	3	22.5	0.000303002	7	6	4	17.2
Sulfhydryl oxidase 2	QSOX2	Q6ZRP7	Q6ZRP7	-0.19019	6	6	2	11.7	-0.0112093	12	10	2	18.1
Ras-related protein Rab-10	RAB10	P61026	P61026	-0.23438	23	9	6	49	-0.0526941	23	9	3	49
Ras-related protein Rab-11A	RAB11A	P62491;P62491-2;P57735	P62491;P62491-2	-0.441654	3	1	0	56	-0.0106367	7	2	1	70.8
Ras-related protein Rab-11B	RAB11B	Q15907;Q15907-2	Q15907;Q15907-2	-0.154618	29	3	6	70.2	-0.051024	30	2	3	59.2
Ras-related protein Rab-12	RAB12	Q6IQ22	Q6IQ22	0.152378	6	6	2	23.8	0.246892	4	4	2	13.5
Ras-related protein Rab-13	RAB13	P51153	P51153	-0.369315	7	3	1	32.5	-0.0935602	8	5	1	46.8
Ras-related protein Rab-14	RAB14	P61106	P61106	-0.103364	19	12	2	65.6	0.0350026	29	18	3	74.9
Ras-related protein Rab-18	RAB18	Q9NP72;Q9NP72-2;Q9NP72-3	Q9NP72;Q9NP72-2	-0.38054	18	10	3	52.9	-0.243791	22	11	5	58.7
Ras-related protein Rab-1A	RAB1A	P62820;P62820-2;P62820-3	P62820;P62820-2	-0.123733	8	3	0	54.6	-0.0177795	18	3	8	58.5
Ras-related protein Rab-1B	RAB1B	Q9H0U4;Q92928	Q9H0U4	-0.24127	22	4	2	62.2	0.0189072	29	5	3	66.7
Ras-related protein Rab-21	RAB21	Q9UL25	Q9UL25	-0.288258	12	7	2	38.7	-0.113967	15	7	3	38.7
Ras-related protein Rab-23	RAB23	Q9ULC3	Q9ULC3	-0.433195	7	8	0	45.1	-0.285698	8	8	5	51.5
Ras-related protein Rab-24	RAB24	Q969Q5	Q969Q5	0.0982848	5	6	0	36	0.424978	7	7	3	36.5
Ras-related protein Rab-7L1	RAB29	O14966;O14966-2;O14966-3;P57729;Q13637	O14966;O14966-2;O14966-3	-0.592245	4	5	1	31.5	-0.362778	7	7	2	46.3
Ras-related protein Rab-2A	RAB2A	P61019;P61019-2	P61019;P61019-2	-0.194493	46	7	7	67.5	-0.0594936	47	7	7	67.5
Ras-related protein Rab-2B	RAB2B	Q8WUD1;Q8WUD1-2	Q8WUD1;Q8WUD1-2	0.179384	6	5	3	64.8	0.328707	7	5	3	64.8
Ras-related protein Rab-31	RAB31	Q13636	Q13636	-0.207461	9	5	1	52.1	0.00335097	7	5	0	46.4
Ras-related protein Rab-35	RAB35	Q15286;Q15286-2	Q15286;Q15286-2	-0.0991235	10	6	4	41.3	-0.0586628	13	8	0	51.7
Ras-related protein Rab-3A	RAB3A	P20336	P20336	-0.317786	7	3	0	28.6	0.0486508	9	4	1	34.1
Ras-related protein Rab-3B	RAB3B	P20337	P20337	-0.169631	6	4	2	28.3	-0.0437644	8	4	1	28.3
Ras-related protein Rab-3D	RAB3D	O95716	O95716	-0.261673	6	3	0	24.7	-0.369383	7	3	2	24.7
Rab3 GTPase-activating protein non-catalytic subunit	RAB3GAP2	Q9H2M9	Q9H2M9	-0.516615	5	8	2	7.6	0.0721035	9	11	5	8.8
Ras-related protein Rab-43	RAB43	Q86YS6;REV__Q8WY22;Q86YS6-2;Q96PE2	Q86YS6	-0.293748	3	2	0	21.7	0.287924	4	5	1	34
Ras-related protein Rab-4A	RAB4A	P20338;P61018;P61018-2	P20338	-0.137188	5	6	1	33	0.0849457	9	9	3	51.4
Ras-related protein Rab-5A	RAB5A	P20339-2;P20339	P20339-2;P20339	-0.354796	6	3	1	35.8	-0.0416635	5	3	0	35.8
Ras-related protein Rab-5B	RAB5B	P61020;P61020-2	P61020;P61020-2	-0.0664878	5	4	2	42.3	0.195732	7	4	4	42.3
Ras-related protein Rab-5C	RAB5C	P51148;P51148-2	P51148;P51148-2	-0.379958	17	5	3	53.2	-0.166844	25	5	4	53.2
Ras-related protein Rab-6A	RAB6A	P20340-2;P20340-4	P20340-2;P20340-4	-0.0988145	23	0	4	56.7	0.180397	22	0	2	61.5
Ras-related protein Rab-6B	RAB6B	Q9NRW1;Q9NRW1-2	Q9NRW1;Q9NRW1-2	-0.155839	2	1	0	34.1	0.32292	4	3	2	51.4
Ras-related protein Rab-7a	RAB7A	P51149	P51149	-0.513646	32	16	4	76.8	-0.327342	49	19	5	81.2
Ras-related protein Rab-8A	RAB8A	P61006;P61006-2;Q96E17	P61006;P61006-2	-0.213571	9	3	0	36.2	-0.179001	20	3	2	36.2
Ras-related protein Rab-8B	RAB8B	Q92930	Q92930	-0.0838445	4	2	0	32.4	0.145685	5	2	0	32.4
Ras-related protein Rab-9A	RAB9A	P51151;Q9NP90	P51151	-0.228723	12	7	0	44.3	-0.101247	14	10	2	51.2
Rab-like protein 3	RABL3	Q5HYI8	Q5HYI8	0.139993	3	4	2	20.8	0.136569	4	5	1	25.4
Ras-related C3 botulinum toxin substrate 1;Ras-related C3 botulinum toxin substrate 2;Ras-related C3 botulinum toxin substrate 3	RAC1;RAC2;RAC3	P63000;P63000-2;P15153;P60763	P63000;P63000-2;P15153;P60763	-0.173173	12	7	3	43.8	0.113442	14	7	4	41.1
DNA repair protein RAD50	RAD50	Q92878;Q92878-2;Q92878-3	Q92878;Q92878-2;Q92878-3	-0.561728	4	10	1	8.2	-0.0321009	16	18	1	15.1
Ras-related protein Ral-A	RALA	P11233	P11233	-0.132594	11	3	3	37.4	0.0583979	15	4	0	38.3
Ras-related protein Ral-B	RALB	P11234;P11234-3;P11234-2	P11234;P11234-3;P11234-2	0.177854	3	2	0	31.1	0.512061	4	3	0	38.8
RNA-binding protein Raly	RALY	Q9UKM9-2;Q9UKM9	Q9UKM9-2;Q9UKM9	0.0298416	4	3	1	10	0.277831	4	4	0	13.8
GTP-binding nuclear protein Ran	RAN	P62826	P62826	-0.335754	24	7	6	40.7	-0.0177795	18	9	2	43.1
E3 SUMO-protein ligase RanBP2	RANBP2	P49792;Q7Z3J3-2;Q05823-2;Q05823	P49792	-0.425036	71	43	18	27.4	-0.147307	77	49	19	30.5
Ran GTPase-activating protein 1	RANGAP1	P46060	P46060	-0.606606	11	11	7	22.8	-0.287709	11	13	3	26.4
Ras-related protein Rap-1A	RAP1A	P62834	P62834	-0.329015	4	3	1	41.3	0.116833	4	3	2	56
Ras-related protein Rap-1b;Ras-related protein Rap-1b-like protein	RAP1B	P61224-3;P61224;A6NIZ1;P61224-2;P61224-4	P61224-3;P61224;A6NIZ1;P61224-2;P61224-4	-0.230804	20	3	4	46.1	-0.0807941	48	3	9	62.4
Ras-related protein Rap-2b	RAP2B	P61225	P61225	-0.0185127	8	3	2	31.1	0.223458	9	4	1	35
Ras-related protein Rap-2c	RAP2C	Q9Y3L5	Q9Y3L5	0.347325	7	3	1	26.8	0.3359	7	3	0	26.8
Arginine--tRNA ligase, cytoplasmic	RARS	P54136;P54136-2	P54136;P54136-2	-0.56109	11	11	1	19.7	-0.258579	13	13	5	21.7
Probable arginine--tRNA ligase, mitochondrial	RARS2	Q5T160	Q5T160	-0.183654	10	10	3	20.2	0.215848	13	15	3	30.1
Ribonucleoprotein PTB-binding 1	RAVER1	Q8IY67-2;Q8IY67	Q8IY67-2;Q8IY67	-0.569436	2	3	0	8.1	-0.0439044	5	5	2	12.3
Histone-binding protein RBBP4	RBBP4	Q09028-3;Q09028;Q09028-4;Q09028-2	Q09028-3;Q09028;Q09028-4;Q09028-2	-0.654036	11	5	2	25.9	-0.260989	13	7	3	36.3
E3 ubiquitin-protein ligase RBBP6	RBBP6	Q7Z6E9-2;Q7Z6E9;Q7Z6E9-4;Q7Z6E9-3	Q7Z6E9-2;Q7Z6E9;Q7Z6E9-4	-0.0667295	3	3	1	2.3	-0.00977716	6	8	0	7.3
Histone-binding protein RBBP7	RBBP7	Q16576;Q16576-2	Q16576;Q16576-2	-0.3821	8	5	3	34.1	-0.0350609	6	4	2	28.5
RNA-binding protein 10	RBM10	P98175-2;P98175;P98175-5;P98175-4;P98175-3	P98175-2;P98175;P98175-5;P98175-4;P98175-3	-0.31113	12	11	3	14.5	-0.00489682	6	6	1	7.9
Splicing factor 45	RBM17	Q96I25	Q96I25	-0.483218	5	7	3	21.2	-0.198243	3	4	1	11.5
RNA-binding protein 25	RBM25	P49756;P49756-2;P49756-3;P49756-4	P49756;P49756-2;P49756-3	-0.404706	11	13	1	20.2	-0.0114957	8	8	0	14.8
RNA-binding protein 26	RBM26	Q5T8P6-3;Q5T8P6-2;Q5T8P6;Q5T8P6-5;Q5T8P6-4;Q5T8P6-6	Q5T8P6-3;Q5T8P6-2;Q5T8P6;Q5T8P6-5;Q5T8P6-4	-0.47327	13	14	2	17.9	-0.014641	15	13	4	15.3
RNA-binding protein 3	RBM3	P98179	P98179	-0.258132	12	5	1	47.8	0.0688919	7	5	0	47.8
RNA-binding protein 39	RBM39	Q14498-3;Q14498-2;Q14498;Q86U06-3;Q86U06-4;Q86U06-5;Q86U06-2;Q86U06	Q14498-3;Q14498-2;Q14498	-0.44234	11	9	1	22.8	0.064676	11	11	3	26.6
RNA-binding protein 4;RNA-binding protein 4B	RBM4;RBM4B	Q9BWF3;Q9BQ04;Q9BWF3-4;Q9BWF3-3;Q9BWF3-2;Q96PK6-5	Q9BWF3;Q9BQ04;Q9BWF3-4;Q9BWF3-3;Q9BWF3-2	-0.203635	20	15	4	54.9	0.0129849	25	17	7	57.7
RNA-binding protein 8A	RBM8A	Q9Y5S9-2;Q9Y5S9	Q9Y5S9-2;Q9Y5S9	-0.0668353	7	5	1	44.5	-0.00302646	9	5	3	40.5
RNA-binding motif protein, X chromosome;RNA-binding motif protein, X chromosome, N-terminally processed	RBMX	P38159;P38159-2;P38159-3;O75526;Q8N7X1	P38159;P38159-2	-0.0634544	17	3	1	29.4	0.0971469	25	4	4	34.3
RNA-binding protein with multiple splicing 2	RBPMS2	Q6ZRY4	Q6ZRY4	-0.184572	2	3	0	16.7	0.128062	3	2	0	16.3
Regulator of chromosome condensation	RCC1	P18754;P18754-2	P18754;P18754-2	-0.758892	8	9	3	30.2	-0.50457	10	9	3	27.6
Protein RCC2	RCC2	Q9P258	Q9P258	-0.309377	15	15	2	34.5	-0.0147838	22	17	4	35.8
CAAX prenyl protease 2	RCE1	Q9Y256	Q9Y256	-0.822376	3	3	0	10.9	0.253756	2	2	1	6.7
Reticulocalbin-1	RCN1	Q15293;Q15293-2	Q15293;Q15293-2	0.147176	20	13	0	56.2	0.253945	28	16	3	59.2
Reticulocalbin-2	RCN2	Q14257;Q14257-2	Q14257;Q14257-2	0.0962619	16	12	5	49.8	0.290039	26	14	7	61.5
Reticulocalbin-3	RCN3	Q96D15	Q96D15	-0.435319	9	7	2	32.3	-0.18916	10	6	4	31.1
Retinol dehydrogenase 10	RDH10	Q8IZV5	Q8IZV5	-0.119448	3	3	1	11.4	-0.0892269	3	3	1	11.4
Retinol dehydrogenase 11	RDH11	Q8TC12;Q8TC12-2;Q8TC12-3	Q8TC12;Q8TC12-2;Q8TC12-3	-0.489848	10	8	3	27	-0.412836	9	9	1	30.8
Retinol dehydrogenase 13	RDH13	Q8NBN7;Q8NBN7-2	Q8NBN7;Q8NBN7-2	-0.277079	11	10	1	40.8	-0.254957	10	9	4	33.5
Retinol dehydrogenase 14	RDH14	Q9HBH5	Q9HBH5	-0.231244	3	4	0	17.6	0.0711484	3	3	1	11.3
Radixin	RDX	P35241;P35241-5;P35241-4;P35241-2	P35241;P35241-5;P35241-4	-0.151811	6	6	3	26.2	0.158317	3	4	1	25.4
Receptor expression-enhancing protein 2	REEP2	Q9BRK0;Q9BRK0-2	Q9BRK0;Q9BRK0-2	-0.0176799	2	2	0	13.5	0.0958358	2	1	0	9.5
Receptor expression-enhancing protein 5	REEP5	Q00765;Q00765-2	Q00765	-0.28546	10	5	2	11.1	0.00624594	8	5	0	11.1
Receptor expression-enhancing protein 6	REEP6	Q96HR9-2;Q96HR9	Q96HR9-2;Q96HR9	-0.28641	8	3	0	17.9	0.0652646	7	3	0	17.9
RalBP1-associated Eps domain-containing protein 1	REPS1	Q96D71-2;Q96D71-4;Q96D71-3;Q96D71;Q8NFH8-3;Q8NFH8-2;Q8NFH8-4;Q8NFH8	Q96D71-2;Q96D71-4;Q96D71-3;Q96D71	-0.690079	4	6	1	11.2	-0.0475383	2	3	1	5.4
Protein RER1	RER1	O15258	O15258	-0.229179	9	5	0	24.5	0.00187666	9	5	0	24.5
All-trans-retinol 13,14-reductase	RETSAT	Q6NUM9;Q6NUM9-2	Q6NUM9;Q6NUM9-2	-0.337521	7	7	3	18.2	-0.0716254	12	11	0	22.5
Replication factor C subunit 1	RFC1	P35251-2;P35251	P35251-2;P35251	-0.990997	2	3	2	3.1	-0.0329472	5	7	2	7.2
Replication factor C subunit 2	RFC2	P35250-2;P35250	P35250-2;P35250	-0.871944	3	3	0	11.9	-0.494876	3	4	0	14.7
Replication factor C subunit 3	RFC3	P40938;P40938-2	P40938;P40938-2	-0.997002	3	4	1	14.6	-0.207518	6	6	3	19.1
Replication factor C subunit 4	RFC4	P35249;P35249-2	P35249;P35249-2	-0.816444	3	4	0	12.1	-0.33754	6	6	3	19.8
Protein RFT1 homolog	RFT1	Q96AA3	Q96AA3	-0.507193	7	4	3	7.9	0.0384359	6	5	2	10.5
GTP-binding protein Rheb	RHEB	Q15382	Q15382	-0.408148	6	6	2	28.8	-0.0833836	8	7	1	28.8
Transforming protein RhoA	RHOA	P61586;P62745	P61586	-0.32173	22	2	0	50.3	-0.100036	20	2	0	50.3
Rho-related GTP-binding protein RhoG	RHOG	P84095	P84095	-0.187264	11	9	0	61.3	-0.105142	11	8	2	61.3
Mitochondrial Rho GTPase 1	RHOT1	Q8IXI2-4;Q8IXI2;Q8IXI2-5;Q8IXI2-2;Q8IXI2-7;Q8IXI2-3;Q8IXI2-6	Q8IXI2-4;Q8IXI2;Q8IXI2-5;Q8IXI2-2;Q8IXI2-7;Q8IXI2-3;Q8IXI2-6	0.25544	7	8	3	16.7	0.48459	11	11	3	24.5
Mitochondrial Rho GTPase 2	RHOT2	Q8IXI1;Q8IXI1-2	Q8IXI1	-0.194708	13	11	2	31.9	0.0831719	16	15	3	41.3
Regulator of microtubule dynamics protein 1	RMDN1	Q96DB5;Q96DB5-2;Q96DB5-3	Q96DB5;Q96DB5-2;Q96DB5-3	-0.135142	18	11	2	39.2	0.109577	21	13	4	39.5
Regulator of microtubule dynamics protein 3	RMDN3	Q96TC7;Q96TC7-2	Q96TC7;Q96TC7-2	-0.187165	9	10	1	26.4	0.105675	15	13	4	38.1
Required for meiotic nuclear division protein 1 homolog	RMND1	Q9NWS8;Q9NWS8-2	Q9NWS8;Q9NWS8-2	-0.368868	4	5	0	13.1	0.931123	3	3	1	8
E3 ubiquitin-protein ligase BRE1A	RNF20	Q5VTR2	Q5VTR2	-0.875672	4	3	3	5.2	-0.598175	6	8	1	11.8
mRNA cap guanine-N7 methyltransferase	RNMT	O43148;O43148-2	O43148;O43148-2	-0.377407	2	2	1	4.2	-0.11023	3	3	0	6.7
rRNA methyltransferase 3, mitochondrial	RNMTL1	Q9HC36	Q9HC36	0.476537	3	3	1	12.6	-0.502229	4	4	1	13.8
Roundabout homolog 1	ROBO1	Q9Y6N7-5;Q9Y6N7-4;Q9Y6N7-3;Q9Y6N7;Q9Y6N7-2;Q9Y6N7-6;Q9HCK4-2;Q9HCK4;Q9HCK4-3	Q9Y6N7-5;Q9Y6N7-4;Q9Y6N7-3;Q9Y6N7;Q9Y6N7-2;Q9Y6N7-6	0.0724488	13	13	5	9.7	0.244309	9	8	4	6.5
Protein XRP2	RP2	O75695	O75695	0.00115371	5	5	0	10.3	0.274913	8	8	3	24.9
Replication protein A 14 kDa subunit	RPA3	P35244	P35244	-0.468691	3	3	0	35.5	-0.10742	5	4	2	51.2
60S ribosomal protein L10	RPL10	P27635;Q96L21	P27635	-0.338141	7	5	2	24.8	-0.164915	12	8	0	25.7
60S ribosomal protein L10a	RPL10A	P62906	P62906	-0.298673	11	9	1	40.1	-0.218719	12	9	1	48.8
60S ribosomal protein L11	RPL11	P62913;P62913-2	P62913;P62913-2	-0.285231	8	4	2	24.7	-0.251689	8	4	1	24.2
60S ribosomal protein L12	RPL12	P30050;P30050-2	P30050;P30050-2	-0.345473	14	6	1	54.5	-0.133432	14	6	1	54.5
60S ribosomal protein L13	RPL13	P26373;P26373-2	P26373;P26373-2	-0.45595	7	5	1	24.2	-0.297602	6	5	1	24.2
60S ribosomal protein L13a	RPL13A	P40429;Q6NVV1	P40429	-0.352584	16	8	4	33.5	-0.207018	11	9	1	35.5
60S ribosomal protein L14	RPL14	P50914	P50914	-0.405127	5	3	1	15.3	-0.116631	7	4	1	20.9
60S ribosomal protein L15	RPL15	P61313;P61313-2	P61313	-0.356402	9	7	2	35.3	-0.205017	9	7	0	35.3
60S ribosomal protein L17	RPL17	P18621-3;P18621;P18621-2	P18621-3;P18621;P18621-2	-0.32469	12	4	2	21.9	-0.0713507	16	6	5	23.7
60S ribosomal protein L18	RPL18	Q07020;Q07020-2	Q07020;Q07020-2	-0.27033	8	6	0	34.6	-0.237564	11	8	1	35.6
60S ribosomal protein L18a	RPL18A	Q02543	Q02543	-0.274651	6	5	1	29	-0.216113	7	7	1	35.2
60S ribosomal protein L19	RPL19	P84098	P84098	-0.346133	2	2	0	9.2	-0.197865	3	2	0	13.3
60S ribosomal protein L21	RPL21	P46778	P46778	-0.34024	3	5	0	31.9	-0.301119	8	4	3	29.4
60S ribosomal protein L22	RPL22	P35268	P35268	-0.337558	5	4	1	21.1	-0.206018	5	4	1	39.8
60S ribosomal protein L23	RPL23	P62829	P62829	-0.339071	17	7	3	46.4	-0.0768328	8	5	0	38.6
60S ribosomal protein L23a	RPL23A	P62750	P62750	-0.434013	17	10	1	44.2	-0.19131	16	11	3	44.2
60S ribosomal protein L24	RPL24	P83731	P83731	-0.184507	13	6	4	36.3	-0.144699	13	5	5	30.6
60S ribosomal protein L26;60S ribosomal protein L26-like 1	RPL26;RPL26L1	P61254;Q9UNX3	P61254;Q9UNX3	-0.416635	14	8	1	34.5	-0.197865	10	8	1	40
60S ribosomal protein L27	RPL27	P61353	P61353	-0.335135	28	8	2	45.6	-0.171463	10	8	0	45.6
60S ribosomal protein L27a	RPL27A	P46776	P46776	-0.325286	9	5	1	31.1	-0.235727	5	6	0	37.8
60S ribosomal protein L28	RPL28	P46779-4;P46779-5;P46779;P46779-2;P46779-3	P46779-4;P46779-5;P46779;P46779-2;P46779-3	-0.393785	4	3	0	42	-0.182057	5	3	3	42
60S ribosomal protein L29	RPL29	P47914	P47914	-0.576669	2	1	0	9.4	0.172571	2	1	0	9.4
60S ribosomal protein L3	RPL3	P39023;Q92901	P39023	-0.253704	13	10	0	32.5	-0.209266	15	11	4	32.3
60S ribosomal protein L30	RPL30	P62888	P62888	-0.348776	13	5	2	51.3	-0.282025	9	5	1	51.3
60S ribosomal protein L31	RPL31	P62899;P62899-3;P62899-2	P62899;P62899-3;P62899-2	-0.366429	8	5	2	39.2	-0.262674	6	4	0	32.8
60S ribosomal protein L32	RPL32	P62910	P62910	-0.299507	10	5	1	34.1	-0.193709	9	6	2	35.6
60S ribosomal protein L34	RPL34	P49207	P49207	-0.3465	2	2	0	12.8	-0.281669	3	2	0	12.8
60S ribosomal protein L35	RPL35	P42766	P42766	-0.305307	5	3	0	18.7	-0.164014	4	3	1	18.7
60S ribosomal protein L35a	RPL35A	P18077	P18077	-0.364571	11	5	2	22.7	-0.188021	5	4	1	22.7
60S ribosomal protein L36	RPL36	Q9Y3U8	Q9Y3U8	-0.397011	11	5	2	30.5	-0.19131	3	3	0	28.6
60S ribosomal protein L36a-like;60S ribosomal protein L36a	RPL36AL;RPL36A	Q969Q0;P83881	Q969Q0;P83881	-0.389111	3	3	0	27.4	-0.0203421	2	1	0	8.5
60S ribosomal protein L38	RPL38	P63173	P63173	-0.341409	21	7	1	54.3	-0.0628124	21	6	2	50
60S ribosomal protein L4	RPL4	P36578	P36578	-0.36563	22	17	5	40.5	-0.176706	24	20	5	38.9
60S ribosomal protein L5	RPL5	P46777	P46777	-0.399959	14	9	1	32.3	-0.234869	10	7	2	30.3
60S ribosomal protein L6	RPL6	Q02878	Q02878	-0.376545	13	11	0	36.5	-0.218843	14	12	2	42.4
60S ribosomal protein L7	RPL7	P18124	P18124	-0.375834	10	8	2	35.5	-0.224781	12	10	1	38.7
60S ribosomal protein L7a	RPL7A	P62424	P62424	-0.340806	11	12	1	36.1	-0.202762	12	11	2	36.1
60S ribosomal protein L8	RPL8	P62917	P62917	-0.316708	4	4	0	21.4	-0.296311	3	3	0	13.6
60S ribosomal protein L9	RPL9	P32969	P32969	-0.282842	6	7	0	54.2	-0.311154	13	7	1	47.4
60S acidic ribosomal protein P0;60S acidic ribosomal protein P0-like	RPLP0;RPLP0P6	P05388;P05388-2;Q8NHW5	P05388;P05388-2;Q8NHW5	-0.29168	15	11	4	46.1	-0.222063	12	9	4	43.8
60S acidic ribosomal protein P1	RPLP1	P05386	P05386	-0.617787	5	2	0	51.8	-0.249991	4	1	0	14
60S acidic ribosomal protein P2	RPLP2	P05387	P05387	-0.410447	24	8	4	72.2	-0.230449	16	8	1	72.2
Dolichyl-diphosphooligosaccharide--protein glycosyltransferase subunit 1	RPN1	P04843	P04843	-0.34953	65	29	20	57.2	-0.184979	92	31	36	61.4
Dolichyl-diphosphooligosaccharide--protein glycosyltransferase subunit 2	RPN2	P04844-2;P04844	P04844-2;P04844	-0.320414	64	20	15	47	-0.10608	92	25	17	47.6
40S ribosomal protein S10;Putative 40S ribosomal protein S10-like	RPS10;RPS10P5	P46783;Q9NQ39	P46783;Q9NQ39	-0.369818	21	6	4	38.2	-0.150949	28	6	5	38.2
40S ribosomal protein S11	RPS11	P62280	P62280	-0.429187	15	11	1	55.7	-0.190299	14	10	0	55.7
40S ribosomal protein S12	RPS12	P25398	P25398	-0.420144	21	10	1	75	-0.135798	10	6	0	62.1
40S ribosomal protein S13	RPS13	P62277	P62277	-0.382607	20	10	5	47.7	-0.187641	10	7	3	39.1
40S ribosomal protein S14	RPS14	P62263	P62263	-0.402169	16	8	2	39.7	-0.144699	8	6	0	38.4
40S ribosomal protein S15	RPS15	P62841	P62841	-0.489524	10	4	2	40.7	-0.00891703	12	4	1	40.7
40S ribosomal protein S15a	RPS15A	P62244	P62244	-0.377295	14	7	1	53.8	-0.249385	7	5	1	36.2
40S ribosomal protein S16	RPS16	P62249	P62249	-0.409451	18	8	3	47.3	-0.154065	20	8	3	47.3
40S ribosomal protein S17	RPS17	P08708	P08708	-0.485903	15	8	1	50.4	-0.161436	17	7	3	50.4
40S ribosomal protein S18	RPS18	P62269	P62269	-0.353524	17	9	4	48	-0.168129	12	10	1	52
40S ribosomal protein S19	RPS19	P39019	P39019	-0.392781	13	6	2	29.7	-0.0970714	12	6	1	29.7
40S ribosomal protein S2	RPS2	P15880	P15880	-0.49822	15	11	2	41.3	-0.28889	13	11	2	42.3
40S ribosomal protein S20	RPS20	P60866;P60866-2	P60866;P60866-2	-0.443556	12	5	0	29.4	-0.170951	9	4	1	28.6
40S ribosomal protein S21	RPS21	P63220	P63220	-0.414134	19	6	4	65.1	-0.14952	10	7	1	63.9
40S ribosomal protein S23	RPS23	P62266	P62266	-0.442438	7	3	1	16.1	-0.196103	3	2	1	16.1
40S ribosomal protein S24	RPS24	P62847-2;P62847-3;P62847;P62847-4	P62847-2;P62847-3;P62847;P62847-4	-0.527367	12	4	1	35.4	-0.224781	10	5	2	36.2
40S ribosomal protein S25	RPS25	P62851	P62851	-0.493886	17	4	4	24	-0.203514	8	4	1	24
40S ribosomal protein S26;Putative 40S ribosomal protein S26-like 1	RPS26;RPS26P11	P62854;Q5JNZ5	P62854;Q5JNZ5	-0.409604	4	3	0	31.3	-0.202637	6	2	1	20.9
40S ribosomal protein S27	RPS27	P42677	P42677	-0.61998	11	3	3	40.5	-0.279174	8	3	1	41.7
Ubiquitin-40S ribosomal protein S27a;Ubiquitin;40S ribosomal protein S27a;Ubiquitin-60S ribosomal protein L40;Ubiquitin;60S ribosomal protein L40;Polyubiquitin-B;Ubiquitin;Polyubiquitin-C;Ubiquitin	RPS27A;UBA52;UBB;UBC	P62979;P62987;P0CG47;P0CG48	P62979;P62987;P0CG47;P0CG48	-0.438053	71	11	4	66.7	-0.0201999	112	13	14	67.9
40S ribosomal protein S28	RPS28	P62857	P62857	-0.425695	8	3	1	46.4	-0.11836	9	4	0	40.6
40S ribosomal protein S29	RPS29	P62273;P62273-2	P62273;P62273-2	-0.654763	2	1	1	19.6	-0.16954	5	3	1	46.4
40S ribosomal protein S3	RPS3	P23396;P23396-2	P23396;P23396-2	-0.398608	24	14	3	64.2	-0.157303	19	17	3	70.8
40S ribosomal protein S3a	RPS3A	P61247	P61247	-0.3876	17	10	2	35.2	-0.195977	14	12	2	44.7
40S ribosomal protein S4, X isoform	RPS4X	P62701;P22090;Q8TD47	P62701	-0.399787	14	12	0	46.4	-0.173639	15	11	3	45.2
40S ribosomal protein S5;40S ribosomal protein S5, N-terminally processed	RPS5	P46782	P46782	-0.410716	12	6	2	50.5	-0.131194	29	9	10	55.9
40S ribosomal protein S6	RPS6	P62753	P62753	-0.360657	9	5	3	23.3	-0.211261	7	5	2	23.3
40S ribosomal protein S7	RPS7	P62081	P62081	-0.270278	11	8	3	52.1	-0.157044	22	9	7	52.6
40S ribosomal protein S8	RPS8	P62241	P62241	-0.469909	10	8	2	45.2	-0.179384	11	9	2	51
40S ribosomal protein S9	RPS9	P46781	P46781	-0.326046	18	13	3	41.2	-0.192952	18	14	4	41.8
40S ribosomal protein SA	RPSA	P08865	P08865	-0.429071	32	17	5	63.4	-0.09815	35	18	2	63.7
Ras-related protein R-Ras	RRAS	P10301	P10301	-0.198212	3	3	0	30.7	0.383529	6	5	3	38.5
Ras-related protein R-Ras2	RRAS2	P62070;P62070-4;P62070-3;P62070-2	P62070;P62070-4;P62070-3;P62070-2	-0.15441	20	8	5	51	-0.0701146	24	9	6	55.4
Ribosome-binding protein 1	RRBP1	Q9P2E9;Q9P2E9-3;Q8N4C6-6;Q8N4C6-11;Q8N4C6-4;Q8N4C6-9;Q8N4C6-2;Q8N4C6;Q8N4C6-5;Q8N4C6-10;Q8N4C6-7	Q9P2E9;Q9P2E9-3	-0.150529	60	40	10	33.7	0.0553515	60	36	13	31.3
RRP12-like protein	RRP12	Q5JTH9-2;Q5JTH9-3;Q5JTH9	Q5JTH9-2;Q5JTH9-3;Q5JTH9	-0.32182	8	11	4	13.8	-0.684909	5	8	2	8.8
Ribosomal L1 domain-containing protein 1	RSL1D1	O76021;O76021-2	O76021;O76021-2	-0.176805	2	3	0	8.4	-0.243182	5	5	1	13.5
Arginine/serine-rich coiled-coil protein 2	RSRC2	Q7L4I2;Q7L4I2-2	Q7L4I2;Q7L4I2-2	-0.29697	3	3	0	8.1	-0.0727232	5	4	0	10.4
tRNA-splicing ligase RtcB homolog	RTCB	Q9Y3I0	Q9Y3I0	-0.413941	9	11	2	25.9	-0.0236102	17	15	3	34.3
Reticulon-2	RTN2	O75298-3;O75298;O75298-2	O75298-3;O75298;O75298-2	0.31313	4	5	0	28.3	0.542689	4	4	0	18
Reticulon-3	RTN3	O95197-7;O95197-2;O95197;O95197-4	O95197-7;O95197-2;O95197	-0.359564	12	4	4	10.3	-0.168899	7	2	1	5.1
Reticulon-4	RTN4	Q9NQC3;Q9NQC3-4;Q9NQC3-6;Q9NQC3-5	Q9NQC3;Q9NQC3-4;Q9NQC3-6	-0.163575	24	7	3	19.6	-0.0781998	21	5	2	16.7
Reticulon-4-interacting protein 1, mitochondrial	RTN4IP1	Q8WWV3;Q8WWV3-2;Q8WWV3-3	Q8WWV3;Q8WWV3-2	-0.577702	8	8	0	29.8	-0.367371	10	11	3	35.1
RuvB-like 1	RUVBL1	Q9Y265;Q9Y265-2	Q9Y265;Q9Y265-2	-0.361268	14	13	4	39.9	-0.0822938	12	13	3	39.9
RuvB-like 2	RUVBL2	Q9Y230;Q9Y230-2	Q9Y230;Q9Y230-2	-0.343513	16	15	5	38	0.0366443	19	16	3	42.8
Protein S100-A10	S100A10	P60903	P60903	-0.503957	2	1	0	17.5	-0.175173	6	4	1	45.4
Phosphatidylinositide phosphatase SAC1	SACM1L	Q9NTJ5;Q9NTJ5-2	Q9NTJ5;Q9NTJ5-2	-0.285354	13	14	2	28.6	-0.282025	22	22	2	40.5
Scaffold attachment factor B1	SAFB	Q15424;Q15424-4;Q15424-3;Q15424-2	Q15424;Q15424-4;Q15424-3;Q15424-2	-0.215094	9	8	1	24.4	0.0714971	11	7	0	23.4
Scaffold attachment factor B2	SAFB2	Q14151	Q14151	-0.31865	19	8	9	19.7	-0.00360228	17	7	4	18.6
Sorting and assembly machinery component 50 homolog	SAMM50	Q9Y512	Q9Y512	-0.221943	20	15	6	34.3	-0.0366087	14	14	6	39.4
Histone deacetylase complex subunit SAP18	SAP18	O00422-2;O00422	O00422-2;O00422	-0.170508	2	3	0	19.2	0.034973	6	3	3	24.4
GTP-binding protein SAR1a	SAR1A	Q9NR31;Q9NR31-2	Q9NR31;Q9NR31-2	-0.347766	10	5	0	60.1	0.0863541	21	7	6	74.7
GTP-binding protein SAR1b	SAR1B	Q9Y6B6	Q9Y6B6	-0.360694	3	3	0	31.3	0.0604123	8	4	1	48.5
SAP domain-containing ribonucleoprotein	SARNP	P82979	P82979	-0.253704	8	6	1	34.8	0.0294407	6	5	1	24.8
Serine--tRNA ligase, mitochondrial	SARS2	Q9NP81;Q9NP81-2	Q9NP81;Q9NP81-2	-0.202456	14	12	4	31.9	0.0746993	15	15	0	42.9
U4/U6.U5 tri-snRNP-associated protein 1	SART1	O43290	O43290	-0.283229	20	18	2	31.4	-0.0268709	21	23	4	37.9
Protein SCAF8	SCAF8	Q9UPN6;Q9UPN6-2	Q9UPN6;Q9UPN6-2	-0.427615	12	9	2	11.6	0.000562789	12	8	5	10.2
Secretory carrier-associated membrane protein 1	SCAMP1	O15126;O15126-2	O15126;O15126-2	0.249749	4	3	0	13.9	0.220513	4	4	1	14.2
Secretory carrier-associated membrane protein 2	SCAMP2	O15127	O15127	-0.012912	3	3	1	13.7	-0.0454429	2	2	0	7.6
Secretory carrier-associated membrane protein 3	SCAMP3	O14828;O14828-2	O14828;O14828-2	-0.362418	10	5	2	25.1	-0.275841	7	3	0	16.4
Secretory carrier-associated membrane protein 4	SCAMP4	Q969E2;Q969E2-2;Q969E2-3	Q969E2;Q969E2-2;Q969E2-3	-0.330447	2	2	1	8.7	0.0663519	2	2	0	8.7
Sterol regulatory element-binding protein cleavage-activating protein	SCAP	Q12770;Q12770-3;Q12770-4;Q12770-2	Q12770;Q12770-3	-0.0282045	6	6	2	5.2	0.0591792	5	5	0	4.4
Scavenger receptor class B member 1	SCARB1	Q8WTV0-4;Q8WTV0-5;Q8WTV0-2;Q8WTV0;Q8WTV0-3	Q8WTV0-4;Q8WTV0-5;Q8WTV0-2;Q8WTV0;Q8WTV0-3	-0.542647	6	6	2	15.4	-0.303459	6	5	2	13.7
Lysosome membrane protein 2	SCARB2	Q14108;Q14108-2	Q14108;Q14108-2	0.267955	8	6	2	19.2	0.401463	10	9	2	25.1
Scavenger receptor class F member 2	SCARF2	Q96GP6-2;Q96GP6	Q96GP6-2;Q96GP6	0.320773	2	2	2	2.8	-0.172103	3	6	1	10.7
Saccharopine dehydrogenase-like oxidoreductase	SCCPDH	Q8NBX0	Q8NBX0	0.0423643	14	12	6	49	0.458644	12	10	3	39.4
Acyl-CoA desaturase	SCD	O00767	O00767	-1.14778	12	9	3	39.3	-0.714575	10	6	2	23.7
Sec1 family domain-containing protein 1	SCFD1	Q8WVM8;Q8WVM8-2;Q8WVM8-3	Q8WVM8;Q8WVM8-2;Q8WVM8-3	-0.154763	20	17	5	41.9	-0.0234682	30	22	13	52.2
Sec1 family domain-containing protein 2	SCFD2	Q8WU76-2;Q8WU76	Q8WU76-2;Q8WU76	-0.163785	2	2	0	4.5	0.357437	5	5	2	9.5
Protein SCO1 homolog, mitochondrial	SCO1	O75880	O75880	-0.23221	7	7	0	24.6	0.040215	8	8	0	25.6
Protein SCO2 homolog, mitochondrial	SCO2	O43819	O43819	0.454702	3	2	2	6.8	-0.612683	4	4	0	10.5
Non-specific lipid-transfer protein	SCP2	P22307-7;P22307-8;P22307;P22307-4;P22307-2;P22307-6;P22307-3;P22307-5	P22307-7;P22307-8;P22307;P22307-4;P22307-2;P22307-6	0.000865329	34	18	3	34.4	0.245249	30	16	5	28.2
Retinoid-inducible serine carboxypeptidase	SCPEP1	Q9HB40;Q9HB40-2	Q9HB40	-0.973866	2	3	1	7.7	-0.303459	5	4	0	9.1
Protein scribble homolog	SCRIB	Q14160;Q14160-3;Q14160-2	Q14160;Q14160-3;Q14160-2	-0.20543	60	50	14	43.7	0.060939	71	46	26	41.1
Syndecan-1	SDC1	P18827	P18827	-0.486772	4	5	0	16.1	-0.128953	3	3	1	15.5
Syndecan-2	SDC2	P34741	P34741	-0.247645	4	2	2	12.4	-0.248899	3	2	0	12.4
Syntenin-1	SDCBP	O00560-3;O00560;O00560-2	O00560-3;O00560;O00560-2	-0.107741	7	6	3	31.8	0.0981349	6	5	1	28.4
Stromal cell-derived factor 2	SDF2	Q99470	Q99470	-0.0525956	6	3	0	24.6	-0.0116388	6	3	1	24.6
Stromal cell-derived factor 2-like protein 1	SDF2L1	Q9HCN8	Q9HCN8	-0.266316	6	5	1	48.9	-0.196481	10	7	0	59.7
45 kDa calcium-binding protein	SDF4	Q9BRK5;Q9BRK5-6;Q9BRK5-4;Q9BRK5-3;Q9BRK5-2;Q9BRK5-5	Q9BRK5;Q9BRK5-6;Q9BRK5-4;Q9BRK5-3;Q9BRK5-2	-0.132594	17	10	2	40.9	0.0771627	18	8	6	34.5
Succinate dehydrogenase [ubiquinone] flavoprotein subunit, mitochondrial	SDHA	P31040;P31040-2;P31040-3	P31040;P31040-2;P31040-3	-0.200714	40	22	6	56.5	-0.182565	50	25	13	54.1
Succinate dehydrogenase assembly factor 2, mitochondrial	SDHAF2	Q9NX18	Q9NX18	0.374845	5	5	0	29.5	0.557412	3	3	1	16.3
Succinate dehydrogenase assembly factor 3, mitochondrial	SDHAF3	Q9NRP4	Q9NRP4	-0.345693	5	4	0	38.4	-0.10541	6	4	1	37.6
Succinate dehydrogenase [ubiquinone] iron-sulfur subunit, mitochondrial	SDHB	P21912	P21912	-0.281649	19	10	4	34.3	-0.333882	20	11	1	41.8
Succinate dehydrogenase cytochrome b560 subunit, mitochondrial	SDHC	Q99643-5;Q99643-3;Q99643	Q99643-5;Q99643-3;Q99643	-0.187921	8	3	3	31.9	-0.278342	6	3	2	31.9
Succinate dehydrogenase [ubiquinone] cytochrome b small subunit, mitochondrial	SDHD	O14521-2;O14521;O14521-4	O14521-2;O14521	-0.119526	2	2	1	15	-0.263876	3	3	1	15
Epimerase family protein SDR39U1	SDR39U1	Q9NRG7	Q9NRG7	0.301705	7	2	2	18.8	0.422385	6	2	1	18.8
Signal peptidase complex catalytic subunit SEC11A	SEC11A	P67812;P67812-4;P67812-3;P67812-2	P67812;P67812-4;P67812-3;P67812-2	-0.366894	21	8	3	38	-0.230941	26	10	6	49.2
Signal peptidase complex catalytic subunit SEC11C	SEC11C	Q9BY50	Q9BY50	-0.367248	4	5	1	24	-0.237197	6	4	0	20.3
Vesicle-trafficking protein SEC22b	SEC22B	O75396	O75396	0.0781998	15	8	3	42.8	0.217155	28	10	7	43.7
Protein transport protein Sec23A	SEC23A	Q15436;Q15436-2	Q15436	-0.316402	2	2	1	5.2	0.185737	3	2	1	5.4
Protein transport protein Sec61 subunit alpha isoform 1	SEC61A1	P61619;P61619-3	P61619;P61619-3	-0.381799	19	8	2	28.2	-0.219711	23	8	3	30
Protein transport protein Sec61 subunit alpha isoform 2	SEC61A2	Q9H9S3-2;Q9H9S3-3;Q9H9S3	Q9H9S3-2;Q9H9S3-3;Q9H9S3	-0.075216	4	3	2	22.2	-0.488001	2	2	1	17.4
Protein transport protein Sec61 subunit beta	SEC61B	P60468	P60468	-0.399369	9	3	1	37.5	-0.201634	6	2	2	26
Protein transport protein Sec61 subunit gamma	SEC61G	P60059	P60059	-0.440518	7	2	3	36.8	-0.103263	2	2	0	36.8
Translocation protein SEC62	SEC62	Q99442	Q99442	-0.26112	5	5	1	13	-0.0993626	6	6	1	13
Translocation protein SEC63 homolog	SEC63	Q9UGP8	Q9UGP8	-0.472049	30	27	11	43.7	-0.292193	46	35	10	58
Nucleoporin SEH1	SEH1L	Q96EE3;Q96EE3-1	Q96EE3;Q96EE3-1	-0.269877	8	6	5	27.8	-0.129217	7	7	3	32.8
Protein sel-1 homolog 1	SEL1L	Q9UBV2;Q9UBV2-2	Q9UBV2	-0.261984	10	8	3	18.8	0.157142	12	7	4	14.4
15 kDa selenoprotein	SELENOF	O60613	O60613	-0.010861	6	4	2	24.8	0.0694367	2	2	0	15.2
Selenoprotein H	SELH	Q8IZQ5	Q8IZQ5	-0.0992317	3	3	1	26.2	0.289245	5	3	1	26.2
Selenoprotein K	SELK	Q9Y6D0	Q9Y6D0	-0.596143	2	2	0	26.6	-0.266637	6	3	1	35.1
Selenoprotein M	SELM	Q8WWX9	Q8WWX9	0.385928	6	4	0	35.9	0.874349	4	2	1	20.7
Selenoprotein T	SELT	P62341	P62341	-0.452629	3	3	1	22.6	-0.16877	4	4	0	26.2
Selenoprotein N	SEPN1	Q9NZV5-2;Q9NZV5	Q9NZV5-2;Q9NZV5	-0.0416547	3	4	2	9.5	0.0350617	4	3	1	8.3
Septin-2	SEPT2	Q15019;Q15019-3;Q15019-2	Q15019;Q15019-3;Q15019-2	-0.442477	4	4	0	15.2	0.0539279	6	6	3	20.5
Septin-7	SEPT7	Q16181;Q16181-2;Q6ZU15	Q16181;Q16181-2	-0.374673	3	3	0	7.1	0.0322264	5	3	2	9.6
Septin-9	SEPT9	Q9UHD8-7;Q9UHD8-2;Q9UHD8-5;Q9UHD8;Q9UHD8-3;Q9UHD8-4;Q9UHD8-9;Q9UHD8-8	Q9UHD8-7;Q9UHD8-2;Q9UHD8-5;Q9UHD8;Q9UHD8-3	-0.111789	2	3	0	6.5	0.183802	4	4	1	11.1
Plasminogen activator inhibitor 1 RNA-binding protein	SERBP1	Q8NC51-3;Q8NC51-4	Q8NC51-3;Q8NC51-4	-0.36086	20	1	5	40.5	0.014281	22	2	1	50.6
Serpin H1	SERPINH1	P50454	P50454	-0.0258819	73	21	13	55.3	0.0987373	99	22	17	57.2
Protein SET;Protein SETSIP	SET;SETSIP	Q01105;Q01105-3;Q01105-4;Q01105-2;P0DME0	Q01105;Q01105-3;Q01105-4;Q01105-2;P0DME0	-0.511814	8	6	4	33.8	-0.0673633	12	8	3	41
Histone-lysine N-methyltransferase SETD1A	SETD1A	O15047	O15047	-0.749232	8	8	3	6.5	-0.12075	18	19	5	13.5
Histone-lysine N-methyltransferase SETD2	SETD2	Q9BYW2;Q9BYW2-2;Q9BYW2-3	Q9BYW2;Q9BYW2-2;Q9BYW2-3	-0.585843	8	10	4	4.9	-0.065848	10	15	2	7.4
Splicing factor 1	SF1	Q15637-4;Q15637-6;Q15637-3;Q15637-2;Q15637;Q15637-5;Q15637-7	Q15637-4;Q15637-6;Q15637-3;Q15637-2;Q15637;Q15637-5;Q15637-7	-0.337448	5	3	1	10.9	-0.00676469	4	4	1	10.8
Splicing factor 3A subunit 1	SF3A1	Q15459;Q15459-2	Q15459;Q15459-2	-0.75302	27	23	10	41.1	-0.209141	33	28	3	42.9
Splicing factor 3A subunit 2	SF3A2	Q15428	Q15428	-0.614403	5	4	1	11.6	-0.241596	7	6	1	20.9
Splicing factor 3A subunit 3	SF3A3	Q12874	Q12874	-0.601365	11	10	1	26.3	-0.264236	16	10	6	22.8
Splicing factor 3B subunit 1	SF3B1	O75533;O75533-2	O75533	-0.700521	83	48	11	48.6	-0.19711	101	50	18	47.2
Splicing factor 3B subunit 2	SF3B2	Q13435	Q13435	-0.648666	29	25	2	33.1	-0.192699	38	23	11	31.5
Splicing factor 3B subunit 3	SF3B3	Q15393;Q15393-3;Q15393-2	Q15393	-0.609662	41	38	4	40.5	-0.112767	34	30	7	33.2
Splicing factor 3B subunit 4	SF3B4	Q15427	Q15427	-0.68629	4	4	2	16.3	-0.0855607	5	4	1	18.4
Splicing factor 3B subunit 5	SF3B5	Q9BWJ5	Q9BWJ5	-0.581583	4	3	1	41.9	-0.220454	3	2	0	18.6
Splicing factor 3B subunit 6	SF3B6	Q9Y3B4	Q9Y3B4	-0.594465	8	5	2	48	-0.221692	7	6	2	53.6
Splicing factor, proline- and glutamine-rich	SFPQ	P23246;P23246-2	P23246;P23246-2	-0.21098	66	18	3	34.4	0.00908863	83	26	18	41
Splicing factor, suppressor of white-apricot homolog	SFSWAP	Q12872;Q12872-2	Q12872;Q12872-2	-0.674038	7	7	3	11.7	-0.37362	5	6	1	10.4
Sideroflexin-1	SFXN1	Q9H9B4	Q9H9B4	-0.191327	23	11	4	56.5	-0.23217	7	8	0	30.4
Sideroflexin-4	SFXN4	Q6P4A7;Q6P4A7-2;Q6P4A7-3	Q6P4A7;Q6P4A7-2	-0.35032	5	4	3	18.4	-0.218967	2	2	1	7.7
Sphingosine-1-phosphate lyase 1	SGPL1	O95470	O95470	-0.19967	8	9	1	19.2	-0.071488	9	10	3	23.4
Sphingosine-1-phosphate phosphatase 1	SGPP1	Q9BX95	Q9BX95	-0.253412	7	7	1	17.5	-0.442333	3	3	1	10.4
Small glutamine-rich tetratricopeptide repeat-containing protein alpha	SGTA	O43765	O43765	-0.136077	2	2	0	8	-0.0766959	4	6	1	22.7
Endophilin-B1	SH3GLB1	Q9Y371-2;Q9Y371;Q9Y371-3	Q9Y371-2;Q9Y371	0.211635	6	7	2	21	0.483158	8	11	3	29
Serine hydroxymethyltransferase, mitochondrial	SHMT2	P34897-3;P34897;P34897-2;P34896-4;P34896-3;P34896-2;P34896	P34897-3;P34897;P34897-2	-0.338196	58	23	10	59	-0.268195	65	23	17	59
Sigma non-opioid intracellular receptor 1	SIGMAR1	Q99720;Q99720-3;Q99720-4;Q99720-5;Q99720-2	Q99720;Q99720-3;Q99720-4;Q99720-5;Q99720-2	-0.088178	2	3	0	17.5	0.0752767	3	5	0	26
Nucleotide exchange factor SIL1	SIL1	Q9H173	Q9H173	0.205393	6	5	4	11.9	0.409681	5	5	2	12.1
Paired amphipathic helix protein Sin3a	SIN3A	Q96ST3	Q96ST3	-0.458386	31	22	11	23.3	-0.125122	32	28	8	27.4
Superkiller viralicidic activity 2-like 2	SKIV2L2	P42285	P42285	-0.645864	25	26	4	36.4	-0.202386	32	25	12	32.2
S-phase kinase-associated protein 1	SKP1	P63208;P63208-2	P63208;P63208-2	-0.143182	4	4	0	20.9	0.0220388	5	5	0	32.5
Solute carrier family 12 member 2	SLC12A2	P55011-3;P55011	P55011-3;P55011	-0.103255	22	21	4	25.4	0.107384	20	20	3	25.3
Solute carrier family 12 member 7	SLC12A7	Q9Y666;Q9Y666-2;Q9H2X9-2;Q9H2X9	Q9Y666	0.0448837	6	7	1	11.2	0.292811	5	7	1	10.2
Monocarboxylate transporter 1	SLC16A1	P53985;P53985-2	P53985;P53985-2	-0.305325	24	10	2	24.6	-0.129481	23	10	7	21
Monocarboxylate transporter 10	SLC16A10	Q8TF71	Q8TF71	-0.357973	2	2	1	6	-0.250476	2	2	1	6
Monocarboxylate transporter 4	SLC16A3	O15427	O15427	-1.25618	10	9	3	21.9	-0.829444	10	9	1	21.9
Neutral amino acid transporter B(0)	SLC1A5	Q15758;Q15758-3;Q15758-2	Q15758;Q15758-3;Q15758-2	-0.492748	20	11	4	27.4	-0.43157	25	16	4	38.4
Tricarboxylate transport protein, mitochondrial	SLC25A1	P53007	P53007	-0.155614	8	7	2	28.3	-0.157561	7	6	1	16.7
Mitochondrial dicarboxylate carrier	SLC25A10	Q9UBX3;Q9UBX3-2	Q9UBX3;Q9UBX3-2	-0.122931	8	8	1	40.1	-0.370611	6	7	1	34.5
Mitochondrial 2-oxoglutarate/malate carrier protein	SLC25A11	Q02978;Q02978-2	Q02978;Q02978-2	-0.152308	19	15	2	58.6	-0.296193	11	10	0	42
Calcium-binding mitochondrial carrier protein Aralar1	SLC25A12	O75746;O75746-2	O75746;O75746-2	-0.531281	14	15	3	39.2	-0.365245	4	7	1	22.3
Calcium-binding mitochondrial carrier protein Aralar2	SLC25A13	Q9UJS0;Q9UJS0-2	Q9UJS0;Q9UJS0-2	-0.539708	32	21	0	52.6	-0.488309	22	16	3	41.8
Peroxisomal membrane protein PMP34	SLC25A17	O43808	O43808	-0.199156	7	7	0	28.3	0.0466678	6	4	2	16.9
Mitochondrial carnitine/acylcarnitine carrier protein	SLC25A20	O43772	O43772	-0.0258819	7	7	0	24.9	-0.439357	3	3	1	13.3
Mitochondrial glutamate carrier 1	SLC25A22	Q9H936;Q9H1K4	Q9H936	-0.219169	12	10	4	38.1	-0.144438	6	9	3	35.6
Calcium-binding mitochondrial carrier protein SCaMC-1	SLC25A24	Q6NUK1;Q6NUK1-2	Q6NUK1;Q6NUK1-2	-0.221724	10	10	4	23.9	-0.324695	4	6	1	14.5
Phosphate carrier protein, mitochondrial	SLC25A3	Q00325-2;Q00325	Q00325-2;Q00325	-0.255581	30	11	4	31.6	-0.27274	18	13	2	42.9
ADP/ATP translocase 1	SLC25A4	P12235	P12235	-0.0677423	4	4	1	54	-0.274888	4	4	2	47.3
ADP/ATP translocase 2;ADP/ATP translocase 2, N-terminally processed	SLC25A5	P05141;Q9H0C2	P05141	-0.0989999	41	11	9	56	-0.15017	17	10	2	49.7
ADP/ATP translocase 3;ADP/ATP translocase 3, N-terminally processed	SLC25A6	P12236	P12236	-0.219068	51	7	11	59.4	-0.346304	30	6	11	52.3
[truncated: 454 more rows]
