# Supplementary material for: TMEM70 and TMEM242 help to assemble the rotor ring of human ATP synthase and interact with assembly factors for complex I
Source: Proc Natl Acad Sci U S A. 2021 Mar 22;118(13):e2100558118. doi: 10.1073/pnas.2100558118 (PMC8020751; doi:10.1073/pnas.2100558118)
Supplement: Supplementary File [file pnas.2100558118.sd07.xlsx]

## Sheet: S7
Supplementary Dataset S7. Peptide data for IF1 obtained in SILAC experiments comparing mitoplasts from HAP1-WT and HAP1-ΔTMEM70 cells
This information was obtained from the MaxQuant evidence file after the processing of SILAC peptide pair data. The peptide data are from digitonin protein extracts of mitoplasts prepared with a 1:1 mixture of HAP1-WT and HAP1-ΔTMEM70 cells. Experiment 1 refers to heavy isotope labelled HAP1-ΔTMEM70 cells mixed with light labelled WT cells, and experiment 2 is vice versa. Only peptide data that pr…
Sequence	Modifications	Missed cleavages	Proteins	Leading proteins	Gene Names	Protein Names	Experiment	Type	Labeling State	MS/MS m/z	Charge	m/z	Mass	Score	Delta score	Intensity L	Intensity H	Ratio H/L	Inverse Expt 2 Ratio	Log2 Ratio
EAGGAFGKREQAEEER	Unmodified	2	Q9UII2-M1;Q9UII2-3;Q9UII2-2;Q9UII2-M3;Q9UII2;Q9UII2-M2	Q9UII2-M1;Q9UII2-M2	ATP5IF1	ATPase inhibitor, mitochondrial	1	MULTI-MSMS		441.964	4	441.713	1762.82	17.078	6.4441	594360	742040	1.0926	n/a	0.127765
EAGGAFGKREQAEEER	Unmodified	2	Q9UII2-M1;Q9UII2-3;Q9UII2-2;Q9UII2-M3;Q9UII2;Q9UII2-M2	Q9UII2-M1;Q9UII2-M2	ATP5IF1	ATPase inhibitor, mitochondrial	1	MULTI-MSMS		588.615	3	588.615	1762.82	18.138	13.508	611830	794870	1.2363	n/a	0.306029
EQAEEERYFR	Unmodified	1	Q9UII2-M1;Q9UII2-3;Q9UII2-2;Q9UII2-M3;Q9UII2;Q9UII2-M2	Q9UII2-M1;Q9UII2-M2	ATP5IF1	ATPase inhibitor, mitochondrial	1	MULTI-MSMS		459.549	3	452.877	1355.61	31.431	22.918	1233000	1226800	1.1238	n/a	0.168385
EQAEEERYFR	Unmodified	1	Q9UII2-M1;Q9UII2-3;Q9UII2-2;Q9UII2-M3;Q9UII2;Q9UII2-M2	Q9UII2-M1;Q9UII2-M2	ATP5IF1	ATPase inhibitor, mitochondrial	1	MULTI-MSMS		452.878	3	452.877	1355.61	81.338	72.825	2102100	1757300	1.049	n/a	0.0690147
EQAEEERYFR	Unmodified	1	Q9UII2-M1;Q9UII2-3;Q9UII2-2;Q9UII2-M3;Q9UII2;Q9UII2-M2	Q9UII2-M1;Q9UII2-M2	ATP5IF1	ATPase inhibitor, mitochondrial	1	MULTI-MSMS		452.878	3	452.877	1355.61	77.662	69.149	1230200	1352800	0.9485	n/a	-0.0762803
EQAEEERYFR	Unmodified	1	Q9UII2-M1;Q9UII2-3;Q9UII2-2;Q9UII2-M3;Q9UII2;Q9UII2-M2	Q9UII2-M1;Q9UII2-M2	ATP5IF1	ATPase inhibitor, mitochondrial	1	MULTI-MSMS		459.55	3	452.877	1355.61	33.088	24.575	795950	1127200	0.8987	n/a	-0.154088
FGSDQSENVDR	Unmodified	0	Q9UII2-M1	Q9UII2-M1	ATP5IF1	ATPase inhibitor, mitochondrial	1	MULTI-MSMS		632.277	2	627.273	1252.53	73.985	65.122	1736400	1508500	0.78718	n/a	-0.345235
FGSDQSENVDR	Unmodified	0	Q9UII2-M1	Q9UII2-M1	ATP5IF1	ATPase inhibitor, mitochondrial	1	MULTI-MSMS		632.278	2	627.273	1252.53	211.52	202.66	6300300	4480400	0.7186	n/a	-0.476739
FGSDQSENVDR	Unmodified	0	Q9UII2-M1	Q9UII2-M1	ATP5IF1	ATPase inhibitor, mitochondrial	1	MULTI-MSMS		627.274	2	627.273	1252.53	226.59	217.73	10453000	7650900	0.73005	n/a	-0.453933
FGSDQSENVDR	Unmodified	0	Q9UII2-M1	Q9UII2-M1	ATP5IF1	ATPase inhibitor, mitochondrial	1	MULTI-MSMS		632.278	2	627.273	1252.53	218.55	209.68	10019000	7315100	0.68987	n/a	-0.535604
FGSDQSENVDR	Unmodified	0	Q9UII2-M1	Q9UII2-M1	ATP5IF1	ATPase inhibitor, mitochondrial	1	MULTI-MSMS		627.274	2	627.273	1252.53	176.38	165.67	4599500	3157800	0.68928	n/a	-0.536838
FGSDQSENVDR	Unmodified	0	Q9UII2-M1	Q9UII2-M1	ATP5IF1	ATPase inhibitor, mitochondrial	1	MULTI-MSMS		632.278	2	627.273	1252.53	76.228	64.38	2233900	1318500	0.61403	n/a	-0.703619
FGSDQSENVDR	Unmodified	0	Q9UII2-M1	Q9UII2-M1	ATP5IF1	ATPase inhibitor, mitochondrial	1	MULTI-MSMS		627.274	2	627.273	1252.53	54.608	42.76	1123700	801600	0.72815	n/a	-0.457692
FGSDQSENVDRGAGSIR	Unmodified	1	Q9UII2-M1	Q9UII2-M1	ATP5IF1	ATPase inhibitor, mitochondrial	1	MULTI-MSMS		605.623	3	598.95	1793.83	37.092	33.842	4514900	3227300	0.74739	n/a	-0.420067
GSDQSENVDRGAGSIR	Unmodified	1	Q9UII2-M2	Q9UII2-M2	ATP5IF1	ATPase inhibitor, mitochondrial	1	MULTI-MSMS		556.935	3	549.928	1646.76	46.318	35.683	5946600	5233100	1.167	n/a	0.222805
EQAEEERYFR	Unmodified	1	Q9UII2-M1;Q9UII2-3;Q9UII2-2;Q9UII2-M3;Q9UII2;Q9UII2-M2	Q9UII2-M1;Q9UII2-M2	ATP5IF1	ATPase inhibitor, mitochondrial	1	MULTI-MSMS		452.879	3	452.877	1355.61	50.284	41.771	1183800	730770	0.68616	1.45739	0.543383
FGSDQSENVDR	Unmodified	0	Q9UII2-M1	Q9UII2-M1	ATP5IF1	ATPase inhibitor, mitochondrial	2	MULTI-MSMS		627.275	2	627.273	1252.53	46.462	34.614	411020	576810	1.1474	0.871536	-0.198368
FGSDQSENVDR	Unmodified	0	Q9UII2-M1	Q9UII2-M1	ATP5IF1	ATPase inhibitor, mitochondrial	2	MULTI-MSMS		627.274	2	627.273	1252.53	240.47	231.56	17097000	19279000	1.0972	0.911411	-0.133827
FGSDQSENVDRGAGSIR	Unmodified	1	Q9UII2-M1	Q9UII2-M1	ATP5IF1	ATPase inhibitor, mitochondrial	2	MULTI-MSMS		605.623	3	598.95	1793.83	63.128	58.737	3178900	3722000	1.0947	0.913492	-0.130536
GSDQSENVDRGAGSIR	Unmodified	1	Q9UII2-M2	Q9UII2-M2	ATP5IF1	ATPase inhibitor, mitochondrial	2	MULTI-MSMS		556.6	3	549.928	1646.76	89.541	78.279	2569500	1808500	0.7369	1.35704	0.440459
