# Supplementary material for: TMEM70 and TMEM242 help to assemble the rotor ring of human ATP synthase and interact with assembly factors for complex I
Source: Proc Natl Acad Sci U S A. 2021 Mar 22;118(13):e2100558118. doi: 10.1073/pnas.2100558118 (PMC8020751; doi:10.1073/pnas.2100558118)
Supplement: Supplementary File [file pnas.2100558118.sd08.xlsx]

## Sheet: S8
Supplementary Dataset S8. Peptide data for the Rieske subunit and subunit 11 of cytochrome bc1 obtained in SILAC experiments comparing mitoplasts from HAP1-WT and HAP1-ΔTMEM70 cells
This information is obtained from the MaxQuant evidence file after the processing of SILAC peptide pair data. The peptide data are from digitonin protein extracts of mitoplasts prepared with a 1:1 mixture of HAP1-WT and HAP1-ΔTMEM70 cells. Experiment 1 refers to heavy isotope labelled HAP1-ΔTMEM70 cells mixed with light labelled HAP1-WT cells, and experiment 2 is vice versa. Only peptide data tha…
Sequence	Modifications	Missed cleavages	Proteins	Leading proteins	Gene Names	Protein Names	Experiment	Type	Labeling State	MS/MS m/z	Charge	m/z	Mass	Score	Delta score	Intensity L	Intensity H	Ratio H/L	Inverse Expt 2 Ratio	Log2 Ratio
EIEQEAAVELSQLR	Unmodified	0	P47985	P47985	UQCRFS1	Cytochrome b-c1 complex subunit Rieske, mitochondrial	1	MULTI-MSMS		807.921	2	807.92	1613.83	186.81	159.67	117840000	91756000	0.69592	n/a	-0.523007
EIEQEAAVELSQLR	Unmodified	0	P47985	P47985	UQCRFS1	Cytochrome b-c1 complex subunit Rieske, mitochondrial	1	MULTI-MSMS		538.95	3	538.949	1613.83	124.62	115.8	79305000	60840000	0.66121	n/a	-0.59682
EIEQEAAVELSQLR	Unmodified	0	P47985	P47985	UQCRFS1	Cytochrome b-c1 complex subunit Rieske, mitochondrial	1	MULTI-MSMS		812.926	2	807.92	1613.83	193.28	165.08	41346000	33846000	0.8171	n/a	-0.291415
EIEQEAAVELSQLR	Unmodified	0	P47985	P47985	UQCRFS1	Cytochrome b-c1 complex subunit Rieske, mitochondrial	1	ISO-MSMS	0	538.95	3	538.949	1613.83	62.011	48.103	34311000	35118000	0.94808	n/a	-0.0769193
LEVLDSTK	Unmodified	0	P47985;P0C7P4	P47985	UQCRFS1;UQCRFS1P1	Cytochrome b-c1 complex subunit Rieske, mitochondrial;Putative cytochrome b-c1 complex subunit Rieske-like protein 1	1	MULTI-MSMS		456.76	2	452.753	903.491	94.114	43.988	4866500	4076100	0.76982	n/a	-0.377407
LEVLDSTK	Unmodified	0	P47985;P0C7P4	P47985	UQCRFS1;UQCRFS1P1	Cytochrome b-c1 complex subunit Rieske, mitochondrial;Putative cytochrome b-c1 complex subunit Rieske-like protein 1	1	MULTI-MSMS		452.753	2	452.753	903.491	81.296	22.878	2483400	2740900	1.187	n/a	0.24732
LEVLDSTK	Unmodified	0	P47985;P0C7P4	P47985	UQCRFS1;UQCRFS1P1	Cytochrome b-c1 complex subunit Rieske, mitochondrial;Putative cytochrome b-c1 complex subunit Rieske-like protein 1	1	MULTI-MSMS		452.754	2	452.753	903.491	76.478	27.722	4349300	3589500	0.75041	n/a	-0.414249
LSDIPEGK	Unmodified	0	P47985;P0C7P4	P47985	UQCRFS1;UQCRFS1P1	Cytochrome b-c1 complex subunit Rieske, mitochondrial;Putative cytochrome b-c1 complex subunit Rieske-like protein 1	1	MULTI-MSMS		429.732	2	429.732	857.449	57.047	46.298	3258200	2595300	0.70602	n/a	-0.502219
NAVTQFVSSMSASADVLALAK	Oxidation (M)	0	P47985;P0C7P4	P47985	UQCRFS1;UQCRFS1P1	Cytochrome b-c1 complex subunit Rieske, mitochondrial;Putative cytochrome b-c1 complex subunit Rieske-like protein 1	1	MULTI-MSMS		709.699	3	709.365	2125.07	159.06	159.06	52121000	33456000	0.66509	n/a	-0.588379
NAVTQFVSSMSASADVLALAK	Oxidation (M)	0	P47985;P0C7P4	P47985	UQCRFS1;UQCRFS1P1	Cytochrome b-c1 complex subunit Rieske, mitochondrial;Putative cytochrome b-c1 complex subunit Rieske-like protein 1	1	ISO-MSMS	0	709.698	3	709.365	2125.07	71.309	62.918	5045500	4841300	1.0894	n/a	0.123534
NAVTQFVSSMSASADVLALAK	Oxidation (M)	0	P47985;P0C7P4	P47985	UQCRFS1;UQCRFS1P1	Cytochrome b-c1 complex subunit Rieske, mitochondrial;Putative cytochrome b-c1 complex subunit Rieske-like protein 1	1	ISO-MSMS	1	712.371	3	709.365	2125.07	120.9	113.63	77556000	56175000	0.48032	n/a	-1.05793
NAVTQFVSSMSASADVLALAK	Unmodified	0	P47985;P0C7P4	P47985	UQCRFS1;UQCRFS1P1	Cytochrome b-c1 complex subunit Rieske, mitochondrial;Putative cytochrome b-c1 complex subunit Rieske-like protein 1	1	MULTI-MSMS		704.366	3	704.033	2109.08	57.989	57.989	6673900	5129000	0.66382	n/a	-0.591136
RLEVLDSTK	Unmodified	1	P47985;P0C7P4	P47985	UQCRFS1;UQCRFS1P1	Cytochrome b-c1 complex subunit Rieske, mitochondrial;Putative cytochrome b-c1 complex subunit Rieske-like protein 1	1	MULTI-MSMS		539.815	2	530.803	1059.59	135.71	52.447	23141000	18724000	0.7188	n/a	-0.476338
RLEVLDSTK	Unmodified	1	P47985;P0C7P4	P47985	UQCRFS1;UQCRFS1P1	Cytochrome b-c1 complex subunit Rieske, mitochondrial;Putative cytochrome b-c1 complex subunit Rieske-like protein 1	1	MULTI-MSMS		539.815	2	530.803	1059.59	117.89	44.642	9817000	6936000	0.72535	n/a	-0.463251
RLEVLDSTK	Unmodified	1	P47985;P0C7P4	P47985	UQCRFS1;UQCRFS1P1	Cytochrome b-c1 complex subunit Rieske, mitochondrial;Putative cytochrome b-c1 complex subunit Rieske-like protein 1	1	MULTI-MSMS		539.815	2	530.803	1059.59	84.213	36.344	4138400	2493300	0.63739	n/a	-0.649752
VPDFSEYR	Unmodified	0	P47985;P0C7P4	P47985	UQCRFS1;UQCRFS1P1	Cytochrome b-c1 complex subunit Rieske, mitochondrial;Putative cytochrome b-c1 complex subunit Rieske-like protein 1	1	MULTI-MSMS		512.246	2	506.74	1011.47	98.523	98.523	50858000	41299000	0.74967	n/a	-0.415672
VPDFSEYR	Unmodified	0	P47985;P0C7P4	P47985	UQCRFS1;UQCRFS1P1	Cytochrome b-c1 complex subunit Rieske, mitochondrial;Putative cytochrome b-c1 complex subunit Rieske-like protein 1	1	MULTI-MSMS		506.741	2	506.74	1011.47	72.789	55.825	16470000	10786000	0.71468	n/a	-0.484631
VPDFSEYR	Unmodified	0	P47985;P0C7P4	P47985	UQCRFS1;UQCRFS1P1	Cytochrome b-c1 complex subunit Rieske, mitochondrial;Putative cytochrome b-c1 complex subunit Rieske-like protein 1	1	MULTI-MSMS		506.741	2	506.74	1011.47	140.98	117.96	9566900	7399100	0.74703	n/a	-0.420762
GVAGALRPLVQATVPATPEQPVLDLK	Unmodified	1	P47985;P0C7P4	P47985	UQCRFS1;UQCRFS1P1	Cytochrome b-c1 complex subunit 11;Putative cytochrome b-c1 complex subunit Rieske-like protein 1	1	MULTI-MSMS		881.176	3	880.841	2639.5	43.523	41.016	135870000	76126000	0.58641	n/a	-0.770018
GVAGALRPLVQATVPATPEQPVLDLK	Unmodified	1	P47985;P0C7P4	P47985	UQCRFS1;UQCRFS1P1	Cytochrome b-c1 complex subunit 11;Putative cytochrome b-c1 complex subunit Rieske-like protein 2	1	ISO-MSMS	0	661.385	4	660.883	2639.5	33.425	26.776	17167000	6027300	0.51099	n/a	-0.968633
SGPFAPVLSATSR	Unmodified	0	P47985;P0C7P4	P47985	UQCRFS1;UQCRFS1P1	Cytochrome b-c1 complex subunit 11;Putative cytochrome b-c1 complex subunit Rieske-like protein 3	1	MULTI-MSMS		645.346	2	645.346	1288.68	125.74	112.46	10370000	7588800	0.7122	n/a	-0.489646
SGPFAPVLSATSR	Unmodified	0	P47985;P0C7P4	P47985	UQCRFS1;UQCRFS1P1	Cytochrome b-c1 complex subunit 11;Putative cytochrome b-c1 complex subunit Rieske-like protein 4	1	MULTI-MSMS		645.346	2	645.346	1288.68	100.88	86.212	6010500	4993000	0.70411	n/a	-0.506127
SGPFAPVLSATSR	Unmodified	0	P47985;P0C7P4	P47985	UQCRFS1;UQCRFS1P1	Cytochrome b-c1 complex subunit 11;Putative cytochrome b-c1 complex subunit Rieske-like protein 5	1	MULTI-MSMS		645.346	2	645.346	1288.68	121.9	104.43	6416600	5334800	0.76991	n/a	-0.377238
SGPFAPVLSATSR	Unmodified	0	P47985;P0C7P4	P47985	UQCRFS1;UQCRFS1P1	Cytochrome b-c1 complex subunit 11;Putative cytochrome b-c1 complex subunit Rieske-like protein 6	1	MULTI-MSMS		645.346	2	645.346	1288.68	90.913	79.525	7696300	5913800	0.67941	n/a	-0.557646
EIEQEAAVELSQLR	Unmodified	0	P47985	P47985	UQCRFS1	Cytochrome b-c1 complex subunit Rieske, mitochondrial	2	MULTI-MSMS		807.921	2	807.92	1613.83	158.04	136.05	24264000	37371000	1.2939	0.772857	-0.371726
EIEQEAAVELSQLR	Unmodified	0	P47985	P47985	UQCRFS1	Cytochrome b-c1 complex subunit Rieske, mitochondrial	2	MULTI-MSMS		538.95	3	538.949	1613.83	78.615	73.856	20414000	39868000	1.5217	0.65716	-0.605684
EIEQEAAVELSQLR	Unmodified	0	P47985	P47985	UQCRFS1	Cytochrome b-c1 complex subunit Rieske, mitochondrial	2	MULTI-MSMS		807.921	2	807.92	1613.83	231.17	201.42	166990000	289470000	1.4268	0.700869	-0.512783
EIEQEAAVELSQLR	Unmodified	0	P47985	P47985	UQCRFS1	Cytochrome b-c1 complex subunit Rieske, mitochondrial	2	ISO-MSMS	1	542.286	3	538.949	1613.83	128.76	105.67	115190000	331100000	2.8079	0.356138	-1.48949
EIEQEAAVELSQLRDPQHDLDR	Unmodified	1	P47985	P47985	UQCRFS1	Cytochrome b-c1 complex subunit Rieske, mitochondrial	2	MULTI-MSMS		653.578	4	648.573	2590.26	38.267	34.7	140450000	167650000	1.2171	0.821625	-0.283448
LEVLDSTK	Unmodified	0	P47985;P0C7P4	P47985	UQCRFS1;UQCRFS1P1	Cytochrome b-c1 complex subunit Rieske, mitochondrial;Putative cytochrome b-c1 complex subunit Rieske-like protein 1	2	MULTI-MSMS		456.76	2	452.753	903.491	70.525	21.769	4881200	5280200	1.0456	0.956389	-0.064331
LEVLDSTK	Unmodified	0	P47985;P0C7P4	P47985	UQCRFS1;UQCRFS1P1	Cytochrome b-c1 complex subunit Rieske, mitochondrial;Putative cytochrome b-c1 complex subunit Rieske-like protein 1	2	MULTI-MSMS		456.76	2	452.753	903.491	135.84	58.785	13993000	18104000	1.4546	0.687474	-0.540622
LSDIPEGK	Unmodified	0	P47985;P0C7P4	P47985	UQCRFS1;UQCRFS1P1	Cytochrome b-c1 complex subunit Rieske, mitochondrial;Putative cytochrome b-c1 complex subunit Rieske-like protein 1	2	MULTI-MSMS		429.732	2	429.732	857.449	73.248	58.853	3320500	5106300	1.3035	0.767165	-0.382391
LSDIPEGK	Unmodified	0	P47985;P0C7P4	P47985	UQCRFS1;UQCRFS1P1	Cytochrome b-c1 complex subunit Rieske, mitochondrial;Putative cytochrome b-c1 complex subunit Rieske-like protein 1	2	MULTI-MSMS		429.732	2	429.732	857.449	110.81	108.46	37720000	46429000	1.2501	0.799936	-0.322044
NAVTQFVSSMSASADVLALAK	Oxidation (M)	0	P47985;P0C7P4	P47985	UQCRFS1;UQCRFS1P1	Cytochrome b-c1 complex subunit Rieske, mitochondrial;Putative cytochrome b-c1 complex subunit Rieske-like protein 1	2	MULTI-MSMS		709.698	3	709.365	2125.07	97.49	92.963	26803000	27122000	1.3826	0.723275	-0.467384
NAVTQFVSSMSASADVLALAK	Oxidation (M)	0	P47985;P0C7P4	P47985	UQCRFS1;UQCRFS1P1	Cytochrome b-c1 complex subunit Rieske, mitochondrial;Putative cytochrome b-c1 complex subunit Rieske-like protein 1	2	ISO-MSMS	1	712.37	3	709.365	2125.07	108.71	100.42	15677000	30255000	1.1572	0.864155	-0.210638
NAVTQFVSSMSASADVLALAK	Oxidation (M)	0	P47985;P0C7P4	P47985	UQCRFS1;UQCRFS1P1	Cytochrome b-c1 complex subunit Rieske, mitochondrial;Putative cytochrome b-c1 complex subunit Rieske-like protein 1	2	MULTI-MSMS		709.7	3	709.365	2125.07	125.03	125.03	348720000	289590000	0.86685	1.1536	0.206146
NAVTQFVSSMSASADVLALAK	Unmodified	0	P47985;P0C7P4	P47985	UQCRFS1;UQCRFS1P1	Cytochrome b-c1 complex subunit Rieske, mitochondrial;Putative cytochrome b-c1 complex subunit Rieske-like protein 1	2	MULTI-MSMS		707.372	3	704.033	2109.08	89.483	89.483	10079000	15680000	0.62846	1.59119	0.670107
NAVTQFVSSMSASADVLALAK	Unmodified	0	P47985;P0C7P4	P47985	UQCRFS1;UQCRFS1P1	Cytochrome b-c1 complex subunit Rieske, mitochondrial;Putative cytochrome b-c1 complex subunit Rieske-like protein 1	2	MULTI-MSMS		707.037	3	704.033	2109.08	49.188	49.188	5210800	6742400	1.4083	0.710076	-0.493955
NAVTQFVSSMSASADVLALAK	Unmodified	0	P47985;P0C7P4	P47985	UQCRFS1;UQCRFS1P1	Cytochrome b-c1 complex subunit Rieske, mitochondrial;Putative cytochrome b-c1 complex subunit Rieske-like protein 1	2	MULTI-MSMS		707.039	3	704.033	2109.08	150.23	147.83	39146000	47684000	1.3447	0.74366	-0.427284
RLEVLDSTK	Unmodified	1	P47985;P0C7P4	P47985	UQCRFS1;UQCRFS1P1	Cytochrome b-c1 complex subunit Rieske, mitochondrial;Putative cytochrome b-c1 complex subunit Rieske-like protein 1	2	MULTI-MSMS		539.815	2	530.803	1059.59	114.5	43.117	5322000	6786500	1.27	0.787402	-0.344828
RLEVLDSTK	Unmodified	1	P47985;P0C7P4	P47985	UQCRFS1;UQCRFS1P1	Cytochrome b-c1 complex subunit Rieske, mitochondrial;Putative cytochrome b-c1 complex subunit Rieske-like protein 1	2	MULTI-MSMS		539.815	2	530.803	1059.59	140.45	67.961	37796000	43691000	1.1942	0.837381	-0.256044
VPDFSEYR	Unmodified	0	P47985;P0C7P4	P47985	UQCRFS1;UQCRFS1P1	Cytochrome b-c1 complex subunit Rieske, mitochondrial;Putative cytochrome b-c1 complex subunit Rieske-like protein 1	2	ISO-MSMS	0	506.741	2	506.74	1011.47	139.31	102.29	56663000	80180000	1.3277	0.753182	-0.408929
GVAGALRPLVQATVPATPEQPVLDLK	Unmodified	1	P47985;P0C7P4	P47985	UQCRFS1;UQCRFS1P1	Cytochrome b-c1 complex subunit 11;Putative cytochrome b-c1 complex subunit Rieske-like protein 1	2	MULTI-MSMS		887.183	3	880.841	2639.5	32.952	32.952	22107000	32422000	1.4327	0.697983	-0.518737
GVAGALRPLVQATVPATPEQPVLDLK	Unmodified	1	P47985;P0C7P4	P47985	UQCRFS1;UQCRFS1P1	Cytochrome b-c1 complex subunit 11;Putative cytochrome b-c1 complex subunit Rieske-like protein 2	2	MULTI-MSMS		665.64	4	660.883	2639.5	51.234	51.223	8311300	12440000	1.379	0.725163	-0.463622
GVAGALRPLVQATVPATPEQPVLDLK	Unmodified	1	P47985;P0C7P4	P47985	UQCRFS1;UQCRFS1P1	Cytochrome b-c1 complex subunit 11;Putative cytochrome b-c1 complex subunit Rieske-like protein 3	2	MULTI-MSMS		881.176	3	880.841	2639.5	41.482	41.482	70587000	98270000	1.3599	0.735348	-0.443501
GVAGALRPLVQATVPATPEQPVLDLK	Unmodified	1	P47985;P0C7P4	P47985	UQCRFS1;UQCRFS1P1	Cytochrome b-c1 complex subunit 11;Putative cytochrome b-c1 complex subunit Rieske-like protein 4	2	ISO-MSMS	1	665.639	4	660.883	2639.5	30.749	24.1	1458600	3531400	1.6153	0.61908	-0.691802
GVAGALRPLVQATVPATPEQPVLDLK	Unmodified	1	P47985;P0C7P4	P47985	UQCRFS1;UQCRFS1P1	Cytochrome b-c1 complex subunit 11;Putative cytochrome b-c1 complex subunit Rieske-like protein 5	2	MULTI-MSMS		887.517	3	880.841	2639.5	54.235	54.235	10077000	12677000	1.3017	0.768226	-0.380397
GVAGALRPLVQATVPATPEQPVLDLK	Unmodified	1	P47985;P0C7P4	P47985	UQCRFS1;UQCRFS1P1	Cytochrome b-c1 complex subunit 11;Putative cytochrome b-c1 complex subunit Rieske-like protein 6	2	MULTI-MSMS		665.639	4	660.883	2639.5	11.523	9.016	1330700	1969000	1.5332	0.652231	-0.616546
GVAGALRPLVQATVPATPEQPVLDLK	Unmodified	1	P47985;P0C7P4	P47985	UQCRFS1;UQCRFS1P1	Cytochrome b-c1 complex subunit 11;Putative cytochrome b-c1 complex subunit Rieske-like protein 7	2	MULTI-MSMS		881.176	3	880.841	2639.5	40.404	40.404	15613000	18826000	1.2443	0.803665	-0.315334
GVAGALRPLVQATVPATPEQPVLDLK	Unmodified	1	P47985;P0C7P4	P47985	UQCRFS1;UQCRFS1P1	Cytochrome b-c1 complex subunit 11;Putative cytochrome b-c1 complex subunit Rieske-like protein 8	2	MULTI-MSMS		887.185	3	880.841	2639.5	18.403	18.403	3720000	4680800	0.41723	2.39676	1.26109
SGPFAPVLSATSR	Unmodified	0	P47985;P0C7P4	P47985	UQCRFS1;UQCRFS1P1	Cytochrome b-c1 complex subunit 11;Putative cytochrome b-c1 complex subunit Rieske-like protein 9	2	MULTI-MSMS		645.346	2	645.346	1288.68	117.52	106.3	16153000	20518000	1.4083	0.710076	-0.493955
SGPFAPVLSATSR	Unmodified	0	P47985;P0C7P4	P47985	UQCRFS1;UQCRFS1P1	Cytochrome b-c1 complex subunit 11;Putative cytochrome b-c1 complex subunit Rieske-like protein 10	2	ISO-MSMS	0	645.347	2	645.346	1288.68	78.653	56.505	4066600	3935500	1.1627	0.860067	-0.217479
SGPFAPVLSATSR	Unmodified	0	P47985;P0C7P4	P47985	UQCRFS1;UQCRFS1P1	Cytochrome b-c1 complex subunit 11;Putative cytochrome b-c1 complex subunit Rieske-like protein 11	2	MULTI-MSMS		645.346	2	645.346	1288.68	106.4	92.101	2298000	2984300	1.3849	0.722074	-0.469782
