# Supplementary material for: TMEM70 and TMEM242 help to assemble the rotor ring of human ATP synthase and interact with assembly factors for complex I
Source: Proc Natl Acad Sci U S A. 2021 Mar 22;118(13):e2100558118. doi: 10.1073/pnas.2100558118 (PMC8020751; doi:10.1073/pnas.2100558118)
Supplement: Supplementary File [file pnas.2100558118.sd09.xlsx]

## Sheet: S9
Supplementary Dataset S9. Peptide data for protein FMC1 homolog obtained in SILAC experiments comparing mitoplasts from HAP1-WT and HAP1-ΔTMEM70 cells
This information is obtained from the MaxQuant evidence file after the processing of SILAC peptide pair data. The peptide data are from digitonin protein extracts of mitoplasts prepared with a 1:1 mixture of HAP1-WTand HAP1-ΔTMEM70 cells. Experiment 1 refers to heavy isotope labelled HAP1-ΔTMEM70 cells mixed with light labelled HAP1-WT cells, and experiment 2 is vice versa. Only peptide data that…
Sequence	Modifications	Missed cleavages	Proteins	Leading proteins	Gene Names	Protein Names	Experiment	Type	Labeling State	MS/MS m/z	Charge	m/z	Mass	Score	Delta score	Intensity L	Intensity H	Ratio H/L	Inverse Expt 2 Ratio	Log2 Ratio
AALGSPSHTFR	Acetyl (Protein N-term)	0	Q96HJ9-2;Q96HJ9	Q96HJ9-2;Q96HJ9	FMC1	Protein FMC1 homolog	1	MULTI-MSMS		598.309	2	593.304	1184.59	115.71	105	9436100	10450000	1.1381	n/a	0.186627
AALGSPSHTFR	Acetyl (Protein N-term)	0	Q96HJ9-2;Q96HJ9	Q96HJ9-2;Q96HJ9	FMC1	Protein FMC1 homolog	1	MULTI-MSMS		598.813	2	593.304	1184.59	57.96	53.42	1507800	1126600	0.82631	n/a	-0.275245
SVEESAGLVGLK	Unmodified	0	Q96HJ9	Q96HJ9	FMC1	Protein FMC1 homolog	1	MULTI-MSMS		598.834	2	594.827	1187.64	105.4	59.011	8378700	11543000	1.2533	n/a	0.325732
SVEESAGLVGLK	Unmodified	0	Q96HJ9	Q96HJ9	FMC1	Protein FMC1 homolog	1	MULTI-MSMS		598.832	2	594.827	1187.64	31.422	22.559	508070	300850	0.95024	n/a	-0.0736362
YLSAATGRPYR	Unmodified	1	Q96HJ9-2;Q96HJ9	Q96HJ9-2;Q96HJ9	FMC1	Protein FMC1 homolog	1	MULTI-MSMS		425.563	3	418.891	1253.65	19.456	15.693	3941700	4142500	0.99621	n/a	-0.0054782
AALGSPSHTFR	Acetyl (Protein N-term)	0	Q96HJ9-2;Q96HJ9	Q96HJ9-2;Q96HJ9	FMC1	Protein FMC1 homolog	2	MULTI-MSMS		598.308	2	593.304	1184.59	111.46	98.418	9847000	7642600	0.74631	1.33993	0.422153
SVEESAGLVGLK	Unmodified	0	Q96HJ9	Q96HJ9	FMC1	Protein FMC1 homolog	2	MULTI-MSMS		594.827	2	594.827	1187.64	105.4	56.602	4079800	3954000	0.83764	1.19383	0.255598
