# Supplementary material for: TMEM70 and TMEM242 help to assemble the rotor ring of human ATP synthase and interact with assembly factors for complex I
Source: Proc Natl Acad Sci U S A. 2021 Mar 22;118(13):e2100558118. doi: 10.1073/pnas.2100558118 (PMC8020751; doi:10.1073/pnas.2100558118)
Supplement: Supplementary File [file pnas.2100558118.sd10.xlsx]

## Sheet: S10
Supplementary Dataset S10. Proteins identified in SILAC experiments comparing immunopurified ATP synthase from HAP1-WT and HAP1-ΔTMEM242 cells
This information is the output from Perseus after processing of MaxQuant SILAC peptide pair data. ATP synthase was immunopurified from digitonin solubilized mitoplasts prepared from a 1:1 mixture of HAP1-WT and HAP1-ΔTMEM242 cells, and digested in-solution with either trypsin or chymotrypsin. Experiment 1 refers to heavy isotope labelled HAP1-ΔTMEM242 cells mixed with light labelled HAP1-WT cells…
Protein names	Gene names	Protein IDs	Majority protein IDs	Ratio H/L expt 1 (log2)	Ratio H/L count expt 1	Unique peptides expt 1	Ratio H/L iso-count expt 1	Sequence coverage expt 1 [%]	Ratio H/L expt 2 (-log2)	Ratio H/L count expt 2	Unique peptides expt 2	Ratio H/L iso-count expt 2	Sequence coverage expt 2 [%]
ATP-binding cassette sub-family B member 10, mitochondrial	ABCB10	Q9NRK6	Q9NRK6	-2.09222	2	2	2	3	-1.54359	4	4	2	5.8
Actin, cytoplasmic 2;Actin, cytoplasmic 2, N-terminally processed;Actin, cytoplasmic 1;Actin, cytoplasmic 1, N-terminally processed;Actin, gamma-enteric smooth muscle;Actin, alpha skeletal muscle;Actin, alpha cardiac muscle 1;Actin, aortic smooth muscle	ACTG1;ACTB;ACTG2;ACTA1;ACTC1;ACTA2	P63261;P60709;P63267-2;P63267;P68133;P68032;P62736;Q562R1;Q6S8J3;A5A3E0;Q9BYX7;P0CG38	P63261;P60709;P63267-2;P63267;P68133;P68032;P62736	-0.0525059	5	5	1	17.1	0.540107	4	5	0	22.9
ADP-dependent glucokinase	ADPGK	Q9BRR6-2;Q9BRR6;Q9BRR6-4;Q9BRR6-3;Q9BRR6-6;Q9BRR6-5	Q9BRR6-2;Q9BRR6;Q9BRR6-4;Q9BRR6-3	-0.490943	2	2	1	9.9	0.216401	2	3	0	10.1
AFG3-like protein 2	AFG3L2	Q9Y4W6;Q01484-5;Q01484-2;Q01484	Q9Y4W6	-2.2254	20	19	7	31	-1.51015	25	21	2	35.5
Alkyldihydroxyacetonephosphate synthase, peroxisomal	AGPS	O00116	O00116	-0.220934	5	6	2	16.1	-0.0129261	3	5	0	10.6
ATPase family AAA domain-containing protein 3A;ATPase family AAA domain-containing protein 3B	ATAD3A;ATAD3B	Q9NVI7-2;Q9NVI7;Q9NVI7-3;Q5T9A4;Q5T9A4-3;Q5T9A4-2;Q5T2N8	Q9NVI7-2;Q9NVI7;Q9NVI7-3;Q5T9A4	-1.40778	8	9	3	20.5	-0.660837	5	7	3	15.7
ATP synthase subunit alpha, mitochondrial	ATP5F1A	P25705;P25705-2;P25705-3	P25705;P25705-2;P25705-3	-1.71558	367	71	163	79	-1.13731	351	67	150	81.4
ATP synthase subunit beta, mitochondrial	ATP5F1B	P06576	P06576	-1.7441	537	71	285	88.3	-1.09424	553	78	250	82.8
ATP synthase subunit gamma, mitochondrial	ATP5F1C	P36542;P36542-2	P36542;P36542-2	-1.87488	73	27	29	57	-1.32688	64	27	21	72.1
ATP synthase subunit delta, mitochondrial	ATP5F1D	P30049	P30049	-2.03463	86	18	44	86.9	-1.30404	77	16	27	66.7
ATP synthase subunit epsilon, mitochondrial;ATP synthase subunit epsilon-like protein, mitochondrial	ATP5F1E;ATP5F1EP2	P56381;Q5VTU8	P56381;Q5VTU8	-1.78762	10	7	3	86.3	-1.32544	9	8	2	80.4
ATPase inhibitor, mitochondrial	ATP5IF1	Q9UII2-M1	Q9UII2-M1	-0.810384	3	2	0	28.1	-0.128977	4	2	0	28.1
ATP synthase F(0) complex subunit C3, mitochondrial;ATP synthase F(0) complex subunit C1, mitochondrial;ATP synthase F(0) complex subunit C2, mitochondrial	ATP5MC3;ATP5MC1;ATP5MC2	P48201-M;P05496;Q06055;P48201;Q06055-3;Q06055-2	P48201-M;P05496;Q06055;P48201;Q06055-3;Q06055-2	-3.47326	14	3	13	62.7	-3.98295	2	3	0	53.3
ATP synthase membrane subunit k (DAPIT), mitochondrial	ATP5MD	Q96IX5	Q96IX5	-3.81817	8	7	5	46.6	-3.17023	7	5	6	46.6
ATP synthase subunit e, mitochondrial	ATP5ME	P56385	P56385	-1.75931	64	17	43	100	-1.22657	33	13	18	100
ATP synthase subunit f, mitochondrial	ATP5MF	P56134-2;P56134-4;P56134;P56134-3	P56134-2;P56134-4;P56134	-1.87356	10	4	1	47.7	-1.29255	13	5	4	58
ATP synthase subunit g, mitochondrial	ATP5MG	O75964;Q7Z4Y8	O75964	-1.84939	29	15	6	88.3	-1.2643	31	18	9	93.2
ATP synthase subunit j (6.8 kDa mitochondrial proteolipid; ATP5MPL), mitochondrial	ATP5MPL	P56378;P56378-2	P56378	-4.0141	6	4	3	43.1	-3.58988	10	5	6	43.1
ATP synthase F(0) complex subunit B1, mitochondrial	ATP5PB	P24539	P24539	-1.8047	95	24	40	58.6	-1.25465	106	32	40	66
ATP synthase subunit d, mitochondrial	ATP5PD	O75947;O75947-2	O75947;O75947-2	-1.93948	68	33	22	93.8	-1.22027	61	38	17	96.3
ATP synthase-coupling factor 6, mitochondrial	ATP5PF	P18859;P18859-2	P18859;P18859-2	-1.88135	60	23	27	70.4	-1.23634	59	23	23	70.4
ATP synthase subunit O, mitochondrial	ATP5PO	P48047	P48047	-1.78652	44	22	18	63.8	-1.25948	45	20	17	80.3
ATP synthase mitochondrial F1 complex assembly factor 2	ATPAF2	Q8N5M1	Q8N5M1	-0.435027	11	10	1	49.5	0.161895	12	11	1	56.7
Uncharacterized protein C15orf61	C15orf61	A6NNL5	A6NNL5	-1.81391	5	4	0	35.7	-1.30615	6	5	1	43.3
Calumenin	CALU	O43852-5;O43852-6;O43852;O43852-3;O43852-9;O43852-15;O43852-2;O43852-4;O43852-13;O43852-14;O43852-11;O43852-8;O43852-10	O43852-5;O43852-6;O43852;O43852-3;O43852-9;O43852-15;O43852-2;O43852-4	-0.596863	2	2	0	13.5	0.0197553	3	3	1	21.8
MICOS complex subunit MIC19	CHCHD3	Q9NX63	Q9NX63	-0.976248	6	6	1	29.1	-0.535953	4	4	1	15.9
ATP-dependent Clp protease ATP-binding subunit clpX-like, mitochondrial	CLPX	O76031	O76031	-0.285003	15	14	6	26.9	0.13367	16	15	3	32.5
Cytochrome c oxidase subunit 4 isoform 1, mitochondrial	COX4I1	P13073	P13073	-2.83475	4	4	1	26.6	-2.40545	7	7	1	49.1
Cytochrome c oxidase subunit 5A, mitochondrial	COX5A	P20674	P20674	-2.66365	13	10	3	57.3	-2.22364	15	11	5	65.3
Cytochrome c oxidase subunit 5B, mitochondrial	COX5B	P10606	P10606	-2.71151	4	4	2	24	-2.23331	4	3	1	23.3
Cytochrome c oxidase subunit 6C	COX6C	P09669	P09669	-2.19562	4	3	1	26.7	-1.97126	6	4	2	32
Cytochrome c oxidase subunit 7A2, mitochondrial	COX7A2	P14406	P14406	-2.51647	2	2	1	27.7	-2.18469	3	2	3	27.7
Cytochrome c1, heme protein, mitochondrial	CYC1	P08574	P08574	-1.18226	6	4	1	16.3	-0.10286	6	4	0	16.3
Putative pre-mRNA-splicing factor ATP-dependent RNA helicase DHX16	DHX16	O60231;O43143;Q14562	O60231	-0.140937	10	13	6	15.9	0.297183	16	16	6	19.9
Dihydrolipoyllysine-residue succinyltransferase component of 2-oxoglutarate dehydrogenase complex, mitochondrial	DLST	P36957-2;P36957	P36957-2;P36957	-0.489504	4	4	1	13.6	0.0408233	2	2	0	5.7
DnaJ homolog subfamily A member 3, mitochondrial	DNAJA3	Q96EY1-3;Q96EY1-2;Q96EY1	Q96EY1-3;Q96EY1-2;Q96EY1	-0.165855	2	3	1	17.7	0.226409	2	2	1	13
Mitochondrial import inner membrane translocase subunit TIM14	DNAJC19	Q96DA6;Q96DA6-2	Q96DA6;Q96DA6-2	-0.976503	5	5	3	58.6	-0.554048	4	4	1	42.2
Electron transfer flavoprotein-ubiquinone oxidoreductase, mitochondrial	ETFDH	Q16134;Q16134-3	Q16134;Q16134-3	-2.27767	2	6	2	13.8	-1.94826	6	7	4	15.6
Protein FAM162A	FAM162A	Q96A26	Q96A26	-3.07364	8	8	1	35.1	-2.25798	9	8	0	35.1
Peptidyl-prolyl cis-trans isomerase FKBP8	FKBP8	Q14318-2;Q14318;Q14318-3	Q14318-2;Q14318	-0.333225	2	3	0	11.1	0.046787	2	2	1	7.5
Protein FMC1 homolog	FMC1	Q96HJ9;Q96HJ9-2	Q96HJ9;Q96HJ9-2	-0.326227	6	5	3	37.2	0.130855	5	5	1	37.2
Growth hormone-inducible transmembrane protein	GHITM	Q9H3K2	Q9H3K2	-2.47931	2	2	2	6.1	-1.74605	2	2	1	6.1
Guanine nucleotide-binding protein G(I)/G(S)/G(T) subunit beta-1	GNB1	P62873-2;P62873	P62873-2;P62873	-0.4518	2	1	0	7.5	0.103658	3	1	1	10.8
Trifunctional enzyme subunit alpha, mitochondrial;Long-chain enoyl-CoA hydratase;Long chain 3-hydroxyacyl-CoA dehydrogenase	HADHA	P40939	P40939	-3.31804	42	31	20	43.1	-2.52895	44	32	18	47.6
Trifunctional enzyme subunit beta, mitochondrial;3-ketoacyl-CoA thiolase	HADHB	P55084-2;P55084	P55084-2;P55084	-3.27579	25	23	10	50.2	-2.50243	28	26	11	60
Cytochrome c-type heme lyase	HCCS	P53701	P53701	-2.74681	5	5	2	41.4	-2.01185	4	4	2	25.4
Histone H1.4;Histone H1.3	HIST1H1E;HIST1H1D	P10412;P16402;P22492;Q02539	P10412;P16402	-0.252896	7	1	0	26.5	0.201344	7	1	2	26.9
Heterogeneous nuclear ribonucleoprotein U	HNRNPU	Q00839-2;Q00839	Q00839-2;Q00839	-0.533827	6	6	0	12.8	-0.028852	8	8	0	18
78 kDa glucose-regulated protein	HSPA5	P11021	P11021	-0.597234	34	28	7	46.8	-0.0313952	32	29	4	51.2
Heat shock cognate 71 kDa protein;Heat shock-related 70 kDa protein 2	HSPA8;HSPA2	P11142-2;P11142;P54652	P11142-2;P11142;P54652	-0.51167	8	7	1	19.3	0.0086678	4	4	0	11.6
Stress-70 protein, mitochondrial	HSPA9	P38646	P38646	-0.515542	26	23	3	39.2	-0.0985544	27	24	1	40.5
60 kDa heat shock protein, mitochondrial	HSPD1	P10809;P10809-2	P10809	-0.85551	25	22	7	48.7	-0.308594	21	17	6	39.4
MICOS complex subunit MIC60	IMMT	Q16891-3;Q16891-2;Q16891-4;Q16891	Q16891-3;Q16891-2;Q16891-4;Q16891	-0.760358	13	12	4	22.6	-0.43189	10	11	2	21.9
LETM1 and EF-hand domain-containing protein 1, mitochondrial	LETM1	O95202;O95202-2;O95202-3	O95202	-2.05553	30	24	10	39.8	-1.45733	31	25	13	41.7
Low-density lipoprotein receptor-related protein 4	LRP4	O75096	O75096	-0.98242	4	5	3	3.8	-1.37362	2	4	1	2.9
Leucine-rich PPR motif-containing protein, mitochondrial	LRPPRC	P42704	P42704	-0.850689	10	12	4	13.7	-0.268075	8	9	2	9.8
Leucine-rich repeat-containing protein 59	LRRC59	Q96AG4	Q96AG4	-0.756039	4	4	0	19.9	-0.158725	3	3	0	15
Mannosyl-oligosaccharide glucosidase	MOGS	Q13724-2;Q13724	Q13724-2;Q13724	-0.580893	3	4	0	9.8	-0.134089	3	3	1	6.3
Mitochondrial pyruvate carrier 2	MPC2	O95563	O95563	-2.75399	2	2	2	17.3	-2.8877	2	3	1	26.8
39S ribosomal protein L13, mitochondrial	MRPL13	Q9BYD1	Q9BYD1	-2.1885	2	2	1	16.9	-1.28546	2	2	1	16.9
ATP synthase subunit a	MT-ATP6	P00846	P00846	-4.01994	1	2	0	6.2	-3.30087	2	3	0	8.4
ATP synthase protein 8	MT-ATP8	P03928	P03928	-3.94339	3	2	2	23.5	-3.27256	10	5	6	48.5
Cytochrome c oxidase subunit 2	MT-CO2	P00403	P00403	-3.16696	2	2	0	13.2	-2.92225	3	3	1	20.3
Nucleolin	NCL	P19338	P19338	-0.455554	4	4	1	6.6	0.0998037	6	6	3	13.7
NADH dehydrogenase [ubiquinone] 1 alpha subcomplex subunit 9, mitochondrial	NDUFA9	Q16795	Q16795	-1.23929	2	2	1	6.1	-0.452806	2	2	2	6.1
Acyl carrier protein, mitochondrial	NDUFAB1	O14561	O14561	-0.638658	4	2	0	22.4	-0.0918015	5	3	1	22.4
NADH dehydrogenase [ubiquinone] 1 beta subcomplex subunit 10	NDUFB10	O96000;O96000-2	O96000;O96000-2	-1.86612	5	5	2	37.8	-1.35174	6	5	0	30.8
NAD(P) transhydrogenase, mitochondrial	NNT	Q13423	Q13423	-1.94303	2	4	2	5.9	-1.69822	4	6	3	9.6
Ornithine aminotransferase, mitochondrial;Ornithine aminotransferase, hepatic form;Ornithine aminotransferase, renal form	OAT	P04181;P04181-2	P04181;P04181-2	0.0646069	2	4	0	11.2	0.745358	2	2	0	4.6
OCIA domain-containing protein 1	OCIAD1	Q9NX40;Q9NX40-3;Q9NX40-2;Q9NX40-4	Q9NX40;Q9NX40-3;Q9NX40-2;Q9NX40-4	-1.91392	8	7	3	44.5	-1.39895	7	7	1	41.2
OCIA domain-containing protein 2	OCIAD2	Q56VL3	Q56VL3	-3.25677	2	2	1	14.3	-2.20608	3	2	1	14.3
Prohibitin	PHB	P35232;P35232-2	P35232;P35232-2	-1.67314	29	20	10	80.1	-1.01514	29	23	9	84.9
Prohibitin-2	PHB2	Q99623;Q99623-2	Q99623;Q99623-2	-1.57025	29	19	9	69.6	-1.03991	29	20	6	69.6
Polymerase delta-interacting protein 2	POLDIP2	Q9Y2S7	Q9Y2S7	0.680054	10	12	2	43.5	1.14277	9	9	2	30.2
Proline dehydrogenase 1, mitochondrial	PRODH	O43272;O43272-2;O43272-1	O43272;O43272-2;O43272-1	-3.36775	7	10	5	26.8	-2.72194	8	9	7	23.5
Ras-related protein Rab-11A;Ras-related protein Rab-11B	RAB11A;RAB11B	P62491;P62491-2;Q15907-2;Q15907	P62491;P62491-2;Q15907-2;Q15907	-0.616061	5	5	2	28.7	-0.0329472	5	5	0	34.3
Ras-related protein Rab-1A;Putative Ras-related protein Rab-1C	RAB1A;RAB1C	P62820-2;P62820;P62820-3;Q92928	P62820-2;P62820;P62820-3;Q92928	-0.367825	4	0	2	30.5	0.239294	3	1	1	34.8
Ras-related protein Rab-2A;Ras-related protein Rab-2B	RAB2A;RAB2B	P61019-2;P61019;Q8WUD1;Q8WUD1-2	P61019-2;P61019;Q8WUD1	-0.711535	3	4	0	28.2	-0.390778	3	3	0	21.8
Ras-related protein Rab-5C	RAB5C	P51148;P51148-2;P61020-2;P20339-2;P61020;P20339	P51148;P51148-2	-1.44403	3	4	2	27.3	-0.0289935	2	2	1	10.2
Ras-related protein Rab-7a	RAB7A	P51149	P51149	-0.776602	7	7	0	41.5	-0.335369	6	6	1	36.7
Ras-related protein Ral-A;Ras-related protein Ral-B	RALA;RALB	P11233;P11234;P11234-2;P11234-3	P11233;P11234;P11234-2;P11234-3	1.48836	2	2	1	13.6	0.192299	3	4	0	31.1
Ras-related protein Rap-1b;Ras-related protein Rap-1A;Ras-related protein Rap-1b-like protein	RAP1B;RAP1A	P61224-2;P61224-3;P62834;P61224;P61224-4;A6NIZ1	P61224-2;P61224-3;P62834;P61224;P61224-4;A6NIZ1	-0.541765	4	4	1	37.2	-0.159371	3	3	0	18.2
Reticulocalbin-2	RCN2	Q14257;Q14257-2	Q14257;Q14257-2	-0.353819	19	16	2	59.9	0.363549	22	16	2	57.4
60S ribosomal protein L23	RPL23	P62829	P62829	-0.120906	2	2	0	18.6	0.0953734	2	2	0	18.6
60S ribosomal protein L38	RPL38	P63173	P63173	-0.508157	5	3	0	50	-0.0586628	5	3	1	50
40S ribosomal protein S16	RPS16	P62249	P62249	-0.549683	3	3	0	22.6	-0.0190613	3	3	0	22.6
40S ribosomal protein S18	RPS18	P62269	P62269	-0.428546	6	6	0	34.9	-0.0354831	5	5	0	32.9
Succinate dehydrogenase [ubiquinone] flavoprotein subunit, mitochondrial	SDHA	P31040;P31040-3;P31040-2	P31040;P31040-3;P31040-2	-1.28356	3	3	3	8.4	-1.86176	6	8	2	16.4
Succinate dehydrogenase [ubiquinone] iron-sulfur subunit, mitochondrial	SDHB	P21912	P21912	-2.09999	2	2	0	7.1	-2.2492	2	3	1	11.8
Sideroflexin-1	SFXN1	Q9H9B4	Q9H9B4	-3.43017	4	5	2	21.7	-2.63687	8	9	4	35.1
Tricarboxylate transport protein, mitochondrial	SLC25A1	P53007	P53007	-2.66054	6	5	4	24.4	-2.00967	6	5	3	17
Mitochondrial 2-oxoglutarate/malate carrier protein	SLC25A11	Q02978;Q02978-2	Q02978;Q02978-2	-2.75399	8	8	5	33.4	-2.22996	9	8	5	33.1
Calcium-binding mitochondrial carrier protein Aralar2	SLC25A13	Q9UJS0;Q9UJS0-2;O75746-2;O75746	Q9UJS0;Q9UJS0-2	0.0340749	5	6	3	11.1	-1.81803	3	5	1	9
Phosphate carrier protein, mitochondrial	SLC25A3	Q00325-2;Q00325	Q00325-2;Q00325	-1.75931	3	3	0	7.8	-1.47056	4	4	0	11.9
ADP/ATP translocase 2;ADP/ATP translocase 2, N-terminally processed	SLC25A5	P05141;Q9H0C2	P05141	-2.61679	7	6	2	41.3	-2.18758	6	5	0	31.5
ADP/ATP translocase 3;ADP/ATP translocase 3, N-terminally processed	SLC25A6	P12236	P12236	-2.69255	19	8	6	48.7	-2.1039	19	6	4	38.9
SRA stem-loop-interacting RNA-binding protein, mitochondrial	SLIRP	Q9GZT3-2;Q9GZT3	Q9GZT3-2;Q9GZT3	-0.672727	5	5	1	56.1	-0.196355	6	5	1	56.1
Slit homolog 1 protein	SLIT1	O75093-2;O75093	O75093-2;O75093	-2.04157	2	1	0	1.6	-1.18935	2	1	0	1.6
Stomatin-like protein 2, mitochondrial	STOML2	Q9UJZ1;Q9UJZ1-2	Q9UJZ1;Q9UJZ1-2	-2.328	7	6	4	34.8	-1.29584	7	6	4	29.2
Mitochondrial import inner membrane translocase subunit Tim23;Putative mitochondrial import inner membrane translocase subunit Tim23B	TIMM23;TIMM23B	O14925;Q5SRD1	O14925;Q5SRD1	-2.27446	3	3	1	38.3	-1.39017	4	4	2	33
Complex I assembly factor TIMMDC1, mitochondrial	TIMMDC1	Q9NPL8	Q9NPL8	1.10346	2	2	2	9.5	-1.31232	2	2	1	14.7
Transmembrane emp24 domain-containing protein 10	TMED10	P49755	P49755	-1.22082	2	2	1	12.8	0.148161	3	3	1	20.5
Transmembrane protein 126A	TMEM126A	Q9H061;Q9H061-2	Q9H061;Q9H061-2	-1.99643	6	6	5	39.5	-1.88585	3	4	0	28.2
Transmembrane protein 70, mitochondrial	TMEM70	Q9BUB7;Q9BUB7-2;Q9BUB7-3	Q9BUB7;Q9BUB7-2	-1.6589	3	3	3	13.5	-2.89183	3	3	1	16.9
Mitochondrial import receptor subunit TOM70	TOMM70A	O94826	O94826	-0.346848	10	10	2	26.2	0.218347	10	9	1	19.9
Tubulin beta chain;Tubulin beta-2B chain;Tubulin beta-2A chain;Tubulin beta-4B chain;Tubulin beta-3 chain	TUBB;TUBB2B;TUBB2A;TUBB4B;TUBB3	P07437;Q9BVA1;Q13885;P68371;Q13509;Q13509-2;Q3ZCM7;P04350;A6NNZ2;Q9BUF5;CON__ENSEMBL:ENSBTAP00000025008;Q9H4B7	P07437;Q9BVA1;Q13885;P68371;Q13509	0.109427	4	5	0	14.4	1.08589	2	3	2	10.1
Cytochrome b-c1 complex subunit 9	UQCR10	Q9UDW1;Q9UDW1-2	Q9UDW1;Q9UDW1-2	-1.18105	2	2	0	38.1	-0.111566	2	2	0	38.1
Cytochrome b-c1 complex subunit 7	UQCRB	P14927;P14927-2	P14927;P14927-2	-2.21672	2	2	2	35.1	0.732452	2	2	1	27
Cytochrome b-c1 complex subunit 1, mitochondrial	UQCRC1	P31930	P31930	-1.7428	2	4	0	9.8	-1.7635	5	5	3	16.2
Cytochrome b-c1 complex subunit 2, mitochondrial	UQCRC2	P22695	P22695	-2.19199	2	3	1	9.5	-2.11653	6	8	3	27.8
Cytochrome b-c1 complex subunit Rieske, mitochondrial;Cytochrome b-c1 complex subunit 11;Putative cytochrome b-c1 complex subunit Rieske-like protein 1	UQCRFS1;UQCRFS1P1	P47985;P0C7P4	P47985;P0C7P4	-2.50611	2	1	1	7.7	-1.8277	3	3	3	22.3
Voltage-dependent anion-selective channel protein 1	VDAC1	P21796	P21796	-0.519404	2	2	0	10.6	-0.374734	3	3	0	14.5
Voltage-dependent anion-selective channel protein 2	VDAC2	P45880-2;P45880;P45880-1	P45880-2;P45880;P45880-1	-0.470129	2	2	1	7.8	0.211682	2	2	0	6.4
Nuclease-sensitive element-binding protein 1	YBX1	P67809;P16989-2;P16989-3;P16989;Q9Y2T7	P67809	-0.697968	12	12	2	45.7	0.151907	12	12	2	39.5
ATP-dependent zinc metalloprotease YME1L1	YME1L1	Q96TA2-3;Q96TA2-2;Q96TA2	Q96TA2-3;Q96TA2-2;Q96TA2	-2.22965	4	5	4	13.2	-2.1002	5	5	3	13.3
Zinc finger protein 608	ZNF608	Q9ULD9-2;Q9ULD9	Q9ULD9-2;Q9ULD9	-1.96849	2	1	0	0.8	-1.31319	2	1	0	0.8
