# Supplementary material for: TMEM70 and TMEM242 help to assemble the rotor ring of human ATP synthase and interact with assembly factors for complex I
Source: Proc Natl Acad Sci U S A. 2021 Mar 22;118(13):e2100558118. doi: 10.1073/pnas.2100558118 (PMC8020751; doi:10.1073/pnas.2100558118)
Supplement: Supplementary File [file pnas.2100558118.sd11.xlsx]

## Sheet: S11
Supplementary Dataset S11. Peptide data for IF1 obtained in SILAC experiments comparing immunopurified ATP synthase from HAP1-WT and HAP1-ΔTMEM242 cell
This information was obtained from the MaxQuant evidence file after the processing of SILAC peptide pair data. ATP synthase was immunopurified from digitonin solubilized mitoplasts prepared from a 1:1 mixture of HAP1-WTand HAP1-ΔTMEM242 cells. Experiment 1 refers to heavy isotope labelled HAP1-ΔTMEM242 cells mixed with light labelled wild-type cells, and experiment 2 is vice versa. Only peptide d…
Sequence	Modifications	Missed cleavages (Trypsin/P)	Missed cleavages (Chymotrypsin)	Proteins	Leading proteins	Gene Names	Protein Names	Experiment	Type	Labeling State	MS/MS m/z	Charge	m/z	Mass	Score	Delta score	Intensity L	Intensity H	Ratio H/L	Inverse Expt 2 Ratio	Log2 Ratio
EQAEEERYFR	Unmodified	1	n/a	Q9UII2-M1;Q9UII2-M2;Q9UII2;Q9UII2-3;Q9UII2-2;Q9UII2-M3	Q9UII2-M1;Q9UII2-M3	ATP5IF1	ATPase inhibitor, mitochondrial	1	MULTI-MSMS		452.878	3	452.877	1355.61	116.3	97.632	8778000	5149000	0.54964	n/a	-0.863441
EQAEEERYFR	Unmodified	1	n/a	Q9UII2-M1;Q9UII2-M2;Q9UII2;Q9UII2-3;Q9UII2-2;Q9UII2-M3	Q9UII2-M1;Q9UII2-M3	ATP5IF1	ATPase inhibitor, mitochondrial	1	MULTI-MSMS		678.812	2	678.813	1355.61	43.083	15.341	1848500	1168100	0.56327	n/a	-0.828101
FGSDQSENVDRGAGSIR	Unmodified	1	n/a	Q9UII2-M1	Q9UII2-M1	ATP5IF1	ATPase inhibitor, mitochondrial	1	MULTI-MSMS		598.95	3	598.95	1793.83	119.56	119.56	31976000	20026000	0.61833	n/a	-0.693551
FGSDQSENVDRGAGSIR	Unmodified	1	n/a	Q9UII2-M1	Q9UII2-M1	ATP5IF1	ATPase inhibitor, mitochondrial	1	MULTI-MSMS		897.923	2	897.922	1793.83	30.889	22.376	2350500	984760	0.37713	n/a	-1.40687
FGSDQSENVDRGAGSIREAGGAF	Unmodified	n/a	1	Q9UII2-M1	Q9UII2-M1	ATP5IF1	ATPase inhibitor, mitochondrial	1	MULTI-MSMS		1174.04	2	1164.04	2326.06	27.335	27.335	4579100	2819100	0.57023	n/a	-0.810384
GKREQAEEERYF	Unmodified	n/a	1	Q9UII2-M1;Q9UII2-M2;Q9UII2;Q9UII2-3;Q9UII2-2;Q9UII2-M3	Q9UII2-M1;Q9UII2-M3	ATP5IF1	ATPase inhibitor, mitochondrial	1	MULTI-MSMS		771.371	2	771.371	1540.73	88.681	88.681	1901700	959040	0.53649	n/a	-0.898377
GSDQSENVDRGAGSIREAGGAF	Unmodified	n/a	0	Q9UII2-M1;Q9UII2-M2;Q9UII2;Q9UII2-3;Q9UII2-2	Q9UII2-M1	ATP5IF1	ATPase inhibitor, mitochondrial	1	MULTI-MSMS		727.672	3	727.337	2178.99	124.2	116.84	202790000	115190000	0.58662	n/a	-0.769502
HHEEEIVHHKK	Unmodified	1	n/a	Q9UII2-M1;Q9UII2-M2;Q9UII2;Q9UII2-M3	Q9UII2-M1;Q9UII2-M3	ATP5IF1	ATPase inhibitor, mitochondrial	1	MULTI-MSMS		474.913	3	474.913	1421.72	78.655	28.363	446150	480630	0.61114	n/a	-0.710425
HHEEEIVHHKK	Unmodified	1	n/a	Q9UII2-M1;Q9UII2-M2;Q9UII2;Q9UII2-M3	Q9UII2-M1;Q9UII2-M3	ATP5IF1	ATPase inhibitor, mitochondrial	1	MULTI-MSMS		475.247	3	474.913	1421.72	42.001	16.716	532730	398170	0.57362	n/a	-0.801833
HHEEEIVHHKK	Unmodified	1	n/a	Q9UII2-M1;Q9UII2-M2;Q9UII2;Q9UII2-M3	Q9UII2-M1;Q9UII2-M3	ATP5IF1	ATPase inhibitor, mitochondrial	1	MULTI-MSMS		474.913	3	474.913	1421.72	51.927	32.329	576050	370740	0.56445	n/a	-0.825082
SDQSENVDRGAGSIREAGGAF	Unmodified	n/a	0	Q9UII2-M3	Q9UII2-M3	ATP5IF1	ATPase inhibitor, mitochondrial	1	MULTI-MSMS		708.664	3	708.33	2121.97	94.632	94.632	11863000	6239500	0.53724	n/a	-0.896361
EQAEEERYFR	Unmodified	1	n/a	Q9UII2-M1;Q9UII2-M2;Q9UII2;Q9UII2-3;Q9UII2-2;Q9UII2-M3	Q9UII2-M1;Q9UII2-M3	ATP5IF1	ATPase inhibitor, mitochondrial	2	MULTI-MSMS		452.878	3	452.877	1355.61	138.66	121.19	4733200	5248300	1.1295	0.885347	-0.175684
FGSDQSENVDRGAGSIR	Unmodified	1	n/a	Q9UII2-M1	Q9UII2-M1	ATP5IF1	ATPase inhibitor, mitochondrial	2	MULTI-MSMS		598.95	3	598.95	1793.83	82.59	82.59	22645000	27088000	1.1509	0.868885	-0.202762
FGSDQSENVDRGAGSIR	Unmodified	1	n/a	Q9UII2-M1	Q9UII2-M1	ATP5IF1	ATPase inhibitor, mitochondrial	2	MULTI-MSMS		907.93	2	897.922	1793.83	32.062	18.4	1649800	1453200	0.90749	1.10194	0.140046
FGSDQSENVDRGAGSIREAGGAF	Unmodified	n/a	1	Q9UII2-M1	Q9UII2-M1	ATP5IF1	ATPase inhibitor, mitochondrial	2	MULTI-MSMS		783.366	3	776.36	2326.06	153.82	153.82	202150000	230120000	1.065	0.938967	-0.0908534
FGSDQSENVDRGAGSIREAGGAF	Unmodified	n/a	1	Q9UII2-M1	Q9UII2-M1	ATP5IF1	ATPase inhibitor, mitochondrial	2	MULTI-MSMS		1174.05	2	1164.04	2326.06	59.261	59.261	7298900	10330000	1.1228	0.890631	-0.167101
GKREQAEEERYF	Unmodified	n/a	1	Q9UII2-M1;Q9UII2-M2;Q9UII2;Q9UII2-3;Q9UII2-2;Q9UII2-M3	Q9UII2-M1;Q9UII2-M3	ATP5IF1	ATPase inhibitor, mitochondrial	2	MULTI-MSMS		523.927	3	514.583	1540.73	145.29	145.29	39083000	43967000	1.1056	0.904486	-0.14483
GKREQAEEERYF	Unmodified	n/a	1	Q9UII2-M1;Q9UII2-M2;Q9UII2;Q9UII2-3;Q9UII2-2;Q9UII2-M3	Q9UII2-M1;Q9UII2-M3	ATP5IF1	ATPase inhibitor, mitochondrial	2	MULTI-MSMS		785.386	2	771.371	1540.73	95.81	95.81	1469000	1601100	1.1009	0.908348	-0.138683
GSDQSENVDRGAGSIREAGGAF	Unmodified	n/a	0	Q9UII2-M1;Q9UII2-M2;Q9UII2;Q9UII2-3;Q9UII2-2	Q9UII2-M1	ATP5IF1	ATPase inhibitor, mitochondrial	2	MULTI-MSMS		734.01	3	727.337	2178.99	123.6	118.06	190140000	226360000	1.2098	0.826583	-0.274769
HHEEEIVHHKK	Unmodified	1	n/a	Q9UII2-M1;Q9UII2-M2;Q9UII2;Q9UII2-M3	Q9UII2-M1;Q9UII2-M3	ATP5IF1	ATPase inhibitor, mitochondrial	2	MULTI-MSMS		474.913	3	474.913	1421.72	17.809	12.465	342600	475000	1.1579	0.863632	-0.211511
HHEEEIVHHKK	Unmodified	1	n/a	Q9UII2-M1;Q9UII2-M2;Q9UII2;Q9UII2-M3	Q9UII2-M1;Q9UII2-M3	ATP5IF1	ATPase inhibitor, mitochondrial	2	MULTI-MSMS		480.256	3	474.913	1421.72	33.225	23.652	433550	552070	1.1656	0.857927	-0.221073
HHEEEIVHHKK	Unmodified	1	n/a	Q9UII2-M1;Q9UII2-M2;Q9UII2;Q9UII2-M3	Q9UII2-M1;Q9UII2-M3	ATP5IF1	ATPase inhibitor, mitochondrial	2	MULTI-MSMS		474.913	3	474.913	1421.72	23.851	7.9611	359540	256020	0.98447	1.01577	0.0225809
SDQSENVDRGAGSIREAGGAF	Unmodified	n/a	0	Q9UII2-M3	Q9UII2-M3	ATP5IF1	ATPase inhibitor, mitochondrial	2	MULTI-MSMS		715.336	3	708.33	2121.97	66.12	66.12	8228700	10345000	1.2849	0.778271	-0.361656
