# Supplementary material for: TMEM70 and TMEM242 help to assemble the rotor ring of human ATP synthase and interact with assembly factors for complex I
Source: Proc Natl Acad Sci U S A. 2021 Mar 22;118(13):e2100558118. doi: 10.1073/pnas.2100558118 (PMC8020751; doi:10.1073/pnas.2100558118)
Supplement: Supplementary File [file pnas.2100558118.sd12.xlsx]

## Sheet: S12
Supplementary Dataset S12. Peptide data for TMEM70 obtained in SILAC experiments comparing immunopurified ATP synthase from HAP1-WT and HAP1-ΔTMEM242 cells
This information was obtained from the MaxQuant evidence file after the processing of SILAC peptide pair data. ATP synthase was immunopurified from digitonin solubilized mitoplasts prepared from a 1:1 mixture of HAP1-WT and HAP1-ΔTMEM242 cells. Experiment 1 refers to heavy isotope labelled HAP1-ΔTMEM242 cells mixed with light labelled HAP1-WT cells, and experiment 2 is vice versa. Only peptide da…
Sequence	Modifications	Missed cleavages (Trypsin/P)	Missed cleavages (Chymotrypsin)	Proteins	Leading proteins	Gene Names	Protein Names	Experiment	Type	Labeling State	MS/MS m/z	Charge	m/z	Mass	Score	Delta score	Intensity L	Intensity H	Ratio H/L	Inverse Expt 2 Ratio	Log2 Ratio
AITYNAMLAETSTVFHQNDVK	Unmodified	0	n/a	Q9BUB7;Q9BUB7-2	Q9BUB7	TMEM70	Transmembrane protein 70, mitochondrial	1	ISO-MSMS	0	785.728	3	785.055	2352.14	86.539	80.082	6927900	6667600	4.6292	n/a	2.21076
AITYNAMLAETSTVFHQNDVKIPDAK	Unmodified	1	n/a	Q9BUB7;Q9BUB7-2	Q9BUB7	TMEM70	Transmembrane protein 70, mitochondrial	1	ISO-MSMS	0	720.368	4	720.117	2876.44	42.172	35.668	6740300	944190	0.31668	n/a	-1.6589
LIYTGNMAR	Unmodified	0	n/a	Q9BUB7;Q9BUB7-3	Q9BUB7	TMEM70	Transmembrane protein 70, mitochondrial	1	ISO-MSMS	0	519.773	2	519.774	1037.53	72.485	44.378	6506800	1675300	0.094127	n/a	-3.40925
AITYNAMLAETSTVFHQNDVKIPDAK	Unmodified	1	n/a	Q9BUB7;Q9BUB7-2	Q9BUB7	TMEM70	Transmembrane protein 70, mitochondrial	2	ISO-MSMS	1	724.626	4	720.117	2876.44	64.028	48.9	622210	8655900	7.3863	0.135386	-2.88485
HVFTTFYAK	Unmodified	0	n/a	Q9BUB7;Q9BUB7-2	Q9BUB7	TMEM70	Transmembrane protein 70, mitochondrial	2	MULTI-MSMS		561.296	2	557.29	1112.57	153.78	135.74	777710	5580900	8.508	0.117536	-3.08882
LIYTGNMAR	Unmodified	0	n/a	Q9BUB7;Q9BUB7-3	Q9BUB7	TMEM70	Transmembrane protein 70, mitochondrial	2	MULTI-MSMS		524.778	2	519.774	1037.53	65.252	39.425	1080200	6847300	7.4221	0.134733	-2.89183
