# Supplementary material for: TMEM70 and TMEM242 help to assemble the rotor ring of human ATP synthase and interact with assembly factors for complex I
Source: Proc Natl Acad Sci U S A. 2021 Mar 22;118(13):e2100558118. doi: 10.1073/pnas.2100558118 (PMC8020751; doi:10.1073/pnas.2100558118)
Supplement: Supplementary File [file pnas.2100558118.sd13.xlsx]

## Sheet: S13
Supplementary Dataset S13. Proteins identified in SILAC experiments comparing mitoplasts from HAP1-WT and HAP1-ΔTMEM242 cells
This information is the output from Perseus after processing of MaxQuant SILAC peptide pair data. Digitonin solubilized mitoplasts were prepared from a 1:1 mixture of HAP1-WT and HAP1-ΔTMEM242 cells, fractionated by SDS-PAGE and gel sections were digested with trypsin. Experiment 1 refers to heavy isotope labelled HAP1-ΔTMEM242 cells mixed with light labelled HAP1-WT cells, and experiment 2 is vi…
Protein names	Gene names	Protein IDs	Majority protein IDs	Ratio H/L expt 1 (log2)	Ratio H/L count expt 1	Unique peptides expt 1	Ratio H/L iso-count expt 1	Sequence coverage expt 1 [%]	Ratio H/L expt 2 (-log2)	Ratio H/L count expt 2	Unique peptides expt 2	Ratio H/L iso-count expt 2	Sequence coverage expt 2 [%]
Aladin	AAAS	Q9NRG9;Q9NRG9-2	Q9NRG9;Q9NRG9-2	-0.539855	37	21	9	57.7	-0.168129	38	22	9	63
Alanine--tRNA ligase, mitochondrial	AARS2	Q5JTZ9	Q5JTZ9	-0.420723	30	26	7	43	0.00749254	31	29	10	46.9
Alpha-aminoadipic semialdehyde synthase, mitochondrial;Lysine ketoglutarate reductase;Saccharopine dehydrogenase	AASS	Q9UDR5	Q9UDR5	-0.494597	86	50	25	68.6	-0.0220482	78	49	17	68.7
4-aminobutyrate aminotransferase, mitochondrial	ABAT	P80404	P80404	-0.711299	4	4	2	9.8	-0.164143	4	4	2	10.2
ATP-binding cassette sub-family A member 2	ABCA2	Q9BZC7-3;Q9BZC7;Q9BZC7-2	Q9BZC7-3;Q9BZC7;Q9BZC7-2	-0.431209	10	11	5	6.7	0.604126	8	11	5	7
ATP-binding cassette sub-family A member 3	ABCA3	Q99758;Q99758-2	Q99758	-1.46474	9	9	5	10.2	-0.410884	13	12	6	11.5
Multidrug resistance protein 1	ABCB1	P08183;P08183-2	P08183;P08183-2	-2.18082	25	23	20	25.9	-2.05092	27	23	17	27
ATP-binding cassette sub-family B member 10, mitochondrial	ABCB10	Q9NRK6	Q9NRK6	-0.889958	30	25	11	40.2	-0.234256	25	22	7	37.5
ATP-binding cassette sub-family B member 7, mitochondrial	ABCB7	O75027-2;O75027;O75027-3	O75027-2;O75027;O75027-3	-0.00158784	38	25	6	44.6	0.561047	36	25	9	45.3
ATP-binding cassette sub-family B member 8, mitochondrial	ABCB8	Q9NUT2-5;Q9NUT2-4;Q9NUT2-3;Q9NUT2-2;Q9NUT2	Q9NUT2-5;Q9NUT2-4;Q9NUT2-3;Q9NUT2-2;Q9NUT2	-0.196988	4	4	1	12	0.563732	6	6	1	18.2
Multidrug resistance-associated protein 1	ABCC1	P33527;P33527-3;P33527-9;P33527-2;P33527-5;P33527-4;P33527-7;P33527-6;P33527-8	P33527;P33527-3;P33527-9;P33527-2;P33527-5;P33527-4;P33527-7;P33527-6;P33527-8	-0.34024	78	57	16	43.9	0.149825	78	58	16	46.6
Canalicular multispecific organic anion transporter 1	ABCC2	Q92887	Q92887	-0.705312	2	1	0	1.7	-0.134089	2	1	0	2.3
Multidrug resistance-associated protein 4	ABCC4	O15439;O15439-2;O15439-3;O15439-4	O15439;O15439-2;O15439-3;O15439-4	-0.681076	32	32	11	34.2	-0.177982	37	33	9	32.2
ATP-binding cassette sub-family D member 1	ABCD1	P33897	P33897	0.60065	2	1	1	2.7	1.52712	4	4	3	10.1
ATP-binding cassette sub-family D member 3	ABCD3	P28288;P28288-2;P28288-3	P28288;P28288-2	-0.309252	47	33	18	48.6	0.0625502	46	36	9	55.5
ATP-binding cassette sub-family E member 1	ABCE1	P61221	P61221	-0.423662	11	11	4	30.1	0.0248688	10	10	1	26
ATP-binding cassette sub-family F member 1	ABCF1	Q8NE71-2;Q8NE71	Q8NE71-2;Q8NE71	-0.471809	21	21	6	38.2	-0.0706641	20	20	4	35.3
ATP-binding cassette sub-family F member 2	ABCF2	Q9UG63;Q9UG63-2	Q9UG63;Q9UG63-2	-0.594835	16	12	2	21.8	-0.166715	15	16	2	33.2
Mycophenolic acid acyl-glucuronide esterase, mitochondrial	ABHD10	Q9NUJ1;Q9NUJ1-2;Q9NUJ1-3	Q9NUJ1;Q9NUJ1-2	-0.276101	45	21	10	61.1	0.301977	48	22	4	73.5
Alpha/beta hydrolase domain-containing protein 11	ABHD11	Q8NFV4;Q8NFV4-4;Q8NFV4-6;Q8NFV4-3;Q8NFV4-2;Q8NFV4-5	Q8NFV4;Q8NFV4-4;Q8NFV4-6	0.203013	28	17	6	63.5	0.945888	30	18	8	76.8
Monoacylglycerol lipase ABHD12	ABHD12	Q8N2K0-2;Q8N2K0;Q8N2K0-3	Q8N2K0-2;Q8N2K0;Q8N2K0-3	-0.465679	29	21	9	50.5	-0.0380147	32	21	12	53
Abhydrolase domain-containing protein 16A	ABHD16A	O95870;O95870-2	O95870;O95870-2	-0.376002	12	9	3	21.1	-0.18409	10	7	0	16.3
Alpha/beta hydrolase domain-containing protein 17B	ABHD17B	Q5VST6;Q5VST6-2;Q96GS6-4;Q96GS6-3;Q96GS6;Q96GS6-2	Q5VST6;Q5VST6-2	-0.766775	14	13	6	62.5	-0.339707	15	12	5	70.5
Monoacylglycerol lipase ABHD6	ABHD6	Q9BV23	Q9BV23	-0.757843	9	9	3	35.9	-0.532866	6	6	3	28.8
Costars family protein ABRACL	ABRACL	Q9P1F3	Q9P1F3	-0.00236799	2	1	0	19.8	-0.294077	3	2	0	49.4
3-ketoacyl-CoA thiolase, peroxisomal	ACAA1	P09110;P09110-2	P09110;P09110-2	-0.624043	45	21	7	65.8	-0.0102069	42	18	9	56.8
3-ketoacyl-CoA thiolase, mitochondrial	ACAA2	P42765	P42765	-0.301906	95	37	21	93.7	0.307466	84	36	17	93.7
Acetyl-CoA carboxylase 1;Biotin carboxylase	ACACA	Q13085-3;Q13085-2;Q13085;Q13085-4;O00763-3;O00763-2;O00763	Q13085-3;Q13085-2;Q13085;Q13085-4	-0.590006	24	22	9	14.3	-0.0961269	23	25	9	17.9
Acyl-CoA dehydrogenase family member 10	ACAD10	Q6JQN1-2;Q6JQN1;Q6JQN1-5;Q6JQN1-3	Q6JQN1-2;Q6JQN1;Q6JQN1-5;Q6JQN1-3	0.140779	2	2	1	4.4	0.047741	2	2	0	3
Acyl-CoA dehydrogenase family member 11	ACAD11	Q709F0;Q709F0-2;Q709F0-3	Q709F0;Q709F0-2;Q709F0-3	-0.177816	5	7	0	14.6	-0.0468402	2	2	1	5
Isobutyryl-CoA dehydrogenase, mitochondrial	ACAD8	Q9UKU7;Q9UKU7-3;Q9UKU7-2	Q9UKU7;Q9UKU7-3;Q9UKU7-2	-0.561686	9	11	1	34.9	-0.117163	9	10	2	29.9
Acyl-CoA dehydrogenase family member 9, mitochondrial	ACAD9	Q9H845	Q9H845	-0.206595	83	56	21	74.9	0.269947	74	50	20	73.9
Medium-chain specific acyl-CoA dehydrogenase, mitochondrial	ACADM	P11310;P11310-2	P11310;P11310-2	-0.0559962	56	29	8	69.6	0.53483	48	26	13	58
Short-chain specific acyl-CoA dehydrogenase, mitochondrial	ACADS	P16219	P16219	-0.470409	22	15	5	58	0.333552	18	14	3	46.4
Short/branched chain specific acyl-CoA dehydrogenase, mitochondrial	ACADSB	P45954;P45954-2	P45954;P45954-2	-0.259875	44	32	8	73.4	0.345821	38	32	5	74.5
Very long-chain specific acyl-CoA dehydrogenase, mitochondrial	ACADVL	P49748-2;P49748;P49748-3	P49748-2;P49748;P49748-3	0.166844	47	38	15	52	0.826668	40	36	16	48.3
Acetyl-CoA acetyltransferase, mitochondrial	ACAT1	P24752;P24752-2;REV__Q9NVE4	P24752	-0.383567	165	44	41	88.1	0.0861092	164	50	46	87.4
Golgi resident protein GCP60	ACBD3	Q9H3P7	Q9H3P7	-0.551902	13	13	0	37.3	-0.0909888	20	16	4	42.4
Acyl-CoA-binding domain-containing protein 5	ACBD5	Q5T8D3-2;Q5T8D3-3;Q5T8D3;Q5T8D3-4	Q5T8D3-2;Q5T8D3-3;Q5T8D3;Q5T8D3-4	-0.209912	6	6	3	14.9	0.195467	5	5	2	12.4
Alkaline ceramidase 3	ACER3	Q9NUN7-2;Q9NUN7	Q9NUN7-2;Q9NUN7	-0.771052	2	2	0	12.7	-0.148218	2	2	1	12.7
Apoptotic chromatin condensation inducer in the nucleus	ACIN1	Q9UKV3;Q9UKV3-5;Q9UKV3-3;Q9UKV3-2	Q9UKV3;Q9UKV3-5;Q9UKV3-3;Q9UKV3-2	-0.390037	24	19	6	20.7	-0.0311129	27	20	5	21.4
Aconitate hydratase, mitochondrial	ACO2	Q99798	Q99798	-0.344245	164	74	36	80.5	0.149329	177	68	27	76.3
Acyl-coenzyme A thioesterase 13;Acyl-coenzyme A thioesterase 13, N-terminally processed	ACOT13	Q9NPJ3;Q9NPJ3-2	Q9NPJ3;Q9NPJ3-2	0.2949	37	14	5	90.7	0.789362	32	10	9	84.3
Acyl-coenzyme A thioesterase 8	ACOT8	O14734	O14734	-0.346756	14	10	2	52.7	0.294155	11	9	1	45.1
Acyl-coenzyme A thioesterase 9, mitochondrial	ACOT9	Q9Y305;Q9Y305-2;Q9Y305-3	Q9Y305;Q9Y305-2;Q9Y305-3	-0.180593	38	1	15	63.1	0.311327	36	1	11	65.4
Peroxisomal acyl-coenzyme A oxidase 1	ACOX1	Q15067-2;Q15067-3	Q15067-2;Q15067-3	-0.276765	70	3	20	69.8	0.365128	72	2	26	73
Peroxisomal acyl-coenzyme A oxidase 1	ACOX1	Q15067	Q15067	-0.224418	3	2	1	64.8	0.162541	3	2	0	68.6
Peroxisomal acyl-coenzyme A oxidase 3	ACOX3	O15254;O15254-2	O15254;O15254-2	-0.521846	3	4	2	12	0.306538	3	4	1	11.4
Low molecular weight phosphotyrosine protein phosphatase	ACP1	P24666;P24666-4;P24666-3;P24666-2	P24666;P24666-4;P24666-3;P24666-2	-0.258166	14	10	5	62.7	0.134746	16	10	4	58.9
Lysosomal acid phosphatase	ACP2	P11117;P11117-2	P11117	-0.42744	4	3	3	7.8	-0.0499095	4	4	2	9.5
Acyl-CoA synthetase family member 2, mitochondrial	ACSF2	Q96CM8-3;Q96CM8;Q96CM8-2;Q96CM8-4	Q96CM8-3;Q96CM8;Q96CM8-2;Q96CM8-4	0.128029	7	9	3	20.6	1.24848	7	9	3	24.1
Acyl-CoA synthetase family member 3, mitochondrial	ACSF3	Q4G176	Q4G176	-0.550275	3	3	2	6.1	0.0844561	3	3	1	7.5
Long-chain-fatty-acid--CoA ligase 1	ACSL1	P33121;P33121-2;P33121-3;Q9ULC5-4;Q9ULC5;Q9ULC5-3	P33121;P33121-2;P33121-3	-0.722944	35	32	12	55.7	-0.319387	35	35	7	58.7
Long-chain-fatty-acid--CoA ligase 3	ACSL3	O95573	O95573	-0.364868	69	41	21	72.1	0.245352	74	42	22	70
Long-chain-fatty-acid--CoA ligase 4	ACSL4	O60488-2;O60488	O60488-2;O60488	-0.861212	46	26	14	55.8	-0.397036	42	34	14	64
Acyl-coenzyme A synthetase ACSM1, mitochondrial	ACSM1	Q08AH1-2;Q08AH1	Q08AH1-2;Q08AH1	-1.29992	3	1	0	4.4	-1.0018	3	1	0	4.4
Acetyl-coenzyme A synthetase 2-like, mitochondrial	ACSS1	Q9NUB1-2;Q9NUB1;Q9NUB1-3;Q9NUB1-4	Q9NUB1-2;Q9NUB1;Q9NUB1-3;Q9NUB1-4	0.0113525	15	16	7	34.9	0.243421	11	11	5	28.2
Actin, cytoplasmic 1;Actin, cytoplasmic 1, N-terminally processed	ACTB	P60709;Q6S8J3;P63267-2;A5A3E0;P0CG38;Q9BYX7;P0CG39	P60709	0.357383	8	2	3	98.4	0.481545	5	3	0	98.4
Actin, alpha cardiac muscle 1;Actin, alpha skeletal muscle;Actin, gamma-enteric smooth muscle;Actin, aortic smooth muscle	ACTC1;ACTA1;ACTG2;ACTA2	P68032;P68133;P63267;P62736	P68032;P68133;P63267;P62736	0.104068	11	3	0	44.3	0.34408	18	4	3	44.3
Actin, cytoplasmic 2;Actin, cytoplasmic 2, N-terminally processed	ACTG1	P63261	P63261	0.0839282	294	3	77	98.4	0.423217	265	3	82	98.4
Actin-like protein 6A	ACTL6A	O96019;O94805	O96019	-0.294827	7	0	2	25.6	-0.00475299	10	1	4	38.7
Alpha-actinin-1	ACTN1	P12814;P12814-3;P12814-2;P12814-4;P35609	P12814;P12814-3;P12814-2;P12814-4	-0.422617	58	39	16	71.9	0.168415	59	42	15	73.8
Alpha-actinin-4	ACTN4	O43707;O43707-2;O43707-3	O43707;O43707-2;O43707-3	-0.336555	153	60	40	85.3	0.235127	155	58	38	85.6
Alpha-centractin	ACTR1A	P61163	P61163	-0.583679	10	8	2	42.6	0.220581	8	4	1	35.9
Disintegrin and metalloproteinase domain-containing protein 10	ADAM10	O14672;O14672-2	O14672	-0.67618	36	32	7	50.1	-0.172359	41	33	11	52.9
Disintegrin and metalloproteinase domain-containing protein 15	ADAM15	Q13444-2;Q13444-12;Q13444-5;Q13444-4;Q13444-3;Q13444;Q13444-10;Q13444-9;Q13444-8;Q13444-7;Q13444-6;Q13444-13;Q13444-11	Q13444-2;Q13444-12;Q13444-5;Q13444-4;Q13444-3;Q13444;Q13444-10;Q13444-9;Q13444-8;Q13444-7;Q13444-6;Q13444-13;Q13444-11	-1.53525	19	19	12	34.8	-1.03858	18	17	7	29.2
Disintegrin and metalloproteinase domain-containing protein 17	ADAM17	P78536;P78536-2	P78536;P78536-2	-0.551458	16	14	5	23.5	-0.190046	11	11	4	24.5
Disintegrin and metalloproteinase domain-containing protein 9	ADAM9	Q13443;Q13443-2	Q13443;Q13443-2	-0.998414	16	13	5	25.3	-0.209266	15	11	4	20.8
Double-stranded RNA-specific adenosine deaminase	ADAR	P55265-5;P55265;P55265-4;P55265-3;P55265-2	P55265-5;P55265;P55265-4;P55265-3;P55265-2	-0.30463	9	11	3	20	-0.101784	10	10	2	16.4
Atypical kinase ADCK3, mitochondrial	ADCK3	Q8NI60;Q8NI60-3;Q8NI60-4;Q8NI60-2	Q8NI60;Q8NI60-3;Q8NI60-4	-0.310898	13	11	3	24.7	0.244942	14	11	3	23.5
AarF domain-containing protein kinase 4	ADCK4	Q96D53;Q96D53-2	Q96D53;Q96D53-2	-0.43084	13	12	4	36.8	-0.0909888	13	13	5	37.9
Adenylate cyclase type 3	ADCY3	O60266;O60266-2	O60266;O60266-2	-0.782744	3	3	1	3.6	0.37187	3	4	1	5.3
Adenylate cyclase type 9	ADCY9	O60503	O60503	-0.686499	11	11	3	13.3	-0.113834	14	14	5	16.9
Alpha-adducin	ADD1	P35611-2;P35611-4;P35611;P35611-6;P35611-3;P35611-5	P35611-2;P35611-4;P35611;P35611-6;P35611-3;P35611-5	-0.281193	18	15	6	37.1	0.194064	17	16	5	38.4
Gamma-adducin	ADD3	Q9UEY8-2;Q9UEY8	Q9UEY8-2;Q9UEY8	-0.140635	8	10	3	25.1	0.601978	10	12	3	25.2
Activity-dependent neuroprotector homeobox protein	ADNP	Q9H2P0	Q9H2P0	-0.353211	33	31	10	42.1	0.029647	36	33	8	44.9
ADP-dependent glucokinase	ADPGK	Q9BRR6-2;Q9BRR6;Q9BRR6-5;Q9BRR6-3;Q9BRR6-4;Q9BRR6-6	Q9BRR6-2;Q9BRR6	-0.18372	34	23	2	63.3	0.191228	36	22	5	54.4
Poly(ADP-ribose) glycohydrolase ARH3	ADPRHL2	Q9NX46	Q9NX46	-0.47909	5	6	1	25.6	-0.103128	5	6	1	24.2
Proteasomal ubiquitin receptor ADRM1	ADRM1	Q16186	Q16186	-1.22661	4	4	3	17.9	0.297076	5	5	4	19.7
AF4/FMR2 family member 1	AFF1	P51825;P51825-3;P51825-2	P51825;P51825-3;P51825-2	-1.37508	2	2	1	2	-0.146264	3	3	2	4.6
AF4/FMR2 family member 4	AFF4	Q9UHB7;Q9UHB7-2;Q9UHB7-3	Q9UHB7;Q9UHB7-2	-0.493297	18	17	7	22.3	-0.213876	24	24	8	29.8
AFG3-like protein 2	AFG3L2	Q9Y4W6	Q9Y4W6	-0.602635	74	47	22	47.7	-0.0858326	70	48	16	51.8
Acylglycerol kinase, mitochondrial	AGK	Q53H12;Q53H12-2	Q53H12	-0.328725	49	30	11	66.6	0.115848	41	27	7	61.6
Glycogen debranching enzyme;4-alpha-glucanotransferase;Amylo-alpha-1,6-glucosidase	AGL	P35573;P35573-2;P35573-3	P35573;P35573-2;P35573-3	-0.539624	6	9	3	9.7	0.035668	9	12	1	12
1-acyl-sn-glycerol-3-phosphate acyltransferase alpha	AGPAT1	Q99943	Q99943	-0.0147619	7	5	2	27.9	0.412865	13	7	5	41.3
1-acyl-sn-glycerol-3-phosphate acyltransferase beta	AGPAT2	O15120;O15120-2	O15120;O15120-2	-0.122963	8	7	1	35.3	0.409738	9	9	2	46.4
1-acyl-sn-glycerol-3-phosphate acyltransferase epsilon	AGPAT5	Q9NUQ2	Q9NUQ2	-0.764444	21	15	5	54.1	-0.541416	15	13	5	48.9
Glycerol-3-phosphate acyltransferase 4	AGPAT6	Q86UL3	Q86UL3	-0.932884	12	8	6	26.3	-0.372618	9	5	4	19.1
Glycerol-3-phosphate acyltransferase 3	AGPAT9	Q53EU6	Q53EU6	-0.813246	4	5	2	20	-0.273456	3	3	1	11.5
Alkyldihydroxyacetonephosphate synthase, peroxisomal	AGPS	O00116	O00116	-0.148193	84	52	16	69.6	0.234041	79	47	16	70.2
Agrin;Agrin N-terminal 110 kDa subunit;Agrin C-terminal 110 kDa subunit;Agrin C-terminal 90 kDa fragment;Agrin C-terminal 22 kDa fragment	AGRN	O00468-6;O00468-7;O00468-3;O00468-5;O00468-4;O00468;O00468-2	O00468-6;O00468-7;O00468-3;O00468-5;O00468-4;O00468;O00468-2	-0.376096	37	37	6	27.7	0.303703	55	52	14	38.3
Type-1 angiotensin II receptor-associated protein	AGTRAP	Q6RW13;Q6RW13-2;Q6RW13-4;Q6RW13-3;Q6RW13-5	Q6RW13;Q6RW13-2	-0.275262	7	4	4	34.6	0.189812	11	5	3	36.5
Adenosylhomocysteinase	AHCY	P23526;P23526-2	P23526;P23526-2	-0.301124	7	5	1	13.7	0.149136	7	6	3	17.4
Putative adenosylhomocysteinase 2	AHCYL1	O43865;O43865-2	O43865;O43865-2	-0.232922	13	5	3	22.8	0.206329	14	6	3	35.7
Neuroblast differentiation-associated protein AHNAK	AHNAK	Q09666;Q09666-2	Q09666	-0.733963	256	208	54	61	-0.0568609	273	225	65	65
Axin interactor, dorsalization-associated protein	AIDA	Q96BJ3;Q96BJ3-3;Q96BJ3-2	Q96BJ3;Q96BJ3-3	-0.555333	19	15	12	61.1	0.237422	16	12	8	54.6
Apoptosis-inducing factor 1, mitochondrial	AIFM1	O95831;O95831-3;O95831-2;O95831-5;O95831-4;O95831-6	O95831;O95831-3;O95831-2	-0.207978	102	44	25	72.6	0.334298	97	48	21	71.9
Apoptosis-inducing factor 2	AIFM2	Q9BRQ8;Q9BRQ8-2	Q9BRQ8;Q9BRQ8-2	-0.0760674	10	9	3	35.9	0.576024	8	8	0	32.7
Androgen-induced gene 1 protein	AIG1	Q9NVV5-3;Q9NVV5-2;Q9NVV5;Q9NVV5-4;Q9NVV5-6;Q9NVV5-5	Q9NVV5-3;Q9NVV5-2;Q9NVV5;Q9NVV5-4;Q9NVV5-6;Q9NVV5-5	-0.399692	7	3	3	29	0.359176	10	8	2	58.6
Aminoacyl tRNA synthase complex-interacting multifunctional protein 1;Endothelial monocyte-activating polypeptide 2	AIMP1	Q12904;Q12904-2	Q12904;Q12904-2	-0.427091	16	14	2	63.8	0.101629	17	13	6	62.5
Aminoacyl tRNA synthase complex-interacting multifunctional protein 2	AIMP2	Q13155;Q13155-2	Q13155;Q13155-2	-0.495227	14	11	4	56.6	-0.194213	20	13	10	66.2
Adenylate kinase 2, mitochondrial;Adenylate kinase 2, mitochondrial, N-terminally processed	AK2	P54819-2;P54819-5	P54819-2;P54819-5	-0.537361	136	4	37	88.8	-0.0557509	122	4	34	84.5
Adenylate kinase 2, mitochondrial;Adenylate kinase 2, mitochondrial, N-terminally processed	AK2	P54819;P54819-6;P54819-3;P54819-4	P54819;P54819-6;P54819-3;P54819-4	-0.153479	5	4	1	89.1	0.220026	5	3	0	84.9
GTP:AMP phosphotransferase AK3, mitochondrial	AK3	Q9UIJ7;Q9UIJ7-2;Q9UIJ7-3	Q9UIJ7;Q9UIJ7-2;Q9UIJ7-3	-0.747415	50	24	13	78.4	-0.0941009	53	25	17	78
Adenylate kinase 4, mitochondrial	AK4	P27144	P27144	-0.189483	29	13	7	64.1	0.508383	32	12	9	64.1
A-kinase anchor protein 1, mitochondrial	AKAP1	Q92667;Q92667-2	Q92667;Q92667-2	-0.715936	52	42	10	58.3	-0.199876	55	45	13	68.2
A-kinase anchor protein 12	AKAP12	Q02952;Q02952-3;Q02952-2	Q02952;Q02952-3;Q02952-2	-0.709009	123	81	6	70.8	0.314589	125	81	7	64.9
A-kinase anchor protein 17A	AKAP17A	Q02040-2;Q02040-3;Q02040	Q02040-2;Q02040-3;Q02040	0.0993626	3	3	1	12.5	0.425579	2	2	0	9.4
A-kinase anchor protein 8	AKAP8	O43823	O43823	-0.528802	4	4	0	11	-0.0945064	4	3	1	10.5
A-kinase anchor protein 8-like	AKAP8L	Q9ULX6;Q9ULX6-2	Q9ULX6;Q9ULX6-2	0.000721115	3	5	0	9.6	0.00433467	3	5	0	11.1
Alcohol dehydrogenase [NADP(+)]	AKR1A1	P14550	P14550	0.0617071	2	3	0	13.8	1.00486	2	5	1	21.8
Aldose reductase	AKR1B1	P15121;O60218;C9JRZ8;C9JRZ8-2	P15121	0.0479571	10	10	1	48.1	0.726687	12	12	4	52.5
Aflatoxin B1 aldehyde reductase member 2	AKR7A2	O43488;Q8NHP1;O95154	O43488	-0.320955	11	10	4	40.1	0.00311966	12	12	4	46.2
5-aminolevulinate synthase, nonspecific, mitochondrial	ALAS1	P13196	P13196	-0.879834	10	11	2	25.9	-0.427713	13	14	3	34.4
CD166 antigen	ALCAM	Q13740;Q13740-2;Q13740-3	Q13740;Q13740-2	0.151729	7	7	2	15.4	0.481465	10	9	3	18
Aldehyde dehydrogenase family 16 member A1	ALDH16A1	Q8IZ83;Q8IZ83-3;Q8IZ83-2	Q8IZ83;Q8IZ83-3	-0.354372	8	9	3	16	0.284493	7	4	1	7.2
Delta-1-pyrroline-5-carboxylate synthase;Glutamate 5-kinase;Gamma-glutamyl phosphate reductase	ALDH18A1	P54886;P54886-2	P54886;P54886-2	-0.350762	172	60	45	78.6	0.0946336	163	58	21	78.9
Aldehyde dehydrogenase X, mitochondrial	ALDH1B1	P30837;P05091-2;P47895;P05091;O94788-4;O94788-2;O94788-3;P00352;O94788	P30837	-0.0434675	86	54	16	82.8	0.490517	89	51	23	78.7
Fatty aldehyde dehydrogenase	ALDH3A2	P51648;P51648-2;P43353-2;P30838;P43353	P51648;P51648-2	-0.596732	55	21	11	55.5	-0.1038	48	23	9	53.6
Delta-1-pyrroline-5-carboxylate dehydrogenase, mitochondrial	ALDH4A1	P30038;P30038-2;P30038-3	P30038;P30038-2;P30038-3	-0.180659	42	23	13	61.5	0.218447	30	22	10	54.9
Succinate-semialdehyde dehydrogenase, mitochondrial	ALDH5A1	P51649;P51649-2	P51649;P51649-2	-0.363642	19	16	2	47.5	0.310218	20	16	2	47.5
Methylmalonate-semialdehyde dehydrogenase [acylating], mitochondrial	ALDH6A1	Q02252;Q02252-2	Q02252;Q02252-2	0.014641	37	32	12	75.9	0.590528	30	26	4	67.9
Alpha-aminoadipic semialdehyde dehydrogenase	ALDH7A1	P49419-2;P49419;P49419-4	P49419-2;P49419;P49419-4	-0.407746	43	32	8	76.7	0.119072	42	32	13	76.3
4-trimethylaminobutyraldehyde dehydrogenase	ALDH9A1	P49189;P49189-3;P49189-2	P49189;P49189-3;P49189-2	-0.587598	24	23	7	66.4	-0.178492	25	23	7	65.2
Fructose-bisphosphate aldolase A	ALDOA	P04075;P04075-2;P09972;P05062	P04075;P04075-2	-0.284423	21	18	3	64.8	0.292405	20	17	4	59.1
Chitobiosyldiphosphodolichol beta-mannosyltransferase	ALG1	Q9BT22;Q9BT22-2;Q6GMV1	Q9BT22;Q9BT22-2	-0.645909	14	9	2	23.5	0.0138585	13	11	1	25.6
Dol-P-Glc:Glc(2)Man(9)GlcNAc(2)-PP-Dol alpha-1,2-glucosyltransferase;Putative Dol-P-Glc:Glc(2)Man(9)GlcNAc(2)-PP-Dol alpha-1,2-glucosyltransferase	ALG10;ALG10B	Q5BKT4;Q5I7T1	Q5BKT4;Q5I7T1	-0.0068256	10	12	3	26.2	0.569693	12	11	4	22.6
GDP-Man:Man(3)GlcNAc(2)-PP-Dol alpha-1,2-mannosyltransferase	ALG11	Q2TAA5	Q2TAA5	-0.670773	6	8	1	28.7	-0.0194885	5	4	3	15.9
Dol-P-Man:Man(7)GlcNAc(2)-PP-Dol alpha-1,6-mannosyltransferase	ALG12	Q9BV10	Q9BV10	-0.267427	7	6	3	24.2	0.149617	9	9	3	31.4
Putative bifunctional UDP-N-acetylglucosamine transferase and deubiquitinase ALG13	ALG13	Q9NP73-2;Q9NP73;Q9NP73-3	Q9NP73-2;Q9NP73	-0.206129	12	8	1	57	0.188743	11	8	1	57
UDP-N-acetylglucosamine transferase subunit ALG14 homolog	ALG14	Q96F25	Q96F25	-0.13622	3	4	0	26.9	0.233973	3	2	1	17.6
Alpha-1,3/1,6-mannosyltransferase ALG2	ALG2	Q9H553;Q9H553-2	Q9H553;Q9H553-2	-0.285988	15	16	4	52.9	-0.00547193	13	15	5	46.6
Dol-P-Man:Man(5)GlcNAc(2)-PP-Dol alpha-1,3-mannosyltransferase	ALG3	Q92685;Q92685-2	Q92685;Q92685-2	-0.215094	4	6	1	17.4	0.195005	5	7	1	21.7
Dolichyl-phosphate beta-glucosyltransferase	ALG5	Q9Y673;Q9Y673-2	Q9Y673;Q9Y673-2	-0.798441	33	21	16	50.6	-0.315566	25	21	5	49.4
Dolichyl pyrophosphate Man9GlcNAc2 alpha-1,3-glucosyltransferase	ALG6	Q9Y672	Q9Y672	0.12618	3	3	2	6.5	0.0359046	3	3	2	6.3
Probable dolichyl pyrophosphate Glc1Man9GlcNAc2 alpha-1,3-glucosyltransferase	ALG8	Q9BVK2;Q9BVK2-2	Q9BVK2;Q9BVK2-2	-0.267774	7	6	3	19.8	-0.0839282	6	7	1	19
Alpha-1,2-mannosyltransferase ALG9	ALG9	Q9H6U8;Q9H6U8-3;Q9H6U8-2;Q9H6U8-4	Q9H6U8;Q9H6U8-3;Q9H6U8-2;Q9H6U8-4	-0.674107	8	7	3	16.7	-0.0382958	10	9	0	19.5
Alpha-ketoglutarate-dependent dioxygenase alkB homolog 7, mitochondrial	ALKBH7	Q9BT30	Q9BT30	-0.135348	7	7	0	51.1	0.317642	9	8	2	59.7
Alkaline phosphatase, tissue-nonspecific isozyme	ALPL	P05186-2;P05186-3;P05186	P05186-2;P05186-3;P05186	-0.905926	4	4	2	16.1	-0.172103	4	4	2	16.3
THO complex subunit 4	ALYREF	Q86V81	Q86V81	-0.372076	57	15	9	50.6	-0.0117819	59	16	14	50.6
E3 ubiquitin-protein ligase AMFR	AMFR	Q9UKV5	Q9UKV5	-1.11011	24	16	8	34.5	-0.529771	14	15	1	35.9
Anaphase-promoting complex subunit 1	ANAPC1	Q9H1A4	Q9H1A4	-0.536378	8	9	2	8.6	-0.0961269	9	9	3	7
Anaphase-promoting complex subunit 7	ANAPC7	Q9UJX3-2;Q9UJX3	Q9UJX3-2;Q9UJX3	-0.142799	4	5	2	14.2	-0.316841	3	3	2	7.4
Ankyrin-2	ANK2	Q01484-5;Q01484-2;Q01484	Q01484-5;Q01484-2;Q01484	-1.57488	2	3	2	3.7	-1.07211	2	3	1	3.2
Ankyrin-3	ANK3	Q12955;Q12955-6;Q12955-5;Q12955-4;Q12955-7	Q12955;Q12955-6;Q12955-5;Q12955-4;Q12955-7	-0.263975	12	11	5	4.2	0.329613	6	9	2	3.5
Ankyrin repeat and LEM domain-containing protein 2	ANKLE2	Q86XL3;Q86XL3-2;Q86XL3-3	Q86XL3;Q86XL3-2	-0.431092	37	31	10	47.9	0.115019	40	36	12	53.6
Ankyrin repeat domain-containing protein 11	ANKRD11	Q6UB99	Q6UB99	-0.00510176	9	12	1	8.3	0.464007	10	10	2	6.5
Serine/threonine-protein phosphatase 6 regulatory ankyrin repeat subunit A	ANKRD28	O15084;O15084-4;O15084-1;O15084-2	O15084;O15084-4;O15084-1;O15084-2	-0.575873	4	4	0	6	0.0110644	5	5	0	7.8
Ankyrin repeat domain-containing protein 46	ANKRD46	Q86W74-2;Q86W74	Q86W74-2;Q86W74	-0.520707	5	4	0	31.6	-0.195852	2	2	0	11.8
Ankyrin repeat domain-containing protein 62	ANKRD62	A6NC57-2;A6NC57	A6NC57-2;A6NC57	2.05269	2	1	2	1.7	-1.36547	2	2	2	2.8
Actin-binding protein anillin	ANLN	Q9NQW6-2;Q9NQW6	Q9NQW6-2;Q9NQW6	-0.480961	4	4	2	5.7	-0.42707	4	4	2	5.4
Anoctamin-10	ANO10	Q9NW15;Q9NW15-2;Q9NW15-3;Q9NW15-4;Q9NW15-5	Q9NW15;Q9NW15-2;Q9NW15-3;Q9NW15-4;Q9NW15-5	-0.572973	8	7	2	13.9	0.105582	11	10	3	21.2
Anoctamin-6	ANO6	Q4KMQ2;Q4KMQ2-3;Q4KMQ2-4;Q4KMQ2-2	Q4KMQ2;Q4KMQ2-3;Q4KMQ2-4;Q4KMQ2-2	-0.485014	18	18	6	26.4	0.0402743	19	16	7	23.6
Acidic leucine-rich nuclear phosphoprotein 32 family member A	ANP32A	P39687;O95626;O43423	P39687	-0.386487	8	5	2	35.7	0.115379	6	6	1	35.3
Acidic leucine-rich nuclear phosphoprotein 32 family member B	ANP32B	Q92688-2;Q92688	Q92688-2;Q92688	-0.374842	5	5	1	35.9	-0.108759	6	6	1	28.7
Aminopeptidase N	ANPEP	P15144	P15144	-0.732332	17	19	5	26.6	-0.0451634	22	19	5	29.4
Anthrax toxin receptor 1	ANTXR1	Q9H6X2-5;Q9H6X2;Q9H6X2-3;Q9H6X2-4;Q9H6X2-6;Q9H6X2-2	Q9H6X2-5;Q9H6X2;Q9H6X2-3;Q9H6X2-4;Q9H6X2-6;Q9H6X2-2	-0.417772	3	4	1	8.5	-0.649753	2	2	1	6.8
Annexin A1	ANXA1	P04083	P04083	-1.5012	4	4	4	19.1	-2.32438	5	5	4	19.4
Annexin A2;Putative annexin A2-like protein	ANXA2;ANXA2P2	P07355;P07355-2;A6NMY6	P07355;P07355-2;A6NMY6	-0.512678	42	24	8	68.1	-0.0871912	44	29	12	69.6
Annexin A5	ANXA5	P08758	P08758	-0.47285	4	6	1	22.2	-0.319502	6	5	3	21.6
Annexin A6	ANXA6	P08133-2;P08133	P08133-2;P08133	-0.128283	3	3	1	5.3	0.658014	2	4	1	8.9
AP-1 complex subunit beta-1	AP1B1	Q10567-2;Q10567	Q10567-2;Q10567	-0.776207	17	1	2	43.8	-0.231555	19	1	2	48.1
AP-1 complex subunit gamma-1	AP1G1	O43747;O43747-2	O43747;O43747-2	-1.21662	15	15	7	25.2	-0.662388	10	10	2	18.7
AP-1 complex subunit mu-1	AP1M1	Q9BXS5;Q9BXS5-2;Q9Y6Q5;Q9Y6Q5-2	Q9BXS5;Q9BXS5-2	-1.18728	12	11	7	32.9	-0.339707	13	13	4	41.1
AP-1 complex subunit sigma-1A	AP1S1	P61966;P61966-2	P61966;P61966-2	-1.25013	5	5	1	36.1	-0.708849	9	6	2	44.3
AP-1 complex subunit sigma-2	AP1S2	P56377;P56377-2	P56377;P56377-2	-1.19734	3	3	2	26.8	-0.854634	4	3	2	26.8
AP-1 complex subunit sigma-3	AP1S3	Q96PC3-3;Q96PC3-4;Q96PC3;Q96PC3-2	Q96PC3-3;Q96PC3-4;Q96PC3;Q96PC3-2	-1.03792	3	3	3	27.9	-0.124725	2	2	0	18.3
AP-2 complex subunit alpha-1	AP2A1	O95782-2;O95782	O95782-2;O95782	-0.45593	31	25	13	41.4	0.132151	25	23	9	46.4
AP-2 complex subunit alpha-2	AP2A2	O94973	O94973	-0.302084	34	1	10	45.7	0.173921	35	1	7	45.5
AP-2 complex subunit beta	AP2B1	P63010-2;P63010;P63010-3	P63010-2;P63010;P63010-3	-0.453676	68	36	17	65.1	0.0480543	59	32	13	58.7
AP-2 complex subunit mu	AP2M1	Q96CW1;Q96CW1-2	Q96CW1;Q96CW1-2	-0.295217	24	19	5	55.6	0.168998	22	18	6	49.2
AP-2 complex subunit sigma	AP2S1	P53680;P53680-2	P53680;P53680-2	-0.316187	11	7	3	44.4	0.145366	12	7	3	44.4
AP-3 complex subunit delta-1	AP3D1	O14617;O14617-5;O14617-4;O14617-2;O14617-3	O14617;O14617-5;O14617-4;O14617-2;O14617-3	-0.434617	10	10	2	13.8	0.278251	9	10	2	13.9
Amyloid beta A4 precursor protein-binding family B member 2	APBB2	Q92870-2;Q92870;Q92870-4;Q92870-3	Q92870-2;Q92870;Q92870-4;Q92870-3	0.066537	2	3	1	5.8	-1.07936	2	2	1	3.1
Adenomatous polyposis coli protein	APC	P25054;P25054-2;P25054-3	P25054;P25054-2;P25054-3	-0.414787	15	14	5	7.9	0.0146599	15	14	4	8.2
DNA-(apurinic or apyrimidinic site) lyase;DNA-(apurinic or apyrimidinic site) lyase, mitochondrial	APEX1	P27695	P27695	-0.243147	20	16	2	60.4	0.212785	21	16	4	55.3
Gamma-secretase subunit APH-1A	APH1A	Q96BI3;Q96BI3-2;Q96BI3-3	Q96BI3;Q96BI3-2;Q96BI3-3	-0.797614	3	4	1	17	-0.0582473	3	4	0	17
Apoptosis inhibitor 5	API5	Q9BZZ5;Q9BZZ5-3;Q9BZZ5-6;Q9BZZ5-1	Q9BZZ5;Q9BZZ5-3;Q9BZZ5-6;Q9BZZ5-1	-0.343531	41	0	10	52.5	-0.032524	46	1	17	52.7
Amyloid-like protein 2	APLP2	Q06481-3;Q06481-6;Q06481;Q06481-5;Q06481-4;Q06481-2	Q06481-3;Q06481-6;Q06481;Q06481-5;Q06481-4;Q06481-2	-0.802638	21	14	7	23.6	-0.566572	16	12	3	18.4
Adipocyte plasma membrane-associated protein	APMAP	Q9HDC9;Q9HDC9-2	Q9HDC9;Q9HDC9-2	-0.37992	60	36	15	73.6	-0.0216219	57	34	15	70.9
NAD(P)H-hydrate epimerase	APOA1BP	Q8NCW5;Q8NCW5-2	Q8NCW5;Q8NCW5-2	-0.657855	21	14	6	59.4	-0.00388998	21	15	5	64.9
Apolipoprotein E	APOE	P02649	P02649	-0.913841	14	9	7	42.6	0.00904522	12	9	6	41.6
Apolipoprotein L2	APOL2	Q9BQE5	Q9BQE5	-0.806317	2	3	1	18.1	-0.0430645	3	4	0	21.4
Apolipoprotein O	APOO	Q9BUR5;Q9BUR5-2	Q9BUR5;Q9BUR5-2	0.0448837	56	22	19	87.4	0.587229	58	20	18	82.3
MICOS complex subunit MIC27	APOOL	Q6UXV4	Q6UXV4	-0.0568513	33	18	5	67.2	0.483218	33	20	2	67.5
Apoptogenic protein 1, mitochondrial	APOPT1	Q96IL0;Q96IL0-2	Q96IL0	-0.340879	5	6	0	35	0.207361	6	6	0	29.1
Amyloid beta A4 protein;N-APP;Soluble APP-alpha;Soluble APP-beta;C99;Beta-amyloid protein 42;Beta-amyloid protein 40;C83;P3(42);P3(40);C80;Gamma-secretase C-terminal fragment 59;Gamma-secretase C-terminal fragment 57;Gamma-secretase C-terminal fragment 50;C31	APP	P05067-11;P05067-8;P05067;P05067-7;P05067-9;P05067-4;P05067-6;P05067-10;P05067-3;P05067-5;P05067-2	P05067-11;P05067-8;P05067;P05067-7;P05067-9;P05067-4;P05067-6;P05067-10;P05067-3;P05067-5	-0.185802	35	20	10	30.7	0.149105	35	26	8	40.9
Intron-binding protein aquarius	AQR	O60306	O60306	-0.477322	73	61	21	54.5	-0.0522768	80	67	13	59.3
Coatomer subunit delta	ARCN1	P48444;P48444-2	P48444;P48444-2	-0.424804	22	19	3	36.8	0.0238271	21	19	5	39.5
ADP-ribosylation factor 1;ADP-ribosylation factor 3	ARF1;ARF3	P84077;P61204;P61204-2	P84077;P61204	-0.504878	40	15	7	86.7	-0.259423	58	16	16	86.7
ADP-ribosylation factor 4	ARF4	P18085	P18085	-0.136062	19	11	3	83.3	0.162041	25	14	3	82.2
ADP-ribosylation factor 5	ARF5	P84085	P84085	-0.296191	5	7	0	80	0.0229179	9	9	2	81.1
ADP-ribosylation factor 6	ARF6	P62330	P62330	-0.605135	11	9	2	70.3	-0.266157	14	11	2	70.9
ADP-ribosylation factor GTPase-activating protein 1	ARFGAP1	Q8N6T3;Q8N6T3-5;Q8N6T3-2;Q8N6T3-4;Q8N6T3-3	Q8N6T3;Q8N6T3-5;Q8N6T3-2;Q8N6T3-4;Q8N6T3-3	-0.395891	16	16	1	45.1	0.220782	15	16	1	47.3
Arfaptin-1	ARFIP1	P53367-2;P53367;P53367-3	P53367-2;P53367;P53367-3	0.312781	4	4	3	24.6	-1.89519	3	4	1	19.1
Arfaptin-2	ARFIP2	P53365-2;P53365-3;P53365	P53365-2;P53365-3;P53365	-0.525268	5	5	1	31.6	-0.00604658	5	5	1	32
ADP-ribosylation factor-related protein 1	ARFRP1	Q13795;Q13795-3;Q13795-4;Q13795-2	Q13795;Q13795-3	-0.431442	3	3	1	15.4	-0.0426443	2	2	0	9
Arginase-2, mitochondrial	ARG2	P78540	P78540	-0.133037	17	16	3	73.2	0.422153	24	21	6	76.6
Arginine and glutamate-rich protein 1	ARGLU1	Q9NWB6;Q9NWB6-2;Q9NWB6-3	Q9NWB6;Q9NWB6-2;Q9NWB6-3	-0.30004	2	2	0	7.7	-0.0746424	2	2	0	7.7
Rho GDP-dissociation inhibitor 1	ARHGDIA	P52565;P52565-2	P52565;P52565-2	-0.54332	7	6	3	58.3	0.0636051	8	5	5	51.5
Rho guanine nucleotide exchange factor 2	ARHGEF2	Q92974-3;Q92974-2;Q92974	Q92974-3;Q92974-2;Q92974	-0.557985	5	4	1	7.2	0.302849	3	3	1	5.4
AT-rich interactive domain-containing protein 1A	ARID1A	O14497;O14497-3;O14497-2	O14497;O14497-3;O14497-2	-0.977639	2	2	1	1.2	-0.024036	2	2	1	1.9
AT-rich interactive domain-containing protein 2	ARID2	Q68CP9-3;Q68CP9	Q68CP9-3;Q68CP9	-0.699349	9	9	2	8.8	-0.0701146	9	9	1	7.2
AT-rich interactive domain-containing protein 3B	ARID3B	Q8IVW6;Q8IVW6-4;Q8IVW6-3	Q8IVW6;Q8IVW6-4;Q8IVW6-3	-0.419237	9	8	1	29.1	-0.0404014	7	6	1	20.5
AT-rich interactive domain-containing protein 4B	ARID4B	Q4LE39-3;Q4LE39-2;Q4LE39;Q4LE39-4	Q4LE39-3;Q4LE39-2;Q4LE39	-0.623799	6	7	3	7.8	-0.0471196	3	3	2	2.9
ADP-ribosylation factor-like protein 1	ARL1	P40616-2;P40616	P40616-2;P40616	-0.412577	22	11	9	73.8	-0.0890913	33	17	13	91.5
ADP-ribosylation factor-like protein 15	ARL15	Q9NXU5	Q9NXU5	-1.1909	9	7	1	51.5	-0.676177	8	8	1	58.3
ADP-ribosylation factor-like protein 2	ARL2	P36404;P36404-2	P36404;P36404-2	0.150949	18	14	3	65.2	0.561175	17	12	5	59.2
ADP-ribosylation factor-like protein 6-interacting protein 1	ARL6IP1	Q15041;Q15041-2;Q15041-3	Q15041;Q15041-2;Q15041-3	-0.282562	17	7	5	36.5	0.118727	17	8	3	41.4
PRA1 family protein 3	ARL6IP5	O75915	O75915	-0.595424	44	13	14	38.3	-0.0238941	34	10	8	36.7
ADP-ribosylation factor-like protein 6-interacting protein 6	ARL6IP6	Q8N6S5	Q8N6S5	-0.325991	7	6	2	44.7	0.215295	6	6	1	47.3
ADP-ribosylation factor-like protein 8A	ARL8A	Q96BM9	Q96BM9	-0.684596	9	7	2	71	-0.06226	10	6	4	60.8
ADP-ribosylation factor-like protein 8B	ARL8B	Q9NVJ2;Q9NVJ2-2	Q9NVJ2	-0.627672	41	6	9	74.2	-0.190299	39	8	6	79.6
Armadillo repeat-containing protein 1	ARMC1	Q9NVT9;Q9NVT9-2	Q9NVT9	-0.683785	30	20	8	79.1	-0.024036	23	16	3	76.2
Armadillo repeat-containing protein 10	ARMC10	Q8N2F6-4;Q8N2F6-2;Q8N2F6-6;Q8N2F6-5	Q8N2F6-4;Q8N2F6-2;Q8N2F6-6;Q8N2F6-5	-0.0199454	10	1	1	51	0.400358	14	1	3	62.2
Armadillo repeat-containing X-linked protein 3	ARMCX3	Q9UH62	Q9UH62	-0.162299	27	18	8	68.1	0.211632	21	18	4	67.3
Actin-related protein 2/3 complex subunit 1B	ARPC1B	O15143;Q92747-2;Q92747	O15143	0.54666	3	4	1	14.2	0.121549	5	4	2	18.5
Actin-related protein 2/3 complex subunit 2	ARPC2	O15144	O15144	0.0524158	2	2	0	10.3	0.189121	3	3	0	16.7
Actin-related protein 2/3 complex subunit 3	ARPC3	O15145	O15145	-0.201908	4	3	0	21.9	0.138299	5	5	0	33.1
Actin-related protein 2/3 complex subunit 4	ARPC4	P59998;P59998-3;P59998-2;P59998-4	P59998;P59998-3;P59998-2;P59998-4	0.115166	3	3	0	16.1	0.41598	4	4	0	23.2
Beta-arrestin-2	ARRB2	P32121;P32121-3;P32121-4;P32121-5;P32121-2	P32121;P32121-3;P32121-4;P32121-5;P32121-2	-0.515233	3	3	1	10.8	-0.0454429	4	4	1	17.1
Protein ARV1	ARV1	Q9H2C2	Q9H2C2	-1.07464	8	6	2	29.5	-0.62826	4	3	0	18.1
Acid ceramidase;Acid ceramidase subunit alpha;Acid ceramidase subunit beta	ASAH1	Q13510-2;Q13510;Q13510-3	Q13510-2;Q13510;Q13510-3	-1.17189	35	24	12	56.2	-0.551688	37	26	11	57.7
Activating signal cointegrator 1 complex subunit 2	ASCC2	Q9H1I8;Q9H1I8-3;Q9H1I8-2	Q9H1I8;Q9H1I8-3;Q9H1I8-2	-0.197004	6	7	1	13.1	0.138473	8	6	1	14.4
Activating signal cointegrator 1 complex subunit 3	ASCC3	Q8N3C0;Q8N3C0-4;Q8N3C0-3	Q8N3C0	-0.290127	45	45	17	33	0.283545	66	58	22	42.1
Set1/Ash2 histone methyltransferase complex subunit ASH2	ASH2L	Q9UBL3;Q9UBL3-3;Q9UBL3-2	Q9UBL3;Q9UBL3-3;Q9UBL3-2	-0.72812	7	8	3	21.5	0.0240177	8	7	3	17.8
ATPase ASNA1	ASNA1	O43681	O43681	-0.484348	30	20	4	79	0.0628665	29	19	6	76.7
Aspartyl/asparaginyl beta-hydroxylase	ASPH	Q12797-10;Q12797;Q12797-11;Q12797-5;Q12797-8;Q12797-2;Q12797-9;Q12797-6;Q12797-7;Q12797-4;Q12797-3	Q12797-10;Q12797	-0.26505	57	29	18	51.7	0.121957	47	25	15	46.4
Aspartate beta-hydroxylase domain-containing protein 2	ASPHD2	Q6ICH7	Q6ICH7	-0.311685	3	2	2	8.4	-0.264476	2	2	1	8.4
Protein asunder homolog	ASUN	Q9NVM9;Q9NVM9-2	Q9NVM9;Q9NVM9-2	-0.410121	3	4	2	6.1	0.0837526	3	3	2	6.1
Putative Polycomb group protein ASXL2	ASXL2	Q76L83;Q76L83-2	Q76L83;Q76L83-2	-0.242857	5	5	2	4.5	0.0165995	4	4	1	3.6
ATPase family AAA domain-containing protein 1	ATAD1	Q8NBU5;Q8NBU5-2	Q8NBU5;Q8NBU5-2	-0.307055	40	22	10	70.6	0.184884	41	23	10	72.9
ATPase family AAA domain-containing protein 3A	ATAD3A	Q9NVI7-2;Q9NVI7;Q9NVI7-3	Q9NVI7-2;Q9NVI7;Q9NVI7-3	-0.714562	98	21	32	61.4	-0.252173	88	18	26	56.3
ATPase family AAA domain-containing protein 3B	ATAD3B	Q5T9A4;Q5T9A4-3;Q5T9A4-2	Q5T9A4;Q5T9A4-3	-0.850558	45	19	18	66.7	-0.413811	46	17	13	65
Activating transcription factor 7-interacting protein 1	ATF7IP	Q6VMQ6-5;Q6VMQ6;Q6VMQ6-2;Q6VMQ6-4	Q6VMQ6-5;Q6VMQ6;Q6VMQ6-2;Q6VMQ6-4	-1.1457	10	10	10	13.2	-0.586981	12	13	5	15.9
Autophagy-related protein 9A	ATG9A	Q7Z3C6;Q7Z3C6-2;Q7Z3C6-3	Q7Z3C6;Q7Z3C6-2	-0.386431	9	8	2	16.3	0.296492	6	8	0	13.6
Bifunctional purine biosynthesis protein PURH;Phosphoribosylaminoimidazolecarboxamide formyltransferase;IMP cyclohydrolase	ATIC	P31939-2;P31939	P31939-2;P31939	0.508124	2	2	1	6.6	0.12455	2	3	1	9.3
Atlastin-1	ATL1	Q8WXF7-2;Q8WXF7	Q8WXF7-2;Q8WXF7	0.274649	11	8	4	24.2	0.903819	13	9	8	25
Atlastin-2	ATL2	Q8NHH9;Q8NHH9-5;Q8NHH9-2;Q8NHH9-4;Q8NHH9-3	Q8NHH9;Q8NHH9-5;Q8NHH9-2;Q8NHH9-4;Q8NHH9-3	-0.470589	26	18	10	48.5	0.0705272	21	18	7	48.5
Atlastin-3	ATL3	Q6DD88	Q6DD88	-0.504387	51	32	13	64.9	0.142226	48	40	7	71.3
Probable phospholipid-transporting ATPase VD	ATP10D	Q9P241;Q9P241-2	Q9P241;Q9P241-2	-0.986874	2	4	1	5.8	-0.698574	13	12	9	11.7
Probable phospholipid-transporting ATPase IH	ATP11A	P98196	P98196	-0.435632	4	3	0	5.6	0.00471082	2	2	1	4.3
Phospholipid-transporting ATPase IG	ATP11C	Q8NB49-3;Q8NB49-2;Q8NB49-4;Q8NB49	Q8NB49-3;Q8NB49-2;Q8NB49-4;Q8NB49	-0.127163	45	30	10	32.8	0.374804	37	29	7	29.6
Manganese-transporting ATPase 13A1	ATP13A1	Q9HD20;Q9HD20-2;Q9HD20-3	Q9HD20;Q9HD20-2	-0.367471	97	56	29	57.6	0.0537332	92	50	18	53.7
Probable cation-transporting ATPase 13A3	ATP13A3	Q9H7F0;Q9H7F0-2	Q9H7F0;Q9H7F0-2	-0.487884	8	8	2	13.1	-0.277152	9	11	1	16.6
Sodium/potassium-transporting ATPase subunit alpha-1	ATP1A1	P05023-4;P05023;P05023-3;P05023-2;P20648	P05023-4;P05023;P05023-3;P05023-2	-0.571	119	40	27	56	-0.172359	123	41	19	56
Sodium/potassium-transporting ATPase subunit alpha-3	ATP1A3	P13637;P13637-2;P13637-3;Q13733;P54707;P54707-2	P13637;P13637-2;P13637-3	-0.0621434	12	11	2	36.9	0.379639	11	11	2	37.5
Sodium/potassium-transporting ATPase subunit beta-1	ATP1B1	P05026-2;P05026	P05026-2;P05026	-0.414461	28	14	7	45.8	0.0996645	26	16	4	44.2
Sodium/potassium-transporting ATPase subunit beta-3	ATP1B3	P54709;P54709-2	P54709;P54709-2	-0.684387	54	20	9	49.5	-0.226755	53	22	9	53.8
Sarcoplasmic/endoplasmic reticulum calcium ATPase 2	ATP2A2	P16615;P16615-4;P16615-5;P16615-2;P16615-3	P16615;P16615-4;P16615-5;P16615-2;P16615-3	-0.392383	185	49	33	62.6	0.0314742	173	48	29	62.3
Plasma membrane calcium-transporting ATPase 1	ATP2B1	P20020-6;P20020;P20020-4;P20020-1;P20020-5;P20020-2	P20020-6;P20020;P20020-4;P20020-1;P20020-5;P20020-2	-0.59281	64	32	16	49.7	-0.218595	60	31	9	48
Plasma membrane calcium-transporting ATPase 4	ATP2B4	P23634-7;P23634-6;P23634-8;P23634;P23634-5;P23634-4;P23634-3;P23634-2	P23634-7;P23634-6;P23634-8;P23634;P23634-5;P23634-4;P23634-3;P23634-2	-0.47323	25	19	11	32	0.161621	26	20	11	36.1
Calcium-transporting ATPase type 2C member 1	ATP2C1	P98194-3;P98194-5;P98194-9;P98194-6;P98194-7;P98194-2;P98194-4;P98194;P98194-8	P98194-3;P98194-5;P98194-9;P98194-6;P98194-7;P98194-2;P98194-4;P98194;P98194-8	-0.227185	12	14	3	25.2	0.168966	14	16	4	29.5
ATP synthase subunit alpha, mitochondrial	ATP5F1A	P25705;P25705-2;P25705-3	P25705;P25705-2;P25705-3	-1.60713	252	68	129	85.7	-1.08706	232	57	94	80.8
ATP synthase subunit beta, mitochondrial	ATP5F1B	P06576	P06576	-1.55313	520	79	261	86	-0.985282	446	74	170	85.6
ATP synthase subunit gamma, mitochondrial	ATP5F1C	P36542-2	P36542-2	-1.81	2	1	0	64.6	-1.27178	2	1	0	53.9
ATP synthase subunit gamma, mitochondrial	ATP5F1C	P36542	P36542	-1.65399	97	3	38	64.8	-1.19257	71	3	14	54
ATP synthase subunit delta, mitochondrial	ATP5F1D	P30049	P30049	-1.51136	79	17	47	86.9	-0.896001	55	19	20	86.9
ATP synthase subunit epsilon, mitochondrial;ATP synthase subunit epsilon-like protein, mitochondrial	ATP5F1E;ATP5F1EP2	P56381;Q5VTU8	P56381;Q5VTU8	-1.37247	20	8	5	98	-0.88143	13	5	0	70.6
ATP synthase F(0) complex subunit C3, mitochondrial;ATP synthase F(0) complex subunit C1, mitochondrial;ATP synthase F(0) complex subunit C2, mitochondrial	ATP5MC3;ATP5MC1;ATP5MC2	P48201-M;P05496;Q06055;P48201;Q06055-3;Q06055-2	P48201-M;P05496;Q06055;P48201;Q06055-3;Q06055-2	-1.88806	30	5	24	74.7	-4.64789	26	4	23	62.7
ATP synthase membrane subunit k (DAPIT), mitochondrial	ATP5MD	Q96IX5	Q96IX5	-1.17312	39	14	10	98.3	-0.789103	29	9	2	84.5
ATP synthase subunit e, mitochondrial	ATP5ME	P56385	P56385	-1.31265	56	17	14	100	-0.832606	45	14	8	71
ATP synthase subunit f, mitochondrial	ATP5MF	P56134-2;P56134-4	P56134-2;P56134-4	-2.00607	12	3	9	58	-1.07087	4	3	3	58
ATP synthase subunit f, mitochondrial	ATP5MF	P56134;P56134-3	P56134;P56134-3	-1.51321	31	5	11	60.6	-1.05179	37	4	8	60.6
ATP synthase subunit g, mitochondrial	ATP5MG	O75964;Q7Z4Y8	O75964	-1.39373	65	20	11	81.6	-0.87208	69	17	13	93.2
ATP synthase subunit j (6.8 kDa mitochondrial proteolipid; ATP5MPL), mitochondrial	ATP5MPL	P56378;P56378-2	P56378;P56378-2	-2.06673	20	5	1	32.8	-1.61471	15	5	2	43.1
ATP synthase F(0) complex subunit B1, mitochondrial	ATP5PB	P24539	P24539	-1.69031	118	29	42	68.8	-1.16729	129	30	43	64.8
ATP synthase subunit d, mitochondrial	ATP5PD	O75947;O75947-2	O75947;O75947-2	-1.84534	101	35	45	99.4	-1.26718	75	30	22	96.3
ATP synthase-coupling factor 6, mitochondrial	ATP5PF	P18859;P18859-2	P18859;P18859-2	-1.52396	92	22	26	78.7	-0.952483	76	22	17	78.7
ATP synthase subunit O, mitochondrial	ATP5PO	P48047	P48047	-1.71198	83	25	17	88.7	-1.20689	71	21	14	74.2
ATP synthase subunit s, mitochondrial	ATP5S	Q99766;Q99766-3;Q99766-2	Q99766	0.173128	11	9	2	46.5	0.706112	14	10	4	53
ATP synthase subunit s-like protein	ATP5SL	Q9NW81;Q9NW81-4;Q9NW81-5;Q9NW81-6;Q9NW81-3;Q9NW81-2	Q9NW81;Q9NW81-4;Q9NW81-5	-0.226729	15	9	0	61.5	0.195831	18	14	4	67.7
V-type proton ATPase subunit S1	ATP6AP1	Q15904	Q15904	-0.474111	27	20	9	48.3	0.0350766	27	19	10	51.1
Renin receptor	ATP6AP2	O75787;O75787-2	O75787;O75787-2	-0.307894	42	21	8	60	0.0874575	44	22	10	60
V-type proton ATPase 116 kDa subunit a isoform 1	ATP6V0A1	Q93050-1;Q93050;Q93050-3;Q9HBG4	Q93050-1;Q93050;Q93050-3	-0.650046	32	20	14	30.2	-0.436375	24	19	6	33.2
V-type proton ATPase 116 kDa subunit a isoform 2	ATP6V0A2	Q9Y487	Q9Y487	-0.791957	18	16	5	29.2	-0.288418	17	15	4	29.2
V-type proton ATPase 16 kDa proteolipid subunit	ATP6V0C	P27449	P27449	-0.519859	19	8	1	47.1	-0.160146	25	7	1	47.1
V-type proton ATPase subunit d 1	ATP6V0D1	P61421	P61421	-0.778605	20	17	5	65.2	-0.326537	18	16	4	65.5
V-type proton ATPase catalytic subunit A	ATP6V1A	P38606;P38606-2;REV__Q96EK7-2;REV__Q96EK7	P38606;P38606-2	-1.09934	45	37	17	75.9	-0.714663	46	33	14	70.5
V-type proton ATPase subunit B, brain isoform	ATP6V1B2	P21281;P15313	P21281	-1.17231	34	28	16	73.6	-0.702303	40	29	15	76.9
V-type proton ATPase subunit C 1	ATP6V1C1	P21283;Q8NEY4-2;Q8NEY4	P21283	-1.08501	22	18	12	55.8	-0.693498	23	19	14	63.1
V-type proton ATPase subunit D	ATP6V1D	Q9Y5K8	Q9Y5K8	-1.17312	9	8	6	43.7	-0.676629	12	9	5	47.4
V-type proton ATPase subunit E 1	ATP6V1E1	P36543;P36543-3;P36543-2;Q96A05	P36543;P36543-3;P36543-2	-1.16576	27	14	14	55.8	-0.717737	27	11	10	52.7
V-type proton ATPase subunit F	ATP6V1F	Q16864;Q16864-2	Q16864;Q16864-2	-0.776775	36	13	7	92.4	-0.295135	36	11	6	88.2
V-type proton ATPase subunit G 1	ATP6V1G1	O75348;O95670-2;O95670	O75348	-1.14615	29	12	7	55.1	-0.716508	21	10	3	56.8
V-type proton ATPase subunit H	ATP6V1H	Q9UI12-2;Q9UI12	Q9UI12-2;Q9UI12	-1.08954	12	12	2	39.1	-0.810402	12	12	5	40
Copper-transporting ATPase 1	ATP7A	Q04656-5;Q04656;Q04656-2;Q04656-3;Q04656-4;P35670-2;P35670-3;P35670-4;P35670	Q04656-5;Q04656;Q04656-2;Q04656-3	-0.375216	25	24	8	24.8	0.0118935	29	25	9	25.7
Probable phospholipid-transporting ATPase IIA	ATP9A	O75110;O75110-2	O75110;O75110-2	0.239887	3	4	2	6.5	0.712764	4	4	2	7.4
ATP synthase mitochondrial F1 complex assembly factor 1	ATPAF1	Q5TC12;Q5TC12-3;Q5TC12-2	Q5TC12;Q5TC12-3;Q5TC12-2	0.0432045	34	24	7	49.7	0.593376	38	21	7	46.3
ATP synthase mitochondrial F1 complex assembly factor 2	ATPAF2	Q8N5M1	Q8N5M1	-0.419816	19	11	4	52.2	0.162961	12	12	0	56.4
ATPase inhibitor, mitochondrial	ATPIF1	Q9UII2-M1	Q9UII2-M1	-0.288751	12	4	2	42.7	0.373894	10	5	2	42.7
ATPase inhibitor, mitochondrial	ATPIF1	Q9UII2-M2	Q9UII2-M2	-0.010602	2	1	0	19.7	0.395766	4	2	0	29.6
ATPase inhibitor, mitochondrial	ATPIF1	Q9UII2-M3	Q9UII2-M3	-0.249585	4	1	0	26.3	0.362237	2	1	0	26.3
Serine/threonine-protein kinase ATR	ATR	Q13535-2;Q13535-3;Q13535	Q13535-2;Q13535-3;Q13535	-0.62901	4	5	0	2.5	-0.163628	5	6	2	4.1
All-trans retinoic acid-induced differentiation factor	ATRAID	Q6UW56-2;Q6UW56;Q6UW56-3	Q6UW56-2;Q6UW56;Q6UW56-3	-0.222027	4	2	0	27.5	0.323245	5	2	0	27.5
Attractin	ATRN	O75882;O75882-3;O75882-2	O75882;O75882-3;O75882-2	-0.316726	9	10	1	12.3	0.0357123	14	14	4	16.9
Transcriptional regulator ATRX	ATRX	P46100-3;P46100;P46100-5;P46100-4;P46100-2;P46100-6	P46100-3;P46100;P46100-5;P46100-4;P46100-2	-0.681724	28	28	3	16.6	-0.249749	21	19	4	11.7
Ataxin-10	ATXN10	Q9UBB4;Q9UBB4-2	Q9UBB4;Q9UBB4-2	-0.803569	4	6	1	17.1	1.10197	2	3	2	8
Ataxin-2	ATXN2	Q99700-2;Q99700-4;Q99700;Q99700-5	Q99700-2;Q99700-4;Q99700;Q99700-5	-0.714326	2	3	0	4.1	0.125667	2	3	1	5
Ataxin-2-like protein	ATXN2L	Q8WWM7-6;Q8WWM7-8;Q8WWM7-5;Q8WWM7-4;Q8WWM7-9;Q8WWM7-2;Q8WWM7;Q8WWM7-3;Q8WWM7-7	Q8WWM7-6;Q8WWM7-8;Q8WWM7-5;Q8WWM7-4;Q8WWM7-9;Q8WWM7-2;Q8WWM7;Q8WWM7-3;Q8WWM7-7	-0.868226	4	4	1	8	0.368048	6	6	2	10.7
Methylglutaconyl-CoA hydratase, mitochondrial	AUH	Q13825;Q13825-2	Q13825;Q13825-2	-0.692338	9	8	3	30.1	-0.225892	10	8	3	24.8
Ancient ubiquitous protein 1	AUP1	Q9Y679;Q9Y679-3	Q9Y679;Q9Y679-3	-0.94789	28	14	8	51.5	-0.372172	26	14	6	49.3
Aurora kinase A-interacting protein	AURKAIP1	Q9NWT8	Q9NWT8	-0.958084	7	4	1	9	-0.281194	6	4	1	9
Beta-2-microglobulin;Beta-2-microglobulin form pI 5.3	B2M	P61769	P61769	-1.55063	16	7	4	56.3	-0.816231	12	6	0	53.8
Beta-1,3-glucosyltransferase	B3GALTL	Q6Y288	Q6Y288	-0.759625	2	1	0	2.6	-0.181166	2	1	1	2.6
Galactosylgalactosylxylosylprotein 3-beta-glucuronosyltransferase 3	B3GAT3	O94766-2;O94766	O94766-2;O94766	0.0760118	14	9	5	60.6	0.76026	15	9	6	59
Beta-1,4-glucuronyltransferase 1	B4GAT1	O43505	O43505	-0.512761	12	11	3	35.9	0.123874	18	14	5	44.1
Bcl2-associated agonist of cell death	BAD	Q92934	Q92934	-1.2097	6	5	3	50	-0.584193	8	6	5	50
BAG family molecular chaperone regulator 2	BAG2	O95816;O95816-2	O95816;O95816-2	-0.403828	37	17	7	78.7	-0.0655722	44	16	8	73.5
Large proline-rich protein BAG6	BAG6	P46379-2;P46379;P46379-3;P46379-5;P46379-4	P46379-2;P46379;P46379-3;P46379-5;P46379-4	-0.620579	29	24	9	29	-0.292782	25	24	4	32.5
Bcl-2 homologous antagonist/killer	BAK1	Q16611;Q16611-2	Q16611;Q16611-2	-0.574992	17	10	2	72	-0.0152121	19	10	4	72
Barrier-to-autointegration factor;Barrier-to-autointegration factor, N-terminally processed	BANF1	O75531	O75531	-0.434305	9	4	2	43.8	0.190668	10	5	0	50.6
Chromatin complexes subunit BAP18	BAP18	Q8IXM2-3;Q8IXM2;Q8IXM2-2	Q8IXM2-3;Q8IXM2	-0.42109	5	4	2	38.5	0.279564	8	6	0	41.1
Brain acid soluble protein 1	BASP1	P80723;P80723-2	P80723	-0.544098	15	4	5	35.7	0.312796	20	5	2	35.7
Apoptosis regulator BAX	BAX	Q07812-2;Q07812-8;Q07812;Q07812-7;Q07812-5;Q07812-6;Q07812-4	Q07812-2;Q07812-8;Q07812;Q07812-7;Q07812-5;Q07812-6	-0.197253	25	12	8	49.1	0.391228	19	12	2	60.1
Bromodomain adjacent to zinc finger domain protein 1A	BAZ1A	Q9NRL2;Q9NRL2-2	Q9NRL2;Q9NRL2-2	-0.925659	21	21	9	22.5	-0.298306	15	16	6	16.8
Bcl-2-binding component 3	BBC3	Q9BXH1;Q9BXH1-2	Q9BXH1	0.221444	3	2	2	29.5	0.745406	4	3	3	35.2
Basal cell adhesion molecule	BCAM	P50895	P50895	-0.104651	17	14	6	37.1	0.554485	17	14	7	32.8
B-cell receptor-associated protein 29	BCAP29	Q9UHQ4;Q9UHQ4-2	Q9UHQ4;Q9UHQ4-2	-0.506086	3	3	0	13.7	0.0720277	5	5	1	21.2
B-cell receptor-associated protein 31	BCAP31	P51572;P51572-2	P51572;P51572-2	-0.0969	57	17	10	47.6	0.322704	58	17	9	44.7
Pre-mRNA-splicing factor SPF27	BCAS2	O75934	O75934	-0.179074	27	18	6	85.8	0.0728468	27	19	4	85.8
Branched-chain-amino-acid aminotransferase, mitochondrial	BCAT2	O15382;O15382-2	O15382;O15382-2	-0.491612	27	14	8	44.1	0.0319165	25	13	5	41.1
Cholinesterase	BCHE	P06276	P06276	-0.980967	6	6	3	16.8	-0.481609	3	2	1	3.2
2-oxoisovalerate dehydrogenase subunit alpha, mitochondrial	BCKDHA	P12694;P12694-2	P12694;P12694-2	0.1995	25	20	6	54.4	0.821661	28	26	9	64.7
2-oxoisovalerate dehydrogenase subunit beta, mitochondrial	BCKDHB	P21953;P21953-2	P21953	0.0261627	22	19	5	54.8	0.647242	21	18	9	59.2
[3-methyl-2-oxobutanoate dehydrogenase [lipoamide]] kinase, mitochondrial	BCKDK	O14874;O14874-2;O14874-3	O14874;O14874-2;O14874-3	-0.079036	8	6	1	28.2	0.80304	7	7	2	27.7
Apoptosis regulator Bcl-2	BCL2	P10415-2;P10415	P10415-2;P10415	-0.489099	3	3	0	27.8	-0.269751	5	5	2	55.1
Bcl-2-like protein 1	BCL2L1	Q07817;Q07817-3;Q07817-2	Q07817;Q07817-3;Q07817-2	-0.496794	9	7	4	45.5	0.0651439	5	4	3	24.5
Bcl-2-like protein 13	BCL2L13	Q9BXK5;Q9BXK5-2;Q9BXK5-4	Q9BXK5;Q9BXK5-2	-0.335626	18	19	0	60.2	0.377276	21	19	2	51.8
Bcl-2-associated transcription factor 1	BCLAF1	Q9NYF8-2;Q9NYF8;Q9NYF8-3;Q9NYF8-4	Q9NYF8-2;Q9NYF8;Q9NYF8-3;Q9NYF8-4	-0.1763	31	16	4	25.3	0.269808	38	17	6	25.1
BCL-6 corepressor-like protein 1	BCORL1	Q5H9F3-3;Q5H9F3-2;Q5H9F3	Q5H9F3-3;Q5H9F3-2;Q5H9F3	-0.685083	5	6	1	4.8	-0.131194	8	8	2	6.6
Mitochondrial chaperone BCS1	BCS1L	Q9Y276	Q9Y276	-0.191096	46	25	15	64.7	0.16246	42	25	7	67.8
D-beta-hydroxybutyrate dehydrogenase, mitochondrial	BDH1	Q02338	Q02338	-0.602767	24	20	10	60.9	-0.0264459	27	18	10	60.9
BEN domain-containing protein 3	BEND3	Q5T5X7	Q5T5X7	-0.302689	12	12	3	22.1	0.261103	10	9	3	16.7
BET1 homolog	BET1	O15155;O15155-2	O15155;O15155-2	-0.0688464	14	4	4	54.2	0.446797	16	5	7	56.8
BET1-like protein	BET1L	Q9NYM9	Q9NYM9	-0.277814	11	7	4	48.6	0.391001	8	6	1	47.7
BH3-interacting domain death agonist;BH3-interacting domain death agonist p15;BH3-interacting domain death agonist p13;BH3-interacting domain death agonist p11	BID	P55957-4;P55957;P55957-2	P55957-4;P55957;P55957-2	-0.609354	9	5	3	58.6	0.215798	8	5	0	58.6
Bloom syndrome protein	BLM	P54132	P54132	-0.937491	9	11	3	11.7	-0.255803	18	17	9	19.2
Biogenesis of lysosome-related organelles complex 1 subunit 1	BLOC1S1	P78537-2;P78537	P78537-2;P78537	-0.0451337	5	3	1	25.6	0.284933	4	4	2	54.4
Biogenesis of lysosome-related organelles complex 1 subunit 2	BLOC1S2	Q6QNY1;Q6QNY1-2	Q6QNY1;Q6QNY1-2	-0.0912178	2	3	1	26.8	0.282526	4	4	1	43.7
Ribosome biogenesis protein BMS1 homolog	BMS1	Q14692	Q14692	-0.354557	7	7	4	11.5	0.118743	9	9	3	10.4
Vesicle transport protein SEC20	BNIP1	Q12981;Q12981-1;Q12981-2;Q12981-3	Q12981;Q12981-1;Q12981-2;Q12981-3	-0.384753	16	12	3	59.6	0.0998346	15	12	1	59.6
Biorientation of chromosomes in cell division protein 1	BOD1	Q96IK1;Q96IK1-2;Q8IYS8	Q96IK1	-0.323715	3	3	0	29.2	0.198361	3	4	0	41.6
Biorientation of chromosomes in cell division protein 1-like 1	BOD1L1	Q8NFC6	Q8NFC6	-0.521308	99	76	17	37.1	0.0614658	92	70	12	34.5
BolA-like protein 2	BOLA2	Q9H3K6;Q9H3K6-2	Q9H3K6;Q9H3K6-2	-0.601059	10	4	1	61.6	0.12257	9	4	0	61.6
BolA-like protein 3	BOLA3	Q53S33	Q53S33	-0.228655	10	5	0	47.7	0.340495	11	6	1	50.5
Valacyclovir hydrolase	BPHL	Q86WA6-2;Q86WA6	Q86WA6-2;Q86WA6	-0.163526	18	11	2	47.1	0.58059	23	15	7	58.8
Nucleosome-remodeling factor subunit BPTF	BPTF	Q12830;Q12830-4;Q12830-2	Q12830;Q12830-4;Q12830-2	-0.585172	84	78	23	31	-0.116232	68	63	13	25.5
Bromodomain-containing protein 4	BRD4	O60885;O60885-2;O60885-3	O60885;O60885-2;O60885-3	-0.682765	8	5	2	8.5	-0.246469	14	8	5	11.6
Bromodomain-containing protein 8	BRD8	Q9H0E9-2;Q9H0E9;Q9H0E9-4;Q9H0E9-3	Q9H0E9-2;Q9H0E9;Q9H0E9-4;Q9H0E9-3	-0.71267	12	12	5	20.1	-0.0687396	16	15	7	26.8
Brain protein I3	BRI3	O95415	O95415	-0.60953	2	4	0	47.2	-0.133958	3	5	0	50.4
BRI3-binding protein	BRI3BP	Q8WY22	Q8WY22	-0.630506	6	3	0	15.5	-0.203514	5	3	1	10
Ribosome biogenesis protein BRX1 homolog	BRIX1	Q8TDN6	Q8TDN6	-0.273988	5	5	0	24.4	0.159863	6	5	1	29.7
Protein BRICK1	BRK1	Q8WUW1;Q8WUW1-2	Q8WUW1;Q8WUW1-2	-0.36952	5	5	0	46.7	0.328344	4	4	1	44
BSD domain-containing protein 1	BSDC1	Q9NW68-8;Q9NW68;Q9NW68-7;Q9NW68-3;Q9NW68-9;Q9NW68-4;Q9NW68-2;Q9NW68-6;Q9NW68-5	Q9NW68-8;Q9NW68;Q9NW68-7;Q9NW68-3;Q9NW68-9;Q9NW68-4;Q9NW68-2	0.169284	3	3	0	15	0.165661	3	3	2	13.9
Basigin	BSG	P35613;P35613-2;P35613-4	P35613;P35613-2;P35613-4	-0.835497	58	4	10	44.7	-0.381948	54	4	7	35.3
Bone marrow stromal antigen 2	BST2	Q10589-2;Q10589	Q10589-2;Q10589	0.015212	4	3	2	16.1	0.175077	4	2	1	16.1
Transcription factor BTF3	BTF3	P20290;P20290-2	P20290;P20290-2	-0.411579	12	10	4	57.8	-0.16877	12	11	2	57.8
Butyrophilin subfamily 2 member A1	BTN2A1	Q7KYR7-5;Q7KYR7;Q7KYR7-1;Q7KYR7-6;Q7KYR7-4;Q8WVV5-3;Q8WVV5-2;Q7KYR7-3;Q8WVV5	Q7KYR7-5;Q7KYR7;Q7KYR7-1;Q7KYR7-6;Q7KYR7-4	-0.340751	3	3	1	9.9	-0.0385766	2	2	1	7.3
Mitotic checkpoint protein BUB3	BUB3	O43684;O43684-2	O43684;O43684-2	-0.451386	38	24	12	75	-0.0492126	30	24	7	75.6
Protein BUD31 homolog	BUD31	P41223;P41223-2	P41223;P41223-2	-0.051444	9	8	1	43.8	0.069346	14	10	5	50
Bystin	BYSL	Q13895	Q13895	-0.699794	8	8	0	23.1	-0.0366087	4	4	0	14.2
Basic leucine zipper and W2 domain-containing protein 1	BZW1	Q7L1Q6-2;Q7L1Q6;Q7L1Q6-4;Q7L1Q6-3	Q7L1Q6-2;Q7L1Q6;Q7L1Q6-4;Q7L1Q6-3	-0.52797	6	6	3	27.5	-0.0553346	10	10	4	42.8
Basic leucine zipper and W2 domain-containing protein 2	BZW2	Q9Y6E2;Q9Y6E2-2	Q9Y6E2;Q9Y6E2-2	-0.11652	13	9	1	32.5	0.133875	15	11	3	35.1
UPF0693 protein C10orf32	C10orf32	Q96B45	Q96B45	-0.139013	8	5	0	61.3	0.39954	6	4	0	61.3
Uncharacterized protein C10orf35	C10orf35	Q96D05;Q96D05-2	Q96D05;Q96D05-2	-0.681469	11	6	5	56.2	0.0745474	7	5	2	52.9
Uncharacterized protein C11orf98	C11orf98	E9PRG8	E9PRG8	-0.612505	5	4	0	34.1	-0.470407	7	4	4	34.1
UPF0160 protein MYG1, mitochondrial	C12orf10	Q9HB07	Q9HB07	-0.425443	6	6	1	20.5	0.135681	5	5	2	15.4
Protein C10	C12orf57	Q99622	Q99622	-0.723468	5	3	0	37.3	0.410141	6	3	1	38.9
Uncharacterized protein C12orf73	C12orf73	Q69YU5	Q69YU5	-0.280632	16	5	4	80.3	0.302707	13	4	3	62
Probable ergosterol biosynthetic protein 28	C14orf1	Q9UKR5	Q9UKR5	-0.464504	17	8	5	40	-0.147567	13	6	0	39.3
UPF0317 protein C14orf159, mitochondrial	C14orf159	Q7Z3D6-2;Q7Z3D6-3;Q7Z3D6-4;Q7Z3D6;Q7Z3D6-5;Q7Z3D6-6	Q7Z3D6-2;Q7Z3D6-3;Q7Z3D6-4;Q7Z3D6;Q7Z3D6-5	-0.805686	21	19	8	45.6	-0.0958569	16	15	3	35.6
UPF0568 protein C14orf166	C14orf166	Q9Y224	Q9Y224	-0.396422	34	16	8	65.6	0.0274103	33	20	8	71.7
UPF0235 protein C15orf40	C15orf40	Q8WUR7;Q8WUR7-2;Q8WUR7-3	Q8WUR7;Q8WUR7-2;Q8WUR7-3	-0.0367478	5	3	0	28.8	0.586254	6	3	0	28.8
Uncharacterized protein C15orf61	C15orf61	A6NNL5	A6NNL5	-0.292069	20	12	6	73.9	0.210596	17	9	4	65.6
RUS1 family protein C16orf58	C16orf58	Q96GQ5;Q96GQ5-2	Q96GQ5	-0.307126	9	10	1	26.5	0.119683	11	11	4	32.1
Protein Njmu-R1	C17orf75	Q9HAS0	Q9HAS0	-0.345271	3	3	1	12.9	0.00771015	3	3	1	9.6
UPF0729 protein C18orf32	C18orf32	Q8TCD1	Q8TCD1	-0.404458	18	5	12	100	0.259375	10	3	4	28.9
UPF0449 protein C19orf25	C19orf25	Q9UFG5;Q9UFG5-2	Q9UFG5;Q9UFG5-2	-0.619115	10	7	1	61	0.0249568	11	5	1	61
Uncharacterized protein C19orf43	C19orf43	Q9BQ61	Q9BQ61	-0.628452	15	9	2	58	-0.0199154	16	11	3	56.8
Uncharacterized protein C19orf52	C19orf52	Q9BSF4	Q9BSF4	-0.300679	14	9	4	41.5	0.343586	16	10	5	44.2
Nuclear nucleic acid-binding protein C1D	C1D	Q13901	Q13901	-0.590832	3	3	2	50.4	-0.346985	4	2	1	40.4
C1GALT1-specific chaperone 1	C1GALT1C1	Q96EU7	Q96EU7	-0.679042	4	3	0	13.5	0.0373992	3	4	1	18.2
Uncharacterized protein C1orf21	C1orf21	Q9H246	Q9H246	-0.517709	4	4	2	38	-0.186627	4	3	0	29.8
Uncharacterized protein C1orf43	C1orf43	Q9BWL3-2;Q9BWL3;Q9BWL3-4;Q9BWL3-3;Q9BWL3-5	Q9BWL3-2;Q9BWL3;Q9BWL3-4;Q9BWL3-3	-1.0598	2	3	0	18.3	-0.224905	5	5	1	28.8
UPF0690 protein C1orf52	C1orf52	Q8N6N3;Q8N6N3-2;Q8N6N3-3	Q8N6N3;Q8N6N3-2	-0.841172	4	5	0	41.8	0.26767	2	2	2	8.2
Complement component 1 Q subcomponent-binding protein, mitochondrial	C1QBP	Q07021	Q07021	-0.413865	208	38	54	68.4	0.125903	218	39	63	71.6
Uncharacterized protein C20orf24	C20orf24	Q9BUV8-4;Q9BUV8-3;Q9BUV8-2;Q9BUV8;Q9BUV8-5	Q9BUV8-4;Q9BUV8-3;Q9BUV8-2;Q9BUV8;Q9BUV8-5	-0.590484	14	5	6	29.9	0.113395	12	4	6	27.6
C2 domain-containing protein 2	C2CD2	Q9Y426;Q9Y426-3;Q9Y426-2	Q9Y426;Q9Y426-3;Q9Y426-2	-0.134049	9	8	1	18.4	0.369203	8	8	3	20.1
C2 domain-containing protein 5	C2CD5	Q86YS7;Q86YS7-2;Q86YS7-3;Q86YS7-4;Q86YS7-5	Q86YS7;Q86YS7-2;Q86YS7-3;Q86YS7-4;Q86YS7-5	-0.576755	3	3	2	5	0.169956	6	6	2	8.6
UPF0554 protein C2orf43	C2orf43	Q9H6V9;Q9H6V9-2;Q9H6V9-3	Q9H6V9;Q9H6V9-2;Q9H6V9-3	-0.563625	22	6	3	63.1	-0.108759	22	7	2	68.3
Uncharacterized protein C2orf47, mitochondrial	C2orf47	Q8WWC4	Q8WWC4	-0.282316	17	9	4	40.2	0.272419	25	8	7	36.1
Ashwin	C2orf49	Q9BVC5;Q9BVC5-2	Q9BVC5;Q9BVC5-2	-0.503098	10	7	2	49.1	0.0351357	10	7	0	49.1
Uncharacterized protein C2orf72	C2orf72	A6NCS6	A6NCS6	-0.697968	3	1	0	2.4	0.0294113	4	2	0	8.1
Deleted in autism protein 1	C3orf58	Q8NDZ4;Q8NDZ4-2	Q8NDZ4	-0.400797	8	7	1	26.7	0.131661	5	5	0	19.5
Uncharacterized protein C4orf3	C4orf3	Q8WVX3;Q8WVX3-2	Q8WVX3	-1.0168	16	3	10	54.5	-0.44869	9	3	3	54.5
Uncharacterized protein C4orf32	C4orf32	Q8N8J7	Q8N8J7	-0.545424	6	4	0	30.3	-0.221444	7	5	0	37.9
UPF0669 protein C6orf120	C6orf120	Q7Z4R8	Q7Z4R8	-0.841017	4	3	2	34	-0.213129	6	7	2	46.6
Uncharacterized protein C6orf203	C6orf203	Q9P0P8	Q9P0P8	0.423417	4	3	2	14.6	1.64882	4	4	1	18.3
Uncharacterized protein C6orf47	C6orf47	O95873	O95873	-0.0771476	3	4	0	16.7	0.335062	2	3	0	15.3
Uncharacterized protein C7orf50	C7orf50	Q9BRJ6	Q9BRJ6	-0.771224	14	10	3	66	-0.167229	14	8	3	53.1
UPF0598 protein C8orf82	C8orf82	Q6P1X6;Q6P1X6-2	Q6P1X6;Q6P1X6-2	-0.242567	19	13	2	59.7	0.281737	17	14	1	57.9
Protein C9orf69	C9orf69	H0YL14	H0YL14	1.19541	2	2	1	18	-1.51071	2	2	1	18
Bcl10-interacting CARD protein	C9orf89	Q96LW7-2;Q96LW7	Q96LW7-2;Q96LW7	0.0596321	5	6	0	42.6	0.29635	7	7	0	42.1
Carbonic anhydrase 5B, mitochondrial	CA5B	Q9Y2D0;Q8WTZ4	Q9Y2D0	-0.342506	6	6	1	24.6	0.206828	9	8	2	32.5
VWFA and cache domain-containing protein 1	CACHD1	Q5VU97	Q5VU97	-1.06827	4	3	1	4.6	-0.244644	2	2	0	2.5
Voltage-dependent calcium channel subunit alpha-2/delta-1;Voltage-dependent calcium channel subunit alpha-2-1;Voltage-dependent calcium channel subunit delta-1	CACNA2D1	P54289-4;P54289-5;P54289;P54289-3;P54289-2	P54289-4;P54289-5;P54289;P54289-3;P54289-2	-0.140905	4	3	0	3.3	0.527013	9	9	5	11.6
Voltage-dependent calcium channel subunit alpha-2/delta-2;Voltage-dependent calcium channel subunit alpha-2-2;Voltage-dependent calcium channel subunit delta-2	CACNA2D2	Q9NY47-2;Q9NY47	Q9NY47-2;Q9NY47	-1.63693	2	1	1	42.5	-0.693409	2	1	0	46.1
Voltage-dependent calcium channel subunit alpha-2/delta-2;Voltage-dependent calcium channel subunit alpha-2-2;Voltage-dependent calcium channel subunit delta-2	CACNA2D2	Q9NY47-4;Q9NY47-3;Q9NY47-5	Q9NY47-4;Q9NY47-3;Q9NY47-5	-1.28884	45	1	15	45.4	-0.717474	55	1	13	49.2
Calcyclin-binding protein	CACYBP	Q9HB71-3;Q9HB71	Q9HB71-3;Q9HB71	-0.543593	9	8	1	63.2	-0.243182	10	8	4	63.2
CAD protein;Glutamine-dependent carbamoyl-phosphate synthase;Aspartate carbamoyltransferase;Dihydroorotase	CAD	P27708;P31327-2;P31327;P31327-3	P27708	-0.841379	30	36	12	25.1	0.064314	30	30	4	23.2
Calmodulin-1;Calmodulin-2;Calmodulin-3	CALM1:CALM2;CALM3	P0DP25;P0DP24;P0DP23;P27482;P12829	P0DP25;P0DP24;P0DP23	-0.46542	27	15	3	79.2	-0.0371714	36	14	2	79.2
Calreticulin	CALR	P27797	P27797	-0.391645	339	76	141	85.9	0.178486	312	74	115	85.9
Calumenin	CALU	O43852-4;O43852-2;O43852-15;O43852-8;O43852-7	O43852-4;O43852-2;O43852-15	-0.556584	5	3	2	81.4	0.150049	6	3	3	81.7
Calumenin	CALU	O43852-3;O43852;O43852-6;O43852-10;O43852-5;O43852-9;O43852-11;O43852-14;O43852-13;O43852-12	O43852-3;O43852;O43852-6;O43852-10;O43852-5	-0.429129	119	8	34	82.4	0.125715	98	9	22	87.3
CaM kinase-like vesicle-associated protein	CAMKV	Q8NCB2-3;Q8NCB2-2;Q8NCB2	Q8NCB2-3;Q8NCB2-2;Q8NCB2	-0.117036	4	4	1	14	0.360342	5	5	1	17.9
Calcium signal-modulating cyclophilin ligand	CAMLG	P49069	P49069	-0.639827	13	9	0	55.4	-0.00173015	13	8	1	49
Cullin-associated NEDD8-dissociated protein 1	CAND1	Q86VP6;Q86VP6-2;Q86VP6-3	Q86VP6;Q86VP6-2	-0.236011	6	7	1	10.2	0.101227	5	6	0	7.8
Calnexin	CANX	P27824-2;P27824;P27824-3	P27824-2;P27824;P27824-3	-0.756599	322	90	126	77	-0.216858	304	92	84	76.7
Calpain small subunit 1	CAPNS1	P04632;Q96L46	P04632	-0.00194893	6	6	1	36.2	0.503241	6	6	0	36.2
Caprin-1	CAPRIN1	Q14444-2;Q14444	Q14444-2;Q14444	-0.381085	57	32	10	52.6	0.161734	55	32	9	53
F-actin-capping protein subunit alpha-1	CAPZA1	P52907	P52907	-0.452827	7	5	1	32.9	0.202356	6	6	1	46.2
F-actin-capping protein subunit beta	CAPZB	P47756-2;P47756	P47756-2;P47756	-0.309932	11	10	6	51.1	0.0828509	8	7	0	39
Probable cysteine--tRNA ligase, mitochondrial	CARS2	Q9HA77	Q9HA77	-0.275315	28	19	3	46.8	0.167491	29	21	3	45.9
Protein CASC4	CASC4	Q6P4E1-2;Q6P4E1-5;Q6P4E1	Q6P4E1-2;Q6P4E1-5;Q6P4E1	-0.527013	6	3	2	12.4	0.198245	4	3	1	12.4
Protein CASC5	CASC5	Q8NG31-2;Q8NG31;Q8NG31-3;Q8NG31-4	Q8NG31-2;Q8NG31;Q8NG31-3;Q8NG31-4	-0.943638	19	20	10	15.7	-0.45628	15	15	9	9.8
Peripheral plasma membrane protein CASK	CASK	O14936-3;O14936;O14936-4;O14936-6;O14936-2;O14936-5	O14936-3;O14936;O14936-4;O14936-6;O14936-2;O14936-5	-0.267288	37	32	8	44.6	0.189615	38	30	7	41.8
Caspase-7	CASP7	P55210-2	P55210-2	-0.449001	6	2	1	6.3	-0.0835198	4	1	0	2.8
Catalase	CAT	P04040	P04040	-0.308323	90	52	17	82.7	0.263109	80	46	18	80.8
Carbonyl reductase [NADPH] 1	CBR1	P16152;P16152-2	P16152	-0.00131343	7	8	1	49.1	0.681724	9	7	2	51.6
Carbonyl reductase family member 4	CBR4	Q8N4T8;Q8N4T8-2	Q8N4T8;Q8N4T8-2	-0.565609	19	14	3	56.1	-0.0535284	20	13	2	59.9
Chromobox protein homolog 3	CBX3	Q13185	Q13185	-0.51379	23	11	2	67.8	-0.0792927	21	9	5	66.1
Chromobox protein homolog 5	CBX5	P45973	P45973	-0.0561312	3	3	1	28.3	0.401025	5	5	1	44.5
Cell division cycle and apoptosis regulator protein 1	CCAR1	Q8IX12;Q8IX12-2	Q8IX12;Q8IX12-2	-0.282333	70	49	13	48.3	0.151154	64	47	12	48.9
Cell cycle and apoptosis regulator protein 2	CCAR2	Q8N163;Q8N163-2	Q8N163;Q8N163-2	-1.03638	49	36	19	61.6	-0.702569	35	27	7	48
Kynurenine--oxoglutarate transaminase 3	CCBL2	Q6YP21;Q6YP21-3;Q6YP21-2	Q6YP21;Q6YP21-3	-0.375497	7	8	3	30	0.308502	7	8	3	28.6
SAGA-associated factor 29 homolog	CCDC101	Q96ES7	Q96ES7	-0.81591	4	4	3	30.7	-0.241474	6	6	2	27.6
Calcium uniporter regulatory subunit MCUb, mitochondrial	CCDC109B	Q9NWR8	Q9NWR8	-0.272524	8	7	2	28.6	0.0440325	8	7	1	30.1
Coiled-coil domain-containing protein 115	CCDC115	Q96NT0;Q96NT0-2	Q96NT0	-0.56241	19	12	3	71.1	-0.0859685	17	10	3	67.8
Coiled-coil domain-containing protein 12	CCDC12	Q8WUD4	Q8WUD4	-0.311238	6	5	2	39.8	0.287219	8	6	3	40.4
Coiled-coil domain-containing protein 124	CCDC124	Q96CT7	Q96CT7	-0.31554	16	7	3	40.4	0.252518	14	7	1	34.1
Coiled-coil domain-containing protein 127	CCDC127	Q96BQ5	Q96BQ5	-0.311524	6	6	0	17.7	0.163268	8	7	1	34.6
Coiled-coil domain-containing protein 134	CCDC134	Q9H6E4	Q9H6E4	-0.360434	16	12	5	60.7	0.155116	19	15	5	62
Coiled-coil domain-containing protein 137	CCDC137	Q6PK04	Q6PK04	-0.815225	3	3	2	13.1	-0.579084	2	3	0	14.2
Coiled-coil domain-containing protein 47	CCDC47	Q96A33-2;Q96A33	Q96A33-2;Q96A33	-0.630081	67	26	19	46.9	-0.242328	57	28	11	46.9
Coiled-coil domain-containing protein 51	CCDC51	Q96ER9;Q96ER9-2	Q96ER9;Q96ER9-2	-0.0933249	32	21	2	55	0.449099	27	19	7	54.5
Coiled-coil domain-containing protein 58	CCDC58	Q4VC31	Q4VC31	-0.78824	43	10	8	65.3	-0.490673	49	11	13	68.8
Coiled-coil domain-containing protein 90B, mitochondrial	CCDC90B	Q9GZT6;Q9GZT6-2;Q9GZT6-3	Q9GZT6;Q9GZT6-2;Q9GZT6-3	0.228111	8	8	5	38.2	0.573209	5	7	4	38.2
Cyclin-A2	CCNA2	P20248	P20248	-0.418041	3	3	3	13.2	0.0354609	4	4	2	18.1
G2/mitotic-specific cyclin-B1	CCNB1	P14635;P14635-2	P14635;P14635-2	-0.231109	17	8	2	32.3	0.343861	15	7	2	25.6
G2/mitotic-specific cyclin-B2	CCNB2	O95067	O95067	-0.184802	10	8	3	27.6	0.22705	9	8	3	21.6
Cyclin-C	CCNC	P24863;P24863-2	P24863;P24863-2	-0.702562	4	4	1	24.7	-0.334683	4	4	2	17.7
Cyclin-K	CCNK	O75909;O75909-4;O75909-2;O75909-1	O75909;O75909-4;O75909-2;O75909-1	-0.18917	10	9	3	21.9	0.334716	8	9	1	24.7
Cyclin-T1	CCNT1	O60563;O60563-2	O60563	-0.409182	16	13	6	32.6	0.0991699	12	10	5	22.5
Cyclin-Y	CCNY	Q8ND76;Q8ND76-2;Q8ND76-3	Q8ND76;Q8ND76-2;Q8ND76-3	0.0319598	7	4	2	26.1	0.559027	4	3	0	22.9
Nocturnin	CCRN4L	Q9UK39	Q9UK39	-0.0961751	6	7	1	29.2	0.704536	3	4	0	18.6
Protein CCSMST1	CCSMST1	Q4G0I0	Q4G0I0	-1.17143	9	5	1	35.6	-0.260869	9	6	1	36.4
T-complex protein 1 subunit beta	CCT2	P78371;P78371-2	P78371;P78371-2	-1.09795	59	37	16	75.9	-0.797926	62	36	24	70.8
T-complex protein 1 subunit gamma	CCT3	P49368;P49368-2	P49368;P49368-2	-1.12838	51	30	11	60	-0.763157	48	30	11	60.4
T-complex protein 1 subunit delta	CCT4	P50991;P50991-2	P50991;P50991-2	-1.00767	69	30	19	66.4	-0.747087	73	28	23	65.5
T-complex protein 1 subunit epsilon	CCT5	P48643;P48643-2	P48643;P48643-2	-1.14376	66	36	18	72.3	-0.746829	64	35	20	74.9
T-complex protein 1 subunit zeta	CCT6A	P40227;P40227-2	P40227;P40227-2	-1.03454	53	21	16	55.6	-0.767062	44	17	12	46.1
T-complex protein 1 subunit eta	CCT7	Q99832;Q99832-3;Q99832-4;Q99832-2	Q99832;Q99832-3;Q99832-4;Q99832-2	-1.05565	63	31	14	68.3	-0.839799	71	26	21	65.4
T-complex protein 1 subunit theta	CCT8	P50990;P50990-2;P50990-3	P50990;P50990-2;P50990-3	-0.985816	77	39	21	74.5	-0.746743	73	36	13	67.3
CD109 antigen	CD109	Q6YHK3;Q6YHK3-4;Q6YHK3-2;Q6YHK3-3	Q6YHK3;Q6YHK3-4;Q6YHK3-2;Q6YHK3-3	-1.19251	18	16	11	14.7	-0.607958	24	19	12	19.4
CD151 antigen	CD151	P48509	P48509	-0.274599	4	4	0	22.9	-0.180148	4	3	1	14.6
CD276 antigen	CD276	Q5ZPR3-3;Q5ZPR3-4;Q5ZPR3;Q5ZPR3-2	Q5ZPR3-3;Q5ZPR3-4;Q5ZPR3;Q5ZPR3-2	-0.285847	7	6	0	29.8	0.24052	10	8	3	32.7
CD2 antigen cytoplasmic tail-binding protein 2	CD2BP2	O95400	O95400	-0.506004	10	8	5	39.6	0.0916943	9	8	2	38.7
DNA-directed RNA polymerase I subunit RPA34	CD3EAP	O15446;O15446-2	O15446;O15446-2	-0.451445	4	5	2	16.3	0.277621	2	3	0	10.8
Leukocyte surface antigen CD47	CD47	Q08722-2;Q08722-3;Q08722-4;Q08722	Q08722-2;Q08722-3;Q08722-4;Q08722	-0.710756	6	3	2	9.6	-0.288536	6	3	3	9.6
CD59 glycoprotein	CD59	P13987;P13987-2	P13987;P13987-2	-0.194245	21	10	2	21.9	0.230956	18	9	1	21.9
CD63 antigen	CD63	P08962-3;P08962-2;P08962	P08962-3;P08962-2;P08962	-0.625066	17	4	2	23.7	-0.181802	17	5	4	35.3
CD70 antigen	CD70	P32970;P32970-2	P32970;P32970-2	-1.70223	10	6	5	35.2	-1.06571	15	6	7	35.2
CD81 antigen	CD81	P60033	P60033	-0.336391	13	8	5	34.7	0.0404969	12	9	3	39.8
CD9 antigen	CD9	P21926	P21926	-0.370284	7	5	3	20.6	0.0714061	7	5	2	20.6
CD97 antigen;CD97 antigen subunit alpha;CD97 antigen subunit beta	CD97	P48960-2;P48960-3;P48960;Q9UHX3-4;Q9UHX3-6;Q9UHX3-3;Q9UHX3-2;Q9UHX3;Q9UHX3-5	P48960-2;P48960-3;P48960	-0.390434	12	8	4	18.7	0.158445	11	9	7	18.3
CD99 antigen	CD99	P14209;P14209-3;P14209-2	P14209;P14209-3;P14209-2	-0.201228	20	7	3	61.6	0.528531	19	8	0	61.6
CD99 antigen-like protein 2	CD99L2	Q8TCZ2;Q8TCZ2-5;Q8TCZ2-6;Q8TCZ2-3;Q8TCZ2-2	Q8TCZ2;Q8TCZ2-5;Q8TCZ2-6;Q8TCZ2-3;Q8TCZ2-2	-0.249308	11	5	4	17.6	0.532783	9	4	4	13.4
Cell division cycle protein 20 homolog	CDC20	Q12834	Q12834	-0.382796	2	3	1	9.8	-0.019346	2	3	1	8.4
Cell division cycle protein 27 homolog	CDC27	P30260;P30260-2	P30260;P30260-2	-0.848089	3	4	1	7.8	-0.0790197	4	7	2	14.7
Hsp90 co-chaperone Cdc37;Hsp90 co-chaperone Cdc37, N-terminally processed	CDC37	Q16543	Q16543	-0.452432	8	7	1	29.6	-0.181675	8	7	1	31.5
Cell division control protein 42 homolog	CDC42	P60953;Q9H4E5-2;Q9H4E5	P60953	-0.553892	31	2	7	57.6	-0.0607391	28	2	5	72.8
Serine/threonine-protein kinase MRCK alpha	CDC42BPA	Q5VT25-6;Q5VT25-5;Q5VT25-3;Q5VT25-2;Q5VT25;Q5VT25-4;Q09013-10;Q09013-1;Q09013-6;Q09013-12;Q09013;Q09013-15;Q09013-11;Q09013-7;Q09013-5;Q09013-8;Q09013-2;Q09013-16	Q5VT25-6;Q5VT25-5;Q5VT25-3;Q5VT25-2;Q5VT25;Q5VT25-4	-0.609574	19	21	7	22.9	0.0924325	22	25	3	24.1
Serine/threonine-protein kinase MRCK beta	CDC42BPB	Q9Y5S2	Q9Y5S2	-0.206695	60	49	18	39.5	0.374973	66	51	18	38.9
Cdc42 effector protein 1	CDC42EP1	Q00587-2;Q00587	Q00587-2;Q00587	-0.265587	7	8	3	38.3	0.106902	7	6	4	24.2
CDC42 small effector protein 2	CDC42SE2	Q9NRR3	Q9NRR3	-0.47283	12	3	4	66.7	-0.0597706	8	3	0	66.7
Cell division cycle 5-like protein	CDC5L	Q99459	Q99459	-0.240213	35	29	13	52.6	0.0940177	33	28	7	51.6
Parafibromin	CDC73	Q6P1J9	Q6P1J9	-0.658037	17	14	5	36.2	-0.224287	15	13	3	35.8
Cell division cycle-associated protein 3	CDCA3	Q99618	Q99618	-0.435339	6	4	0	28.4	0.134525	7	4	0	28.4
Cadherin-2	CDH2	P19022-2;P19022;P55283-2;P55283	P19022-2;P19022	-0.00500037	32	21	13	36.3	0.3261	31	20	8	35.1
Cadherin-6	CDH6	P55285;P55285-2;Q9ULB4	P55285;P55285-2	-0.136188	7	6	2	11.4	0.0129994	6	4	2	10.1
CDP-diacylglycerol--inositol 3-phosphatidyltransferase	CDIPT	O14735;O14735-3;O14735-2	O14735;O14735-3	-0.335353	9	6	2	35.2	0.0770409	11	8	0	35.7
Cyclin-dependent kinase 1	CDK1	P06493;P06493-2	P06493;P06493-2	-0.205098	51	28	17	83.8	0.311739	60	29	11	83.8
Cyclin-dependent kinase 11B;Cyclin-dependent kinase 11A	CDK11B;CDK11A	P21127;P21127-6;P21127-2;P21127-8;P21127-9;P21127-3;P21127-5;Q9UQ88-4;Q9UQ88-2;Q9UQ88;P21127-4;Q9UQ88-3;P21127-12;Q9UQ88-10;Q9UQ88-5;Q9UQ88-8;Q9UQ88-9;Q13882	P21127;P21127-6;P21127-2;P21127-8;P21127-9;P21127-3;P21127-5;Q9UQ88-4;Q9UQ88-2;Q9UQ88;P21127-4;Q9UQ88-3;P21127-12;Q9UQ88-10;Q9UQ88-5	-0.454565	21	2	4	28.9	-0.0630888	25	2	6	33.2
Cyclin-dependent kinase 12	CDK12	Q9NYV4-2;Q9NYV4;Q9NYV4-3;P11802-2;P11802;Q00534;Q96Q40-4;Q96Q40-3;O94921-3;Q96Q40-5;Q96Q40;O94921-2;O94921	Q9NYV4-2;Q9NYV4;Q9NYV4-3	-0.246207	23	19	3	28.1	0.394487	27	22	5	32
Cyclin-dependent kinase 13	CDK13	Q14004;Q14004-2	Q14004;Q14004-2	-0.396764	22	17	7	28.1	0.295588	24	19	7	29
Cyclin-dependent kinase 17;Cyclin-dependent kinase 16	CDK17;CDK16	Q00537-2;Q00537;Q00536;Q00536-3;Q00536-2	Q00537-2;Q00537;Q00536;Q00536-3;Q00536-2	-0.627115	3	2	2	7.8	0.0204137	3	4	1	13.2
Cyclin-dependent kinase 2	CDK2	P24941;P24941-2;Q00526	P24941;P24941-2	-0.81919	7	8	1	49.3	-0.613626	8	7	3	48
Cyclin-dependent kinase 2-associated protein 1	CDK2AP1	O14519;O14519-2	O14519;O14519-2	-0.993034	13	6	3	73	-0.450485	13	6	1	43.5
Cyclin-dependent kinase 2-associated protein 2	CDK2AP2	O75956	O75956	-0.931013	4	3	1	38.1	-0.679784	3	2	1	25.4
Cyclin-dependent-like kinase 5	CDK5	Q00535;Q00535-2	Q00535;Q00535-2	-0.591353	6	5	1	24.7	0.00953889	5	6	0	30.8
CDK5 regulatory subunit-associated protein 1	CDK5RAP1	Q96SZ6-6;Q96SZ6-3;Q96SZ6;Q96SZ6-2;Q96SZ6-5;Q96SZ6-4	Q96SZ6-6;Q96SZ6-3;Q96SZ6;Q96SZ6-2;Q96SZ6-5;Q96SZ6-4	-0.424475	7	8	1	20.6	0.188644	3	3	0	7.5
CDK5 regulatory subunit-associated protein 3	CDK5RAP3	Q96JB5;Q96JB5-4;Q96JB5-2;Q96JB5-3	Q96JB5;Q96JB5-4;Q96JB5-2;Q96JB5-3	-0.267288	40	26	6	58.3	0.276136	42	27	11	64.8
Cyclin-dependent kinase 7	CDK7	P50613	P50613	-0.356975	2	3	1	17.6	-0.358509	2	2	0	13.3
Cyclin-dependent kinase 9	CDK9	P50750;P50750-2	P50750;P50750-2	-0.56403	20	14	7	39.5	-0.0281449	15	13	2	40.1
Threonylcarbamoyladenosine tRNA methylthiotransferase	CDKAL1	Q5VV42;Q5VV42-2;Q5VV42-3	Q5VV42;Q5VV42-2	-0.732045	18	20	4	53.2	-0.334339	19	16	4	40.9
CDKN2A-interacting protein	CDKN2AIP	Q9NXV6	Q9NXV6	-0.419102	9	9	4	27.2	-0.0878702	8	9	2	27.6
CDKN2AIP N-terminal-like protein	CDKN2AIPNL	Q96HQ2;Q96HQ2-2	Q96HQ2;Q96HQ2-2	-0.959823	20	9	7	76.7	-0.451435	17	9	4	76.7
Cerebellar degeneration-related protein 2	CDR2	Q01850	Q01850	-0.234924	3	4	0	17.8	0.366764	3	4	1	17.8
Phosphatidate cytidylyltransferase 2	CDS2	O95674	O95674	-0.64273	10	8	0	23.6	0.0331857	13	9	1	30.1
Protein CDV3 homolog	CDV3	Q9UKY7;Q9UKY7-2;Q9UKY7-3	Q9UKY7;Q9UKY7-2	-0.515563	10	6	3	53.1	0.0682111	12	8	0	57
CCAAT/enhancer-binding protein zeta	CEBPZ	Q03701	Q03701	-0.731925	2	2	1	4	0.0985364	7	7	4	9.1
Protein CEBPZOS	CEBPZOS	A8MTT3	A8MTT3	-0.305075	8	3	0	26.2	0.190388	6	3	0	26.2
Cat eye syndrome critical region protein 5	CECR5	Q9BXW7-2;Q9BXW7	Q9BXW7-2;Q9BXW7	-0.47285	46	18	9	60.1	0.0559511	37	20	9	59
CUGBP Elav-like family member 1	CELF1	Q92879-6;Q92879;Q92879-2;Q92879-3;Q92879-4;Q92879-5	Q92879-6;Q92879;Q92879-2;Q92879-3;Q92879-4;Q92879-5	-0.433799	28	22	4	49.9	-0.0989585	27	21	5	44.7
Cadherin EGF LAG seven-pass G-type receptor 1	CELSR1	Q9NYQ6;Q9NYQ6-2	Q9NYQ6	-0.276887	15	14	6	7.1	0.323732	11	12	1	6.3
Cadherin EGF LAG seven-pass G-type receptor 2	CELSR2	Q9HCU4	Q9HCU4	-0.343275	33	34	10	18.2	0.101784	29	31	6	15.3
Centromere-associated protein E	CENPE	Q02224-3;Q02224	Q02224-3;Q02224	-0.648033	6	8	2	5	-0.533364	10	10	4	6.9
Centromere protein F	CENPF	P49454	P49454	-0.594923	153	130	41	51.2	-0.249749	139	123	33	47.3
Choline/ethanolaminephosphotransferase 1	CEPT1	Q9Y6K0	Q9Y6K0	-0.62658	10	5	1	19.2	-0.344374	12	7	4	28.6
Ceramide synthase 1	CERS1	P27544-2;P27544	P27544-2;P27544	-0.61224	11	7	2	30.6	-0.132248	11	8	1	35.3
Ceramide synthase 2	CERS2	Q96G23	Q96G23	-0.836862	26	8	7	28.9	-0.498353	31	12	9	38.9
Ceramide synthase 4	CERS4	Q9HA82	Q9HA82	-0.104884	4	4	0	11.4	0.641716	5	4	1	11.4
Ceramide synthase 5	CERS5	Q8N5B7;Q8N5B7-2	Q8N5B7;Q8N5B7-2	-0.278671	4	5	0	20.4	0.129671	4	5	0	17.3
Ceramide synthase 6	CERS6	Q6ZMG9;Q6ZMG9-2	Q6ZMG9;Q6ZMG9-2	-0.56499	8	6	3	16.4	-0.203389	8	6	2	16.9
Centrin-2	CETN2	P41208;Q12798	P41208	-0.199587	6	5	0	44.2	0.362826	10	8	3	58.1
Cilia- and flagella-associated protein 20	CFAP20	Q9Y6A4	Q9Y6A4	-0.426858	15	12	4	63.2	-0.0666748	15	14	1	67.9
Cofilin-1	CFL1	P23528	P23528	-0.24756	70	23	10	89.2	0.174442	74	20	13	83.7
Cofilin-2	CFL2	Q9Y281;Q9Y281-3	Q9Y281;Q9Y281-3	-0.364088	24	16	7	81.9	0.10053	27	15	12	79.5
CGG triplet repeat-binding protein 1	CGGBP1	Q9UFW8	Q9UFW8	-0.383417	12	6	4	41.3	-0.116099	10	8	3	46.7
Chromatin assembly factor 1 subunit A	CHAF1A	Q13111;Q13111-3;Q13111-2	Q13111;Q13111-3;Q13111-2	-0.43778	16	15	3	25.3	-0.0480967	19	19	7	32.8
Chromatin assembly factor 1 subunit B	CHAF1B	Q13112	Q13112	-0.548691	3	4	0	9.3	0.038999	3	3	0	7.3
Coiled-coil-helix-coiled-coil-helix domain-containing protein 1	CHCHD1	Q96BP2	Q96BP2	-1.0072	8	4	1	33.1	-0.478506	8	4	0	32.2
Coiled-coil-helix-coiled-coil-helix domain-containing protein 2	CHCHD2	Q9Y6H1;Q5T1J5	Q9Y6H1	-0.248296	24	6	2	51.7	0.160589	23	7	3	73.5
MICOS complex subunit MIC19	CHCHD3	Q9NX63	Q9NX63	-0.362158	39	18	10	52	0.229433	35	15	9	52
Mitochondrial intermembrane space import and assembly protein 40	CHCHD4	Q8N4Q1;Q8N4Q1-2	Q8N4Q1;Q8N4Q1-2	-0.577659	16	8	4	64.8	0.17498	11	8	0	64.8
MICOS complex subunit MIC25	CHCHD6	Q9BRQ6	Q9BRQ6	-0.215379	11	6	3	37.9	0.447426	13	8	3	52.3
Chromodomain-helicase-DNA-binding protein 1	CHD1	O14646-2;O14646;O14647-2;O14647	O14646-2;O14646	-0.605552	20	17	8	15.3	0.00839203	24	22	5	17.6
Chromodomain-helicase-DNA-binding protein 3	CHD3	Q12873-3;Q12873;Q12873-2	Q12873-3;Q12873;Q12873-2	-0.625979	57	45	13	42.6	-0.199625	57	39	16	43
Chromodomain-helicase-DNA-binding protein 4	CHD4	Q14839;Q14839-2	Q14839;Q14839-2	-0.637603	170	92	29	55.8	-0.268075	180	91	38	55.8
Chromodomain-helicase-DNA-binding protein 8	CHD8	Q9HCK8;Q9HCK8-2;Q8TD26;Q9P2D1;Q8TD26-3	Q9HCK8;Q9HCK8-2	-0.73586	15	13	3	9.8	-0.857663	7	7	4	5.6
Choline dehydrogenase, mitochondrial	CHDH	Q8NE62	Q8NE62	-0.348721	11	10	4	27.4	0.276765	12	13	2	35.7
Calcium homeostasis endoplasmic reticulum protein	CHERP	Q8IWX8	Q8IWX8	-0.492139	41	28	8	42.6	-0.0597706	29	24	8	40.8
Chitinase domain-containing protein 1	CHID1	Q9BWS9-2;Q9BWS9;Q9BWS9-3	Q9BWS9-2;Q9BWS9;Q9BWS9-3	-0.204615	33	21	5	61.2	0.337065	25	22	3	56.9
Charged multivesicular body protein 6	CHMP6	Q96FZ7	Q96FZ7	-0.15645	6	4	3	28.9	0.370564	5	5	2	33.8
Calcineurin B homologous protein 1	CHP1	Q99653	Q99653	-0.825696	24	10	4	59	-0.339935	21	10	0	59
Cholinephosphotransferase 1	CHPT1	Q8WUD6;Q8WUD6-2	Q8WUD6;Q8WUD6-2	-1.05463	6	3	3	14.8	-0.485324	3	2	0	6.9
Chromatin accessibility complex protein 1	CHRAC1	Q9NRG0	Q9NRG0	-0.755356	4	2	1	19.8	-0.409038	7	3	0	39.7
Carbohydrate sulfotransferase 14	CHST14	Q8NCH0	Q8NCH0	-0.262123	4	5	2	15.7	0.0862929	2	3	0	9
Carbohydrate sulfotransferase 7	CHST7	Q9NS84	Q9NS84	-0.789836	2	2	0	6.2	0.306163	2	2	0	5.3
Chromatin target of PRMT1 protein	CHTOP	Q9Y3Y2-4;Q9Y3Y2;Q9Y3Y2-3	Q9Y3Y2-4;Q9Y3Y2;Q9Y3Y2-3	-0.227574	8	3	0	20.8	-0.0996318	8	3	0	20.8
Calcium and integrin-binding protein 1	CIB1	Q99828;Q99828-2	Q99828;Q99828-2	-1.07206	2	2	1	14.7	-0.135929	6	5	2	41.4
Cold-inducible RNA-binding protein	CIRBP	Q14011;Q14011-2;Q14011-3	Q14011;Q14011-2	-0.668043	22	16	7	63.4	-0.164529	23	14	11	57.6
CDGSH iron-sulfur domain-containing protein 1	CISD1	Q9NZ45	Q9NZ45	-0.112428	47	14	4	87	0.350633	52	13	9	85.2
CDGSH iron-sulfur domain-containing protein 2	CISD2	Q8N5K1	Q8N5K1	-0.612792	41	17	5	82.2	-0.145743	45	16	4	82.2
Citron Rho-interacting kinase	CIT	O14578;O14578-4;O14578-3;O14578-2	O14578;O14578-4;O14578-3	-0.354759	18	21	6	15.5	0.193998	32	33	10	24.2
Cytoskeleton-associated protein 4	CKAP4	Q07065	Q07065	-0.359527	137	43	29	73.1	0.150914	124	46	29	74.3
Cytoskeleton-associated protein 5	CKAP5	Q14008;Q14008-3;Q14008-2	Q14008;Q14008-3;Q14008-2	-0.417926	125	100	34	58.2	0.0250743	137	109	36	61.9
Creatine kinase B-type	CKB	P12277	P12277	-0.715131	3	4	0	16.3	0.201725	3	3	1	10.8
Creatine kinase U-type, mitochondrial	CKMT1A	P12532;P12532-2;P17540	P12532;P12532-2	-0.672359	51	25	9	60.2	0.0938021	48	25	8	62.4
Cyclin-dependent kinases regulatory subunit 1	CKS1B	P61024	P61024	-0.436861	12	4	0	65.8	-0.0663991	12	4	0	65.8
Cyclin-dependent kinases regulatory subunit 2	CKS2	P33552	P33552	-0.185638	8	4	2	65.8	0.330973	10	4	1	65.8
CLIP-associating protein 1	CLASP1	Q7Z460-2;Q7Z460-4;Q7Z460-5;Q7Z460-3;Q7Z460	Q7Z460-2;Q7Z460-4;Q7Z460-5;Q7Z460-3;Q7Z460	-0.211598	15	16	6	18.5	-0.073546	17	15	6	18.6
CLIP-associating protein 2	CLASP2	O75122-3;O75122;O75122-2	O75122-3;O75122	-0.701506	4	4	1	6.9	0.159041	6	6	1	8.6
CLK4-associating serine/arginine rich protein	CLASRP	Q8N2M8-3;Q8N2M8;Q8N2M8-4	Q8N2M8-3;Q8N2M8;Q8N2M8-4	-0.496834	5	4	1	12.8	-0.838347	3	3	1	10.4
Chloride channel CLIC-like protein 1	CLCC1	Q96S66;Q96S66-2;Q96S66-3;Q96S66-4	Q96S66;Q96S66-2;Q96S66-3;Q96S66-4	-0.625689	22	18	4	43.7	0.0467274	24	18	2	45
H(+)/Cl(-) exchange transporter 3	CLCN3	P51790-4;P51790;P51790-5;P51790-2	P51790-4;P51790;P51790-5;P51790-2	-0.456385	4	5	1	8.7	-0.152378	4	5	0	8.7
H(+)/Cl(-) exchange transporter 5	CLCN5	P51795-2;P51795	P51795-2;P51795	-0.65306	3	3	1	7	-0.592541	5	7	0	11.2
H(+)/Cl(-) exchange transporter 7	CLCN7	P51798;P51798-2	P51798;P51798-2	-0.880206	13	12	4	20.7	-0.441696	13	11	5	20.2
Claudin-3	CLDN3	O15551	O15551	-0.0884849	3	3	2	13.6	1.34905	3	4	2	15.5
Claudin domain-containing protein 1	CLDND1	Q9NY35;Q9NY35-2;Q9NY35-3	Q9NY35;Q9NY35-2	-0.466556	2	2	2	9.1	0.694438	2	2	0	11.5
Calmegin	CLGN	O14967;O14967-2	O14967	-0.521763	17	18	7	42	0.186525	14	14	1	41.8
Chloride intracellular channel protein 1	CLIC1	O00299	O00299	-0.351792	6	6	2	52.3	0.233753	6	7	1	46.5
Chloride intracellular channel protein 4	CLIC4	Q9Y696;O15247	Q9Y696	-0.463688	2	3	1	16.2	-0.040682	4	4	1	27.7
Clathrin interactor 1	CLINT1	Q14677-3;Q14677;Q14677-2	Q14677-3;Q14677;Q14677-2	-0.497914	7	5	2	12.9	-0.208892	6	6	0	14.5
Ceroid-lipofuscinosis neuronal protein 6	CLN6	Q9NWW5;Q9NWW5-2	Q9NWW5;Q9NWW5-2	-0.261189	15	8	3	23.5	0.286005	18	10	6	28
Protein CLN8	CLN8	Q9UBY8	Q9UBY8	-1.24746	2	1	1	8.7	-0.37128	2	2	1	11.9
Caseinolytic peptidase B protein homolog	CLPB	Q9H078-2;Q9H078;Q9H078-5;Q9H078-3;Q9H078-4	Q9H078-2;Q9H078;Q9H078-5;Q9H078-3;Q9H078-4	-0.203635	47	24	7	45.2	0.259806	46	26	9	47.7
ATP-dependent Clp protease proteolytic subunit, mitochondrial	CLPP	Q16740	Q16740	-0.355867	42	16	11	60.6	0.232837	42	16	6	50.9
Cleft lip and palate transmembrane protein 1	CLPTM1	O96005;O96005-4;O96005-3	O96005;O96005-4;O96005-3	-0.588183	56	36	14	55.9	-0.120219	40	31	4	49.6
Cleft lip and palate transmembrane protein 1-like protein	CLPTM1L	Q96KA5-2;Q96KA5	Q96KA5-2;Q96KA5	-0.444498	22	17	4	40	0.0144122	27	19	6	43.2
ATP-dependent Clp protease ATP-binding subunit clpX-like, mitochondrial	CLPX	O76031	O76031	-0.227675	85	41	14	59.7	0.261362	77	41	11	58
Clathrin light chain A	CLTA	P09496-2;P09496-5;P09496-4;P09496-3;P09496	P09496-2;P09496-5;P09496-4;P09496-3;P09496	-0.960384	16	9	6	48.6	-0.359184	25	10	14	48.6
Clathrin light chain B	CLTB	P09497-2;P09497	P09497-2;P09497	-0.797012	6	4	5	26.5	0.183015	5	4	3	20.9
Clathrin heavy chain 1	CLTC	Q00610;Q00610-2;P53675-2;P53675	Q00610;Q00610-2	-0.845391	367	194	85	89.8	-0.319155	392	202	67	90.3
Clusterin;Clusterin beta chain;Clusterin alpha chain	CLU	P10909-3;P10909-4;P10909-6;P10909;P10909-5;P10909-2	P10909-3;P10909-4;P10909-6;P10909;P10909-5;P10909-2	0.0980152	3	3	0	20.1	0.539708	5	6	1	36.1
Citrate lyase subunit beta-like protein, mitochondrial	CLYBL	Q8N0X4;Q8N0X4-2	Q8N0X4;Q8N0X4-2	-0.156209	2	3	0	17.6	0.743786	5	5	2	30.3
COX assembly mitochondrial protein homolog	CMC1	Q7Z7K0	Q7Z7K0	-0.614735	7	4	1	38.7	-0.334339	5	3	0	25.5
COX assembly mitochondrial protein 2 homolog	CMC2	Q9NRP2	Q9NRP2	-0.418331	8	3	1	26.6	0.210847	9	3	1	26.6
UMP-CMP kinase	CMPK1	P30085-3;P30085;P30085-2	P30085-3;P30085;P30085-2	-0.142226	5	5	0	32.9	0.166422	5	5	2	31.1
CKLF-like MARVEL transmembrane domain-containing protein 3	CMTM3	Q96MX0;Q96MX0-2	Q96MX0;Q96MX0-2	-1.17537	2	2	1	9.9	-0.535356	3	3	1	13.7
CKLF-like MARVEL transmembrane domain-containing protein 4	CMTM4	Q8IZR5-2;Q8IZR5-3;Q8IZR5	Q8IZR5-2;Q8IZR5-3;Q8IZR5	-0.963729	2	1	0	6.2	-0.31823	2	2	0	23.1
CKLF-like MARVEL transmembrane domain-containing protein 6	CMTM6	Q9NX76	Q9NX76	-0.660794	4	4	1	16.9	0.0351652	6	6	1	26.2
CKLF-like MARVEL transmembrane domain-containing protein 8	CMTM8	Q8IZV2-2;Q8IZV2	Q8IZV2-2;Q8IZV2	-0.531677	3	3	0	29.6	0.0649929	3	3	0	29.6
Cap-specific mRNA (nucleoside-2-O-)-methyltransferase 1	CMTR1	Q8N1G2	Q8N1G2	-0.493682	14	14	0	26	0.068559	13	15	2	24.9
Cellular nucleic acid-binding protein	CNBP	P62633-4;P62633-8	P62633-4;P62633-8	-0.355775	3	2	0	87.1	-0.0499095	3	2	0	82
Cellular nucleic acid-binding protein	CNBP	P62633;P62633-2;P62633-7;P62633-3;P62633-6;P62633-5	P62633;P62633-2;P62633-7;P62633-3;P62633-6;P62633-5	-0.244053	25	2	5	87	0.0687556	23	2	4	81.9
Nuclear envelope phosphatase-regulatory subunit 1	CNEP1R1	Q8N9A8;Q8N9A8-2;Q8N9A8-3	Q8N9A8;Q8N9A8-2	-1.03118	4	4	2	36.8	-0.486148	2	2	0	20
Protein cornichon homolog 1	CNIH1	O95406	O95406	-0.577659	6	6	1	45.1	0.20302	9	4	1	20.1
Protein cornichon homolog 4	CNIH4	Q9P003	Q9P003	-1.14982	16	2	4	14.4	-0.532866	16	1	1	14.4
Calponin-3	CNN3	Q15417-3;Q15417;Q15417-2	Q15417-3;Q15417	0.106348	3	3	1	11.3	0.554019	2	3	2	12.7
Metal transporter CNNM3	CNNM3	Q8NE01-2;Q8NE01;Q8NE01-3	Q8NE01-2;Q8NE01;Q8NE01-3	-0.5579	22	18	6	42.5	-0.0780633	17	12	7	32.3
Metal transporter CNNM4	CNNM4	Q6P4Q7;Q6P4Q7-2;Q9H8M5-3;Q9H8M5-2;Q9H8M5	Q6P4Q7	-0.173059	11	14	3	24.6	0.142544	15	15	5	25.9
CCR4-NOT transcription complex subunit 1	CNOT1	A5YKK6;A5YKK6-2;A5YKK6-3;A5YKK6-4	A5YKK6;A5YKK6-2;A5YKK6-3;A5YKK6-4	-1.12058	46	44	23	28	-0.632919	42	44	10	25.8
CCR4-NOT transcription complex subunit 7	CNOT7	Q9UIV1;Q9UIV1-2	Q9UIV1;Q9UIV1-2	-1.4323	2	4	2	18.2	-0.0394191	4	4	2	22.5
2,3-cyclic-nucleotide 3-phosphodiesterase	CNP	P09543-2;P09543	P09543-2;P09543	-0.458465	48	31	12	61.6	-0.129085	45	30	11	61.8
Protein canopy homolog 2	CNPY2	Q9Y2B0;Q9Y2B0-2	Q9Y2B0	-0.482271	32	14	6	59.3	0.0702695	29	14	5	59.3
Protein canopy homolog 3	CNPY3	Q9BT09	Q9BT09	-0.232939	6	5	0	21.2	0.253446	7	7	3	25.5
Protein canopy homolog 4	CNPY4	Q8N129	Q8N129	0.329411	3	3	1	14.5	0.0200625	3	4	1	26.6
Consortin	CNST	Q6PJW8;Q6PJW8-2;Q6PJW8-3	Q6PJW8;Q6PJW8-2;Q6PJW8-3	-0.859431	5	3	1	6.3	-0.476745	3	4	1	9.1
Contactin-associated protein 1	CNTNAP1	P78357	P78357	-0.620534	20	21	5	20.8	-0.0743683	23	27	7	24.5
Contactin-associated protein-like 2	CNTNAP2	Q9UHC6-2	Q9UHC6-2	-1.29315	2	1	2	53.7	-1.1626	2	1	0	53.7
Cytochrome c oxidase assembly factor 1 homolog	COA1	Q9GZY4	Q9GZY4	-0.393293	8	6	2	48.6	0.135174	8	5	1	47.9
Cytochrome c oxidase assembly factor 3 homolog, mitochondrial	COA3	Q9Y2R0	Q9Y2R0	-0.510498	28	12	7	82.1	0.14693	24	11	2	77.4
Cytochrome c oxidase assembly factor 4 homolog, mitochondrial	COA4	Q9NYJ1;Q9NYJ1-2	Q9NYJ1;Q9NYJ1-2	-0.650907	7	4	1	34.5	-0.0297002	10	6	1	56.3
Cytochrome c oxidase assembly factor 6 homolog	COA6	Q5JTJ3-3;Q5JTJ3;Q5JTJ3-2	Q5JTJ3-3;Q5JTJ3;Q5JTJ3-2	-0.89068	15	7	3	40.5	-0.271545	17	8	3	55.7
Cytochrome c oxidase assembly factor 7	COA7	Q96BR5	Q96BR5	-0.863441	24	12	4	64.5	-0.346531	21	14	3	71.4
Collagen alpha-1(II) chain;Collagen alpha-1(II) chain;Chondrocalcin	COL2A1	P02458;P02458-1;P02458-3	P02458;P02458-1;P02458-3	-0.280212	2	1	0	1.5	0.0494719	3	2	1	2
Collagen alpha-1(VI) chain	COL6A1	P12109	P12109	-0.335262	43	34	11	44.7	0.337667	55	37	18	44.2
Collagen alpha-2(VI) chain	COL6A2	P12110-3;P12110-2;P12110	P12110-3;P12110-2;P12110	-0.435651	5	6	3	9.8	-0.0776532	6	6	3	9.9
Procollagen galactosyltransferase 1	COLGALT1	Q8NBJ5	Q8NBJ5	-0.254427	33	24	4	46.3	0.34584	35	25	4	46
Catechol O-methyltransferase	COMT	P21964-2;P21964	P21964-2;P21964	-0.100469	28	17	6	77.8	0.431871	31	21	7	86.4
Catechol O-methyltransferase domain-containing protein 1	COMTD1	Q86VU5	Q86VU5	-0.54751	23	16	6	74	0.251848	27	16	5	74
Coatomer subunit alpha;Xenin;Proxenin	COPA	P53621;P53621-2	P53621;P53621-2	-0.32525	87	74	14	68.1	0.147298	112	87	20	74.3
Coatomer subunit beta	COPB1	P53618	P53618	-0.412577	40	33	5	51.5	0.0656722	40	31	6	49.3
Coatomer subunit beta	COPB2	P35606;P35606-2	P35606;P35606-2	-0.29168	49	47	11	61.1	0.182557	52	46	16	58.1
Coatomer subunit epsilon	COPE	O14579;O14579-2;O14579-3	O14579;O14579-2;O14579-3	-0.388053	34	18	10	72.1	0.162929	37	19	8	75
Coatomer subunit gamma-1	COPG1	Q9Y678	Q9Y678	-0.406369	45	33	20	62	0.162412	41	31	15	56.8
Coatomer subunit gamma-2	COPG2	Q9UBF2;Q9UBF2-2	Q9UBF2;Q9UBF2-2	-0.2189	10	10	1	22.7	0.167183	10	9	2	21.2
COP9 signalosome complex subunit 2	COPS2	P61201;P61201-2	P61201;P61201-2	-0.322577	7	7	1	29.8	-0.115832	6	6	0	18.3
COP9 signalosome complex subunit 3	COPS3	Q9UNS2;Q9UNS2-2	Q9UNS2;Q9UNS2-2	-0.396498	5	6	1	21.5	-0.059909	3	2	0	6.4
COP9 signalosome complex subunit 4	COPS4	Q9BT78;Q9BT78-2	Q9BT78;Q9BT78-2	-0.409546	13	11	3	39.7	0.0774825	17	13	9	42.9
COP9 signalosome complex subunit 5	COPS5	Q92905	Q92905	-0.475094	6	7	3	24.9	-0.227002	5	7	1	27.8
COP9 signalosome complex subunit 6	COPS6	Q7L5N1	Q7L5N1	-0.306234	6	7	1	37.6	-0.120617	3	3	0	10.1
COP9 signalosome complex subunit 7a	COPS7A	Q9UBW8	Q9UBW8	-0.348923	3	3	0	18.9	0.0478603	7	7	0	34.5
COP9 signalosome complex subunit 8	COPS8	Q99627;Q99627-2	Q99627;Q99627-2	-0.661433	5	4	1	42.6	0.0107012	9	9	2	68.9
Coatomer subunit zeta-1	COPZ1	P61923;P61923-5;P61923-4;P61923-2;P61923-3	P61923;P61923-5;P61923-4	-0.438503	18	12	6	58.8	0.214675	23	12	5	58.8
Ubiquinone biosynthesis O-methyltransferase, mitochondrial	COQ3	Q9NZJ6	Q9NZJ6	-0.454071	11	12	1	41.2	0.104837	13	11	4	34.1
Ubiquinone biosynthesis protein COQ4 homolog, mitochondrial	COQ4	Q9Y3A0-2;Q9Y3A0	Q9Y3A0-2;Q9Y3A0	-1.15322	2	2	1	10.4	-0.904812	2	1	1	4.6
2-methoxy-6-polyprenyl-1,4-benzoquinol methylase, mitochondrial	COQ5	Q5HYK3;Q5HYK3-2	Q5HYK3	-0.585042	18	14	7	55.4	-0.144307	20	17	6	62.1
Ubiquinone biosynthesis monooxygenase COQ6, mitochondrial	COQ6	Q9Y2Z9;Q9Y2Z9-3;Q9Y2Z9-2	Q9Y2Z9;Q9Y2Z9-3;Q9Y2Z9-2	-0.716363	9	8	1	39.3	-0.227618	8	7	0	36.8
5-demethoxyubiquinone hydroxylase, mitochondrial	COQ7	Q99807-2;Q99807	Q99807-2;Q99807	-0.341647	15	9	4	54.2	0.240418	24	10	7	69.8
Ubiquinone biosynthesis protein COQ9, mitochondrial	COQ9	O75208;O75208-2	O75208	-0.971205	14	5	4	37.1	-0.358846	8	5	0	37.1
Coronin-1B	CORO1B	Q9BR76	Q9BR76	-0.89068	3	3	2	13.7	0.108814	3	3	1	9.8
Coronin-1C	CORO1C	Q9ULV4;Q9ULV4-2;Q9ULV4-3;Q6QEF8;Q6QEF8-4;Q6QEF8-3;Q6QEF8-2;Q6QEF8-5;P31146	Q9ULV4;Q9ULV4-2;Q9ULV4-3	-1.01482	35	20	14	49.4	-0.388355	38	21	14	47
Cytochrome c oxidase assembly protein COX11, mitochondrial	COX11	Q9Y6N1;Q9Y6N1-2	Q9Y6N1;Q9Y6N1-2	-0.432747	22	17	5	56.9	0.184228	21	17	4	61.6
Cytochrome c oxidase assembly protein COX14	COX14	Q96I36	Q96I36	-0.483884	11	5	0	70.2	-0.0897694	6	2	1	49.1
Cytochrome c oxidase assembly protein COX15 homolog	COX15	Q7KZN9;Q7KZN9-2	Q7KZN9;Q7KZN9-2	0.188781	31	18	4	45.6	0.557816	20	14	0	33.4
Cytochrome c oxidase assembly protein COX16 homolog, mitochondrial	COX16	Q9P0S2	Q9P0S2	-0.498281	12	5	2	57.5	-0.0250288	13	4	2	48.1
Cytochrome c oxidase copper chaperone	COX17	Q14061	Q14061	-0.728192	7	1	0	25.4	-0.0758749	7	1	1	25.4
Mitochondrial inner membrane protein COX18	COX18	Q8N8Q8;Q8N8Q8-2;Q8N8Q8-3;Q8N8Q8-4	Q8N8Q8	-0.134952	5	6	0	15.6	0.468751	7	7	3	18.6
Cytochrome c oxidase assembly protein COX19	COX19	Q49B96	Q49B96	-0.461442	11	6	1	60	0.13649	15	7	1	70
Cytochrome c oxidase protein 20 homolog	COX20	Q5RI15;Q5RI15-2	Q5RI15;Q5RI15-2	-0.671922	24	11	2	72	-0.245131	23	10	4	72
Cytochrome c oxidase subunit 4 isoform 1, mitochondrial	COX4I1	P13073	P13073	-0.499932	113	27	6	78.7	-0.0316775	111	27	5	71.6
Cytochrome c oxidase subunit 5A, mitochondrial	COX5A	P20674	P20674	-0.41156	89	23	9	70.7	0.148737	90	21	9	66
Cytochrome c oxidase subunit 5B, mitochondrial	COX5B	P10606	P10606	-1.01386	57	20	9	72.1	-0.421802	53	16	14	68.2
Cytochrome c oxidase subunit 6A1, mitochondrial	COX6A1	P12074	P12074	-1.43429	15	5	2	45	-0.513592	18	5	7	45
Cytochrome c oxidase subunit 6B1	COX6B1	P14854	P14854	-1.04068	33	9	3	74.4	-0.562963	32	9	3	74.4
Cytochrome c oxidase subunit 6C	COX6C	P09669	P09669	-0.902956	82	15	28	78.7	-0.422018	89	14	25	78.7
Cytochrome c oxidase subunit 7A2, mitochondrial	COX7A2	P14406	P14406	-1.00309	40	12	10	62.7	-0.53446	33	12	6	62.7
Cytochrome c oxidase subunit 7A-related protein, mitochondrial	COX7A2L	O14548	O14548	-1.49655	26	11	5	86.8	-0.962512	24	10	2	92.1
Cytochrome c oxidase subunit 7B, mitochondrial	COX7B	P24311;Q8TF08	P24311	-0.585821	4	2	0	30	-0.0384361	4	2	0	27.5
Cytochrome c oxidase subunit 7C, mitochondrial	COX7C	P15954	P15954	-0.97112	11	4	1	60.3	-0.512176	7	3	1	50.8
Cytochrome c oxidase subunit 8A, mitochondrial	COX8A	P10176	P10176	-1.06085	11	6	2	63.8	-0.29066	5	3	2	63.8
Carboxypeptidase D	CPD	O75976;O75976-2	O75976;O75976-2	-0.259392	54	51	5	47.8	0.177425	68	54	16	45.5
Oxygen-dependent coproporphyrinogen-III oxidase, mitochondrial	CPOX	P36551;P36551-2	P36551	-0.776627	33	21	8	59	-0.330673	28	19	7	57.3
Cleavage and polyadenylation specificity factor subunit 1	CPSF1	Q10570	Q10570	-0.398703	45	44	11	40.5	0.125872	57	53	14	49.3
Cleavage and polyadenylation specificity factor subunit 2	CPSF2	Q9P2I0	Q9P2I0	-0.428003	21	20	4	31.7	0.0613303	28	21	13	35
Cleavage and polyadenylation specificity factor subunit 3	CPSF3	Q9UKF6	Q9UKF6	-0.410831	16	17	5	32.6	0.0481586	13	14	4	27
Integrator complex subunit 11	CPSF3L	Q5TA45-2;Q5TA45-3;Q5TA45;Q5TA45-4;Q5TA45-5	Q5TA45-2;Q5TA45-3;Q5TA45;Q5TA45-4;Q5TA45-5	0.456806	2	2	1	4.4	-0.80554	2	2	1	7.6
Cleavage and polyadenylation specificity factor subunit 4	CPSF4	O95639-3;O95639-2;O95639;A6NMK7	O95639-3;O95639-2;O95639	-0.290603	11	9	6	41.6	0.114988	11	9	7	40.3
Cleavage and polyadenylation specificity factor subunit 6	CPSF6	Q16630-2;Q16630-3;Q16630	Q16630-2;Q16630-3;Q16630	-0.466776	34	19	11	33	0.059029	29	19	5	37.1
Cleavage and polyadenylation specificity factor subunit 7	CPSF7	Q8N684-2;Q8N684;Q8N684-3	Q8N684-2;Q8N684;Q8N684-3	-1.02178	23	11	5	32.9	-0.590722	24	13	8	41.1
Carnitine O-palmitoyltransferase 1, liver isoform	CPT1A	P50416;P50416-2;Q92523-4;Q92523-3;Q92523;Q92523-2	P50416;P50416-2	-0.27694	74	52	16	68.8	0.192925	65	53	14	69.9
Carnitine O-palmitoyltransferase 2, mitochondrial	CPT2	P23786	P23786	-0.28058	81	53	24	73.9	0.279967	71	53	18	76.6
Probable serine carboxypeptidase CPVL	CPVL	Q9H3G5	Q9H3G5	-1.25905	18	15	9	40.3	-0.483983	14	13	5	33.4
Carnitine O-acetyltransferase	CRAT	P43155;P43155-2;P43155-3	P43155;P43155-2;P43155-3	0.192321	4	5	1	11.7	0.821228	6	7	1	16.1
DNA-directed RNA polymerase III subunit RPC9	CRCP	O75575;O75575-2;O75575-3;O75575-4	O75575;O75575-2;O75575-3	-0.193272	3	3	1	31.8	0.173108	4	4	2	49.3
CREB-binding protein	CREBBP	Q92793;Q92793-2	Q92793;Q92793-2	-0.905169	23	16	7	18.1	-0.388355	16	8	5	9.7
Protein CREG1	CREG1	O75629	O75629	-0.966404	3	1	0	9.5	-0.37362	2	1	0	9.5
Cysteine-rich with EGF-like domain protein 2	CRELD2	Q6UXH1-4;Q6UXH1;Q6UXH1-6;Q6UXH1-5;Q6UXH1-3;Q6UXH1-2	Q6UXH1-4;Q6UXH1;Q6UXH1-6;Q6UXH1-5;Q6UXH1-3;Q6UXH1-2	-0.411368	10	6	3	20.6	0.153495	8	5	2	17.2
Cytokine receptor-like factor 1	CRLF1	O75462	O75462	-0.974943	3	3	2	7.6	-0.777704	3	3	1	13.3
Crooked neck-like protein 1	CRNKL1	Q9BZJ0-2;Q9BZJ0-3;Q9BZJ0	Q9BZJ0-2;Q9BZJ0-3;Q9BZJ0	-0.270086	6	6	2	9.9	0.214659	8	10	4	16.3
Cartilage-associated protein	CRTAP	O75718	O75718	-0.163187	14	12	3	33.7	0.11821	12	13	6	32.4
Quinone oxidoreductase	CRYZ	Q08257;Q08257-3;Q08257-2	Q08257;Q08257-3	-0.0560562	31	24	5	81.2	0.509204	27	22	3	75.1
Citrate synthase, mitochondrial	CS	O75390	O75390	-0.484086	228	55	70	79	0.00772452	224	57	71	78.8
Cold shock domain-containing protein E1	CSDE1	O75534;O75534-4;O75534-2;O75534-3	O75534;O75534-4;O75534-2;O75534-3	-0.59634	40	32	14	43.7	-0.294547	39	29	14	42.4
Exportin-2	CSE1L	P55060;P55060-3;P55060-4;P55060-2	P55060;P55060-3;P55060-4	-0.374094	52	40	8	53.6	0.0164683	53	47	11	60.8
Casein kinase I isoform alpha	CSNK1A1	P48729-3;P48729;P48729-2;Q8N752	P48729-3;P48729;P48729-2	-0.422636	7	7	1	25.5	-0.106348	8	8	2	32
Casein kinase I isoform gamma-3	CSNK1G3	Q9Y6M4-4;Q9Y6M4-3;Q9Y6M4;Q9Y6M4-2;Q9Y6M4-6;Q9Y6M4-5	Q9Y6M4-4;Q9Y6M4-3;Q9Y6M4;Q9Y6M4-2;Q9Y6M4-6;Q9Y6M4-5	-0.524417	10	2	3	29.5	-0.214622	9	2	1	26.4
Casein kinase II subunit alpha;Casein kinase II subunit alpha 3	CSNK2A1;CSNK2A3	P68400;Q8NEV1;P68400-2	P68400;Q8NEV1;P68400-2	-0.39517	52	24	5	69.1	0.149361	50	23	2	66.8
Casein kinase II subunit alpha	CSNK2A2	P19784	P19784	-1.06419	25	20	5	69.4	-0.458382	30	22	4	75.4
Casein kinase II subunit beta	CSNK2B	P67870	P67870	-0.558007	40	24	5	92.1	-0.0479571	49	26	10	92.6
Cysteine and glycine-rich protein 2	CSRP2	Q16527	Q16527	0.0756011	12	8	4	65.3	0.423255	12	12	1	65.8
Cystatin-C	CST3	P01034	P01034	-0.31328	12	6	2	45.2	0.277849	18	6	6	45.2
Cystatin-B	CSTB	P04080	P04080	-0.690242	10	6	3	79.6	-0.188021	11	4	2	65.3
Cleavage stimulation factor subunit 1	CSTF1	Q05048	Q05048	-0.447387	14	13	6	46.6	0.086921	13	12	4	48.3
Cleavage stimulation factor subunit 2	CSTF2	P33240-2;P33240	P33240-2;P33240	-0.331736	25	10	5	44.6	0.201908	29	10	8	48.8
Cleavage stimulation factor subunit 2 tau variant	CSTF2T	Q9H0L4	Q9H0L4	-0.608012	5	3	2	26	-0.0822938	4	3	0	29.5
Cleavage stimulation factor subunit 3	CSTF3	Q12996;Q12996-2;Q12996-3	Q12996	-0.345711	39	31	17	55.4	0.20415	35	34	12	55.6
C-terminal-binding protein 1	CTBP1	Q13363-2;Q13363	Q13363-2;Q13363	-0.370303	8	9	1	46.6	0.155566	7	8	0	44.1
C-terminal-binding protein 2	CTBP2	P56545;P56545-3;P56545-2	P56545;P56545-3;P56545-2	-0.618406	12	10	3	44.7	-0.232415	13	10	4	47.6
Transcriptional repressor CTCF	CTCF	P49711;P49711-2	P49711;P49711-2	-0.873054	9	8	2	20.9	-0.473527	8	10	0	22.4
CTD nuclear envelope phosphatase 1	CTDNEP1	O95476	O95476	-0.862916	4	3	1	17.2	-0.431676	5	4	3	27
Carboxy-terminal domain RNA polymerase II polypeptide A small phosphatase 1	CTDSP1	Q9GZU7-2;Q9GZU7;Q9GZU7-3;O15194-2;O15194	Q9GZU7-2;Q9GZU7;Q9GZU7-3	-0.55546	4	4	1	24.6	0.230245	3	3	1	12.3
Catenin alpha-1	CTNNA1	P35221;P35221-2;P35221-3;P26232-4;P26232-6	P35221;P35221-2;P35221-3	0.0340749	54	36	13	59.8	0.367248	53	34	11	57.7
Catenin alpha-2	CTNNA2	P26232-2;P26232-5;P26232;P26232-3	P26232-2;P26232-5;P26232;P26232-3	0.140517	2	1	0	9.6	0.399959	2	1	0	8.7
Alpha-catulin	CTNNAL1	Q9UBT7;Q9UBT7-2;Q9UBT7-3	Q9UBT7;Q9UBT7-2;Q9UBT7-3	-0.724254	7	7	1	15.1	-0.105276	6	6	4	13.5
Catenin beta-1	CTNNB1	P35222	P35222	0.0835197	36	23	8	52.5	0.43995	35	24	8	52.6
Beta-catenin-like protein 1	CTNNBL1	Q8WYA6-4;Q8WYA6;Q8WYA6-2;Q8WYA6-3	Q8WYA6-4;Q8WYA6;Q8WYA6-2;Q8WYA6-3	-0.520604	16	15	4	43.1	-0.101516	18	17	6	46.8
Catenin delta-1	CTNND1	O60716-5;O60716-3;O60716-13;O60716-2;O60716-8;O60716-11;O60716;O60716-16;O60716-7;O60716-10;O60716-6;O60716-9;O60716-15;O60716-4;O60716-14;O60716-21;O60716-12;O60716-19;O60716-24;O60716-18;O60716-23;O60716-17;O60716-22;O60716-20;O60716-29;O60716-27;O60716-26;O60716-32;O60716-25;O60716-31;O60716-30;O60716-28	O60716-5;O60716-3;O60716-13;O60716-2;O60716-8;O60716-11;O60716;O60716-16;O60716-7;O60716-10;O60716-6;O60716-9;O60716-15;O60716-4;O60716-14;O60716-21;O60716-12;O60716-19;O60716-24;O60716-18;O60716-23;O60716-17;O60716-22;O60716-20;O60716-29;O60716-27;O60716-26;O60716-32;O60716-25;O60716-31;O60716-30;O60716-28	0.0962619	73	53	16	61.5	0.47285	66	54	12	67.1
CTP synthase 2	CTPS2	Q9NRF8	Q9NRF8	-0.677403	2	2	2	5.3	0.28553	2	2	2	7.5
RNA polymerase-associated protein CTR9 homolog	CTR9	Q6PD62	Q6PD62	-0.498607	46	43	13	45.3	-0.152508	51	43	13	46.7
Lysosomal protective protein;Lysosomal protective protein 32 kDa chain;Lysosomal protective protein 20 kDa chain	CTSA	P10619;P10619-2	P10619;P10619-2	-1.43788	23	16	5	40	-0.783666	28	17	7	41.9
Cathepsin B;Cathepsin B light chain;Cathepsin B heavy chain	CTSB	P07858	P07858	-1.41519	20	12	3	28	-0.695816	15	11	4	26.5
Dipeptidyl peptidase 1;Dipeptidyl peptidase 1 exclusion domain chain;Dipeptidyl peptidase 1 heavy chain;Dipeptidyl peptidase 1 light chain	CTSC	P53634;P53634-2;P53634-3	P53634	-1.68985	18	15	5	39.3	-1.01142	21	13	6	35
Cathepsin D;Cathepsin D light chain;Cathepsin D heavy chain	CTSD	P07339	P07339	-0.931976	54	25	18	59	-0.21014	53	23	14	54.4
Cathepsin L1;Cathepsin L1 heavy chain;Cathepsin L1 light chain	CTSL	P07711	P07711	-0.500463	3	2	2	6.6	0.0554714	4	4	0	14.4
Cathepsin L2	CTSV	O60911	O60911	-0.871654	2	2	1	7.8	0.11009	2	2	0	4.8
Cathepsin Z	CTSZ	Q9UBR2	Q9UBR2	-0.702492	8	8	0	31.4	-0.17031	7	9	0	31.4
Protein CutA	CUTA	O60888-3;O60888;O60888-2	O60888-3;O60888;O60888-2	-0.0849457	10	7	3	55.8	0.275035	11	10	3	61.5
Homeobox protein cut-like 1	CUX1	P39880-3;P39880-2;P39880;P39880-4;P39880-5;P39880-6;O14529	P39880-3;P39880-2;P39880;P39880-4;P39880-5;P39880-6	-0.776726	21	12	8	22.6	-0.247077	21	13	3	23.2
Spliceosome-associated protein CWC15 homolog	CWC15	Q9P013	Q9P013	-0.20583	6	4	2	28.4	0.0968075	6	4	1	27.5
Pre-mRNA-splicing factor CWC22 homolog	CWC22	Q9HCG8	Q9HCG8	-0.154554	2	3	0	5.5	-1.07437	2	2	1	3.1
Peptidyl-prolyl cis-trans isomerase CWC27 homolog	CWC27	Q6UX04;Q6UX04-2	Q6UX04;Q6UX04-2	-0.55875	4	5	2	18.9	-0.0729976	4	3	1	13.1
Coxsackievirus and adenovirus receptor	CXADR	P78310;P78310-7;P78310-2;P78310-6;P78310-5;P78310-4;P78310-3	P78310;P78310-7;P78310-2;P78310-6	-0.514346	8	8	2	34.8	-0.00504058	15	12	3	49.6
CXXC-type zinc finger protein 1	CXXC1	Q9P0U4;Q9P0U4-2	Q9P0U4;Q9P0U4-2	-0.253446	13	12	6	27	0.0844256	12	11	3	23.5
Cytochrome b561 domain-containing protein 2	CYB561D2	O14569	O14569	-0.368588	3	3	1	17.1	0.440029	2	3	0	17.1
Cytochrome b5 type B	CYB5B	O43169	O43169	-1.20373	74	24	23	99.3	-0.663937	71	25	25	99.3
Neuferricin	CYB5D2	Q8WUJ1;Q8WUJ1-3	Q8WUJ1	-0.407191	3	3	0	17	0.887393	2	2	2	11.7
NADH-cytochrome b5 reductase 1	CYB5R1	Q9UHQ9	Q9UHQ9	-0.543488	24	20	7	70.8	0.0724676	32	20	8	65.9
NADH-cytochrome b5 reductase 3;NADH-cytochrome b5 reductase 3 membrane-bound form;NADH-cytochrome b5 reductase 3 soluble form	CYB5R3	P00387;P00387-2;P00387-3	P00387;P00387-2;P00387-3	-0.336009	121	31	25	83.4	0.308341	84	33	18	92.7
Cytochrome b-245 light chain	CYBA	P13498	P13498	-0.693085	4	4	0	17.4	0.0148347	3	4	0	17.4
Cytochrome b reductase 1	CYBRD1	Q53TN4-3;Q53TN4	Q53TN4-3;Q53TN4	-0.751247	3	2	1	12.3	-0.264837	4	3	2	23.2
Cytochrome c1, heme protein, mitochondrial	CYC1	P08574	P08574	-0.503793	81	21	12	54.2	0.177996	81	22	11	57.5
Cytochrome c	CYCS	P99999;CON__P62894	P99999	-0.790609	75	19	14	81	-0.181675	70	20	14	82.9
Cytoplasmic FMR1-interacting protein 1	CYFIP1	Q7L576;Q7L576-2;Q7L576-3	Q7L576;Q7L576-2	-0.361898	34	18	9	32.7	0.253722	26	11	9	24.1
Cytoplasmic FMR1-interacting protein 2	CYFIP2	Q96F07-2;Q96F07	Q96F07-2;Q96F07	-0.408263	6	8	2	22.2	0.495186	2	4	1	14.1
Cytochrome P450 20A1	CYP20A1	Q6UW02-2;Q6UW02	Q6UW02-2;Q6UW02	-0.350394	9	7	3	24.1	0.236979	7	7	1	24.1
Cytochrome P450 2S1	CYP2S1	Q96SQ9;Q96SQ9-2	Q96SQ9;Q96SQ9-2	-0.35159	13	15	6	49.8	0.288928	10	10	3	29.6
Lanosterol 14-alpha demethylase	CYP51A1	Q16850;Q16850-2	Q16850;Q16850-2	-0.936469	57	41	19	77.1	-0.47228	58	40	20	72.6
Cysteine-rich and transmembrane domain-containing protein 1	CYSTM1	Q9H1C7	Q9H1C7	-0.696213	3	2	1	11.3	-0.221692	2	1	0	10.3
D-2-hydroxyglutarate dehydrogenase, mitochondrial	D2HGDH	Q8N465;Q8N465-2;Q8N465-3	Q8N465	-0.000764838	4	3	2	7.1	0.490314	4	4	3	13.4
Disheveled-associated activator of morphogenesis 1	DAAM1	Q9Y4D1;Q9Y4D1-2;Q9Y4D1-3	Q9Y4D1;Q9Y4D1-2;Q9Y4D1-3	-1.15669	5	5	4	7.7	-0.392757	5	5	3	7.2
Dachshund homolog 1	DACH1	Q9UI36-2;Q9UI36;Q9UI36-4;Q9UI36-3;Q96NX9-2;Q96NX9	Q9UI36-2;Q9UI36;Q9UI36-4;Q9UI36-3	-0.163155	6	6	0	9.9	0.0974865	6	6	0	15.2
Dolichyl-diphosphooligosaccharide--protein glycosyltransferase subunit DAD1	DAD1	P61803	P61803	-0.505246	39	12	3	56.6	-0.0297002	34	11	1	48.7
Dystroglycan;Alpha-dystroglycan;Beta-dystroglycan	DAG1	Q14118	Q14118	-0.44721	24	15	8	20.1	0.0529398	37	18	11	21
Sn1-specific diacylglycerol lipase beta	DAGLB	Q8NCG7-2;Q8NCG7-4;Q8NCG7	Q8NCG7-2;Q8NCG7-4;Q8NCG7	-1.10024	2	2	0	7.2	0.0451932	4	4	1	12.8
28S ribosomal protein S29, mitochondrial	DAP3	P51398-2;P51398;P51398-3	P51398-2;P51398;P51398-3	-0.670245	64	33	9	80.4	-0.10044	60	33	8	80.4
Aspartate--tRNA ligase, cytoplasmic	DARS	P14868;P14868-2	P14868;P14868-2	-0.445028	21	21	2	50.7	-0.139077	26	26	5	59.7
Aspartate--tRNA ligase, mitochondrial	DARS2	Q6PI48	Q6PI48	-0.642639	67	41	23	71.2	-0.163628	62	39	16	67.8
DAZ-associated protein 1	DAZAP1	Q96EP5-2;Q96EP5	Q96EP5-2;Q96EP5	-0.208644	6	4	4	14.8	0.0148056	3	3	1	12.4
Acyl-CoA-binding protein	DBI	P07108;P07108-3;P07108-2;P07108-4;P07108-5	P07108;P07108-3;P07108-2;P07108-4;P07108-5	-0.476237	13	5	1	65.5	-0.0152121	15	6	0	70.1
Drebrin	DBN1	Q16643;Q16643-3;Q16643-2	Q16643;Q16643-3;Q16643-2	-0.309538	26	19	10	40.2	0.295093	38	26	12	53.5
Lipoamide acyltransferase component of branched-chain alpha-keto acid dehydrogenase complex, mitochondrial	DBT	P11182	P11182	-0.494251	21	18	4	58.7	0.140905	20	16	4	52.9
DDB1- and CUL4-associated factor 7	DCAF7	P61962;P61962-2	P61962	-0.392459	11	10	5	42.7	-0.017922	14	13	6	49.4
Dephospho-CoA kinase domain-containing protein	DCAKD	Q8WVC6;Q8WVC6-2	Q8WVC6;Q8WVC6-2	0.454913	26	17	7	70.6	0.834931	27	22	6	82.3
Discoidin, CUB and LCCL domain-containing protein 1	DCBLD1	Q8N8Z6;Q8N8Z6-2	Q8N8Z6	-0.171141	2	2	0	7.1	0.320937	3	3	0	11.6
Dermcidin;Survival-promoting peptide;DCD-1	DCD	P81605;P81605-2	P81605;P81605-2	-5.70433	2	2	2	12.7	1.2899	2	2	2	12.7
Protocadherin-16	DCHS1	Q96JQ0	Q96JQ0	-0.564734	5	7	1	3.5	0.234296	5	6	1	3.4
mRNA-decapping enzyme 1A	DCP1A	Q9NPI6-2;Q9NPI6	Q9NPI6-2;Q9NPI6	-1.1033	2	2	1	6.1	-0.142871	2	2	2	4.8
Dynactin subunit 1	DCTN1	Q14203-5;Q14203-2;Q14203-3;Q14203-4;Q14203-6;Q14203	Q14203-5;Q14203-2;Q14203-3;Q14203-4;Q14203-6;Q14203	-0.768813	8	10	3	12.6	0.275001	17	16	5	22.7
Dynactin subunit 3	DCTN3	O75935-3;O75935-2;O75935	O75935-3;O75935-2;O75935	-0.417945	2	2	1	10.8	0.486449	2	2	1	10.8
dCTP pyrophosphatase 1	DCTPP1	Q9H773	Q9H773	-0.384829	2	2	0	30	-0.0529723	3	3	0	31.2
DCN1-like protein 5	DCUN1D5	Q9BTE7	Q9BTE7	-0.503793	3	3	1	22.4	-0.0216219	4	3	2	20.3
L-xylulose reductase	DCXR	Q7Z4W1	Q7Z4W1	-0.384207	43	17	12	84.8	0.206362	43	19	9	87.7
DNA damage-binding protein 1	DDB1	Q16531;Q16531-2	Q16531	-0.648937	18	19	5	24.7	-0.156397	26	27	7	31.8
Dolichyl-diphosphooligosaccharide--protein glycosyltransferase 48 kDa subunit	DDOST	P39656;P39656-3;P39656-2	P39656;P39656-3;P39656-2	-0.475976	132	56	29	82	-0.0123541	109	54	19	82
DDRGK domain-containing protein 1	DDRGK1	Q96HY6;Q96HY6-2	Q96HY6;Q96HY6-2	-0.39798	35	12	7	64.6	0.208528	31	11	7	59.2
D-dopachrome decarboxylase;D-dopachrome decarboxylase-like protein	DDT;DDTL	P30046;P30046-2;A6NHG4	P30046;P30046-2;A6NHG4	-0.361083	12	7	1	56.8	0.14143	13	6	3	55.9
ATP-dependent RNA helicase DDX1	DDX1	Q92499;Q92499-3;Q92499-2	Q92499;Q92499-3;Q92499-2	-0.338415	46	38	7	59.1	0.0588636	55	40	13	58.4
Probable ATP-dependent RNA helicase DDX17	DDX17	Q92841	Q92841	-0.552791	43	2	10	56.4	-0.101516	45	2	10	58.6
ATP-dependent RNA helicase DDX18	DDX18	Q9NVP1	Q9NVP1	0.0464211	6	6	1	10.9	0.223357	8	7	1	13.6
ATP-dependent RNA helicase DDX19A;ATP-dependent RNA helicase DDX19B	DDX19A;DDX19B	Q9NUU7;Q9UMR2;Q9NUU7-2;Q9UMR2-2;Q9UMR2-4;Q9UMR2-3;Q9UHL0-2;Q9UHL0	Q9NUU7;Q9UMR2;Q9NUU7-2;Q9UMR2-2;Q9UMR2-4;Q9UMR2-3	-1.25694	9	10	5	34.3	0.0543475	9	9	5	27.4
Probable ATP-dependent RNA helicase DDX20	DDX20	Q9UHI6;Q9UHI6-2	Q9UHI6	-0.236317	4	6	0	11	0.525102	6	7	1	14.4
Nucleolar RNA helicase 2	DDX21	Q9NR30;Q9NR30-2	Q9NR30;Q9NR30-2	-0.515398	113	53	35	69.5	-0.0197731	100	50	21	69.1
Probable ATP-dependent RNA helicase DDX23	DDX23	Q9BUQ8	Q9BUQ8	-0.228824	53	41	15	49.5	0.311936	53	41	14	53
ATP-dependent RNA helicase DDX24	DDX24	Q9GZR7;Q9GZR7-2	Q9GZR7;Q9GZR7-2	-0.651428	14	15	1	25.3	-0.170694	22	23	6	38.3
Probable ATP-dependent RNA helicase DDX28	DDX28	Q9NUL7	Q9NUL7	-0.93589	3	3	2	6.9	-0.158983	5	4	2	14.3
ATP-dependent RNA helicase DDX39A	DDX39A	O00148;O00148-2;O00148-3	O00148;O00148-2;O00148-3	-0.402893	35	23	8	78.2	-0.102053	34	22	10	74
Spliceosome RNA helicase DDX39B	DDX39B	Q13838;Q13838-2	Q13838;Q13838-2	-0.303045	105	27	37	84.3	-0.0641931	99	28	28	82.7
ATP-dependent RNA helicase DDX3X;ATP-dependent RNA helicase DDX3Y	DDX3X;DDX3Y	O00571;O00571-2;O15523-2;O15523;O15523-3;Q9NQI0-3;Q9NQI0-2;Q9NQI0-4;Q9NQI0	O00571;O00571-2;O15523-2;O15523	-0.489625	46	36	13	59.2	0.00109683	43	36	10	60.9
Probable ATP-dependent RNA helicase DDX41	DDX41	Q9UJV9	Q9UJV9	-0.176675	6	6	3	12.7	0.709505	3	4	3	9
ATP-dependent RNA helicase DDX42	DDX42	Q86XP3;Q86XP3-2	Q86XP3;Q86XP3-2	-0.481525	84	55	29	68.2	0.0256762	71	52	17	63.1
Probable ATP-dependent RNA helicase DDX46	DDX46	Q7L014	Q7L014	-0.470789	96	71	23	60.6	0.0282192	101	63	26	61
Probable ATP-dependent RNA helicase DDX47	DDX47	Q9H0S4-2;Q9H0S4	Q9H0S4-2;Q9H0S4	-0.458862	4	4	0	14.8	-0.165687	3	3	0	10.3
Probable ATP-dependent RNA helicase DDX5	DDX5	P17844;P17844-2	P17844;P17844-2	-0.414711	40	28	15	52.6	0.0665783	39	29	11	57.8
ATP-dependent RNA helicase DDX50	DDX50	Q9BQ39	Q9BQ39	-0.443948	27	25	3	52.6	-0.0717627	30	24	8	49.3
ATP-dependent RNA helicase DDX54	DDX54	Q8TDD1-2;Q8TDD1	Q8TDD1-2;Q8TDD1	-0.534328	20	17	8	30.2	0.0464145	20	17	9	31.1
Probable ATP-dependent RNA helicase DDX6	DDX6	P26196	P26196	-0.389772	37	24	7	69.6	0.178306	33	23	5	67.5
2,4-dienoyl-CoA reductase, mitochondrial	DECR1	Q16698-2;Q16698	Q16698-2;Q16698	-0.129213	61	26	15	73.9	0.433078	39	28	13	74.2
Peroxisomal 2,4-dienoyl-CoA reductase	DECR2	Q9NUI1;Q9NUI1-3;Q9NUI1-2	Q9NUI1;Q9NUI1-3	-0.151378	4	4	2	13.7	0.676711	5	5	1	16.1
Sphingolipid delta(4)-desaturase DES1	DEGS1	O15121;Q6QHC5	O15121	-0.891348	17	11	5	42.7	-0.574634	11	14	1	42.1
Protein DEK	DEK	P35659;P35659-2	P35659;P35659-2	-0.514058	12	11	3	40.5	-0.212383	13	13	3	42.9
DENN domain-containing protein 2A	DENND2A	Q9ULE3-2;Q9ULE3	Q9ULE3-2;Q9ULE3	-0.516182	3	2	0	3.9	-0.549226	2	2	0	3.6
Density-regulated protein	DENR	O43583	O43583	-0.507316	7	8	3	38.9	0.0433337	9	7	5	38.9
Deoxyribose-phosphate aldolase	DERA	Q9Y315	Q9Y315	-0.482311	6	6	1	26.7	0.269999	8	8	0	29.6
Derlin-1	DERL1	Q9BUN8;Q9BUN8-2	Q9BUN8;Q9BUN8-2	-0.727236	20	11	1	42.2	-0.217107	19	17	1	55
Derlin-2	DERL2	Q9GZP9;Q96Q80-5;Q96Q80-4;Q96Q80-3;Q96Q80;Q96Q80-2	Q9GZP9	-0.604455	10	9	3	29.3	-0.061707	9	6	4	25.1
Desumoylating isopeptidase 2	DESI2	Q9BSY9;Q9BSY9-2	Q9BSY9	-0.698787	7	8	2	67.5	-0.179129	8	8	3	60.3
Diacylglycerol O-acyltransferase 1	DGAT1	O75907	O75907	-0.53665	4	4	0	14.1	0.207128	3	3	2	11.9
Diacylglycerol kinase epsilon	DGKE	P52429;P52429-2	P52429	-0.27659	3	3	0	10.9	0.295217	2	3	0	11.1
Deoxyguanosine kinase, mitochondrial	DGUOK	Q16854;Q16854-2;Q16854-3;Q16854-5;Q16854-4	Q16854;Q16854-2;Q16854-3;Q16854-5	-0.120326	6	5	0	26.4	0.268608	9	7	0	32.5
Delta(24)-sterol reductase	DHCR24	Q15392-2;Q15392	Q15392-2;Q15392	-0.375141	74	36	17	71.4	-0.0040339	65	34	7	66.9
7-dehydrocholesterol reductase	DHCR7	Q9UBM7	Q9UBM7	-0.59538	21	13	7	30.5	-0.238053	16	10	1	22.1
Dehydrodolichyl diphosphate syntase complex subunit DHDDS	DHDDS	Q86SQ9-2;Q86SQ9;Q86SQ9-3	Q86SQ9-2;Q86SQ9;Q86SQ9-3	-0.363419	7	2	4	31.4	0.221808	5	1	2	24.9
Dihydrofolate reductase;Dihydrofolate reductase, mitochondrial	DHFR;DHFRL1	P00374-2;P00374;Q86XF0	P00374-2;P00374;Q86XF0	0.0343565	2	2	1	17	-0.0150693	2	2	1	17
Dihydroorotate dehydrogenase (quinone), mitochondrial	DHODH	Q02127	Q02127	-0.856345	28	19	9	60.5	-0.195348	20	14	6	41.3
Dehydrogenase/reductase SDR family member 1	DHRS1	Q96LJ7	Q96LJ7	-0.390775	20	15	8	73.2	0.338506	17	14	7	66.8
Dehydrogenase/reductase SDR family member 13	DHRS13	Q6UX07;Q6UX07-2;Q6UX07-3	Q6UX07;Q6UX07-2;Q6UX07-3	-0.441576	5	6	3	19.4	-0.230203	5	5	3	14.9
Short-chain dehydrogenase/reductase 3	DHRS3	O75911;O75911-2	O75911	-0.564435	9	7	2	34.4	-0.524766	8	8	1	37.4
Dehydrogenase/reductase SDR family member 4	DHRS4	Q9BTZ2-8;Q9BTZ2-4;Q9BTZ2;Q9BTZ2-3;Q9BTZ2-2;Q9BTZ2-5;Q9BTZ2-7;Q6PKH6;Q6PKH6-2;P0CG22;Q9BTZ2-6	Q9BTZ2-8;Q9BTZ2-4;Q9BTZ2;Q9BTZ2-3;Q9BTZ2-2;Q9BTZ2-5;Q9BTZ2-7	-0.0261463	12	8	0	41.6	0.549325	12	9	2	47.3
Dehydrogenase/reductase SDR family member 7	DHRS7	Q9Y394;Q9Y394-2	Q9Y394;Q9Y394-2	-0.415942	29	21	6	63.1	-0.0199154	26	19	7	60.8
Dehydrogenase/reductase SDR family member 7B	DHRS7B	Q6IAN0	Q6IAN0	-0.32572	10	9	4	32.3	0.104201	13	10	3	39.1
Dehydrogenase/reductase SDR family member on chromosome X	DHRSX	Q8N5I4	Q8N5I4	0.0237522	7	4	1	19.1	0.261535	5	4	1	23.9
Probable 2-oxoglutarate dehydrogenase E1 component DHKTD1, mitochondrial	DHTKD1	Q96HY7	Q96HY7	-0.0156513	44	33	11	52.6	0.540526	45	37	12	56
Pre-mRNA-splicing factor ATP-dependent RNA helicase DHX15	DHX15	O43143	O43143	-0.463887	57	40	16	53.2	-0.0184918	46	38	9	54.2
Putative pre-mRNA-splicing factor ATP-dependent RNA helicase DHX16	DHX16	O60231	O60231	-0.123953	25	18	4	28.3	0.172213	19	18	4	28
ATP-dependent RNA helicase DHX29	DHX29	Q7Z478	Q7Z478	-0.336045	45	43	11	44.3	0.0941101	59	51	17	48.4
Putative ATP-dependent RNA helicase DHX30	DHX30	Q7L2E3-2;Q7L2E3-3;Q7L2E3	Q7L2E3-2;Q7L2E3-3;Q7L2E3	-0.582231	106	59	30	59.6	-0.0701146	67	55	20	55.2
ATP-dependent RNA helicase DHX36	DHX36	Q9H2U1-3;Q9H2U1;Q9H2U1-2	Q9H2U1-3;Q9H2U1;Q9H2U1-2	-0.491896	4	5	1	9.8	0.12009	5	6	1	8.6
Probable ATP-dependent RNA helicase DHX37	DHX37	Q8IY37	Q8IY37	-1.11675	3	3	2	5.1	-0.427606	8	9	3	9.9
Pre-mRNA-splicing factor ATP-dependent RNA helicase PRP16	DHX38	Q92620;Q92620-2	Q92620	-0.96089	5	5	3	6	-0.587653	5	5	2	6.1
Putative ATP-dependent RNA helicase DHX57	DHX57	Q6P158;Q6P158-2	Q6P158	-1.04567	4	4	4	4.1	0.242465	2	2	1	2
ATP-dependent RNA helicase DHX8	DHX8	Q14562	Q14562	-0.11076	16	15	7	20.4	0.167685	18	19	2	24.3
ATP-dependent RNA helicase A	DHX9	Q08211;Q08211-2	Q08211	-0.223071	123	80	24	68.4	0.10245	148	82	17	70.7
Diablo homolog, mitochondrial	DIABLO	Q9NR28-2;Q9NR28;Q9NR28-3	Q9NR28-2;Q9NR28;Q9NR28-3	-0.493337	36	17	11	84.9	-0.109561	39	19	8	88.2
Protein diaphanous homolog 1	DIAPH1	O60610-2;O60610-3;O60610	O60610-2;O60610-3;O60610	-1.25364	2	2	1	2.2	0.0899581	3	3	1	3.4
Death-inducer obliterator 1	DIDO1	Q9BTC0;Q9BTC0-1;Q9BTC0-2;Q9BTC0-3	Q9BTC0;Q9BTC0-1	-0.47341	61	55	13	41.2	0.00698516	51	47	8	36.9
Probable dimethyladenosine transferase	DIMT1	Q9UNQ2	Q9UNQ2	-0.462157	5	6	1	27.5	-0.256045	6	8	2	37.4
Disco-interacting protein 2 homolog C	DIP2C	Q9Y2E4;Q14689-6;Q14689;Q14689-3;Q14689-2;Q14689-4;Q9P265	Q9Y2E4	-0.966461	3	2	3	1.7	-0.10044	6	6	1	6.2
Exosome complex exonuclease RRP44	DIS3	Q9Y2L1;Q9Y2L1-2	Q9Y2L1;Q9Y2L1-2	-0.360434	8	8	3	13.2	0.29161	7	7	2	10.2
Dihydrolipoyllysine-residue acetyltransferase component of pyruvate dehydrogenase complex, mitochondrial	DLAT	P10515	P10515	-0.477081	74	30	17	47.9	0.109374	75	30	24	45.9
Dihydrolipoyl dehydrogenase, mitochondrial	DLD	P09622;P09622-3;P09622-2	P09622;P09622-3;P09622-2	-0.472809	127	35	49	73.7	0.0113552	99	37	28	77.6
Disks large homolog 1	DLG1	Q12959-4;Q12959-2;Q12959-7;Q12959-5;Q12959;Q12959-3;Q12959-6;Q12959-8;Q12959-9;Q15700-2;Q15700-4;Q15700;Q15700-3;Q15700-5;P78352-3;P78352-2;P78352	Q12959-4;Q12959-2;Q12959-7;Q12959-5;Q12959;Q12959-3;Q12959-6;Q12959-8;Q12959-9	-0.58154	44	27	12	49.6	-0.112767	38	32	10	56
Disks large homolog 3	DLG3	Q92796-3;Q92796-2	Q92796-3;Q92796-2	-0.241936	27	3	12	70.8	0.214709	30	3	10	71
Dihydrolipoyllysine-residue succinyltransferase component of 2-oxoglutarate dehydrogenase complex, mitochondrial	DLST	P36957;P36957-2	P36957;P36957-2	-0.559494	53	19	15	48.3	-0.007913	46	20	12	48.3
Dystrophin	DMD	P11532-4;P11532-11;P11532;P11532-17;P11532-13;P11532-16;P11532-12;P11532-15;P11532-14;P11532-3;P11532-2	P11532-4;P11532-11;P11532;P11532-17;P11532-13;P11532-16;P11532-12;P11532-15;P11532-14;P11532-3;P11532-2	0.0927488	3	1	1	1.6	0.126549	3	1	1	1.4
DmX-like protein 2	DMXL2	Q8TDJ6-3;Q8TDJ6;Q8TDJ6-2	Q8TDJ6-3;Q8TDJ6;Q8TDJ6-2	-0.381743	14	17	4	8.9	-0.0546401	12	16	4	8.6
DnaJ homolog subfamily A member 1	DNAJA1	P31689;P31689-2	P31689;P31689-2	-0.931701	23	19	4	61	-0.624803	24	18	2	59.2
DnaJ homolog subfamily A member 2	DNAJA2	O60884	O60884	-1.12576	9	10	5	39.6	-0.768248	6	6	1	26.7
DnaJ homolog subfamily A member 3, mitochondrial	DNAJA3	Q96EY1;Q96EY1-2;Q96EY1-3	Q96EY1;Q96EY1-2	-0.198576	38	20	6	38.8	0.202505	36	21	5	42.7
DnaJ homolog subfamily B member 1	DNAJB1	P25685;P25685-2;Q9UDY4	P25685;P25685-2	-0.236317	12	12	4	45.6	0.399178	4	5	2	27.4
DnaJ homolog subfamily B member 11	DNAJB11	Q9UBS4	Q9UBS4	-0.641514	94	30	31	56.7	-0.0568609	82	30	27	62.6
DnaJ homolog subfamily B member 12	DNAJB12	Q9NXW2;Q9NXW2-2	Q9NXW2;Q9NXW2-2	-0.582793	16	8	4	31.7	-0.0277203	12	7	3	33.1
DnaJ homolog subfamily B member 14	DNAJB14	Q8TBM8;Q8TBM8-2	Q8TBM8;Q8TBM8-2	-0.732788	14	12	1	35.6	-0.168129	10	7	2	27.2
DnaJ homolog subfamily B member 6	DNAJB6	O75190-3;O75190;O75190-2;Q8WWF6;O75190-4;Q7Z6W7	O75190-3;O75190;O75190-2	-0.217944	2	2	1	9.2	-0.0806576	3	4	2	15.4
DnaJ homolog subfamily C member 1	DNAJC1	Q96KC8	Q96KC8	-0.769477	5	5	2	14.4	0.0958203	4	4	0	12.8
DnaJ homolog subfamily C member 10	DNAJC10	Q8IXB1;Q8IXB1-2;Q8IXB1-3	Q8IXB1;Q8IXB1-2	-0.408072	31	26	7	48.3	0.121706	26	18	10	29.6
DnaJ homolog subfamily C member 11	DNAJC11	Q9NVH1;Q9NVH1-2;Q9NVH1-3	Q9NVH1;Q9NVH1-2;Q9NVH1-3	-0.338488	17	19	3	39.5	0.169112	16	14	4	34.9
DnaJ homolog subfamily C member 13	DNAJC13	O75165	O75165	-0.584912	42	43	10	27.7	-0.111966	59	61	16	37.2
DnaJ homolog subfamily C member 16	DNAJC16	Q9Y2G8;Q9Y2G8-2	Q9Y2G8	-0.846765	7	6	5	14.6	-0.121413	4	5	2	12.7
DnaJ homolog subfamily C member 17	DNAJC17	Q9NVM6	Q9NVM6	-0.306216	4	3	0	15.1	0.341299	5	5	2	21.1
Mitochondrial import inner membrane translocase subunit TIM14	DNAJC19	Q96DA6	Q96DA6	-0.0784418	40	6	11	83.6	0.324094	36	5	7	83.6
DnaJ homolog subfamily C member 25	DNAJC25	Q9H1X3;Q9H1X3-2	Q9H1X3;Q9H1X3-2	-0.151138	4	4	1	15.3	0.107088	3	3	1	11.1
DnaJ homolog subfamily C member 3	DNAJC3	Q13217	Q13217	-0.727188	21	20	6	53.2	-0.163241	22	17	6	47
DnaJ homolog subfamily C member 5	DNAJC5	Q9H3Z4;Q9H3Z4-2	Q9H3Z4;Q9H3Z4-2	-0.170995	14	7	3	60.1	0.257545	12	6	5	47.5
DnaJ homolog subfamily C member 7	DNAJC7	Q99615;Q99615-2	Q99615;Q99615-2	-0.65331	3	3	3	7.9	0.179842	2	3	1	9.5
DnaJ homolog subfamily C member 8	DNAJC8	O75937	O75937	-0.706206	11	8	5	48.2	-0.1133	13	8	6	48.2
DnaJ homolog subfamily C member 9	DNAJC9	Q8WXX5	Q8WXX5	-0.170459	11	9	1	40	0.588313	6	6	0	30.4
Deoxyribonuclease-2-alpha	DNASE2	O00115-2;O00115	O00115-2;O00115	-0.765744	7	5	2	20.3	-0.289716	7	5	2	20.3
DNL-type zinc finger protein	DNLZ	Q5SXM8	Q5SXM8	-0.506455	3	2	0	13.5	0.0255588	3	3	0	36
Dynamin-2	DNM2	P50570-3;P50570-4;P50570-2;P50570-5;P50570;Q9UQ16-5;Q9UQ16-2;Q9UQ16-3;Q9UQ16;Q9UQ16-4;Q05193-5;Q05193-3;Q05193-2;Q05193	P50570-3;P50570-4;P50570-2;P50570-5;P50570	-0.479492	11	13	6	20.8	-0.00173015	9	10	3	18.4
DNA (cytosine-5)-methyltransferase 1	DNMT1	P26358-2;P26358;P26358-3	P26358-2;P26358;P26358-3	-0.655649	69	62	11	44.5	-0.458067	75	64	11	45.3
Dedicator of cytokinesis protein 11	DOCK11	Q5JSL3	Q5JSL3	-0.940285	7	9	1	6.2	0.0261757	9	8	3	7.9
Dedicator of cytokinesis protein 7	DOCK7	Q96N67-4;Q96N67-3;Q96N67-5;Q96N67-2;Q96N67-6;Q96N67;Q96N67-7	Q96N67-4;Q96N67-3;Q96N67-5;Q96N67-2;Q96N67-6;Q96N67	-0.137806	16	16	4	14.4	0.455831	23	22	6	18
Dedicator of cytokinesis protein 9	DOCK9	Q9BZ29-4;Q9BZ29;Q9BZ29-3;Q9BZ29-5;Q9BZ29-6	Q9BZ29-4;Q9BZ29;Q9BZ29-3;Q9BZ29-5;Q9BZ29-6	-0.40635	9	12	4	9.3	0.240333	17	17	4	14.3
Dolichyldiphosphatase 1	DOLPP1	Q86YN1;Q86YN1-2	Q86YN1;Q86YN1-2	-0.485014	11	7	2	28.6	-0.0858326	15	8	2	39.9
UDP-N-acetylglucosamine--dolichyl-phosphate N-acetylglucosaminephosphotransferase	DPAGT1	Q9H3H5-3;Q9H3H5-2;Q9H3H5	Q9H3H5-3;Q9H3H5-2;Q9H3H5	-0.480498	4	4	0	25.6	-0.168	4	4	0	25.6
Dolichol-phosphate mannosyltransferase subunit 1	DPM1	O60762	O60762	-0.171596	39	23	10	72.3	0.213805	43	27	8	72.7
Dolichol-phosphate mannosyltransferase subunit 3	DPM3	Q9P2X0;Q9P2X0-2	Q9P2X0;Q9P2X0-2	-0.149249	4	2	0	23.9	0.257287	3	3	0	31.5
Dipeptidyl peptidase 2	DPP7	Q9UHL4	Q9UHL4	-1.02374	11	9	6	25.8	-0.215119	10	8	1	24.8
Developmental pluripotency-associated protein 4	DPPA4	Q7L190	Q7L190	-0.375871	4	4	1	23.7	0.334662	2	2	0	10.5
Probable C-mannosyltransferase DPY19L1	DPY19L1	Q2PZI1;Q2PZI1-2	Q2PZI1	-0.132831	4	3	3	6.8	0.0326691	9	8	6	20.1
Probable C-mannosyltransferase DPY19L3	DPY19L3	Q6ZPD9;Q6ZPD9-2	Q6ZPD9	-0.561132	4	3	1	5.7	0.173124	3	3	2	5.7
Protein dpy-30 homolog	DPY30	Q9C005	Q9C005	-0.441282	21	9	5	100	0.0796609	23	9	4	100
Protein Dr1	DR1	Q01658	Q01658	-0.862523	3	3	1	29	0.0641783	3	3	0	29
DNA damage-regulated autophagy modulator protein 2	DRAM2	Q6UX65	Q6UX65	-0.532888	4	3	2	18.8	-0.0174944	3	3	0	18.8
Developmentally-regulated GTP-binding protein 1	DRG1	Q9Y295	Q9Y295	-0.327946	12	12	6	43.3	0.0300889	9	9	1	40.1
Ribonuclease 3	DROSHA	Q9NRR4-2;Q9NRR4-4;Q9NRR4;Q9NRR4-3	Q9NRR4-2;Q9NRR4-4;Q9NRR4;Q9NRR4-3	-0.605837	3	2	0	2.5	-0.132511	3	3	0	3.4
Desmoglein-2	DSG2	Q14126	Q14126	-0.242209	74	42	18	51.3	0.246327	73	43	12	54.4
Desmoplakin	DSP	P15924;P15924-3;P15924-2	P15924;P15924-3;P15924-2	-0.618052	107	79	39	35.3	-0.358396	120	101	36	46.9
Dystonin	DST	Q03001;Q03001-14;Q03001-9;Q03001-13	Q03001;Q03001-14	-0.315217	50	2	13	9.4	0.162848	54	3	12	10.7
Destrin	DSTN	P60981;P60981-2	P60981;P60981-2	-0.259254	12	9	1	50.9	0.335244	14	11	1	51.5
Dystrobrevin beta;Dystrobrevin alpha	DTNB;DTNA	O60941-6;O60941-7;O60941;Q9Y4J8;Q9Y4J8-6;Q9Y4J8-10;Q9Y4J8-11;Q9Y4J8-15;Q9Y4J8-14;O60941-3;O60941-5;Q9Y4J8-2;Q9Y4J8-13;O60941-4;Q9Y4J8-8;Q9Y4J8-3;O60941-2;Q9Y4J8-12;Q9Y4J8-5;Q9Y4J8-16;Q9Y4J8-4	O60941-6;O60941-7;O60941;Q9Y4J8;Q9Y4J8-6;Q9Y4J8-10;Q9Y4J8-11;Q9Y4J8-15;Q9Y4J8-14;O60941-3;O60941-5;Q9Y4J8-2;Q9Y4J8-13;O60941-4	-0.859823	3	3	0	8.6	0.164221	3	4	1	11
Thymidylate kinase	DTYMK	P23919;P23919-2	P23919;P23919-2	-0.202273	38	22	11	76.9	0.250062	33	24	9	74.5
Dual specificity protein phosphatase 23	DUSP23	Q9BVJ7	Q9BVJ7	-0.609024	3	3	0	24.7	-0.182438	8	8	2	64.7
Deoxyuridine 5-triphosphate nucleotidohydrolase, mitochondrial	DUT	P33316;P33316-2	P33316;P33316-2	-0.397999	20	10	2	52.4	0.00542033	20	10	2	52.4
Cytoplasmic dynein 1 heavy chain 1	DYNC1H1	Q14204	Q14204	-0.56126	208	191	39	50	0.358565	186	174	41	48.9
Cytoplasmic dynein 1 intermediate chain 2	DYNC1I2	Q13409-6;Q13409-3;Q13409-7;Q13409-2;Q13409-5;Q13409	Q13409-6;Q13409-3;Q13409-7;Q13409-2;Q13409-5;Q13409	-0.540883	2	2	1	5.9	0.39817	2	2	1	5.9
Dynein light chain 1, cytoplasmic	DYNLL1	P63167	P63167	-0.36589	38	4	11	98.9	0.0346331	29	4	4	96.6
Dynein light chain 2, cytoplasmic	DYNLL2	Q96FJ2	Q96FJ2	-0.295553	4	4	0	87.6	0.325847	2	2	0	55.1
Dynein light chain roadblock-type 1;Dynein light chain roadblock-type 2	DYNLRB1;DYNLRB2	Q9NP97;Q8TF09;Q9NP97-2	Q9NP97;Q8TF09	-0.68966	7	5	0	69.8	0.275245	7	5	1	60.4
Probable glutamate--tRNA ligase, mitochondrial	EARS2	Q5JPH6;Q5JPH6-2	Q5JPH6;Q5JPH6-2	-0.573896	41	28	7	67.3	0.0535686	38	27	3	63.3
Receptor-binding cancer antigen expressed on SiSo cells	EBAG9	O00559;O00559-2	O00559;O00559-2	-0.936	2	2	0	18.3	0.163074	2	1	2	9.4
Probable rRNA-processing protein EBP2	EBNA1BP2	Q99848	Q99848	-0.476779	6	5	3	19.6	0.160718	5	5	2	21.9
3-beta-hydroxysteroid-Delta(8),Delta(7)-isomerase	EBP	Q15125	Q15125	-0.447387	15	8	2	43.9	0.114707	20	11	4	59.6
Endothelin-converting enzyme 1	ECE1	P42892-3;P42892-4;P42892;P42892-2	P42892-3;P42892-4;P42892;P42892-2	-0.693668	27	16	10	30.6	-0.0543624	24	15	6	26.7
Delta(3,5)-Delta(2,4)-dienoyl-CoA isomerase, mitochondrial	ECH1	Q13011	Q13011	-0.251745	116	27	26	73.5	0.337485	109	30	29	74.4
Enoyl-CoA hydratase, mitochondrial	ECHS1	P30084	P30084	-0.219639	90	27	20	70.7	0.28372	84	28	15	71.4
Enoyl-CoA delta isomerase 1, mitochondrial	ECI1	P42126;P42126-2	P42126;P42126-2	-0.475395	73	25	19	61.6	0.0809575	77	24	21	61.6
Enoyl-CoA delta isomerase 2, mitochondrial	ECI2	O75521-2;O75521	O75521-2;O75521	-0.148609	48	30	10	71.9	0.457237	41	28	6	74.4
Proteasome-associated protein ECM29 homolog	ECM29	Q5VYK3	Q5VYK3	-0.465062	11	11	5	9.4	-0.0363276	16	15	7	14.7
Evolutionarily conserved signaling intermediate in Toll pathway, mitochondrial	ECSIT	Q9BQ95;Q9BQ95-4;Q9BQ95-2;Q9BQ95-3	Q9BQ95;Q9BQ95-4;Q9BQ95-2	-0.429284	12	10	2	37.6	0.241151	15	13	2	42.9
Enhancer of mRNA-decapping protein 3	EDC3	Q96F86	Q96F86	-0.979942	4	8	1	19.9	-0.0648829	9	9	2	35.4
Enhancer of mRNA-decapping protein 4	EDC4	Q6P2E9;Q6P2E9-2	Q6P2E9;Q6P2E9-2	-1.06323	47	43	20	52.1	-0.508936	52	46	13	55.6
ER degradation-enhancing alpha-mannosidase-like protein 3	EDEM3	Q9BZQ6-2;Q9BZQ6	Q9BZQ6-2;Q9BZQ6	-0.642009	18	16	5	25.2	-0.396159	11	12	4	21.4
Endothelial differentiation-related factor 1	EDF1	O60869-2;O60869-3;O60869	O60869-2;O60869-3;O60869	-0.282755	11	6	3	42.4	0.160186	11	7	3	43.2
Early endosome antigen 1	EEA1	Q15075	Q15075	-0.540631	11	11	4	11.7	0.0646005	21	21	9	21.5
Elongation factor 1-alpha 1;Putative elongation factor 1-alpha-like 3	EEF1A1;EEF1A1P5	P68104;P68104-2;Q5VTE0	P68104;P68104-2;Q5VTE0	-0.474532	84	23	21	74.2	-0.0528332	82	22	12	73.2
Elongation factor 1-alpha 2	EEF1A2	Q05639	Q05639	-0.739372	18	12	3	68.3	-0.257131	17	12	3	70.2
Elongation factor 1-beta	EEF1B2	P24534	P24534	-0.518928	21	16	6	75.1	-0.00805654	20	14	5	68
Elongation factor 1-delta	EEF1D	P29692;P29692-3;P29692-2;P29692-4	P29692;P29692-3;P29692-2;P29692-4	-1.04329	17	11	6	50.2	-0.630219	17	13	3	49.1
Eukaryotic translation elongation factor 1 epsilon-1	EEF1E1	O43324;O43324-2	O43324;O43324-2	-0.42876	18	10	4	59.8	-0.173128	20	9	5	64.9
Elongation factor 1-gamma	EEF1G	P26641;P26641-2	P26641;P26641-2	-0.749475	28	21	10	52.9	-0.361207	30	21	9	51.9
Elongation factor 2	EEF2	P13639	P13639	-0.70167	62	43	16	60	-0.143002	59	45	17	59
EF-hand domain-containing protein D2	EFHD2	Q96C19;Q9BUP0-2;Q9BUP0	Q96C19	-0.331917	11	8	5	25.4	8.66766e-05	6	6	2	17.9
Ephrin-A5	EFNA5	P52803	P52803	-0.485802	5	3	1	18.4	-0.298189	3	3	2	17.5
Ephrin-B1	EFNB1	P98172;P52799	P98172	0.493237	23	11	5	47.1	0.960328	25	11	7	47.1
Protein EFR3 homolog A	EFR3A	Q14156-3;Q14156-2;Q14156	Q14156-3;Q14156-2;Q14156	-0.669052	6	7	2	13.5	0.0959899	7	7	4	14.4
116 kDa U5 small nuclear ribonucleoprotein component	EFTUD2	Q15029;Q15029-2;Q15029-3	Q15029;Q15029-2;Q15029-3	-0.277237	104	70	30	77.1	0.135697	100	70	21	78.1
EH domain-binding protein 1-like protein 1	EHBP1L1	Q8N3D4	Q8N3D4	-0.270887	6	6	0	7.4	0.471329	12	8	4	10.5
Histone-lysine N-methyltransferase EHMT1	EHMT1	Q9H9B1;Q9H9B1-3;Q9H9B1-4	Q9H9B1;Q9H9B1-3;Q9H9B1-4	-0.554273	6	6	0	8.3	-0.0504668	10	9	3	13.6
Histone-lysine N-methyltransferase EHMT2	EHMT2	Q96KQ7-2;Q96KQ7;Q96KQ7-3	Q96KQ7-2;Q96KQ7	-0.561196	8	10	0	15.3	-0.0890913	12	14	3	17.3
Etoposide-induced protein 2.4 homolog	EI24	O14681;O14681-3	O14681;O14681-3	-0.12089	12	8	1	22.6	0.143086	16	8	7	22.6
Eukaryotic translation initiation factor 1	EIF1	P41567	P41567	-0.567254	40	9	8	90.3	-0.20989	41	9	5	86.7
Eukaryotic translation initiation factor 1A, X-chromosomal;Eukaryotic translation initiation factor 1A, Y-chromosomal	EIF1AX;EIF1AY	P47813;O14602	P47813;O14602	-0.147969	27	14	1	69.4	0.218313	34	17	2	69.4
Eukaryotic translation initiation factor 1b	EIF1B	O60739	O60739	-0.634531	6	4	1	86.7	0.233108	5	5	2	86.7
Eukaryotic translation initiation factor 2A;Eukaryotic translation initiation factor 2A, N-terminally processed	EIF2A	Q9BY44-3;Q9BY44;Q9BY44-4;Q9BY44-2	Q9BY44-3;Q9BY44;Q9BY44-4;Q9BY44-2	-0.566891	14	11	5	26.8	0.207744	12	11	3	27.9
Interferon-induced, double-stranded RNA-activated protein kinase	EIF2AK2	P19525-2;P19525	P19525-2;P19525	-0.105085	6	7	2	16.5	0.387865	6	7	2	16.5
Eukaryotic translation initiation factor 2-alpha kinase 3	EIF2AK3	Q9NZJ5	Q9NZJ5	-0.419218	8	9	4	12.5	-0.178492	11	11	4	15.9
Eukaryotic translation initiation factor 2D	EIF2D	P41214;P41214-2	P41214;P41214-2	-0.210312	4	4	1	14.7	0.0313857	8	8	2	21.1
Eukaryotic translation initiation factor 2 subunit 1	EIF2S1	P05198	P05198	-0.47347	34	23	10	67.6	-0.173511	28	23	9	77.1
Eukaryotic translation initiation factor 2 subunit 2	EIF2S2	P20042	P20042	-0.606474	27	16	14	68.5	-0.0897694	22	15	9	63.1
Eukaryotic translation initiation factor 2 subunit 3;Putative eukaryotic translation initiation factor 2 subunit 3-like protein	EIF2S3;EIF2S3L	P41091;Q2VIR3;Q2VIR3-2	P41091;Q2VIR3	-0.54751	32	23	3	55.9	-0.110363	31	19	6	52.3
Eukaryotic translation initiation factor 3 subunit A	EIF3A	Q14152;Q14152-2	Q14152;Q14152-2	-0.528136	137	76	39	53.2	0.0624597	146	78	35	52
Eukaryotic translation initiation factor 3 subunit B	EIF3B	P55884;P55884-2	P55884;P55884-2	-0.499851	78	57	16	65.6	0.0462058	79	57	11	67.6
Eukaryotic translation initiation factor 3 subunit C;Eukaryotic translation initiation factor 3 subunit C-like protein	EIF3C;EIF3CL	Q99613;Q99613-2;B5ME19	Q99613;Q99613-2;B5ME19	-0.453083	65	37	14	50.9	0.0168768	61	40	12	47.9
Eukaryotic translation initiation factor 3 subunit D	EIF3D	O15371;O15371-3;O15371-2	O15371;O15371-3;O15371-2	-0.479351	45	34	13	65.5	0.0208381	48	39	9	67.9
Eukaryotic translation initiation factor 3 subunit E	EIF3E	P60228	P60228	-0.479291	49	33	11	75.1	0.0363779	53	34	8	76.4
Eukaryotic translation initiation factor 3 subunit F	EIF3F	O00303	O00303	-0.449907	32	16	9	62.2	0.00119788	37	22	5	70.9
Eukaryotic translation initiation factor 3 subunit G	EIF3G	O75821	O75821	-0.678418	26	13	6	50	0.0437798	27	13	9	48.4
Eukaryotic translation initiation factor 3 subunit H	EIF3H	O15372	O15372	-0.482815	35	26	7	77.8	0.021365	29	23	3	61.6
Eukaryotic translation initiation factor 3 subunit I	EIF3I	Q13347	Q13347	-0.49218	39	33	11	93.5	-0.00676469	42	34	7	92
Eukaryotic translation initiation factor 3 subunit J	EIF3J	O75822;O75822-3;O75822-2	O75822;O75822-3;O75822-2	-0.281544	27	15	4	62.4	0.125242	22	19	4	63.2
Eukaryotic translation initiation factor 3 subunit K	EIF3K	Q9UBQ5;Q9UBQ5-2	Q9UBQ5;Q9UBQ5-2	-0.460389	37	25	5	91.7	0.0247807	44	26	7	91.7
Eukaryotic translation initiation factor 3 subunit L	EIF3L	Q9Y262;Q9Y262-2	Q9Y262;Q9Y262-2	-0.462416	55	43	9	69.1	0.0401705	60	42	11	72.2
Eukaryotic translation initiation factor 3 subunit M	EIF3M	Q7L2H7;Q7L2H7-2	Q7L2H7;Q7L2H7-2	-0.464704	68	33	16	86.4	0.0324477	61	32	14	88.8
Eukaryotic initiation factor 4A-I	EIF4A1	P60842;P60842-2	P60842;P60842-2	-0.402149	67	26	17	78.6	-0.0932897	67	26	15	79.3
Eukaryotic initiation factor 4A-II;Eukaryotic initiation factor 4A-II, N-terminally processed	EIF4A2	Q14240;Q14240-2	Q14240;Q14240-2	-0.52423	8	8	2	65.6	-0.00532813	7	6	3	53.6
Eukaryotic initiation factor 4A-III;Eukaryotic initiation factor 4A-III, N-terminally processed	EIF4A3	P38919	P38919	-0.201609	21	17	3	57.4	0.0650532	28	20	11	63.7
Eukaryotic translation initiation factor 4B	EIF4B	P23588;P23588-2	P23588;P23588-2	-0.46909	28	16	15	34.9	0.143931	26	17	4	34.4
Eukaryotic translation initiation factor 4E	EIF4E	P06730;P06730-2;P06730-3;A6NMX2	P06730;P06730-2;P06730-3	-0.626201	31	18	9	88.5	-0.229711	30	18	3	90.3
Eukaryotic translation initiation factor 4E type 2	EIF4E2	O60573;O60573-2	O60573;O60573-2	-0.463151	7	8	0	53.1	0.176136	9	10	0	53.5
Eukaryotic translation initiation factor 4E transporter	EIF4ENIF1	Q9NRA8-2;Q9NRA8;Q9NRA8-3	Q9NRA8-2;Q9NRA8;Q9NRA8-3	-0.900207	3	3	2	5.9	0.492484	3	2	0	3.5
Eukaryotic translation initiation factor 4 gamma 1	EIF4G1	Q04637-4;Q04637-3;Q04637;Q04637-8;Q04637-9;Q04637-5;Q04637-6;Q04637-7	Q04637-4;Q04637-3;Q04637;Q04637-8;Q04637-9;Q04637-5;Q04637-6;Q04637-7	-0.660543	88	59	19	46.6	-0.156008	112	62	15	50.3
Eukaryotic translation initiation factor 4 gamma 2	EIF4G2	P78344;P78344-2	P78344;P78344-2	-0.589442	50	44	18	61.7	-0.13829	49	40	17	56.6
Eukaryotic translation initiation factor 4 gamma 3	EIF4G3	O43432;O43432-3;O43432-4;O43432-2	O43432;O43432-3;O43432-4	-0.455614	4	4	2	5.8	0.13868	4	4	1	5.9
Eukaryotic translation initiation factor 4H	EIF4H	Q15056-2;Q15056	Q15056-2;Q15056	-0.471929	5	4	0	34.6	0.017534	7	6	1	40.8
Eukaryotic translation initiation factor 5	EIF5	P55010	P55010	-0.288223	16	12	6	32	0.00670958	20	15	5	36
Eukaryotic translation initiation factor 5A-1;Eukaryotic translation initiation factor 5A-1-like	EIF5A;EIF5AL1	P63241;P63241-2;Q6IS14;Q9GZV4	P63241;P63241-2;Q6IS14	-0.305271	95	26	20	85.7	0.192513	104	26	18	85.7
Eukaryotic translation initiation factor 5B	EIF5B	O60841	O60841	-0.416288	31	25	8	32.4	0.129892	37	29	9	32.3
Eukaryotic translation initiation factor 6	EIF6	P56537;P56537-2	P56537;P56537-2	-0.504203	14	9	3	55.5	-0.0521377	13	11	3	60.8
Zinc phosphodiesterase ELAC protein 2	ELAC2	Q9BQ52;Q9BQ52-4;Q9BQ52-3;Q9BQ52-2	Q9BQ52;Q9BQ52-4;Q9BQ52-3;Q9BQ52-2	-0.132072	42	36	13	65.7	0.292988	39	33	6	60.4
ELAV-like protein 1	ELAVL1	Q15717;Q15717-2;Q12926-2;Q12926;P26378-4;P26378-2;P26378-5;P26378-1;P26378-3;P26378	Q15717;Q15717-2	-0.249702	53	22	8	63.8	0.0876108	38	22	10	60.7
ELMO domain-containing protein 2	ELMOD2	Q8IZ81	Q8IZ81	-0.452155	32	23	10	70.6	-0.0506062	29	25	4	73.4
Elongation of very long chain fatty acids protein 1	ELOVL1	Q9BW60;Q9BW60-2	Q9BW60;Q9BW60-2	-0.368458	17	8	3	35.8	0.0413281	21	12	5	53
Elongation of very long chain fatty acids protein 2	ELOVL2	Q9NXB9	Q9NXB9	-0.575035	3	2	0	12.8	0.0871663	4	3	1	16.9
Elongation of very long chain fatty acids protein 4	ELOVL4	Q9GZR5	Q9GZR5	-0.925522	2	2	1	2.9	0.147154	2	2	0	2.9
Elongation of very long chain fatty acids protein 5	ELOVL5	Q9NYP7-2;Q9NYP7;Q9NYP7-3	Q9NYP7-2;Q9NYP7	-0.781454	30	12	9	31.6	-0.289834	28	12	5	36.2
Elongation of very long chain fatty acids protein 6	ELOVL6	Q9H5J4	Q9H5J4	-0.515522	4	5	1	22.6	0.0183812	4	3	0	13.2
Elongation of very long chain fatty acids protein 7	ELOVL7	A1L3X0	A1L3X0	-0.722039	6	3	3	6.4	-0.434668	6	4	1	14.2
ER membrane protein complex subunit 1	EMC1	Q8N766-2;Q8N766;Q8N766-4;Q8N766-3	Q8N766-2;Q8N766;Q8N766-4;Q8N766-3	-0.569222	96	60	29	70.9	-0.127633	86	56	19	66.3
ER membrane protein complex subunit 2	EMC2	Q15006	Q15006	-0.44336	61	31	24	84.2	0.0312679	44	25	13	72.1
ER membrane protein complex subunit 3	EMC3	Q9P0I2;Q9P0I2-2	Q9P0I2;Q9P0I2-2	-0.58221	34	20	4	80.5	-0.185993	35	21	8	68.2
ER membrane protein complex subunit 4	EMC4	Q5J8M3;Q5J8M3-2;Q5J8M3-3	Q5J8M3;Q5J8M3-2;Q5J8M3-3	-0.679527	31	17	10	62.8	-0.210514	29	16	9	71.6
ER membrane protein complex subunit 6	EMC6	Q9BV81	Q9BV81	-0.421709	10	4	3	26.4	0.10953	7	4	2	26.4
ER membrane protein complex subunit 7	EMC7	Q9NPA0	Q9NPA0	-0.604674	34	15	9	61.6	-0.115166	33	16	4	59.1
ER membrane protein complex subunit 8	EMC8	O43402;O43402-2	O43402	-0.394525	29	14	6	63.3	0.109546	22	13	3	63.3
ER membrane protein complex subunit 9	EMC9	Q9Y3B6	Q9Y3B6	-0.700849	10	6	2	40.4	-0.232047	8	5	2	32.7
Emerin	EMD	P50402	P50402	-0.0790818	72	25	12	76.4	0.391967	50	25	9	79.1
Ribosomal RNA small subunit methyltransferase NEP1	EMG1	Q92979	Q92979	-0.453399	4	5	0	27.5	0.132104	3	3	1	15.2
Protein enabled homolog	ENAH	Q8N8S7-3;Q8N8S7-2;Q8N8S7	Q8N8S7-3;Q8N8S7-2;Q8N8S7	-0.573038	5	4	1	12.4	-0.232906	7	5	1	18.2
Endonuclease domain-containing 1 protein	ENDOD1	O94919	O94919	-0.245865	5	6	1	18.6	0.651904	8	7	4	23.8
Endonuclease G, mitochondrial	ENDOG	Q14249	Q14249	-0.749014	12	10	2	41.4	-0.22367	12	10	2	41.1
Alpha-enolase	ENO1	P06733;P06733-2;P13929-3;P09104-2;P13929-2;P13929;P09104	P06733;P06733-2	-0.307841	28	20	10	50.9	0.149905	34	24	10	56.9
Ectonucleotide pyrophosphatase/phosphodiesterase family member 1;Alkaline phosphodiesterase I;Nucleotide pyrophosphatase	ENPP1	P22413	P22413	0.0942361	6	6	0	9.5	0.786298	9	9	2	17.5
Alpha-endosulfine	ENSA	O43768-6;O43768-5;O43768-2;O43768;O43768-9;O43768-7;O43768-3;O43768-4;O43768-8	O43768-6;O43768-5;O43768-2;O43768;O43768-9;O43768-7;O43768-3;O43768-4	-0.526764	4	2	0	39.8	-0.0423642	7	5	0	49.6
Transcription and mRNA export factor ENY2	ENY2	Q9NPA8-2;Q9NPA8	Q9NPA8-2;Q9NPA8	-0.55633	7	4	0	38.5	-0.113434	5	4	1	38.5
EGF domain-specific O-linked N-acetylglucosamine transferase	EOGT	Q5NDL2;Q5NDL2-3;Q5NDL2-2	Q5NDL2;Q5NDL2-3	-0.512287	4	4	2	13.3	0.192909	4	4	0	9.9
Histone acetyltransferase p300	EP300	Q09472	Q09472	-1.17173	2	3	1	6.8	-0.396707	2	2	1	5.9
E1A-binding protein p400	EP400	Q96L91-5;Q96L91-2;Q96L91;Q96L91-4;Q96L91-3;Q6ZTU2-6;Q6ZTU2;Q6ZTU2-2	Q96L91-5;Q96L91-2;Q96L91;Q96L91-4;Q96L91-3	-0.381649	68	63	11	33.7	-0.118626	61	61	9	31.8
Protein 4.1	EPB41	P11171-2;P11171;P11171-5;P11171-7	P11171-2;P11171;P11171-5;P11171-7	-0.427867	64	4	20	53.9	0.141128	54	3	12	47.3
Band 4.1-like protein 2	EPB41L2	O43491;O43491-3;O43491-2	O43491;O43491-3;O43491-2	-0.626001	82	8	27	56.8	-0.0753272	80	8	21	57.6
Band 4.1-like protein 2	EPB41L2	O43491-4	O43491-4	-0.473931	3	1	2	54.5	0.108628	4	2	1	53.8
Band 4.1-like protein 3;Band 4.1-like protein 3, N-terminally processed	EPB41L3	Q9Y2J2-2;Q9Y2J2-4;Q9Y2J2-3	Q9Y2J2-2;Q9Y2J2-4;Q9Y2J2-3	-0.503855	86	6	19	70.3	-0.0394191	68	6	10	67.7
Band 4.1-like protein 5	EPB41L5	Q9HCM4;Q9HCM4-3;Q9HCM4-4;Q9HCM4-2;Q9H329-2;Q9H329	Q9HCM4;Q9HCM4-3;Q9HCM4-4;Q9HCM4-2	0.0267293	26	26	5	50.9	0.455614	26	26	7	54
Ephrin type-A receptor 2	EPHA2	P29317	P29317	-0.0576469	5	4	1	5.4	0.406713	4	4	0	7.6
Ephrin type-A receptor 4	EPHA4	P54764-2;P54764	P54764-2;P54764	-0.117333	8	6	6	12.8	0.0928939	5	5	1	8.9
Ephrin type-B receptor 4	EPHB4	P54760;P54760-2;P54753;P54760-4;P29323-2;P29323-3;P29323;P54756-3;Q9UF33-2;Q15375-2;Q15375-4;Q15375;Q9UF33-3;P29322;P54756-2;Q9UF33;P54756;P54760-3;Q06187-2;Q06187	P54760	-0.457058	8	5	4	10.2	0.406006	10	9	4	19.1
Epoxide hydrolase 1	EPHX1	P07099	P07099	-0.854623	50	37	14	70.5	-0.390448	53	41	8	72.3
Epsin-1	EPN1	Q9Y6I3-3;Q9Y6I3;Q9Y6I3-1	Q9Y6I3-3;Q9Y6I3;Q9Y6I3-1	-0.456504	5	3	2	7.1	-0.272979	4	3	1	11.5
Epiplakin	EPPK1	P58107	P58107	-1.6519	2	6	2	20.1	0.10431	3	4	0	11
Bifunctional glutamate/proline--tRNA ligase;Glutamate--tRNA ligase;Proline--tRNA ligase	EPRS	P07814	P07814	-0.500769	102	79	21	67.7	-0.184217	109	84	26	64.7
Epidermal growth factor receptor substrate 15	EPS15	P42566;P42566-2	P42566;P42566-2	-0.671784	3	4	0	6.7	-0.1038	2	1	1	1.6
Epidermal growth factor receptor substrate 15-like 1	EPS15L1	Q9UBC2-3;Q9UBC2;Q9UBC2-2;Q9UBC2-4	Q9UBC2-3;Q9UBC2;Q9UBC2-2;Q9UBC2-4	-0.557561	22	21	12	44.4	0.275699	20	21	6	39.5
Ethanolaminephosphotransferase 1	EPT1	Q9C0D9	Q9C0D9	-0.605113	13	6	6	20.4	-0.27453	17	10	7	28.2
GTPase Era, mitochondrial	ERAL1	O75616;O75616-2	O75616;O75616-2	-0.372916	25	15	5	55.6	0.00200667	22	11	3	41.6
Endoplasmic reticulum aminopeptidase 1	ERAP1	Q9NZ08;Q9NZ08-2	Q9NZ08;Q9NZ08-2	-0.430898	28	26	7	35.3	0.0566263	27	27	6	33.9
Protein LAP2	ERBB2IP	Q96RT1-7;Q96RT1-6;Q96RT1-4;Q96RT1-5;Q96RT1-3;Q96RT1-9;Q96RT1-2;Q96RT1;Q96RT1-8;Q96NW7-3;Q96NW7-2;Q96NW7	Q96RT1-7;Q96RT1-6;Q96RT1-4;Q96RT1-5;Q96RT1-3;Q96RT1-9;Q96RT1-2;Q96RT1;Q96RT1-8	-0.642955	17	15	4	17	0.105272	15	13	10	18
Endoplasmic reticulum-Golgi intermediate compartment protein 1	ERGIC1	Q969X5-2;Q969X5	Q969X5-2;Q969X5	0.123401	13	6	1	44.9	0.700638	9	9	1	46
Endoplasmic reticulum-Golgi intermediate compartment protein 2	ERGIC2	Q96RQ1	Q96RQ1	-0.875566	8	7	4	31.6	-0.214125	6	5	4	24.1
Endoplasmic reticulum-Golgi intermediate compartment protein 3	ERGIC3	Q9Y282-3;Q9Y282;Q9Y282-2	Q9Y282-3;Q9Y282;Q9Y282-2	-0.532554	14	13	4	42	0.198626	16	12	4	42.5
Enhancer of rudimentary homolog	ERH	P84090	P84090	-0.317499	38	14	1	92.3	0.0593596	34	14	1	84.6
Endoplasmic reticulum lectin 1	ERLEC1	Q96DZ1;Q96DZ1-2;Q96DZ1-3	Q96DZ1;Q96DZ1-2;Q96DZ1-3	-0.678049	9	11	3	31.9	0.180152	9	12	2	35.4
Erlin-1	ERLIN1	O75477	O75477	-0.510395	25	17	11	67.8	-0.021764	25	18	9	62.9
Erlin-2	ERLIN2	O94905;O94905-2;O94905-3	O94905	-0.485337	72	27	15	76.7	0.0592393	63	32	18	79.4
Endoplasmic reticulum metallopeptidase 1	ERMP1	Q7Z2K6;Q7Z2K6-2	Q7Z2K6	-0.214006	26	23	10	33.8	0.372375	24	19	10	31.4
ERO1-like protein alpha	ERO1L	Q96HE7;Q86YB8;Q86YB8-2	Q96HE7	-0.51806	70	40	16	75.4	0.0288079	55	34	9	76.5
Endoplasmic reticulum resident protein 29	ERP29	P30040;P30040-2	P30040	-0.326263	90	23	17	61.3	0.16372	91	27	18	61.7
Endoplasmic reticulum resident protein 44	ERP44	Q9BS26	Q9BS26	-0.477241	53	24	12	65.8	0.0694065	40	24	6	67.5
Endogenous retrovirus group K member 25 Env polyprotein;Surface protein;Transmembrane protein;Endogenous retrovirus group K member 9 Env polyprotein;Surface protein;Transmembrane protein;Endogenous retrovirus group K member 8 Env polyprotein;Surface protein;Transmembrane protein;Endogenous retrovirus group K member 6 Env polyprotein;Surface protein;Transmembrane protein;Endogenous retrovirus grou…	ERVK-25;ERVK-9;ERVK-8;ERVK-6;ERVK-19;HERVK_113;ERVK-21	P61570;Q9UKH3;Q902F8;Q69384;O71037;Q902F9;P61565;P61575;P61574;P61567;P61566;O42043;P10266	P61570;Q9UKH3;Q902F8;Q69384;O71037;Q902F9;P61565	-2.5135	7	0	6	14.1	-2.1914	8	1	8	10.4
Endogenous retrovirus group K member 8 Gag polyprotein;Endogenous retrovirus group K member 19 Gag polyprotein;Endogenous retrovirus group K member 6 Gag polyprotein;Endogenous retrovirus group K member 7 Gag polyprotein;Endogenous retrovirus group K member 9 Gag polyprotein;Endogenous retrovirus group K member 113 Gag polyprotein;Endogenous retrovirus group K member 9 Pol protein;Protease;Revers…	ERVK-8;ERVK-19;ERVK-6;ERVK-7;ERVK-9;HERVK_113;ERVK-10;ERVK-24;ERVK-21	P62685;Q9YNA8;Q7LDI9;P63130;P63126;P62684;P63128;P87889;P63145;P62683;Q9HDB9	P62685;Q9YNA8;Q7LDI9;P63130;P63126;P62684;P63128;P87889;P63145;P62683	-1.04746	6	5	6	11.6	-1.55636	3	5	3	10
Steroid hormone receptor ERR1	ESRRA	P11474-2;P11474;O95718;O95718-2;O95718-1	P11474-2;P11474	-1.07914	6	6	1	21.8	-0.372283	3	4	0	14
Extended synaptotagmin-1	ESYT1	Q9BSJ8;Q9BSJ8-2	Q9BSJ8;Q9BSJ8-2	-0.637558	118	53	32	57	-0.157691	78	51	14	57.3
Extended synaptotagmin-2	ESYT2	A0FGR8-2;A0FGR8;A0FGR8-6;A0FGR8-4	A0FGR8-2;A0FGR8;A0FGR8-6;A0FGR8-4	-0.813778	24	14	5	36.6	-0.200755	22	12	4	32.4
Eukaryotic peptide chain release factor subunit 1	ETF1	P62495;P62495-2	P62495;P62495-2	-0.380878	8	9	4	28.1	-0.097476	8	8	2	24.9
Electron transfer flavoprotein subunit alpha, mitochondrial	ETFA	P13804;P13804-2	P13804;P13804-2	-0.11491	168	39	43	81.4	0.399711	155	38	40	80.8
Electron transfer flavoprotein subunit beta	ETFB	P38117;P38117-2	P38117;P38117-2	-0.0861245	80	24	8	74.5	0.467972	74	22	17	71.8
Electron transfer flavoprotein-ubiquinone oxidoreductase, mitochondrial	ETFDH	Q16134;Q16134-3	Q16134;Q16134-3	-0.247149	18	22	2	37.8	0.103519	20	22	7	36.1
Persulfide dioxygenase ETHE1, mitochondrial	ETHE1	O95571	O95571	-0.233922	25	12	2	69.3	0.467493	22	13	1	69.3
Exonuclease 3-5 domain-containing protein 2	EXD2	Q9NVH0;Q9NVH0-2	Q9NVH0;Q9NVH0-2	-0.577229	14	13	2	29.6	-0.0152121	10	9	2	19.8
Exocyst complex component 1	EXOC1	Q9NV70-2;Q9NV70	Q9NV70-2;Q9NV70	-0.84337	15	12	6	25.6	-0.0706641	14	12	8	22.9
Exocyst complex component 2	EXOC2	Q96KP1	Q96KP1	-0.809575	6	7	1	11.1	0.0945566	6	6	2	9
Exocyst complex component 3	EXOC3	O60645	O60645	-0.830665	4	3	4	6.2	0.251556	2	2	0	4.3
Exocyst complex component 4	EXOC4	Q96A65;Q96A65-2	Q96A65	-0.907035	21	21	5	36.4	0.126486	20	20	6	36.8
Exocyst complex component 5	EXOC5	O00471	O00471	-0.728001	10	11	3	22.9	0.234652	9	10	4	16.8
Exocyst complex component 6	EXOC6	Q8TAG9;Q8TAG9-2	Q8TAG9;Q8TAG9-2	-0.863021	8	7	5	13.7	-0.694212	3	3	1	4.6
Exocyst complex component 7	EXOC7	Q9UPT5-2;Q9UPT5-5;Q9UPT5-1;Q9UPT5-6;Q9UPT5;Q9UPT5-4	Q9UPT5-2;Q9UPT5-5;Q9UPT5-1;Q9UPT5-6;Q9UPT5	-0.589442	9	8	4	21.3	0.273169	6	6	0	15
Exocyst complex component 8	EXOC8	Q8IYI6	Q8IYI6	0.0739573	2	2	1	3	-0.0480967	2	3	0	6.2
Nuclease EXOG, mitochondrial	EXOG	Q9Y2C4;Q9Y2C4-4;Q9Y2C4-3;Q9Y2C4-2	Q9Y2C4;Q9Y2C4-4;Q9Y2C4-3	-0.431948	8	10	0	54.1	0.231786	9	9	3	50.3
Exosome complex component CSL4	EXOSC1	Q9Y3B2	Q9Y3B2	-0.737759	10	9	1	46.2	-0.185486	8	6	0	39.5
Exosome component 10	EXOSC10	Q01780-2;Q01780	Q01780-2;Q01780	-0.58554	16	19	5	35.2	-0.330558	19	19	4	32
Exosome complex component RRP4	EXOSC2	Q13868;Q13868-2;Q13868-3	Q13868;Q13868-2;Q13868-3	-0.770461	8	8	2	38.6	-0.228726	8	6	6	31.1
Exosome complex component RRP40	EXOSC3	Q9NQT5;Q9NQT5-2	Q9NQT5	-0.817079	11	10	4	56.4	-0.195096	9	10	3	59.3
Exosome complex component RRP41	EXOSC4	Q9NPD3	Q9NPD3	-0.663214	7	7	0	27.8	-0.164786	7	5	2	22
Exosome complex component RRP46	EXOSC5	Q9NQT4	Q9NQT4	-0.72855	4	4	1	20	-0.227864	5	5	1	35.3
Exosome complex component MTR3	EXOSC6	Q5RKV6	Q5RKV6	-0.782025	8	7	1	39	-0.160017	7	6	0	39
Exosome complex component RRP42	EXOSC7	Q15024	Q15024	-0.710024	9	7	2	41.2	-0.0727232	6	7	0	41.2
Exosome complex component RRP43	EXOSC8	Q96B26	Q96B26	-0.552453	11	11	3	48.6	-0.278936	7	7	1	34.8
Exosome complex component RRP45	EXOSC9	Q06265;Q06265-2;Q06265-3;Q06265-4	Q06265;Q06265-2;Q06265-3;Q06265-4	-0.627583	5	6	1	15.7	-0.233152	6	6	2	18.2
Exostosin-2	EXT2	Q93063;Q93063-2;Q93063-3	Q93063;Q93063-2;Q93063-3	-0.406866	7	7	3	17.5	0.157399	3	4	3	9.6
Exostosin-like 2;Processed exostosin-like 2	EXTL2	Q9UBQ6	Q9UBQ6	-0.831897	2	1	2	5.8	0.367843	2	2	0	9.1
Ezrin	EZR	P15311;P35240-4;P35240-5	P15311	-1.42136	12	11	6	38.9	-0.596935	11	11	2	32.8
Junctional adhesion molecule A	F11R	Q9Y624;Q9Y624-2	Q9Y624;Q9Y624-2	-1.24938	12	9	0	27.4	-0.748289	13	9	2	27.4
Fatty acid-binding protein, epidermal	FABP5	Q01469	Q01469	-0.0478006	25	13	2	85.9	0.355516	23	11	4	74.1
Fatty acid desaturase 1	FADS1	O60427;O60427-2	O60427	-1.28247	30	19	10	43	-0.863066	23	19	7	47.1
Fatty acid desaturase 2	FADS2	O95864;O95864-3;O95864-4;O95864-2	O95864;O95864-3;O95864-4;O95864-2	-0.997319	45	20	13	40.8	-0.780562	49	26	16	48.4
FAS-associated factor 2	FAF2	Q96CS3	Q96CS3	-0.407593	47	28	8	72.1	0.0871969	50	29	11	73
Acylpyruvase FAHD1, mitochondrial	FAHD1	Q6P587;Q6P587-2;Q6P587-3	Q6P587;Q6P587-2;Q6P587-3	-0.404745	14	6	7	48.2	0.205946	17	10	5	63.4
Fumarylacetoacetate hydrolase domain-containing protein 2A	FAHD2A	Q96GK7	Q96GK7	-0.396669	26	3	5	68.2	0.352032	24	3	8	63.4
Fumarylacetoacetate hydrolase domain-containing protein 2B	FAHD2B	Q6P2I3	Q6P2I3	-0.377145	2	2	0	68.2	0.319334	2	2	1	67.5
RNMT-activating mini protein	FAM103A1	Q9BTL3	Q9BTL3	-0.453557	18	13	1	71.2	0.0854049	18	10	3	71.2
Inactive ubiquitin thioesterase FAM105A	FAM105A	Q9NUU6	Q9NUU6	-0.159815	7	7	1	30.1	0.293978	4	3	0	9.6
Protein FAM114A2	FAM114A2	Q9NRY5	Q9NRY5	-0.491511	8	9	1	30.1	-0.502229	7	6	4	21.4
Constitutive coactivator of PPAR-gamma-like protein 1	FAM120A	Q9NZB2-4;Q9NZB2;Q9NZB2-6;Q9NZB2-2;Q9NZB2-5;Q5T035	Q9NZB2-4;Q9NZB2;Q9NZB2-6	-0.318596	11	10	3	12.3	0.161056	10	9	5	11.3
Protein FAM134A	FAM134A	Q8NC44	Q8NC44	-0.495532	2	2	0	6.1	0.13291	3	3	1	10.7
Protein FAM134B	FAM134B	Q9H6L5;Q9H6L5-2	Q9H6L5;Q9H6L5-2	-1.15133	3	4	2	12.3	-0.440314	3	4	1	12.3
Protein FAM134C	FAM134C	Q86VR2;Q86VR2-2	Q86VR2	-0.342543	3	3	0	9.7	0.137521	3	3	0	9.7
Protein FAM136A	FAM136A	Q96C01	Q96C01	-0.625133	44	13	12	69.6	-0.173895	38	12	10	67.4
Protein FAM162A	FAM162A	Q96A26	Q96A26	-0.570572	40	11	7	38.3	0.0455952	32	10	1	35.7
Soluble lamin-associated protein of 75 kDa	FAM169A	Q9Y6X4	Q9Y6X4	0.427821	2	2	1	5.5	-0.0585243	3	3	1	8.8
Protein FAM177A1	FAM177A1	Q8N128;Q8N128-2	Q8N128;Q8N128-2	-0.363494	7	6	0	40.8	0.22896	7	5	1	34.7
Glycosaminoglycan xylosylkinase	FAM20B	O75063	O75063	-0.287395	4	3	2	8.3	0.0632734	7	8	1	22.5
Protein FAM210A	FAM210A	Q96ND0	Q96ND0	-0.794307	13	8	7	49.6	-0.0756011	13	8	6	49.6
Protein FAM210B	FAM210B	Q96KR6	Q96KR6	-0.0893747	4	4	0	30.2	0.455455	4	4	0	30.2
Redox-regulatory protein FAM213A	FAM213A	Q9BRX8-2;Q9BRX8	Q9BRX8-2;Q9BRX8	0.154324	7	6	2	30.3	1.06022	9	8	4	47.2
Protein FAM3C	FAM3C	Q92520	Q92520	-0.448154	18	11	2	52.4	-0.000432773	22	13	2	58.1
Protein FAM49B	FAM49B	Q9NUQ9;Q9NUQ9-2;Q9H0Q0	Q9NUQ9	-0.977014	4	5	2	20.1	-0.163885	2	2	0	9.9
Protein FAM50A	FAM50A	Q14320	Q14320	-0.262677	8	4	1	28.6	0.0992317	5	3	0	15.9
Protein FAM57A	FAM57A	Q8TBR7-1;Q8TBR7	Q8TBR7-1;Q8TBR7	-0.522882	2	2	0	12	-0.0461418	4	3	0	15.6
Protein FAM60A	FAM60A	Q9NP50;Q9NP50-2	Q9NP50	-0.412251	2	2	1	11.3	-0.320311	2	2	2	10
Protein FAM89A	FAM89A	Q96GI7	Q96GI7	-0.48211	4	4	1	26.1	0.198047	5	5	0	37.5
Protein FAM8A1	FAM8A1	Q9UBU6	Q9UBU6	-0.874613	6	6	0	30	-0.192952	7	7	1	33.4
Protein FAM91A1	FAM91A1	Q658Y4	Q658Y4	-0.410217	2	3	1	5.1	0.335189	2	4	1	6.9
MIP18 family protein FAM96A	FAM96A	Q9H5X1;Q9H5X1-2	Q9H5X1;Q9H5X1-2	-0.122428	3	3	0	19.4	-0.0878702	3	2	2	15.6
Mitotic spindle-associated MMXD complex subunit MIP18	FAM96B	Q9Y3D0	Q9Y3D0	-0.612417	5	5	0	54.6	-0.012068	4	4	0	41.7
Protein FAM98B	FAM98B	Q52LJ0-1;Q52LJ0	Q52LJ0-1;Q52LJ0	-0.366746	11	7	3	36.7	0.109561	10	8	2	47.3
Fanconi anemia group D2 protein	FANCD2	Q9BXW9;Q9BXW9-1;Q9BXW9-3;Q9BXW9-4	Q9BXW9;Q9BXW9-1;Q9BXW9-3	-0.383906	4	4	3	6.1	-0.229096	3	4	0	6.3
Fanconi anemia group I protein	FANCI	Q9NVI1;Q9NVI1-2;Q9NVI1-1;Q9NVI1-4	Q9NVI1;Q9NVI1-2;Q9NVI1-1	-0.606342	9	11	3	11.2	-0.195222	15	15	2	13.9
Fatty acyl-CoA reductase 1	FAR1	Q8WVX9	Q8WVX9	-0.700146	37	27	11	62.1	-0.271067	38	26	6	62.1
Fatty acyl-CoA reductase 2	FAR2	Q96K12-2;Q96K12	Q96K12-2;Q96K12	1.01742	7	4	6	11	-1.42417	2	2	1	4.5
FERM, RhoGEF and pleckstrin domain-containing protein 1	FARP1	Q9Y4F1-2;Q9Y4F1;Q9Y4F1-3	Q9Y4F1-2;Q9Y4F1	-0.201261	27	21	4	25	0.562197	29	20	5	24.7
FERM, RhoGEF and pleckstrin domain-containing protein 2	FARP2	O94887-3;O94887-2;O94887	O94887-3;O94887-2;O94887	-0.68059	7	7	5	16.8	-0.14274	8	7	3	20.5
Phenylalanine--tRNA ligase, mitochondrial	FARS2	O95363	O95363	-0.386506	7	8	4	29.7	0.304006	9	7	5	26.2
Phenylalanine--tRNA ligase beta subunit	FARSB	Q9NSD9;Q9NSD9-2	Q9NSD9;Q9NSD9-2	-1.23769	2	2	1	3.4	-0.0862402	2	2	0	3.4
Fatty acid synthase;[Acyl-carrier-protein] S-acetyltransferase;[Acyl-carrier-protein] S-malonyltransferase;3-oxoacyl-[acyl-carrier-protein] synthase;3-oxoacyl-[acyl-carrier-protein] reductase;3-hydroxyacyl-[acyl-carrier-protein] dehydratase;Enoyl-[acyl-carrier-protein] reductase;Oleoyl-[acyl-carrier-protein] hydrolase	FASN	P49327	P49327	-0.893973	43	44	13	28.9	-0.266876	54	54	11	35.4
FAST kinase domain-containing protein 1	FASTKD1	Q53R41;Q53R41-2	Q53R41;Q53R41-2	-0.386695	12	10	8	19.4	-0.092072	13	12	6	20.9
FAST kinase domain-containing protein 2	FASTKD2	Q9NYY8-2;Q9NYY8	Q9NYY8-2;Q9NYY8	-3.34956	4	9	4	20.4	-1.94362	4	9	3	19.1
FAST kinase domain-containing protein 5	FASTKD5	Q7L8L6	Q7L8L6	-0.665272	36	31	6	56.3	-0.173767	27	27	3	47.1
Protocadherin Fat 1;Protocadherin Fat 1, nuclear form	FAT1	Q14517	Q14517	-0.238817	85	87	15	25.2	-0.0109229	76	81	18	25.7
Protocadherin Fat 4	FAT4	Q6V0I7;Q6V0I7-3;Q6V0I7-2	Q6V0I7;Q6V0I7-3;Q6V0I7-2	0.712464	30	36	14	11.7	0.915691	25	29	15	9.8
40S ribosomal protein S30	FAU	P62861	P62861	-0.510909	19	6	0	35.6	-0.0180643	19	6	1	35.6
rRNA 2-O-methyltransferase fibrillarin	FBL	P22087	P22087	-0.502812	10	8	2	43	0.00491359	6	5	2	33
Fibulin-1	FBLN1	P23142-4	P23142-4	-0.0957895	8	3	2	23.3	0.231142	9	3	2	23.3
Fibrillin-2	FBN2	P35556;P35556-2;P35555;Q75N90	P35556;P35556-2	-0.970441	56	53	11	26.5	-0.47633	48	47	11	24.3
Squalene synthase	FDFT1	P37268;P37268-5;P37268-2;P37268-3;P37268-4	P37268;P37268-5;P37268-2;P37268-3;P37268-4	-0.653196	60	33	14	88	-0.319849	55	34	12	85.1
Farnesyl pyrophosphate synthase	FDPS	P14324-2;P14324	P14324-2;P14324	-0.608804	11	10	4	32.9	0.0720732	4	6	0	24.9
Adrenodoxin, mitochondrial	FDX1	P10109	P10109	0.0332292	18	5	1	37.5	0.450222	16	6	0	37.5
Adrenodoxin-like protein, mitochondrial	FDX1L	Q6P4F2;Q6P4F2-2	Q6P4F2	-0.711677	8	4	3	24.7	-0.235114	10	5	4	33.3
NADPH:adrenodoxin oxidoreductase, mitochondrial	FDXR	P22570;P22570-2;P22570-7;P22570-3;P22570-5;P22570-4	P22570;P22570-2;P22570-7;P22570-3;P22570-5;P22570-4	0.0858326	60	9	16	74.5	0.535144	60	9	17	76.2
Ferrochelatase, mitochondrial	FECH	P22830;P22830-2	P22830;P22830-2	-0.594269	54	34	14	83.9	0.0606832	47	30	17	83.2
Flap endonuclease 1	FEN1	P39748;P39748-2	P39748;P39748-2	-0.435476	18	13	5	51.6	-0.0461418	21	13	1	50.5
Fibroblast growth factor receptor 1	FGFR1	P11362-21;P11362-14;P11362;P11362-19;P11362-2;P11362-7;P11362-20;P11362-3;P11362-4;P11362-5;P11362-6;P11362-12;P11362-8;P11362-9;P11362-10;P11362-11;P11362-13	P11362-21;P11362-14;P11362;P11362-19;P11362-2;P11362-7;P11362-20;P11362-3;P11362-4;P11362-5;P11362-6;P11362-12;P11362-8;P11362-9;P11362-10;P11362-11;P11362-13	-0.561814	4	1	0	7.5	0.433175	3	0	0	3.4
FGFR1 oncogene partner 2	FGFR1OP2	Q9NVK5;Q9NVK5-2;Q9NVK5-3	Q9NVK5;Q9NVK5-2	-0.359897	5	5	1	26.1	-0.00633399	2	2	0	11.1
Fumarate hydratase, mitochondrial	FH	P07954-2;P07954	P07954-2;P07954	-0.630171	149	43	42	83.1	-0.0687396	130	43	24	83.1
Acidic fibroblast growth factor intracellular-binding protein	FIBP	O43427-2;O43427	O43427-2;O43427	-0.437662	11	11	4	39.2	0.0386138	8	9	2	30.3
Pre-mRNA 3-end-processing factor FIP1	FIP1L1	Q6UN15;Q6UN15-3;Q6UN15-5;Q6UN15-4	Q6UN15;Q6UN15-3;Q6UN15-5;Q6UN15-4	-0.436881	13	13	0	32.5	0.0459824	14	15	6	39.4
Mitochondrial fission 1 protein	FIS1	Q9Y3D6	Q9Y3D6	-0.0273514	29	12	6	73	0.368123	37	12	9	73
Fat storage-inducing transmembrane protein 2	FITM2	Q8N6M3	Q8N6M3	-0.287941	7	5	3	21.8	0.181837	9	7	4	25.2
Peptidyl-prolyl cis-trans isomerase FKBP10	FKBP10	Q96AY3;Q96AY3-2	Q96AY3	-0.181362	42	25	10	52.4	0.457831	38	27	11	51
Peptidyl-prolyl cis-trans isomerase FKBP11	FKBP11	Q9NYL4;Q9NYL4-2	Q9NYL4;Q9NYL4-2	0.0332292	27	14	7	66.7	0.710354	35	14	9	66.7
Peptidyl-prolyl cis-trans isomerase FKBP14	FKBP14	Q9NWM8	Q9NWM8	-1.02031	13	8	3	42.7	-0.556405	15	9	2	43.6
Peptidyl-prolyl cis-trans isomerase FKBP1A	FKBP1A	P62942	P62942	-0.390812	8	4	2	44.4	0.294668	9	5	0	75.9
Peptidyl-prolyl cis-trans isomerase FKBP2	FKBP2	P26885	P26885	-0.423642	46	18	10	66.9	0.211983	45	18	10	66.9
Peptidyl-prolyl cis-trans isomerase FKBP3	FKBP3	Q00688	Q00688	-0.151843	16	11	6	57.1	0.213002	19	11	9	56.7
Peptidyl-prolyl cis-trans isomerase FKBP4;Peptidyl-prolyl cis-trans isomerase FKBP4, N-terminally processed	FKBP4	Q02790	Q02790	-0.192793	10	9	2	29.4	0.176854	10	11	2	34
Peptidyl-prolyl cis-trans isomerase FKBP7	FKBP7	Q9Y680;Q9Y680-3;Q9Y680-1	Q9Y680;Q9Y680-3	0.250113	5	6	0	32.9	0.529219	6	7	1	32.9
Peptidyl-prolyl cis-trans isomerase FKBP8	FKBP8	Q14318-2;Q14318;Q14318-3	Q14318-2;Q14318	-0.341391	30	15	5	51.1	0.228402	32	18	6	56.9
Peptidyl-prolyl cis-trans isomerase FKBP9	FKBP9	O95302;O95302-3;O95302-2;Q75LS8	O95302;O95302-3	-0.517627	23	19	10	41.1	0.0545571	26	22	6	41.6
FAD synthase;Molybdenum cofactor biosynthesis protein-like region;FAD synthase region	FLAD1	Q8NFF5-2;Q8NFF5;Q8NFF5-3;Q8NFF5-5	Q8NFF5-2;Q8NFF5;Q8NFF5-3;Q8NFF5-5	-0.673992	32	7	8	54.7	-0.0230425	24	4	9	45.9
Filamin-A	FLNA	P21333-2;P21333	P21333-2;P21333	0.358171	86	79	22	42.5	0.917761	103	92	33	51.3
Filamin-B	FLNB	O75369-2;O75369-9;O75369;O75369-8;O75369-6;O75369-3;O75369-7;O75369-5;O75369-4	O75369-2;O75369-9;O75369;O75369-8;O75369-6;O75369-3;O75369-7;O75369-5;O75369-4	-0.726878	27	32	11	20.2	-0.0593554	26	27	8	19.8
Filamin-C	FLNC	Q14315-2;Q14315	Q14315-2;Q14315	-0.410198	13	14	4	11.2	0.664997	16	17	8	12
Flotillin-1	FLOT1	O75955-2;O75955	O75955-2;O75955	-0.676042	2	2	1	3.7	0.47277	2	2	1	3.7
Flotillin-2	FLOT2	Q14254	Q14254	0.105276	5	7	3	20.6	0.567404	4	5	1	14.3
Vascular endothelial growth factor receptor 3	FLT4	P35916;P35916-1;P35916-3	P35916;P35916-1	-0.516574	2	2	0	4.1	-0.175173	2	2	0	3.2
Feline leukemia virus subgroup C receptor-related protein 1	FLVCR1	Q9Y5Y0;Q9Y5Y0-2	Q9Y5Y0	-0.816571	7	6	4	11.4	-0.304044	7	7	0	15.1
Protein FMC1 homolog	FMC1	Q96HJ9	Q96HJ9	0.00719549	6	2	0	64.6	0.298974	5	2	0	52.2
Protein FMC1 homolog;Putative RNA-binding protein Luc7-like 2	FMC1;LUC7L2	Q96HJ9-2;Q9Y383-3;Q9Y383-2	Q96HJ9-2;Q9Y383-3;Q9Y383-2	-0.453854	34	0	12	39.7	0.0443748	27	0	4	33.2
Formin-like protein 2;Formin-like protein 3	FMNL2;FMNL3	Q96PY5;Q96PY5-3;Q8IVF7-2;Q8IVF7-3;Q8IVF7	Q96PY5;Q96PY5-3;Q8IVF7-2;Q8IVF7-3;Q8IVF7	-0.650612	2	3	1	2.8	-0.492417	2	3	0	2.7
Fibronectin;Anastellin;Ugl-Y1;Ugl-Y2;Ugl-Y3	FN1	P02751;P02751-7;P02751-1;P02751-3;P02751-5;P02751-17;P02751-11;P02751-13;P02751-8;P02751-14;P02751-9;P02751-6;P02751-10;P02751-4;P02751-12;P02751-16;P02751-2	P02751;P02751-7;P02751-1;P02751-3;P02751-5;P02751-17;P02751-11;P02751-13;P02751-8;P02751-14;P02751-9;P02751-6;P02751-10;P02751-4;P02751-12	-0.379977	13	15	8	9.1	0.503855	8	11	5	6.1
Fructosamine-3-kinase	FN3K	Q9H479	Q9H479	-0.638232	8	7	2	27.5	-0.335826	7	8	3	35.9
Formin-binding protein 4	FNBP4	Q8N3X1;Q8N3X1-2	Q8N3X1;Q8N3X1-2	-0.713781	7	8	1	11.2	-0.135009	8	8	2	11
Fibronectin type-III domain-containing protein 3A	FNDC3A	Q9Y2H6-2;Q9Y2H6	Q9Y2H6-2;Q9Y2H6	-0.820413	67	53	18	55.7	-0.237686	68	50	18	52
Fibronectin type III domain-containing protein 3B	FNDC3B	Q53EP0;Q53EP0-2	Q53EP0;Q53EP0-2	-0.841663	9	12	2	14.6	-0.251931	14	16	5	18.8
Focadhesin	FOCAD	Q5VW36	Q5VW36	-0.903819	2	3	1	2.7	0.159364	2	2	0	2.3
Forkhead box protein K1	FOXK1	P85037;P85037-2	P85037;P85037-2	-0.826386	5	5	1	11.2	-0.30871	5	5	2	7.1
FAD-dependent oxidoreductase domain-containing protein 1	FOXRED1	Q96CU9;Q96CU9-3;Q96CU9-2	Q96CU9;Q96CU9-3;Q96CU9-2	-0.200714	14	17	2	37.2	0.261483	19	20	5	39.5
Folylpolyglutamate synthase, mitochondrial	FPGS	Q05932-3;Q05932-2;Q05932-4;Q05932	Q05932-3;Q05932-2;Q05932-4;Q05932	0.392647	3	3	0	9.9	0.822095	5	5	1	16.8
Extracellular matrix protein FRAS1	FRAS1	Q86XX4-2;Q86XX4;Q86XX4-5;Q86XX4-4;Q86XX4-6	Q86XX4-2;Q86XX4;Q86XX4-5	-1.1079	28	27	11	10.8	-0.815001	16	18	9	7
FRAS1-related extracellular matrix protein 2	FREM2	Q5SZK8;Q5SZK8-2	Q5SZK8;Q5SZK8-2	0.694122	62	64	19	29.8	1.08052	62	64	25	28.2
Protein FRG1	FRG1	Q14331	Q14331	-0.519259	2	3	2	14.3	-0.593593	3	4	0	20.2
Protein furry homolog-like	FRYL	O94915;O94915-2;Q5TBA9	O94915	-1.10166	23	26	11	10.7	-0.225398	10	10	5	4.4
Fascin	FSCN1	Q16658	Q16658	-0.250886	6	6	2	16.8	0.155775	7	7	2	18.9
Follistatin-related protein 1	FSTL1	Q12841;Q12841-2	Q12841;Q12841-2	-0.493886	8	7	3	35.4	0.118022	7	5	3	26.6
Ferritin heavy chain;Ferritin heavy chain, N-terminally processed	FTH1	P02794	P02794	0.22132	13	7	3	45.9	0.386506	18	13	2	77.6
Ferritin light chain	FTL	P02792	P02792	0.305095	10	8	3	45.1	0.296013	9	7	3	43.4
rRNA methyltransferase 2, mitochondrial	FTSJ2	Q9UI43	Q9UI43	-0.762999	3	4	2	27.2	-0.411535	4	5	1	33.7
Far upstream element-binding protein 1	FUBP1	Q96AE4	Q96AE4	-0.497771	42	5	6	54.7	-0.221939	35	5	4	59.2
Far upstream element-binding protein 1	FUBP1	Q96AE4-2	Q96AE4-2	-0.369595	3	2	0	50.1	-0.318924	3	2	1	54.5
Far upstream element-binding protein 3	FUBP3	Q96I24;Q96I24-2	Q96I24	-0.651314	9	9	4	28.1	0.248279	5	6	1	22.7
Tissue alpha-L-fucosidase	FUCA1	P04066	P04066	-1.1285	4	4	1	17.6	-0.186754	4	5	1	18.7
FUN14 domain-containing protein 1	FUNDC1	Q8IVP5	Q8IVP5	-0.0704059	2	3	0	25.8	0.335936	4	4	0	41.3
FUN14 domain-containing protein 2	FUNDC2	Q9BWH2	Q9BWH2	0.0282862	24	11	2	57.1	0.508588	22	12	2	73
RNA-binding protein FUS	FUS	P35637;P35637-2	P35637;P35637-2	-0.484691	29	15	2	34	0.0486508	24	16	3	35.9
Frataxin, mitochondrial;Frataxin intermediate form;Frataxin(56-210);Frataxin(78-210);Frataxin mature form	FXN	Q16595;Q16595-2;Q16595-3	Q16595	0.0194884	47	16	1	61.9	0.436529	42	13	6	58.6
Fragile X mental retardation syndrome-related protein 1	FXR1	P51114;P51114-2;P51114-3	P51114;P51114-2;P51114-3	-0.314194	23	17	6	42.7	0.137362	23	20	7	46.4
Fragile X mental retardation syndrome-related protein 2	FXR2	P51116	P51116	-0.351443	6	4	3	15.9	0.109608	5	6	2	19.9
FXYD domain-containing ion transport regulator 6	FXYD6	Q9H0Q3;Q9H0Q3-2	Q9H0Q3	-1.03756	6	4	0	47.4	-0.146003	9	5	2	47.4
Ras GTPase-activating protein-binding protein 1	G3BP1	Q13283;Q13283-2	Q13283	-0.25159	73	31	9	58.6	0.250286	75	31	15	55.2
Ras GTPase-activating protein-binding protein 2	G3BP2	Q9UN86-2;Q9UN86	Q9UN86-2;Q9UN86	-0.22196	34	19	4	41.4	0.172327	28	18	5	47.7
Glucose-6-phosphatase 3	G6PC3	Q9BUM1	Q9BUM1	0.0261627	10	8	2	33.2	0.645367	11	7	1	20.2
Lysosomal alpha-glucosidase;76 kDa lysosomal alpha-glucosidase;70 kDa lysosomal alpha-glucosidase	GAA	P10253	P10253	-0.200084	4	5	1	9.8	0.418581	5	6	3	9.3
Gamma-aminobutyric acid receptor-associated protein	GABARAP	O95166	O95166	-0.48344	12	3	1	37.6	0.231769	15	3	3	46.2
Gamma-aminobutyric acid receptor-associated protein-like 2	GABARAPL2	P60520	P60520	-1.1804	10	8	3	67.5	-0.688762	9	7	3	66.7
Growth arrest and DNA damage-inducible proteins-interacting protein 1	GADD45GIP1	Q8TAE8	Q8TAE8	-1.25267	27	9	10	52.7	-0.702569	24	8	9	47.3
Cyclin-G-associated kinase	GAK	O14976;O14976-2	O14976;O14976-2	-0.729722	18	17	8	19.6	-0.243303	22	24	6	28.3
Polypeptide N-acetylgalactosaminyltransferase 1;Polypeptide N-acetylgalactosaminyltransferase 1 soluble form	GALNT1	Q10472;Q8IUC8;Q10472-2;Q8IUC8-3	Q10472	-0.51204	7	7	3	20.6	-0.10044	5	5	2	13.6
Polypeptide N-acetylgalactosaminyltransferase 2;Polypeptide N-acetylgalactosaminyltransferase 2 soluble form	GALNT2	Q10471;Q10471-2;Q8N4A0-2;Q8N4A0	Q10471	-0.754529	21	17	6	41.7	-0.205267	19	19	3	40.3
Neutral alpha-glucosidase AB	GANAB	Q14697	Q14697	-0.488289	4	1	0	83.8	0.299987	4	1	0	84.2
Neutral alpha-glucosidase AB	GANAB	Q14697-2	Q14697-2	-0.41252	310	8	63	85.6	0.161137	297	5	65	85.7
Glyceraldehyde-3-phosphate dehydrogenase	GAPDH	P04406;P04406-2;O14556	P04406;P04406-2	-0.344575	66	33	31	93.4	0.0698152	73	37	28	93.1
Glycine--tRNA ligase	GARS	P41250	P41250	-0.171742	50	43	12	59.1	0.255581	55	45	17	59.3
Transcriptional repressor p66-alpha	GATAD2A	Q86YP4-2;Q86YP4;Q86YP4-3	Q86YP4-2;Q86YP4;Q86YP4-3	-0.781206	6	6	3	19.2	-0.202888	4	5	1	15.6
Transcriptional repressor p66-beta	GATAD2B	Q8WXI9	Q8WXI9	-0.866279	14	11	5	34.4	-0.612777	12	10	3	31
Glutamyl-tRNA(Gln) amidotransferase subunit B, mitochondrial	GATB	O75879	O75879	-0.332953	22	21	6	53.5	0.322505	24	19	4	47.8
Glutamyl-tRNA(Gln) amidotransferase subunit C, mitochondrial	GATC	O43716	O43716	-0.0360377	33	16	6	85.3	0.482089	30	13	4	85.3
Glutamine amidotransferase-like class 1 domain-containing protein 3A, mitochondrial;Glutamine amidotransferase-like class 1 domain-containing protein 3B, mitochondrial	GATD3A;GATD3B	P0DPI2;A0A0B4J2D5;P0DPI2-2;A0A0B4J2D5-2	P0DPI2;A0A0B4J2D5;P0DPI2-2;A0A0B4J2D5-2	-0.259392	93	13	24	67.2	0.398437	71	14	24	67.2
Glycine amidinotransferase, mitochondrial	GATM	P50440;P50440-2;P50440-3	P50440;P50440-2;P50440-3	-0.692362	13	12	5	39	0.452333	12	12	3	37.4
Glucosylceramidase	GBA	P04062-4;P04062-2;P04062;P04062-5;P04062-3	P04062-4;P04062-2;P04062;P04062-5	-0.694134	12	13	4	41.2	0.0394439	11	11	1	41
Protein NipSnap homolog 2	GBAS	O75323;O75323-2	O75323;O75323-2	-0.620623	48	23	9	65.7	-0.105812	49	31	9	74.1
Golgi-specific brefeldin A-resistance guanine nucleotide exchange factor 1	GBF1	Q92538-3;Q92538-2;Q92538	Q92538-3;Q92538-2;Q92538	-0.450558	69	61	24	47.7	0.229958	62	58	15	45
2-amino-3-ketobutyrate coenzyme A ligase, mitochondrial	GCAT	O75600;O75600-2	O75600;O75600-2	-0.623243	26	14	17	60.1	-0.131721	19	12	8	46.3
GRIP and coiled-coil domain-containing protein 2	GCC2	Q8IWJ2	Q8IWJ2	-0.573574	5	5	2	5	-0.249627	3	4	0	4.6
Glutaryl-CoA dehydrogenase, mitochondrial	GCDH	Q92947;Q92947-2	Q92947;Q92947-2	-0.0372215	30	21	6	54.8	0.454941	23	16	9	49.8
GC-rich sequence DNA-binding factor 2	GCFC2	P16383;P16383-2;P16383-3;P16383-4	P16383;P16383-2	0.165687	2	2	0	4.6	0.517503	3	3	0	6
Translational activator GCN1	GCN1L1	Q92616	Q92616	-0.78697	4	5	1	3	-0.231678	11	12	3	7.8
Glycine cleavage system H protein, mitochondrial	GCSH	P23434	P23434	-0.245557	24	6	2	44.5	0.397733	21	6	1	38.7
Ganglioside-induced differentiation-associated protein 1	GDAP1	Q8TB36;Q8TB36-2	Q8TB36;Q8TB36-2	-0.000389593	21	15	4	54.5	0.454209	16	12	4	42.7
Glycerophosphodiester phosphodiesterase 1	GDE1	Q9NZC3	Q9NZC3	-0.668501	6	6	2	27.8	-0.0882773	6	6	3	25.7
Rab GDP dissociation inhibitor beta	GDI2	P50395;P50395-2;P31150	P50395;P50395-2	-0.112475	6	7	0	22.9	0.464504	10	10	3	37.1
Glycerophosphodiester phosphodiesterase domain-containing protein 1	GDPD1	Q8N9F7;Q8N9F7-2;Q8N9F7-3	Q8N9F7;Q8N9F7-2;Q8N9F7-3	-0.823064	10	11	4	34.4	-0.403268	10	8	3	27.7
Gem-associated protein 2	GEMIN2	O14893;O14893-2;O14893-3	O14893;O14893-2	-0.168317	3	3	0	13.2	0.432825	3	3	0	13.2
Gem-associated protein 4	GEMIN4	P57678	P57678	-0.298549	12	12	3	20.8	0.414441	9	9	1	15.6
Gem-associated protein 5	GEMIN5	Q8TEQ6	Q8TEQ6	-0.304469	37	39	5	36.1	0.187362	46	44	6	43
Gem-associated protein 6	GEMIN6	Q8WXD5	Q8WXD5	0.0124972	4	4	1	28.1	0.848635	3	5	2	35.3
FAD-linked sulfhydryl oxidase ALR	GFER	P55789;P55789-2	P55789;P55789-2	-0.643676	18	9	6	65.9	-0.0795658	18	9	2	62.9
Elongation factor G, mitochondrial	GFM1	Q96RP9;Q96RP9-2	Q96RP9;Q96RP9-2	-0.351516	111	62	25	71.4	0.153254	116	56	29	65.1
Ribosome-releasing factor 2, mitochondrial	GFM2	Q969S9-3;Q969S9;Q969S9-4;Q969S9-2;Q969S9-5	Q969S9-3;Q969S9;Q969S9-4;Q969S9-2;Q969S9-5	-0.27694	32	20	6	40	0.189055	20	17	4	39.4
Vitamin K-dependent gamma-carboxylase	GGCX	P38435;P38435-2	P38435;P38435-2	-0.518639	7	7	3	12	-0.132511	7	6	2	10.2
Gamma-glutamyl hydrolase	GGH	Q92820	Q92820	-0.988275	33	20	9	53.1	-0.456596	28	22	6	50
Gamma-glutamyltransferase 7;Gamma-glutamyltransferase 7 heavy chain;Gamma-glutamyltransferase 7 light chain	GGT7	Q9UJ14;Q9UJ14-5;Q9UJ14-4	Q9UJ14	-0.377876	8	8	5	18.7	-0.00604658	10	10	4	23.4
GH3 domain-containing protein	GHDC	Q8N2G8;Q8N2G8-3;Q8N2G8-2	Q8N2G8;Q8N2G8-3;Q8N2G8-2	-0.550465	11	7	6	19.8	0.170881	12	9	2	28.7
Growth hormone-inducible transmembrane protein	GHITM	Q9H3K2	Q9H3K2	-0.624421	24	9	9	29	-0.0194885	17	11	6	34.8
Glucose-induced degradation protein 8 homolog	GID8	Q9NWU2	Q9NWU2	-0.841353	2	2	1	15.8	-0.303927	2	2	0	15.8
PERQ amino acid-rich with GYF domain-containing protein 2	GIGYF2	Q6Y7W6;Q6Y7W6-4;Q6Y7W6-5;Q6Y7W6-3	Q6Y7W6;Q6Y7W6-4;Q6Y7W6-5;Q6Y7W6-3	-0.430412	29	28	4	31.3	0.00604318	30	29	4	27.3
PDZ domain-containing protein GIPC1	GIPC1	O14908;O14908-2;Q8TF64	O14908;O14908-2	-0.594923	13	12	4	49.8	-0.0496307	13	13	3	50.5
Glycerol kinase;Putative glycerol kinase 3;Glycerol kinase 2	GK;GK3P;GK2	P32189-1;P32189-4;P32189-2;P32189;Q14409;Q14410	P32189-1;P32189-4;P32189-2;P32189;Q14409;Q14410	1.56057	2	3	1	5.5	-0.225028	4	4	1	8
Alpha-galactosidase A	GLA	P06280	P06280	-1.06564	16	12	7	26.8	-0.435735	10	9	1	23.5
Beta-galactosidase	GLB1	P16278-3;P16278;P16278-2;Q6UWU2-2;Q6UWU2	P16278-3;P16278;P16278-2	-1.14102	23	19	8	38.5	-0.463518	21	18	7	40.2
Beta-galactosidase-1-like protein 2	GLB1L2	Q8IW92	Q8IW92	-0.764224	4	3	3	10.8	0.0423973	6	5	3	15.1
Golgi apparatus protein 1	GLG1	Q92896;Q92896-2;Q92896-3	Q92896;Q92896-2;Q92896-3	-0.861474	23	21	4	19.5	-0.415867	22	20	6	18.5
Golgi-associated plant pathogenesis-related protein 1	GLIPR2	Q9H4G4	Q9H4G4	-0.875116	10	8	2	63.6	-0.0429244	9	7	0	63.6
Lactoylglutathione lyase	GLO1	Q04760-2;Q04760	Q04760-2;Q04760	-0.22334	3	3	2	23.1	0.106607	2	2	0	17.2
Glyoxalase domain-containing protein 4	GLOD4	Q9HC38;Q9HC38-2;Q9HC38-3	Q9HC38;Q9HC38-2	-0.715723	4	4	2	16	-0.0988237	2	2	0	7.3
Glutaredoxin-2, mitochondrial	GLRX2	Q9NS18;Q9NS18-2	Q9NS18;Q9NS18-2	-0.751417	10	5	7	28	-0.304044	7	5	4	34.8
Glutaredoxin-related protein 5, mitochondrial	GLRX5	Q86SX6	Q86SX6	-0.353561	53	21	6	75.8	0.113832	49	20	5	89.2
Glutaminase kidney isoform, mitochondrial	GLS	O94925-3	O94925-3	-0.946388	75	5	30	61.9	-0.748461	66	5	16	61
Glutaminase kidney isoform, mitochondrial	GLS	O94925;O94925-2	O94925	-0.175387	4	3	1	56.8	0.447367	2	2	0	53.7
Glycosyltransferase 8 domain-containing protein 1	GLT8D1	Q68CQ7;Q68CQ7-2	Q68CQ7;Q68CQ7-2	-0.29274	5	5	2	23.7	0.191788	2	2	2	8.6
Glutamate dehydrogenase 1, mitochondrial	GLUD1	P00367;P00367-3	P00367;P00367-3	-0.464684	111	2	17	78	0.0509956	105	2	24	80.3
Glutamate dehydrogenase 2, mitochondrial	GLUD2	P49448	P49448	-0.384264	7	7	4	65.2	0.296226	8	8	5	71.1
Putative oxidoreductase GLYR1	GLYR1	Q49A26-5;Q49A26-2;Q49A26-3;Q49A26;Q49A26-4	Q49A26-5;Q49A26-2;Q49A26-3;Q49A26;Q49A26-4	-0.143532	4	3	1	9.1	-0.0359054	6	5	2	15.5
Glucocorticoid modulatory element-binding protein 1	GMEB1	Q9Y692-2;Q9Y692	Q9Y692-2;Q9Y692	-0.342671	2	2	0	6.7	0.162396	2	1	0	6.7
Glucocorticoid modulatory element-binding protein 2	GMEB2	Q9UKD1	Q9UKD1	-0.536587	5	3	4	9.6	-0.131589	3	2	0	8.1
Glia maturation factor beta	GMFB	P60983	P60983	-0.626803	3	3	2	30.3	0.133179	3	4	0	38
GMP synthase [glutamine-hydrolyzing]	GMPS	P49915;P49915-2	P49915;P49915-2	-0.178698	13	14	4	32.5	-0.214622	13	15	6	33.6
Guanine nucleotide-binding protein subunit alpha-11	GNA11	P29992	P29992	-0.420588	41	10	5	69.1	0.0111808	42	10	7	69.1
Guanine nucleotide-binding protein subunit alpha-13	GNA13	Q14344;Q14344-2	Q14344;Q14344-2	-0.610323	32	23	8	61.5	-0.135272	36	25	7	63.4
Guanine nucleotide-binding protein G(i) subunit alpha-1	GNAI1	P63096	P63096	-0.369893	21	0	7	80.8	0.0734692	21	0	9	80.8
Guanine nucleotide-binding protein G(i) subunit alpha-2	GNAI2	P04899;P04899-3;P04899-5;P04899-2;P04899-4;P11488;P19087;A8MTJ3	P04899;P04899-3;P04899-5;P04899-2;P04899-4	-0.115926	66	0	16	82.8	0.41972	65	0	18	82.8
Guanine nucleotide-binding protein G(i) subunit alpha-2	GNAI2	P04899-6	P04899-6	-0.0975791	3	1	0	94.4	0.446384	3	1	0	94.4
Guanine nucleotide-binding protein G(k) subunit alpha	GNAI3	P08754	P08754	-0.117005	102	33	32	79.9	0.273762	102	34	36	80.8
Guanine nucleotide-binding protein G(o) subunit alpha	GNAO1	P09471-2;P09471	P09471-2;P09471	-0.564222	6	6	0	33.9	-0.0180643	8	8	0	50.6
Guanine nucleotide-binding protein G(q) subunit alpha	GNAQ	P50148	P50148	-0.464146	11	7	2	69.1	0.115894	12	8	0	66.9
Guanine nucleotide-binding protein G(s) subunit alpha isoforms short;Guanine nucleotide-binding protein G(s) subunit alpha isoforms XLas	GNAS	P63092-2;Q5JWF2-2	P63092-2;Q5JWF2-2	-0.855954	2	1	0	76.1	-0.214622	3	1	2	68.4
Guanine nucleotide-binding protein G(s) subunit alpha isoforms short;Guanine nucleotide-binding protein G(s) subunit alpha isoforms XLas	GNAS	P63092;P63092-4;Q5JWF2	P63092;P63092-4;Q5JWF2	-0.639759	63	1	15	75.1	-0.0842003	53	1	9	67.8
Guanine nucleotide-binding protein G(s) subunit alpha isoforms short	GNAS	P63092-3;P38405;P38405-2	P63092-3	-0.509471	2	1	1	76	-0.0630888	2	1	1	68.3
Guanine nucleotide-binding protein G(I)/G(S)/G(T) subunit beta-1	GNB1	P62873;P62873-2;P16520-2;P16520	P62873;P62873-2	-0.235637	76	22	10	94.4	0.173205	71	23	13	89.4
Guanine nucleotide-binding protein G(I)/G(S)/G(T) subunit beta-2	GNB2	P62879;P62879-2	P62879;P62879-2	-0.358232	40	20	9	81.5	0.0783048	38	21	8	84.4
Guanine nucleotide-binding protein subunit beta-2-like 1;Guanine nucleotide-binding protein subunit beta-2-like 1, N-terminally processed	GNB2L1	P63244	P63244	-0.434442	104	46	20	97.5	-0.0309717	117	47	20	97.5
Guanine nucleotide-binding protein subunit beta-4	GNB4	Q9HAV0	Q9HAV0	-0.252707	21	14	6	72.9	0.15996	19	14	9	72.9
Guanine nucleotide-binding protein G(I)/G(S)/G(O) subunit gamma-10	GNG10	P50151;Q9H1X3-3	P50151	-0.262659	20	6	0	91.2	0.170914	20	7	2	91.2
Guanine nucleotide-binding protein G(I)/G(S)/G(O) subunit gamma-12	GNG12	Q9UBI6	Q9UBI6	-0.430976	16	5	0	45.8	0.0971778	16	5	0	45.8
Guanine nucleotide-binding protein G(I)/G(S)/G(O) subunit gamma-2	GNG2	P59768	P59768	-0.619736	6	3	3	47.9	-0.240742	6	2	3	39.4
Guanine nucleotide-binding protein G(I)/G(S)/G(O) subunit gamma-4	GNG4	P50150	P50150	0.170822	3	1	2	21.3	1.02163	3	2	0	44
Guanine nucleotide-binding protein G(I)/G(S)/G(O) subunit gamma-5	GNG5	P63218	P63218	-0.386487	6	3	0	55.9	0.331627	8	4	0	75
Guanine nucleotide-binding protein G(I)/G(S)/G(O) subunit gamma-7	GNG7	O60262	O60262	0.653977	2	1	0	23.5	1.33541	2	2	0	44.1
Nucleolar GTP-binding protein 2	GNL2	Q13823	Q13823	-0.733891	7	8	2	15.9	-0.190931	7	6	2	14
Guanine nucleotide-binding protein-like 3	GNL3	Q9BVP2-2;Q9BVP2	Q9BVP2-2;Q9BVP2	-0.688962	19	14	7	38.5	-0.349365	20	17	8	41.9
Dihydroxyacetone phosphate acyltransferase	GNPAT	O15228;O15228-2	O15228;O15228-2	-0.619736	32	28	13	52.5	-0.13829	34	30	15	55.3
N-acetylglucosamine-1-phosphotransferase subunits alpha/beta;N-acetylglucosamine-1-phosphotransferase subunit alpha;N-acetylglucosamine-1-phosphotransferase subunit beta	GNPTAB	Q3T906;Q3T906-2	Q3T906	0.279174	4	4	2	6.1	0.82286	8	6	4	8.7
N-acetylglucosamine-6-sulfatase	GNS	P15586;P15586-2	P15586;P15586-2	-1.15329	17	17	6	33.2	-0.368042	13	15	4	31.9
Golgin subfamily A member 1	GOLGA1	Q92805	Q92805	-0.809398	2	2	1	7	-0.441271	2	2	1	3.9
Golgin subfamily A member 2	GOLGA2	Q08379;Q08379-2	Q08379;Q08379-2	-0.333153	23	21	7	30.4	0.133005	25	15	7	24.9
Golgin subfamily A member 4	GOLGA4	Q13439-3;Q13439-4;Q13439;Q13439-5	Q13439-3;Q13439-4;Q13439;Q13439-5	-1.18767	8	8	6	4.5	-0.739762	8	11	5	5.5
Golgin subfamily A member 5	GOLGA5	Q8TBA6;Q8TBA6-2	Q8TBA6;Q8TBA6-2	-0.261414	9	9	3	19.3	0.10757	9	9	4	18.7
Golgin subfamily A member 7	GOLGA7	Q7Z5G4;Q7Z5G4-3	Q7Z5G4;Q7Z5G4-3	-0.655944	12	8	2	54	-0.0560286	11	6	6	49.6
Golgin subfamily B member 1	GOLGB1	Q14789;Q14789-3;Q14789-4	Q14789;Q14789-3;Q14789-4	-0.346812	191	1	45	61.2	0.140126	184	1	42	60.4
Golgi integral membrane protein 4	GOLIM4	O00461	O00461	0.12618	28	12	7	18.2	0.515604	24	17	7	29.5
Golgi membrane protein 1	GOLM1	Q8NBJ4-2;Q8NBJ4	Q8NBJ4-2;Q8NBJ4	-0.905764	13	7	3	26.1	-0.319965	11	6	3	22.3
Golgi phosphoprotein 3	GOLPH3	Q9H4A6	Q9H4A6	-0.752316	32	12	14	62.1	-0.290542	23	13	6	58.7
Golgi phosphoprotein 3-like	GOLPH3L	Q9H4A5;Q9H4A5-2	Q9H4A5;Q9H4A5-2	-0.362826	5	5	2	42.5	-0.325962	6	6	2	52.6
Vesicle transport protein GOT1B	GOLT1B	Q9Y3E0	Q9Y3E0	-0.136442	9	6	0	34.8	0.310307	10	5	0	34.8
GON-4-like protein	GON4L	Q3T8J9-3;Q3T8J9;Q3T8J9-2;Q9H869-5;Q9H869-6;Q9H869-4;Q9H869-3;Q9H869-2;Q9H869;Q9H869-8;Q9H869-9;Q9H869-7	Q3T8J9-3;Q3T8J9;Q3T8J9-2	-0.687614	12	12	8	9.4	-0.348799	3	4	0	3
Golgi reassembly-stacking protein 2	GORASP2	Q9H8Y8-3;Q9H8Y8;Q9H8Y8-2	Q9H8Y8-3;Q9H8Y8;Q9H8Y8-2	-0.148257	14	8	6	31.2	0.249119	9	7	0	27.6
Golgi SNAP receptor complex member 1	GOSR1	O95249;O95249-2	O95249;O95249-2	-0.278146	13	8	5	45.6	0.247988	13	11	3	57.6
Golgi SNAP receptor complex member 2	GOSR2	O14653-2;O14653;O14653-3	O14653-2;O14653;O14653-3	-0.0927863	15	7	5	54	0.33003	11	7	0	54
Aspartate aminotransferase, mitochondrial	GOT2	P00505;P00505-2	P00505;P00505-2	-1.02251	184	66	56	81.9	-0.50121	167	64	29	87.4
Glycosylphosphatidylinositol anchor attachment 1 protein	GPAA1	O43292;O43292-2	O43292;O43292-2	-0.38336	14	12	1	26.4	0.113567	13	12	4	27.1
Glycerol-3-phosphate acyltransferase 1, mitochondrial	GPAM	Q9HCL2	Q9HCL2	-0.549303	5	3	1	4	-0.255924	5	2	0	2.7
G patch domain-containing protein 4	GPATCH4	Q5T3I0-3;Q5T3I0;Q5T3I0-2	Q5T3I0-3;Q5T3I0	-0.881374	5	4	3	8.6	-0.35727	3	3	0	6.9
Glypican-1;Secreted glypican-1	GPC1	P35052;P35052-2	P35052;P35052-2	-0.0850681	8	9	1	24.4	0.456643	11	9	4	26.5
Glypican-3;Secreted glypican-3	GPC3	P51654-3;P51654;P51654-2	P51654-3;P51654;P51654-2	0.74485	31	18	5	29	1.01888	38	19	14	32.8
Glypican-4;Secreted glypican-4	GPC4	O75487;O75487-2	O75487;O75487-2	0.576667	84	32	21	64.6	0.914711	96	35	32	61
Glypican-6;Secreted glypican-6	GPC6	Q9Y625	Q9Y625	-0.907955	2	2	0	9	0.207494	2	2	1	9
Glycerol-3-phosphate dehydrogenase 1-like protein	GPD1L	Q8N335	Q8N335	-0.747512	7	7	2	27.1	-0.184598	6	7	3	32.8
Glycerol-3-phosphate dehydrogenase, mitochondrial	GPD2	P43304;P43304-2	P43304;P43304-2	-0.486449	47	40	10	58.7	0.233413	52	37	8	58.3
Glucose-6-phosphate isomerase	GPI	P06744;P06744-2;CON__Q3ZBD7	P06744;P06744-2	-0.391493	8	6	4	17.6	0.160556	9	8	3	24.7
G patch domain and KOW motifs-containing protein	GPKOW	Q92917	Q92917	-0.310898	7	7	2	30.3	0.193602	6	6	2	21.6
Neuronal membrane glycoprotein M6-a	GPM6A	P51674-3;P51674-2;P51674	P51674-3;P51674-2;P51674	-0.90763	9	4	2	13.5	-0.331132	9	5	3	18
Protein GPR107	GPR107	Q5VW38;Q5VW38-2;Q5VW38-3	Q5VW38;Q5VW38-2;Q5VW38-3	-0.268313	3	2	0	4.5	0.0884541	2	2	0	4.5
Golgi pH regulator A;Golgi pH regulator B	GPR89A;GPR89B	B7ZAQ6-2;B7ZAQ6-3;P0CG08;B7ZAQ6	B7ZAQ6-2;B7ZAQ6-3;P0CG08;B7ZAQ6	-0.430081	6	5	2	23.3	0.153768	7	7	3	29
G-protein coupled receptor family C group 5 member B	GPRC5B	Q9NZH0;Q9NZH0-2	Q9NZH0;Q9NZH0-2	-0.334152	6	3	2	12.9	0.302208	6	3	1	12.9
G-protein coupled receptor family C group 5 member C	GPRC5C	Q9NQ84;Q9NQ84-2	Q9NQ84;Q9NQ84-2	0.2949	3	4	0	13.4	0.533034	3	4	0	14.1
COP9 signalosome complex subunit 1	GPS1	Q13098-5;Q13098;Q13098-7;Q13098-6	Q13098-5;Q13098;Q13098-7;Q13098-6	-0.452096	7	4	2	12.3	-0.025454	6	3	1	10.1
Alanine aminotransferase 2	GPT2	Q8TD30;Q8TD30-2;P24298	Q8TD30;Q8TD30-2	-0.446246	12	15	3	41.5	0.0201649	16	16	2	37.3
Glutathione peroxidase 1	GPX1	P07203;P07203-2	P07203	0.305212	28	13	7	65.5	0.743207	33	14	7	65.5
Phospholipid hydroperoxide glutathione peroxidase, mitochondrial	GPX4	P36969-2;P36969	P36969-2;P36969	-0.70099	5	5	3	32.4	-0.329985	7	4	4	24.7
Glutathione peroxidase 7	GPX7	Q96SL4	Q96SL4	-0.344575	20	10	5	55.6	0.411618	22	11	7	56.1
Probable glutathione peroxidase 8	GPX8	Q8TED1	Q8TED1	-0.0442111	25	15	5	47.4	0.303383	28	17	6	54.1
GRAM domain-containing protein 1A	GRAMD1A	Q96CP6;Q96CP6-3;Q96CP6-2	Q96CP6;Q96CP6-3;Q96CP6-2	-0.523193	14	11	5	26.2	0.00869669	13	12	3	25
Growth factor receptor-bound protein 2	GRB2	P62993;P62993-2	P62993;P62993-2	-0.415711	28	18	9	71	0.108145	24	21	0	80.2
Glyoxylate reductase/hydroxypyruvate reductase	GRHPR	Q9UBQ7;Q9UBQ7-2	Q9UBQ7	-0.0190388	17	17	3	64.3	0.470749	21	17	5	78
GrpE protein homolog 1, mitochondrial	GRPEL1	Q9HAV7	Q9HAV7	-0.283861	87	24	16	78.8	0.242362	82	24	16	78.8
GrpE protein homolog 2, mitochondrial	GRPEL2	Q8TAA5;Q8TAA5-2	Q8TAA5	-0.141144	11	7	0	43.1	0.489828	12	7	2	43.1
G-rich sequence factor 1	GRSF1	Q12849;Q12849-5	Q12849;Q12849-5	-0.320378	55	30	12	62.1	0.29736	52	30	11	59.8
Glutamate-rich WD repeat-containing protein 1	GRWD1	Q9BQ67	Q9BQ67	-0.614271	11	11	5	42.8	-0.209391	10	11	3	40.6
Glycogen synthase kinase-3 beta	GSK3B	P49841;P49841-2	P49841;P49841-2	-0.63675	5	4	2	17.6	0.214709	4	5	0	18.8
Glutathione reductase, mitochondrial	GSR	P00390-2;P00390-3;P00390;P00390-5;P00390-4	P00390-2;P00390-3;P00390;P00390-5;P00390-4	-0.591114	17	13	5	41.8	-0.0734089	13	10	4	37
Glutathione S-transferase kappa 1	GSTK1	Q9Y2Q3;Q9Y2Q3-3;Q9Y2Q3-2;Q9Y2Q3-4	Q9Y2Q3;Q9Y2Q3-3;Q9Y2Q3-2;Q9Y2Q3-4	-0.244805	55	20	14	81.4	0.288981	49	23	10	84.1
Glutathione S-transferase P	GSTP1	P09211	P09211	-0.816596	46	20	14	71.9	-0.362666	46	22	16	75.7
Maleylacetoacetate isomerase	GSTZ1	O43708;O43708-3;O43708-2	O43708;O43708-3;O43708-2	0.155102	23	10	6	48.6	0.881135	20	10	6	58.8
General transcription factor IIF subunit 2	GTF2F2	P13984	P13984	-0.947779	2	2	1	13.3	-0.347666	3	3	0	17.7
General transcription factor IIH subunit 2-like protein;General transcription factor IIH subunit 2	GTF2H2C;GTF2H2	Q6P1K8;Q13888	Q6P1K8;Q13888	-1.08412	2	2	0	5.8	0.061511	2	2	0	5.8
General transcription factor IIH subunit 3	GTF2H3	Q13889-2;Q13889	Q13889-2;Q13889	-0.407689	8	6	4	32.2	0.0347513	4	3	1	20.2
General transcription factor IIH subunit 4	GTF2H4	Q92759-2;Q92759	Q92759-2;Q92759	-0.772062	2	2	0	18.2	-0.23008	2	3	1	23.2
General transcription factor IIH subunit 5	GTF2H5	Q6ZYL4	Q6ZYL4	-0.581346	6	5	2	91.5	-0.421048	4	4	0	90.1
General transcription factor II-I	GTF2I	P78347-2;P78347-4;P78347-3;P78347;P78347-5;Q86UP8-3;Q86UP8;Q6EKJ0;Q86UP8-2;Q6EKJ0-2;Q86UP8-5;Q86UP8-4	P78347-2;P78347-4;P78347-3;P78347	-0.518556	247	93	69	73.7	0.0441069	235	85	46	71.5
General transcription factor 3C polypeptide 1	GTF3C1	Q12789;Q12789-3	Q12789;Q12789-3	-0.508568	117	75	39	45.9	-0.118626	132	97	28	52.3
General transcription factor 3C polypeptide 2	GTF3C2	Q8WUA4;Q8WUA4-2	Q8WUA4;Q8WUA4-2	-0.421921	19	20	7	29.2	-0.265917	20	21	3	31.6
General transcription factor 3C polypeptide 3	GTF3C3	Q9Y5Q9;Q9Y5Q9-2	Q9Y5Q9;Q9Y5Q9-2	-0.533075	19	20	10	29	-0.162339	18	17	4	27.5
General transcription factor 3C polypeptide 4	GTF3C4	Q9UKN8	Q9UKN8	-0.564435	24	23	10	42.3	-0.0941009	26	25	5	41.8
General transcription factor 3C polypeptide 5	GTF3C5	Q9Y5Q8-2;Q9Y5Q8;Q9Y5Q8-3	Q9Y5Q8-2;Q9Y5Q8;Q9Y5Q8-3	-0.730536	16	12	8	31.4	-0.101381	14	13	3	35.2
GTP-binding protein 10	GTPBP10	A4D1E9;A4D1E9-2;A4D1E9-3	A4D1E9;A4D1E9-2	-0.865069	21	17	4	56.3	-0.339023	20	18	2	57.6
tRNA modification GTPase GTPBP3, mitochondrial	GTPBP3	Q969Y2-3;Q969Y2;Q969Y2-4;Q969Y2-2	Q969Y2-3;Q969Y2;Q969Y2-4;Q969Y2-2	-0.129339	16	13	2	45	0.15967	14	11	1	38.6
Nucleolar GTP-binding protein 1	GTPBP4	Q9BZE4;Q9BZE4-2;Q9BZE4-3	Q9BZE4;Q9BZE4-2;Q9BZE4-3	-0.422598	13	12	2	26.2	0.0615863	14	12	1	27.8
Putative GTP-binding protein 6	GTPBP6	O43824	O43824	0.236952	5	5	2	17.8	0.853892	3	4	2	15.7
GTP-binding protein 8	GTPBP8	Q8N3Z3;Q8N3Z3-2;Q8N3Z3-3	Q8N3Z3;Q8N3Z3-2;Q8N3Z3-3	-0.677818	4	4	1	15.8	-0.165172	7	7	2	31.3
Gametocyte-specific factor 1	GTSF1	Q8WW33	Q8WW33	-0.772012	3	3	1	20.4	-0.166972	2	2	0	12.6
Translation factor GUF1, mitochondrial	GUF1	Q8N442	Q8N442	-0.223003	7	6	2	13.2	0.167961	9	8	2	17.3
Guanylate kinase	GUK1	Q16774-2;Q16774;Q16774-3	Q16774-2;Q16774;Q16774-3	-0.423894	25	12	8	87.6	0.15645	29	11	8	83.5
PTB domain-containing engulfment adapter protein 1	GULP1	Q9UBP9;Q9UBP9-3;Q9UBP9-4;Q9UBP9-2	Q9UBP9;Q9UBP9-3;Q9UBP9-4	-0.794582	7	7	2	27	-0.296663	4	4	1	20.4
Beta-glucuronidase	GUSB	P08236;P08236-2;P08236-3	P08236;P08236-2;P08236-3	-0.975056	28	26	9	45.9	-0.255682	24	25	4	43.5
Glucoside xylosyltransferase 1	GXYLT1	Q4G148-2;Q4G148	Q4G148-2;Q4G148	-0.449966	5	5	0	13	0.217927	6	5	0	11
Glycophorin-C	GYPC	P04921-2;P04921-3;P04921	P04921-2;P04921-3;P04921	-0.441086	12	4	0	32.7	0.178878	13	4	3	32.7
Histone H1x	H1FX	Q92522	Q92522	-0.17054	23	8	2	32.4	0.261431	25	9	4	38.5
Histone H2A.V;Histone H2A.Z	H2AFV;H2AFZ	Q71UI9;P0C0S5;Q71UI9-4;Q71UI9-3;Q71UI9-2	Q71UI9;P0C0S5;Q71UI9-4;Q71UI9-3;Q71UI9-2	-1.17348	10	4	3	53.9	-0.525468	7	4	1	53.9
Histone H2AX;Histone H2A type 1-A;Histone H2A type 2-B	H2AFX;HIST1H2AA;HIST2H2AB	P16104;Q96QV6;Q8IUE6	P16104;Q96QV6;Q8IUE6	-1.03842	5	3	2	52.4	-0.240986	2	1	0	52.4
GDH/6PGL endoplasmic bifunctional protein;Glucose 1-dehydrogenase;6-phosphogluconolactonase	H6PD	O95479;O95479-2	O95479;O95479-2	0.555325	2	2	0	5.1	0.126171	3	3	1	7.2
Very-long-chain (3R)-3-hydroxyacyl-CoA dehydratase 2	HACD2	Q6Y1H2	Q6Y1H2	-0.350798	11	7	2	29.5	-0.139077	16	10	3	42.1
Very-long-chain (3R)-3-hydroxyacyl-CoA dehydratase 3	HACD3	Q9P035;Q9P035-2	Q9P035;Q9P035-2	-0.667401	71	32	11	55.5	-0.220206	75	32	18	52.2
2-hydroxyacyl-CoA lyase 1	HACL1	Q9UJ83-2;Q9UJ83;Q9UJ83-4;Q9UJ83-3	Q9UJ83-2;Q9UJ83;Q9UJ83-4;Q9UJ83-3	0.0458623	17	17	3	48.6	0.827	12	12	1	37.6
Hydroxyacyl-coenzyme A dehydrogenase, mitochondrial	HADH	Q16836;Q16836-3;Q16836-2	Q16836;Q16836-3;Q16836-2	-0.203585	91	20	19	71.3	0.287571	68	25	14	74.2
Trifunctional enzyme subunit alpha, mitochondrial;Long-chain enoyl-CoA hydratase;Long chain 3-hydroxyacyl-CoA dehydrogenase	HADHA	P40939	P40939	-0.68952	120	52	44	70.6	-0.168257	120	48	42	70.4
Trifunctional enzyme subunit beta, mitochondrial;3-ketoacyl-CoA thiolase	HADHB	P55084-2;P55084	P55084-2;P55084	-0.563668	85	40	24	74.1	-0.0590783	76	38	21	71.7
Hydroxyacylglutathione hydrolase, mitochondrial	HAGH	Q16775;Q16775-2;Q16775-3	Q16775;Q16775-2	-0.528115	14	9	8	40.3	0.0105993	13	10	2	45.1
Probable histidine--tRNA ligase, mitochondrial	HARS2	P49590;P49590-2;P12081-3;P12081-2;P12081-4;P12081	P49590;P49590-2	-0.488006	15	14	5	36.6	0.0651589	7	8	2	21.3
HCLS1-associated protein X-1	HAX1	O00165;O00165-2;O00165-5;O00165-3;O00165-4;O00165-6	O00165;O00165-2;O00165-5;O00165-3;O00165-4	-0.439481	49	23	5	83.2	0.107694	44	25	8	84.6
HBS1-like protein	HBS1L	Q9Y450-4;Q9Y450	Q9Y450-4;Q9Y450	-0.136934	5	3	0	8.1	0.475976	3	1	0	3.6
Cytochrome c-type heme lyase	HCCS	P53701	P53701	-0.300537	76	37	15	80.2	0.28546	88	36	16	91.4
Host cell factor 1;HCF N-terminal chain 1;HCF N-terminal chain 2;HCF N-terminal chain 3;HCF N-terminal chain 4;HCF N-terminal chain 5;HCF N-terminal chain 6;HCF C-terminal chain 1;HCF C-terminal chain 2;HCF C-terminal chain 3;HCF C-terminal chain 4;HCF C-terminal chain 5;HCF C-terminal chain 6	HCFC1	P51610;P51610-2;P51610-3	P51610;P51610-2	-0.348739	80	0	20	33.1	0.17767	73	1	11	32.2
Histone deacetylase 1	HDAC1	Q13547	Q13547	-0.808311	5	6	2	44.8	-0.420725	8	7	5	44.2
Histone deacetylase 2	HDAC2	Q92769;Q92769-3	Q92769;Q92769-3	-0.595598	39	14	7	61.7	-0.0899048	31	13	4	59
Hepatoma-derived growth factor	HDGF	P51858;P51858-2;P51858-3	P51858;P51858-2;P51858-3	-0.65204	8	8	2	43.3	-0.057277	9	6	2	29.2
Hepatoma-derived growth factor-related protein 2	HDGFRP2	Q7Z4V5-2;Q7Z4V5;Q7Z4V5-4;Q7Z4V5-3;Q5TGJ6	Q7Z4V5-2;Q7Z4V5;Q7Z4V5-4;Q7Z4V5-3	-0.406331	7	7	2	15.2	0.0729986	8	7	1	15.2
Haloacid dehalogenase-like hydrolase domain-containing protein 3	HDHD3	Q9BSH5	Q9BSH5	-0.347821	9	10	1	68.9	0.163526	11	9	3	58.6
Vigilin	HDLBP	Q00341;Q00341-2	Q00341;Q00341-2	-0.49981	27	28	4	31.6	-0.208767	30	29	8	31.2
HEAT repeat-containing protein 1;HEAT repeat-containing protein 1, N-terminally processed	HEATR1	Q9H583	Q9H583	-0.093448	37	38	8	26.2	0.400663	51	47	15	33.6
Heme-binding protein 1	HEBP1	Q9NRV9	Q9NRV9	-0.416558	20	14	4	75.1	0.22366	17	13	3	75.1
E3 ubiquitin-protein ligase HECTD1	HECTD1	Q9ULT8	Q9ULT8	-0.901473	3	3	3	1.6	-0.447315	2	2	1	0.9
Protein HEG homolog 1	HEG1	Q9ULI3	Q9ULI3	-0.315971	5	4	4	3.6	-0.0426443	6	5	4	4
Lymphoid-specific helicase	HELLS	Q9NRZ9-3;Q9NRZ9-2;Q9NRZ9;Q9NRZ9-4;Q9NRZ9-6;Q9NRZ9-5;Q9NRZ9-8;Q9NRZ9-7;Q8TE73	Q9NRZ9-3;Q9NRZ9-2;Q9NRZ9;Q9NRZ9-4;Q9NRZ9-6;Q9NRZ9-5	-0.976901	3	4	1	8.2	-0.483261	5	6	4	10.3
E3 ubiquitin-protein ligase HERC2	HERC2	O95714;Q9BVR0	O95714	-0.507501	54	57	19	18.5	0.0386434	42	43	21	13
Beta-hexosaminidase subunit alpha	HEXA	P06865;P06865-2	P06865	-0.830126	33	21	10	48.2	-0.23952	27	21	3	46.9
Beta-hexosaminidase subunit beta;Beta-hexosaminidase subunit beta chain B;Beta-hexosaminidase subunit beta chain A	HEXB	P07686	P07686	-1.33774	18	15	10	37.8	-0.679964	16	13	8	34.5
Protein HEXIM1	HEXIM1	O94992	O94992	-0.846869	8	8	5	41.5	-0.0976109	5	5	3	27
3-hydroxyisobutyrate dehydrogenase, mitochondrial	HIBADH	P31937	P31937	-0.455534	38	19	4	55.4	0.111991	40	20	3	65.5
3-hydroxyisobutyryl-CoA hydrolase, mitochondrial	HIBCH	Q6NVY1;Q6NVY1-2	Q6NVY1;Q6NVY1-2	-0.45904	57	34	19	67.4	-0.0392789	58	33	15	64.2
Hypermethylated in cancer 2 protein	HIC2	Q96JB3-2;Q96JB3	Q96JB3-2;Q96JB3	-0.226307	4	4	1	9.7	0.102976	5	5	1	11.4
HIG1 domain family member 1A, mitochondrial	HIGD1A	Q9Y241;Q9Y241-2;A8MV81	Q9Y241;Q9Y241-2	-0.336956	37	13	6	94.6	0.221186	39	13	9	91.4
HIG1 domain family member 2A, mitochondrial	HIGD2A	Q9BW72	Q9BW72	-0.553532	24	8	4	88.7	-0.138945	29	9	1	88.7
Histidine triad nucleotide-binding protein 1	HINT1	P49773	P49773	-0.174524	7	5	1	56.3	0.0802405	11	7	3	77
Histidine triad nucleotide-binding protein 2, mitochondrial	HINT2	Q9BX68	Q9BX68	0.107018	49	20	5	71.2	0.751829	43	15	4	63.8
Histidine triad nucleotide-binding protein 3	HINT3	Q9NQE9	Q9NQE9	-0.002657	14	10	3	66.5	0.363364	15	8	3	56.6
Huntingtin-interacting protein 1	HIP1	O00291-3;O00291-4;O00291	O00291-3;O00291-4;O00291	-0.346555	12	11	2	19	0.139236	11	12	3	20.1
Histone H1.2	HIST1H1C	P16403	P16403	-0.199935	42	3	4	40.4	0.0786856	45	3	7	39.9
Histone H1.4	HIST1H1E	P10412;P22492;Q02539;P16401	P10412	-0.78702	4	2	1	38.8	-0.338909	5	3	0	38.8
Histone H2A type 1-C;Histone H2A type 3;Histone H2A type 1-B/E	HIST1H2AC;HIST3H2A;HIST1H2AB	Q93077;Q7L7L0;P04908;Q71UI9-5	Q93077;Q7L7L0;P04908	-1.24148	10	3	3	57.7	-0.391218	3	3	0	57.7
Histone H2A type 1-J;Histone H2A type 1-H;Histone H2A.J;Histone H2A type 1-D;Histone H2A type 1	HIST1H2AJ;HIST1H2AH;H2AFJ;HIST1H2AD;HIST1H2AG	Q99878;Q96KK5;Q9BTM1;P20671;P0C0S8;Q9BTM1-2	Q99878;Q96KK5;Q9BTM1;P20671;P0C0S8;Q9BTM1-2	-1.10141	6	0	2	58.6	-0.602362	4	0	0	58.6
Histone H2B type 1-M;Histone H2B type 1-N;Histone H2B type 1-H;Histone H2B type 2-F;Histone H2B type 1-C/E/F/G/I;Histone H2B type 1-D;Histone H2B type 1-K;Histone H2B type F-S;Histone H2B type 1-L	HIST1H2BM;HIST1H2BN;HIST1H2BH;HIST2H2BF;HIST1H2BC;HIST1H2BD;HIST1H2BK;H2BFS;HIST1H2BL	Q99879;Q99877;Q93079;Q5QNW6;P62807;P58876;O60814;Q5QNW6-2;P57053;Q99880;Q96A08	Q99879;Q99877;Q93079;Q5QNW6;P62807;P58876;O60814;Q5QNW6-2;P57053;Q99880	-1.10243	30	2	2	41.3	-0.505383	29	2	2	32.5
Histone H4	HIST1H4A	P62805	P62805	-1.15708	51	16	10	68.9	-0.373286	45	14	8	59.2
Histone H2A type 2-C;Histone H2A type 2-A	HIST2H2AC;HIST2H2AA3	Q16777;Q6FI13	Q16777;Q6FI13	-1.15245	45	2	6	61.2	-0.445833	34	1	1	58.1
Histone H2B type 2-E;Histone H2B type 1-B;Histone H2B type 1-O;Histone H2B type 1-J;Histone H2B type 3-B	HIST2H2BE;HIST1H2BB;HIST1H2BO;HIST1H2BJ;HIST3H2BB	Q16778;P33778;P23527;P06899;Q8N257;Q6DRA6;Q6DN03	Q16778;P33778;P23527;P06899;Q8N257	-1.05397	2	2	0	41.3	-0.747001	4	2	0	32.5
Histone H3.2	HIST2H3A	Q71DI3	Q71DI3	-1.11791	12	1	4	47.1	-0.415434	12	1	2	47.1
Hexokinase-1	HK1	P19367;P19367-4;P19367-2;P19367-3;Q2TB90;Q2TB90-3;Q2TB90-2	P19367;P19367-4;P19367-2;P19367-3	0.366588	55	41	17	51.9	0.435632	59	40	17	45.8
Hexokinase-2	HK2	P52789;P52790	P52789	0.15069	18	18	5	28.9	-0.0319597	22	21	7	28.6
HLA class I histocompatibility antigen, A-3 alpha chain	HLA-A	P04439;P04439-2	P04439;P04439-2	-1.68729	50	6	19	35.1	-0.9911	33	4	7	31
HLA class I histocompatibility antigen, B-7 alpha chain	HLA-B	P01889;P17693-6;P17693-2	P01889	-1.72948	21	8	6	45.3	-1.06233	14	8	3	41.2
HLA class I histocompatibility antigen, Cw-7 alpha chain	HLA-C	P10321;P10321-2;P30511;P30511-3;P30511-2;P17693-7;P17693-3	P10321;P10321-2	-1.61268	19	7	4	37.4	-1.08787	14	8	4	33.3
HLA class I histocompatibility antigen, alpha chain G	HLA-G	P17693;P17693-5;P17693-4	P17693;P17693-5;P17693-4	-1.61017	7	4	4	11.8	-0.871607	5	3	2	11.8
Helicase-like transcription factor	HLTF	Q14527;Q14527-2	Q14527;Q14527-2	-0.260221	4	4	1	5.6	0.584717	4	6	2	7.7
Minor histocompatibility antigen H13	HM13	Q8TCT9;Q8TCT9-5;Q8TCT9-2;Q8TCT9-4	Q8TCT9;Q8TCT9-5;Q8TCT9-2;Q8TCT9-4	-0.599331	29	19	10	42.4	-0.0608775	29	17	11	42.4
High mobility group protein HMG-I/HMG-Y	HMGA1	P17096;P17096-3	P17096;P17096-3	-1.00462	9	2	2	41.1	-0.322044	6	2	1	41.1
High mobility group protein B1	HMGB1	P09429;B2RPK0	P09429	-0.360786	29	15	2	39.5	0.100902	42	17	13	41.9
High mobility group protein B2	HMGB2	P26583	P26583	-0.0477112	21	11	3	33.5	0.389243	25	12	5	35.9
High mobility group protein B3	HMGB3	O15347	O15347	-0.0952038	9	8	1	31.5	0.234567	9	8	1	38
Hydroxymethylglutaryl-CoA lyase, mitochondrial	HMGCL	P35914;P35914-3;P35914-2	P35914;P35914-3;P35914-2	-0.0584279	20	8	1	32.3	0.602197	17	12	8	38.5
3-hydroxy-3-methylglutaryl-coenzyme A reductase	HMGCR	P04035-2;P04035;P04035-3	P04035-2;P04035;P04035-3	-0.456326	5	6	0	11.5	-0.121679	7	7	2	11.1
Non-histone chromosomal protein HMG-14	HMGN1	P05114	P05114	-0.826821	5	4	2	37	0.0387769	2	2	0	34
High mobility group nucleosome-binding domain-containing protein 5	HMGN5	P82970	P82970	0.118626	4	3	1	16	0.594748	4	4	0	24.8
Heme oxygenase 1	HMOX1	P09601	P09601	-0.619027	21	14	5	58	-0.163499	21	14	4	61.5
Heme oxygenase 2	HMOX2	P30519;P30519-2	P30519;P30519-2	-0.318686	80	32	17	79.4	0.150657	70	32	10	74.1
Hematological and neurological expressed 1 protein;Hematological and neurological expressed 1 protein, N-terminally processed	HN1	Q9UK76;Q9UK76-2;Q9UK76-3	Q9UK76;Q9UK76-2;Q9UK76-3	-0.605332	6	5	1	64.9	0.0869823	6	6	0	74.7
Hematological and neurological expressed 1-like protein	HN1L	Q9H910-3;Q9H910;Q9H910-2	Q9H910-3;Q9H910;Q9H910-2	-0.588617	5	6	1	45	-0.063779	4	4	0	33
Heterogeneous nuclear ribonucleoprotein A0	HNRNPA0	Q13151	Q13151	-0.190026	31	16	11	44.3	0.0782134	32	20	13	66.6
Heterogeneous nuclear ribonucleoprotein A1;Heterogeneous nuclear ribonucleoprotein A1, N-terminally processed	HNRNPA1	P09651-2	P09651-2	-0.530468	7	2	0	86.9	-0.276794	4	1	0	88.4
Heterogeneous nuclear ribonucleoprotein A1;Heterogeneous nuclear ribonucleoprotein A1, N-terminally processed;Heterogeneous nuclear ribonucleoprotein A1-like 2	HNRNPA1;HNRNPA1L2	P09651;P09651-3;Q32P51	P09651;P09651-3;Q32P51	-0.464922	159	3	49	78.2	-0.0997664	157	2	46	82.5
Heterogeneous nuclear ribonucleoproteins A2/B1	HNRNPA2B1	P22626	P22626	-0.384753	2	2	0	84.7	0.316564	2	2	0	84.7
Heterogeneous nuclear ribonucleoproteins A2/B1	HNRNPA2B1	P22626-2	P22626-2	-0.299276	144	2	39	87.4	0.062746	140	5	22	87.4
Heterogeneous nuclear ribonucleoprotein A3	HNRNPA3	P51991	P51991	-0.389224	7	2	1	66.1	0.307751	7	2	2	68.8
Heterogeneous nuclear ribonucleoprotein A3	HNRNPA3	P51991-2	P51991-2	-0.183081	80	3	24	65.2	0.195038	75	2	17	68
Heterogeneous nuclear ribonucleoprotein A/B	HNRNPAB	Q99729-2;Q99729-3;Q99729;Q99729-4	Q99729-2;Q99729-3;Q99729;Q99729-4	-0.300715	66	30	32	50.9	0.135649	68	31	33	45.5
Heterogeneous nuclear ribonucleoproteins C1/C2	HNRNPC	P07910-2;P07910-4	P07910-2;P07910-4	0.00302647	48	3	6	62.5	0.170313	52	3	9	63.8
Heterogeneous nuclear ribonucleoprotein D0	HNRNPD	Q14103-2;Q14103;Q14103-4;Q14103-3	Q14103-2;Q14103;Q14103-4;Q14103-3	-0.381235	103	26	37	48.8	0.0378433	88	28	31	48.5
Heterogeneous nuclear ribonucleoprotein D-like	HNRNPDL	O14979-2;O14979;O14979-3	O14979-2;O14979;O14979-3	-0.381273	72	27	20	66.8	0.028896	86	33	30	70.8
Heterogeneous nuclear ribonucleoprotein F;Heterogeneous nuclear ribonucleoprotein F, N-terminally processed	HNRNPF	P52597	P52597	-0.475134	56	32	16	79.5	-0.278698	49	30	10	80.7
Heterogeneous nuclear ribonucleoprotein H;Heterogeneous nuclear ribonucleoprotein H, N-terminally processed	HNRNPH1	P31943	P31943	-0.265188	75	25	9	71	-0.0263043	68	26	8	75.5
Heterogeneous nuclear ribonucleoprotein H2	HNRNPH2	P55795	P55795	-0.0443301	15	12	6	50.1	0.29138	11	8	0	46.8
Heterogeneous nuclear ribonucleoprotein H3	HNRNPH3	P31942-2;P31942;P31942-3;P31942-4;P31942-6;P31942-5	P31942-2;P31942;P31942-3;P31942-4;P31942-6;P31942-5	-0.0183081	20	12	4	51.7	0.226628	17	13	3	55
Heterogeneous nuclear ribonucleoprotein K	HNRNPK	P61978-2	P61978-2	-0.686197	7	0	2	75.6	0.234788	7	0	2	74.6
Heterogeneous nuclear ribonucleoprotein K	HNRNPK	P61978-3	P61978-3	-0.354741	120	3	24	74.3	0.0532992	115	2	20	73.2
Heterogeneous nuclear ribonucleoprotein L	HNRNPL	P14866;P14866-2	P14866;P14866-2	-0.370378	104	54	14	83.4	0.124204	107	50	12	83.4
Heterogeneous nuclear ribonucleoprotein L-like	HNRNPLL	Q8WVV9-4;Q8WVV9;Q8WVV9-5;Q8WVV9-3;Q8WVV9-2	Q8WVV9-4;Q8WVV9;Q8WVV9-5	-0.424785	11	15	2	42.1	0.135729	9	10	2	28.7
Heterogeneous nuclear ribonucleoprotein M	HNRNPM	P52272;P52272-2	P52272;P52272-2	-0.198212	84	46	18	62.1	0.106312	78	41	17	60
Heterogeneous nuclear ribonucleoprotein R	HNRNPR	O43390;O43390-3	O43390;O43390-3	-0.149889	62	2	18	51.7	0.148449	64	3	19	51.7
Heterogeneous nuclear ribonucleoprotein U	HNRNPU	Q00839-2;Q00839	Q00839-2;Q00839	-0.42401	146	62	26	57.2	-0.0528332	147	62	30	56.3
Heterogeneous nuclear ribonucleoprotein U-like protein 1	HNRNPUL1	Q9BUJ2-4;Q9BUJ2-2;Q9BUJ2;Q9BUJ2-3;Q9BUJ2-5	Q9BUJ2-4;Q9BUJ2-2;Q9BUJ2;Q9BUJ2-3	-0.159605	16	11	5	22.6	0.36125	12	12	2	23.3
Heterogeneous nuclear ribonucleoprotein U-like protein 2	HNRNPUL2	Q1KMD3	Q1KMD3	-0.0776042	18	17	3	28.4	0.480056	16	16	3	27
Heterochromatin protein 1-binding protein 3	HP1BP3	Q5SSJ5;Q5SSJ5-2;Q5SSJ5-3;Q5SSJ5-5	Q5SSJ5;Q5SSJ5-2;Q5SSJ5-3	-0.152805	6	7	1	18.4	0.145717	6	7	1	17.7
Hypoxanthine-guanine phosphoribosyltransferase	HPRT1	P00492	P00492	-0.66052	2	2	1	15.1	0.25953	4	4	1	21.6
Heparanase;Heparanase 8 kDa subunit;Heparanase 50 kDa subunit	HPSE	Q9Y251-4;Q9Y251-3;Q9Y251-2;Q9Y251	Q9Y251-4;Q9Y251-3;Q9Y251-2;Q9Y251	-1.25822	4	3	0	6.8	-0.814181	5	4	2	12.1
GTPase HRas;GTPase HRas, N-terminally processed	HRAS	P01112;P01112-2	P01112;P01112-2	-0.51676	3	3	1	70.4	0.190388	2	3	1	70.9
Ribonuclease UK114	HRSP12	P52758	P52758	0.15562	23	13	0	73.7	0.65424	22	12	1	73.7
Heparan sulfate 2-O-sulfotransferase 1	HS2ST1	Q7LGA3;Q7LGA3-2;Q7LGA3-3	Q7LGA3;Q7LGA3-2;Q7LGA3-3	-0.365239	10	8	4	34	0.0172126	9	9	3	34.6
Heat shock factor-binding protein 1	HSBP1	O75506	O75506	-0.490882	3	2	0	50	0.0271163	2	1	0	32.9
Iron-sulfur cluster co-chaperone protein HscB, mitochondrial	HSCB	Q8IWL3	Q8IWL3	-0.449454	10	7	2	34	0.269077	6	6	2	31.9
3-hydroxyacyl-CoA dehydrogenase type-2	HSD17B10	Q99714;Q99714-2	Q99714;Q99714-2	-0.198792	235	47	34	99.6	0.371516	164	42	22	99.6
Estradiol 17-beta-dehydrogenase 11	HSD17B11	Q8NBQ5	Q8NBQ5	-0.75733	50	25	10	75.3	-0.30871	52	25	8	77
Very-long-chain 3-oxoacyl-CoA reductase	HSD17B12	Q53GQ0;Q53GQ0-2	Q53GQ0	-0.399959	69	30	8	80.1	0.0848233	67	33	7	80.1
Peroxisomal multifunctional enzyme type 2;(3R)-hydroxyacyl-CoA dehydrogenase;Enoyl-CoA hydratase 2	HSD17B4	P51659;P51659-3;P51659-2	P51659;P51659-3;P51659-2	-0.482089	161	51	33	75	0.115879	132	54	22	75
3-keto-steroid reductase	HSD17B7	P56937;P56937-2;P56937-3	P56937;P56937-2;P56937-3	-0.399369	27	18	7	61.9	-0.156655	21	17	4	59.5
Estradiol 17-beta-dehydrogenase 8	HSD17B8	Q92506	Q92506	-0.504182	9	8	1	45.6	0.0995254	11	9	2	51.3
Inactive hydroxysteroid dehydrogenase-like protein 1	HSDL1	Q3SXM5;Q3SXM5-2	Q3SXM5;Q3SXM5-2	-0.249908	20	20	2	70.9	0.264253	27	23	2	77.9
Hydroxysteroid dehydrogenase-like protein 2	HSDL2	Q6YN16;Q6YN16-2	Q6YN16;Q6YN16-2	-0.399654	53	29	19	74.9	0.1588	48	30	19	70.8
Heat shock protein HSP 90-alpha	HSP90AA1	P07900;P07900-2;Q14568;Q58FG0	P07900;P07900-2	-0.54038	84	38	22	59.8	-0.253021	78	33	16	66.1
Heat shock protein HSP 90-beta	HSP90AB1	P08238;Q58FF7;Q58FG1	P08238	-0.295801	65	31	27	61.5	0.0702242	57	35	21	67.8
Putative heat shock protein HSP 90-beta 2	HSP90AB2P	Q58FF8	Q58FF8	-0.285337	2	1	0	24.9	-0.0877344	2	1	0	20.7
Endoplasmin	HSP90B1	P14625;Q58FF3	P14625	-0.374393	686	109	250	74.6	0.16372	720	108	249	73.7
Heat shock 70 kDa protein 13	HSPA13	P48723	P48723	-0.30292	10	6	2	13.8	0.0548418	10	6	4	13.8
Heat shock 70 kDa protein 1A;Heat shock 70 kDa protein 1B	HSPA1A;HSPA1B	P0DMV8;P0DMV9;P0DMV8-2	P0DMV8;P0DMV9;P0DMV8-2	-0.557221	76	29	24	67.2	-0.122739	78	30	23	67.2
Heat shock 70 kDa protein 4	HSPA4	P34932;P34932-2	P34932	-0.336956	26	24	7	45.7	0.0815832	22	20	3	40.1
Heat shock 70 kDa protein 4L	HSPA4L	O95757	O95757	-0.171352	14	15	5	33.4	0.333952	15	14	6	31.5
78 kDa glucose-regulated protein	HSPA5	P11021	P11021	-0.617654	424	69	126	70.3	-0.0550568	432	70	118	73.7
Heat shock 70 kDa protein 6	HSPA6	P17066;P48741	P17066	-0.451978	4	2	0	21	-0.0936955	6	1	2	19
Heat shock cognate 71 kDa protein	HSPA8	P11142;P11142-2	P11142;P11142-2	-0.457574	177	41	44	75.2	-0.0805212	188	38	41	72.9
Stress-70 protein, mitochondrial	HSPA9	P38646	P38646	-0.357178	508	78	178	85	0.110745	537	75	183	82.2
Heat shock protein beta-1	HSPB1	P04792	P04792	-0.332135	27	14	6	86.8	0.671761	24	15	3	87.8
60 kDa heat shock protein, mitochondrial	HSPD1	P10809;P10809-2	P10809	-0.351314	1361	98	399	90.6	0.101319	1556	85	469	89.4
10 kDa heat shock protein, mitochondrial	HSPE1	P61604	P61604	-0.38272	208	42	36	99	0.0323592	241	41	56	99
Basement membrane-specific heparan sulfate proteoglycan core protein;Endorepellin;LG3 peptide	HSPG2	P98160	P98160	0.601411	5	6	1	2.9	0.867331	9	9	6	4
Heat shock protein 105 kDa	HSPH1	Q92598;Q92598-2;Q92598-4	Q92598;Q92598-2;Q92598-4	-0.442771	48	2	11	61.9	-0.0234682	44	2	9	62.5
HIV Tat-specific factor 1	HTATSF1	O43719	O43719	-0.333498	44	33	7	53.2	0.235671	47	31	16	49.7
Serine protease HTRA2, mitochondrial	HTRA2	O43464;O43464-3;O43464-2;O43464-4;P83110-2;P83110	O43464;O43464-3;O43464-2;O43464-4	-0.439305	27	18	9	49.1	0.0603522	26	16	8	47.4
E3 ubiquitin-protein ligase HUWE1	HUWE1	Q7Z6Z7-3;Q7Z6Z7;Q7Z6Z7-2;A5YM72-2;A5YM72;A5YM72-4;A5YM72-5;A5YM72-3	Q7Z6Z7-3;Q7Z6Z7;Q7Z6Z7-2	-0.0231379	41	44	11	16.5	0.246875	22	24	8	7.7
Hypoxia up-regulated protein 1	HYOU1	Q9Y4L1-2	Q9Y4L1-2	-0.833002	2	2	0	70.7	-0.203013	2	2	0	71.4
Hypoxia up-regulated protein 1	HYOU1	Q9Y4L1;Q9BXT5	Q9Y4L1	-0.742772	177	28	44	68.7	-0.233275	182	28	35	67.3
Huntingtin-interacting protein K	HYPK	Q9NX55	Q9NX55	-0.585388	3	4	0	39.5	0.0765085	3	4	2	39.5
Isoleucine--tRNA ligase, cytoplasmic	IARS	P41252	P41252	-0.407957	84	77	23	62.7	-0.0908535	86	78	18	63.3
Isoleucine--tRNA ligase, mitochondrial	IARS2	Q9NSE4	Q9NSE4	-0.546835	133	76	34	72.9	-0.116764	119	68	23	67.1
Putative transferase CAF17, mitochondrial	IBA57	Q5T440	Q5T440	-0.656945	24	17	8	61.8	-0.180784	23	18	2	62.6
Protein-S-isoprenylcysteine O-methyltransferase	ICMT	O60725	O60725	-0.541492	31	12	6	40.1	-0.118891	30	12	4	36.3
Peptidyl-tRNA hydrolase ICT1, mitochondrial	ICT1	Q14197	Q14197	-1.23379	20	14	5	52.9	-0.707083	20	13	7	52.9
Insulin-degrading enzyme	IDE	P14735;P14735-2	P14735	-0.734971	7	6	2	9.8	0.0483525	8	9	5	12.2
Isocitrate dehydrogenase [NADP], mitochondrial	IDH2	P48735;P48735-2	P48735;P48735-2	-0.343659	76	40	18	77.2	0.383887	71	41	21	74.6
Isocitrate dehydrogenase [NAD] subunit alpha, mitochondrial	IDH3A	P50213;P50213-2	P50213;P50213-2	-0.443693	103	31	25	57.7	0.0419073	91	34	17	57.7
Isocitrate dehydrogenase [NAD] subunit beta, mitochondrial	IDH3B	O43837;O43837-2;O43837-3	O43837;O43837-2;O43837-3	-0.566015	80	31	13	72.7	-0.0717627	82	33	8	74.3
Isocitrate dehydrogenase [NAD] subunit gamma, mitochondrial	IDH3G	P51553;P51553-2	P51553;P51553-2	-0.172132	37	15	6	53.9	0.347968	37	17	10	56.2
Isopentenyl-diphosphate Delta-isomerase 1	IDI1	Q13907;Q13907-2	Q13907;Q13907-2	-0.308752	14	12	3	63	0.0453272	18	13	5	63.9
Immediate early response 3-interacting protein 1	IER3IP1	Q9Y5U9	Q9Y5U9	-0.105008	11	2	2	34.1	0.403103	12	3	2	34.1
Interferon alpha-inducible protein 27-like protein 2	IFI27L2	Q9H2X8	Q9H2X8	-0.530656	3	2	0	13.1	0.789636	2	1	0	10.8
Gamma-interferon-inducible lysosomal thiol reductase	IFI30	P13284	P13284	-1.0315	4	3	2	19.6	-0.34153	4	4	2	28.8
Insulin-like growth factor 1 receptor;Insulin-like growth factor 1 receptor alpha chain;Insulin-like growth factor 1 receptor beta chain	IGF1R	P08069	P08069	-0.287642	12	10	9	11.7	-0.00532813	8	7	3	7.4
Insulin-like growth factor 2 mRNA-binding protein 1	IGF2BP1	Q9NZI8;Q9NZI8-2	Q9NZI8;Q9NZI8-2	0.00705191	21	17	1	32.1	0.481525	21	18	2	37.3
Insulin-like growth factor 2 mRNA-binding protein 2	IGF2BP2	Q9Y6M1-1;Q9Y6M1;Q9Y6M1-5;Q9Y6M1-6;Q9Y6M1-3;Q9Y6M1-4	Q9Y6M1-1;Q9Y6M1;Q9Y6M1-5;Q9Y6M1-6;Q9Y6M1-3;Q9Y6M1-4	-0.252106	3	4	1	11.5	0.559856	4	4	1	12.1
Insulin-like growth factor 2 mRNA-binding protein 3	IGF2BP3	O00425;O00425-2	O00425	-0.463549	16	13	2	34.4	0.0525508	16	12	3	33
Cation-independent mannose-6-phosphate receptor	IGF2R	P11717	P11717	-1.92112	105	102	37	47.4	-1.53212	111	101	37	47.7
Insulin-like growth factor-binding protein 2	IGFBP2	P18065	P18065	-0.811422	17	10	6	44	-0.222928	14	11	1	46.8
Immunoglobulin superfamily member 3	IGSF3	O75054-2	O75054-2	-0.510437	27	1	4	26.1	0.152644	24	1	4	23.7
Protein Red	IK	Q13123	Q13123	-0.42911	10	8	4	23	0.170508	7	7	2	20.3
Inhibitor of nuclear factor kappa-B kinase-interacting protein	IKBIP	Q70UQ0;Q70UQ0-2	Q70UQ0;Q70UQ0-2	-0.170686	18	14	3	41.4	0.351663	16	14	1	41.7
Inhibitor of nuclear factor kappa-B kinase-interacting protein	IKBIP	Q70UQ0-4	Q70UQ0-4	-0.14081	24	16	5	52	0.207045	21	14	3	52
Elongator complex protein 1	IKBKAP	O95163	O95163	-0.827589	2	3	1	4.2	-0.0938305	6	6	2	8.9
Interleukin enhancer-binding factor 2	ILF2	Q12905	Q12905	-0.310916	58	30	13	82.6	0.136997	53	32	10	81
Interleukin enhancer-binding factor 3	ILF3	Q12906-7	Q12906-7	-0.342671	58	0	11	54.6	0.13481	55	0	7	57.6
Acetolactate synthase-like protein	ILVBL	A1L0T0	A1L0T0	-0.491166	29	20	7	45.6	0.0971932	31	23	6	49.5
MICOS complex subunit MIC60	IMMT	Q16891-2	Q16891-2	-1.00889	2	1	1	62.4	0.234873	3	1	2	65.1
MICOS complex subunit MIC60	IMMT	Q16891-4	Q16891-4	-0.443262	2	1	1	62.9	0.372655	2	1	0	65.5
MICOS complex subunit MIC60	IMMT	Q16891;Q16891-3	Q16891;Q16891-3	-0.232803	101	0	22	62.9	0.288681	112	0	24	65.6
U3 small nucleolar ribonucleoprotein protein IMP3	IMP3	Q9NV31	Q9NV31	-0.0950805	3	3	0	26.6	0.601978	2	2	0	17.9
Inositol monophosphatase 3	IMPAD1	Q9NX62	Q9NX62	-0.370676	10	9	3	35.9	0.159235	9	8	1	35.9
Inosine-5-monophosphate dehydrogenase 2	IMPDH2	P12268	P12268	-0.731661	12	11	4	33.1	0.00228127	11	10	1	36.6
Putative transmembrane protein INAFM2	INAFM2	P0DMQ5	P0DMQ5	-1.03967	2	2	2	19	0.205447	2	2	1	19
SOSS complex subunit C	INIP	Q9NRY2;Q9NRY2-2	Q9NRY2	-0.502076	12	8	2	84.6	0.00463847	12	8	2	84.6
DNA helicase INO80	INO80	Q9ULG1	Q9ULG1	-0.540883	8	9	4	9.2	0.0311351	11	13	2	15.1
INO80 complex subunit C	INO80C	Q6PI98;Q6PI98-4;Q6PI98-3	Q6PI98;Q6PI98-4	-0.2659	2	2	2	18.2	0.456405	2	2	1	19.8
Type I inositol 1,4,5-trisphosphate 5-phosphatase	INPP5A	Q14642	Q14642	-0.15563	3	3	3	10.4	0.192464	2	2	2	8.5
Inositol polyphosphate 5-phosphatase K	INPP5K	Q9BT40-2;Q9BT40	Q9BT40-2;Q9BT40	-0.320684	3	4	1	17.5	0.310182	2	2	0	8.1
Insulin receptor;Insulin receptor subunit alpha;Insulin receptor subunit beta	INSR	P06213;P06213-2;P14616	P06213;P06213-2	-0.130223	7	7	2	7.8	0.223306	9	8	3	9.6
Integrator complex subunit 1	INTS1	Q8N201	Q8N201	-0.497221	30	34	8	22.9	-0.0297002	43	39	10	27.6
Integrator complex subunit 2	INTS2	Q9H0H0	Q9H0H0	-0.688032	6	6	1	10.5	-0.198997	4	4	0	6.3
Integrator complex subunit 3	INTS3	Q68E01-2;Q68E01;Q68E01-3;Q68E01-4	Q68E01-2;Q68E01;Q68E01-3	-0.488046	15	16	2	24.2	-0.105946	15	15	6	22
Integrator complex subunit 4	INTS4	Q96HW7;Q96HW7-2;Q96HW7-4;Q96HW7-3	Q96HW7;Q96HW7-2	-0.509553	4	5	2	7.8	-0.132511	4	4	1	5.6
Integrator complex subunit 5	INTS5	Q6P9B9	Q6P9B9	-0.302297	5	5	1	7.1	-0.178492	6	7	0	10.1
Integrator complex subunit 6	INTS6	Q9UL03-3;Q9UL03;Q5JSJ4;Q9UL03-2	Q9UL03-3;Q9UL03	-0.531928	5	6	2	7.7	-0.417704	6	7	1	11.6
Integrator complex subunit 7	INTS7	Q9NVH2-2;Q9NVH2;Q9NVH2-4;Q9NVH2-3	Q9NVH2-2;Q9NVH2;Q9NVH2-4;Q9NVH2-3	-0.274896	5	6	2	9.1	-0.115433	5	5	0	7.8
Integrator complex subunit 8	INTS8	Q75QN2-2;Q75QN2	Q75QN2-2;Q75QN2	-0.0784114	2	2	1	3	0.16482	2	3	2	3.7
Integrator complex subunit 9	INTS9	Q9NV88;Q9NV88-2;Q9NV88-3	Q9NV88;Q9NV88-2;Q9NV88-3	-0.579448	7	7	1	15	0.00743454	5	5	1	11.6
Inositol hexakisphosphate kinase 1	IP6K1	Q92551;Q92551-2	Q92551;Q92551-2	-0.758111	6	5	3	13.8	-0.290071	6	6	2	16.6
Importin-5	IPO5	O00410;O00410-3;O00410-2	O00410;O00410-3;O00410-2	-0.303775	69	52	12	69.6	0.0424419	62	47	8	65.8
Importin-7	IPO7	O95373	O95373	-0.671646	28	23	7	35.8	-0.299245	27	22	5	36.5
Ras GTPase-activating-like protein IQGAP1	IQGAP1	P46940;Q86VI3	P46940	-0.631891	10	8	4	6.4	-0.0059029	14	14	4	11.6
Iron-sulfur cluster assembly 1 homolog, mitochondrial	ISCA1	Q9BUE6;Q9BUE6-2	Q9BUE6;Q9BUE6-2	-0.363586	28	15	5	68.2	0.252312	20	14	1	65.9
Iron-sulfur cluster assembly 2 homolog, mitochondrial	ISCA2	Q86U28	Q86U28	-0.381479	22	11	4	57.8	0.0895129	17	9	1	57.8
Iron-sulfur cluster assembly enzyme ISCU, mitochondrial	ISCU	Q9H1K1-2;Q9H1K1	Q9H1K1-2;Q9H1K1	-0.361398	25	9	6	54.2	0.0961134	20	8	3	52.8
Isochorismatase domain-containing protein 1	ISOC1	Q96CN7	Q96CN7	-0.577379	8	8	2	41.3	0.0422043	11	9	4	47.7
Isochorismatase domain-containing protein 2, mitochondrial	ISOC2	Q96AB3;Q96AB3-2;Q96AB3-3	Q96AB3;Q96AB3-2;Q96AB3-3	-0.234262	43	16	9	94.6	0.459596	37	13	3	89.3
Pre-mRNA-splicing factor ISY1 homolog	ISY1	Q9ULR0;Q9ULR0-2;Q9ULR0-1	Q9ULR0;Q9ULR0-2;Q9ULR0-1	-0.279897	9	8	3	33.3	0.0869364	7	7	3	30.5
E3 ubiquitin-protein ligase Itchy homolog	ITCH	Q96J02-2;Q96J02;Q96J02-3;Q9H0M0-6;Q9H0M0-3;Q9H0M0	Q96J02-2;Q96J02;Q96J02-3	-0.384113	26	22	11	38.7	0.0111663	23	22	7	35.5
T-cell immunomodulatory protein	ITFG1	Q8TB96	Q8TB96	-0.263248	8	7	2	15.7	0.30693	9	8	1	18.8
Protein ITFG3	ITFG3	Q9H0X4;Q9H0X4-2	Q9H0X4;Q9H0X4-2	-0.177457	4	4	0	11.8	0.780215	3	4	2	11.1
Integrin alpha-2	ITGA2	P17301	P17301	-0.589898	24	24	6	27	-0.0485152	36	31	9	33.6
Integrin alpha-4	ITGA4	P13612;P13612-2	P13612	-0.478005	27	21	9	27.7	-0.0230425	28	21	5	24.7
Integrin alpha-5;Integrin alpha-5 heavy chain;Integrin alpha-5 light chain	ITGA5	P08648	P08648	-0.358251	13	12	4	17.1	0.108005	13	16	3	22.6
Integrin alpha-6;Integrin alpha-6 heavy chain;Integrin alpha-6 light chain;Processed integrin alpha-6	ITGA6	P23229-2;P23229-3;P23229-9;P23229-6;P23229;P23229-4;P23229-5;P23229-7	P23229-2;P23229-3;P23229-9;P23229-6;P23229;P23229-4;P23229-5;P23229-7	-0.814615	44	27	15	34.8	-0.237074	35	25	9	33.4
Integrin alpha-7;Integrin alpha-7 heavy chain;Integrin alpha-7 light chain;Integrin alpha-7 70 kDa form	ITGA7	Q13683-13;Q13683-9;Q13683-7;Q13683-3;Q13683;Q13683-10	Q13683-13;Q13683-9;Q13683-7;Q13683-3;Q13683	0.0606008	3	2	2	4	0.283053	2	3	0	5.3
Integrin alpha-V;Integrin alpha-V heavy chain;Integrin alpha-V light chain	ITGAV	P06756;P06756-3;P06756-2	P06756;P06756-3;P06756-2	-0.468312	31	30	9	36.9	-0.122607	32	25	15	31.9
Integrin beta-1	ITGB1	P05556;P05556-2;P05556-5;P05556-4;P05556-3	P05556;P05556-2;P05556-5;P05556-4;P05556-3	-0.440577	68	34	15	46.6	-0.0227584	73	34	10	46.6
Integrin beta-5	ITGB5	P18084	P18084	-0.472809	12	11	5	21	-0.190425	12	12	5	19.5
Integrin beta-6	ITGB6	P18564-2;P18564	P18564-2;P18564	-0.260601	3	1	0	1.3	-0.00475299	2	1	0	1.3
Integral membrane protein 2A	ITM2A	O43736-2;O43736	O43736-2;O43736	0.0139266	21	12	5	60.7	0.10855	17	14	2	65.3
Integral membrane protein 2B;BRI2, membrane form;BRI2 intracellular domain;BRI2C, soluble form;Bri23 peptide	ITM2B	Q9Y287;Q9Y287-2	Q9Y287;Q9Y287-2	-0.87073	2	1	0	3.8	-0.276199	3	2	1	10.5
Integral membrane protein 2C;CT-BRI3	ITM2C	Q9NQX7-2;Q9NQX7;Q9NQX7-3	Q9NQX7-2;Q9NQX7;Q9NQX7-3	-0.982734	7	4	1	28.6	-0.0610158	4	3	0	24.1
Inosine triphosphate pyrophosphatase	ITPA	Q9BY32;Q9BY32-3;Q9BY32-2	Q9BY32;Q9BY32-3;Q9BY32-2	-0.109219	8	7	2	51	0.309324	9	9	3	63.9
Inositol 1,4,5-trisphosphate receptor type 1	ITPR1	Q14643-4;Q14643-3;Q14643-8;Q14643-7;Q14643-5;Q14643-6;Q14643-2;Q14643	Q14643-4;Q14643-3;Q14643-8;Q14643-7;Q14643-5;Q14643-6;Q14643-2;Q14643	-1.02301	29	32	11	19.9	-0.534858	28	26	13	18.3
Inositol 1,4,5-trisphosphate receptor type 2	ITPR2	Q14571;Q14571-2	Q14571	-1.71231	94	75	52	42.4	-1.29037	93	83	29	45.3
Inositol 1,4,5-trisphosphate receptor type 3	ITPR3	Q14573	Q14573	-1.06266	98	76	32	42.8	-0.652234	144	89	43	49.3
Intersectin-2	ITSN2	Q9NZM3-2;Q9NZM3;Q9NZM3-4;Q9NZM3-3	Q9NZM3-2;Q9NZM3;Q9NZM3-4;Q9NZM3-3	-0.603336	14	12	6	11.6	-0.157303	9	8	3	8.5
Isovaleryl-CoA dehydrogenase, mitochondrial	IVD	P26440;P26440-2	P26440;P26440-2	-0.369222	41	26	3	71.1	0.174182	41	26	6	71.4
Protein IWS1 homolog	IWS1	Q96ST2-2;Q96ST2-3;Q96ST2	Q96ST2-2;Q96ST2-3;Q96ST2	-0.333371	7	6	2	15.4	-0.521553	7	5	3	15
Protein jagged-1	JAG1	P78504;P78504-2	P78504;P78504-2	-0.335008	3	3	0	4.6	0.270347	5	4	2	7.8
Protein jagged-2	JAG2	Q9Y219;Q9Y219-2	Q9Y219;Q9Y219-2	-0.810334	14	12	6	18.7	-0.301119	16	13	8	19.4
Protein jagunal homolog 1	JAGN1	Q8N5M9	Q8N5M9	-0.363531	16	9	4	48.6	-0.067501	17	10	5	60.1
Tyrosine-protein kinase JAK1	JAK1	P23458	P23458	-0.59131	6	7	1	7.5	-0.358509	5	4	1	5.6
Junctional adhesion molecule C	JAM3	Q9BX67-2;Q9BX67	Q9BX67-2;Q9BX67	-0.226021	10	8	4	24.7	0.195583	13	8	7	24.7
Junction plakoglobin	JUP	P14923	P14923	-0.129971	49	29	9	66.8	0.336628	57	33	16	70.5
Lysine--tRNA ligase	KARS	Q15046;Q15046-2	Q15046;Q15046-2	-1.1771	34	29	7	58	-0.721941	42	32	13	63
Histone acetyltransferase KAT2A	KAT2A	Q92830;Q92830-2	Q92830;Q92830-2	-1.05248	3	3	1	8.4	-1.09586	2	2	1	5
BTB/POZ domain-containing protein KCTD5	KCTD5	Q9NXV2	Q9NXV2	-0.520749	17	11	7	70.5	-0.0569997	15	10	3	65.4
KDEL motif-containing protein 1	KDELC1	Q6UW63	Q6UW63	-0.507624	19	17	7	41.8	-0.160791	18	17	2	44
KDEL motif-containing protein 2	KDELC2	Q7Z4H8;Q7Z4H8-2;Q7Z4H8-3	Q7Z4H8;Q7Z4H8-2;Q7Z4H8-3	-0.490172	37	26	9	54.8	0.270747	29	23	1	52.5
ER lumen protein-retaining receptor 1	KDELR1	P24390;P24390-2	P24390;P24390-2	-0.230347	18	9	3	47.6	0.17736	32	13	5	61.3
ER lumen protein-retaining receptor 2	KDELR2	P33947;P33947-2	P33947;P33947-2	-0.349015	16	6	4	46.2	0.115144	27	8	8	52.4
Lysine-specific histone demethylase 1A	KDM1A	O60341;O60341-2	O60341;O60341-2	-0.681932	23	23	6	39.7	-0.147828	21	22	6	40.6
Lysine-specific demethylase 6A	KDM6A	O15550;O14607-2;O14607-5;O14607-3;O14607;O14607-4	O15550	-0.482916	3	3	1	2.9	0.176218	6	7	0	8
3-ketodihydrosphingosine reductase	KDSR	Q06136;Q06136-2	Q06136	-0.482855	8	5	3	19.9	0.00853719	7	7	3	28.6
KH domain-containing, RNA-binding, signal transduction-associated protein 1	KHDRBS1	Q07666;Q07666-3;Q07666-2;Q5VWX1;O75525-2;O75525	Q07666;Q07666-3;Q07666-2	-0.351866	46	20	22	50.1	-0.0576929	37	20	15	47.9
Far upstream element-binding protein 2	KHSRP	Q92945	Q92945	-0.463768	38	23	7	45.7	0.075216	33	20	4	37.1
PCNA-associated factor	KIAA0101	Q15004;Q15004-2	Q15004	-1.16495	13	8	4	65.8	-1.0378	11	6	1	62.2
Uncharacterized protein KIAA0195	KIAA0195	Q12767;Q12767-3;Q12767-2	Q12767;Q12767-3;Q12767-2	-0.657491	3	3	0	5.3	0.117459	2	2	0	3.1
Dyslexia-associated protein KIAA0319-like protein	KIAA0319L	Q8IZA0;Q8IZA0-2;Q8IZA0-3	Q8IZA0;Q8IZA0-2;Q8IZA0-3	-0.287343	9	8	3	10.8	0.258511	10	9	4	15.3
Mitochondrial ribonuclease P protein 3	KIAA0391	O15091;O15091-4;O15091-2;O15091-3	O15091;O15091-4;O15091-2;O15091-3	-0.655671	29	19	10	45.6	-0.169027	31	21	6	50.1
Uncharacterized protein KIAA0754	KIAA0754	O94854;O94854-2	O94854;O94854-2	0.205393	11	10	6	11.3	0.920216	8	8	6	9.4
Transmembrane protein 131-like	KIAA0922	A2VDJ0-3;A2VDJ0;A2VDJ0-5;A2VDJ0-6;A2VDJ0-2	A2VDJ0-3;A2VDJ0;A2VDJ0-5;A2VDJ0-6;A2VDJ0-2	-0.996599	4	3	2	3.1	-0.792272	4	6	2	6.2
Uncharacterized protein KIAA1109	KIAA1109	Q2LD37-4;Q2LD37;Q2LD37-7;Q2LD37-6;Q2LD37-2;Q2LD37-5	Q2LD37-4;Q2LD37;Q2LD37-7;Q2LD37-6;Q2LD37-2	-0.348482	22	30	7	8.2	-0.262794	14	16	5	5.3
Uncharacterized family 31 glucosidase KIAA1161	KIAA1161	Q6NSJ0	Q6NSJ0	-0.520542	4	4	0	11.6	-0.0683267	4	3	2	10.4
KIF1-binding protein	KIAA1279	Q96EK5	Q96EK5	-0.820667	2	1	2	6.9	-0.0750534	2	3	0	11
Protein virilizer homolog	KIAA1429	Q69YN4-3;Q69YN4;Q69YN4-2;Q69YN4-4	Q69YN4-3;Q69YN4;Q69YN4-2;Q69YN4-4	-0.733195	32	29	10	24.4	-0.346078	43	36	7	27.2
UPF0606 protein KIAA1549	KIAA1549	Q9HCM3-2;Q9HCM3	Q9HCM3-2;Q9HCM3	-0.267792	5	5	1	2.4	0.105349	3	3	1	2.1
Uncharacterized protein KIAA2013	KIAA2013	Q8IYS2;Q8IYS2-2	Q8IYS2;Q8IYS2-2	-0.367639	17	14	4	31.4	0.243506	16	14	3	30.8
Kinase D-interacting substrate of 220 kDa	KIDINS220	Q9ULH0-4;Q9ULH0;Q9ULH0-2;Q9ULH0-3;Q9ULH0-5	Q9ULH0-4;Q9ULH0;Q9ULH0-2;Q9ULH0-3	-0.872287	57	51	22	44.2	-0.427177	59	52	18	43.5
Kinesin-like protein KIF1A	KIF1A	Q12756;Q12756-3;Q12756-2;O60333-3;O60333-2;O60333;O60333-4	Q12756;Q12756-3;Q12756-2	-0.779967	10	11	4	10	-0.162081	8	9	3	7.8
Kinesin-like protein KIF2A	KIF2A	O00139-2;O00139-1;O00139-5;O00139;O00139-4	O00139-2;O00139-1;O00139-5;O00139;O00139-4	-0.54311	6	7	2	20.2	-0.0124972	6	5	2	15.6
Kinesin-like protein KIF2C	KIF2C	Q99661;Q99661-2	Q99661;Q99661-2	-0.541975	11	12	6	24	0.062972	5	5	1	9
Chromosome-associated kinesin KIF4A	KIF4A	O95239;O95239-2;Q2VIQ3	O95239;O95239-2	-0.253429	15	18	3	21.8	-0.0107799	21	23	6	25.4
Kinesin-1 heavy chain	KIF5B	P33176;O60282-2;O60282;Q12840	P33176	-0.785502	16	15	4	22.4	0.0492181	11	12	2	19.5
Killer cell lectin-like receptor subfamily G member 2	KLRG2	A4D1S0-2;A4D1S0	A4D1S0-2;A4D1S0	-1.51713	4	3	3	14	-0.598746	3	3	0	14
Histone-lysine N-methyltransferase 2C	KMT2C	Q8NEZ4-3;Q8NEZ4;Q8NEZ4-2	Q8NEZ4-3;Q8NEZ4;Q8NEZ4-2	-0.478628	27	29	9	10.7	-0.0924781	16	20	5	6.7
Histone-lysine N-methyltransferase 2D	KMT2D	O14686;O14686-3	O14686;O14686-3	-0.457336	55	53	14	16.3	0.0762651	36	36	8	11.9
Importin subunit alpha-5;Importin subunit alpha-5, N-terminally processed	KPNA1	P52294	P52294	-0.356957	10	5	3	28.3	0.00675323	8	5	5	28.8
Importin subunit alpha-1	KPNA2	P52292	P52292	-0.298229	75	30	15	72.4	0.218884	67	35	11	78.1
Importin subunit alpha-4	KPNA3	O00505	O00505	-0.510087	17	10	7	47.4	0.109343	13	7	4	33.4
Importin subunit alpha-3	KPNA4	O00629	O00629	-0.530031	5	4	2	25.9	-0.101381	3	4	0	19
Importin subunit alpha-7;Importin subunit alpha-6	KPNA6;KPNA5	O60684;O15131	O60684;O15131	-0.439402	2	2	0	17.7	0.217407	2	1	0	10.6
Importin subunit beta-1	KPNB1	Q14974;Q14974-2	Q14974;Q14974-2	-0.470589	91	46	7	73.7	0.00943706	81	48	6	74.8
GTPase KRas	KRAS	P01116-2	P01116-2	-0.540799	15	2	6	76.6	-0.108223	16	2	3	77.1
Keratinocyte-associated protein 2	KRTCAP2	Q8N6L1;Q8N6L1-2	Q8N6L1;Q8N6L1-2	-0.522551	19	13	5	87.5	-0.181166	23	13	5	77.2
Kinectin	KTN1	Q86UP2;Q86UP2-4;Q86UP2-2;Q86UP2-3;Q9Y4F3-3;Q9Y4F3-4;Q9Y4F3-5;Q9Y4F3	Q86UP2;Q86UP2-4;Q86UP2-2;Q86UP2-3	-0.490091	160	90	39	64.1	-0.116631	176	92	47	62.5
L-2-hydroxyglutarate dehydrogenase, mitochondrial	L2HGDH	Q9H9P8;Q9H9P8-2	Q9H9P8;Q9H9P8-2	-0.547004	32	24	8	57.5	0.0522516	27	20	9	51.2
Lactation elevated protein 1	LACE1	Q8WV93	Q8WV93	0.0270125	4	3	4	9.6	0.555206	3	3	2	12.5
Serine beta-lactamase-like protein LACTB, mitochondrial	LACTB	P83111;P83111-2	P83111;P83111-2	-0.355073	5	6	3	21.4	0.377576	8	8	4	32.7
Beta-lactamase-like protein 2	LACTB2	Q53H82	Q53H82	-0.0879633	13	9	2	43.1	0.532762	13	11	6	38.2
Laminin subunit alpha-2	LAMA2	P24043	P24043	0.874836	2	7	1	3.3	1.94164	2	6	1	2.8
Laminin subunit alpha-5	LAMA5	O15230;O15230-2	O15230	-0.0668806	65	65	12	27.9	0.448292	58	54	14	22.7
Laminin subunit beta-1	LAMB1	P07942	P07942	0.00662125	36	35	9	23.6	0.589767	50	40	10	26.6
Laminin subunit beta-2	LAMB2	P55268	P55268	-0.355793	24	20	6	18	0.0946645	28	28	4	24.6
Laminin subunit gamma-1	LAMC1	P11047;Q9Y6N6	P11047	-0.662597	71	48	18	39.2	0.00057723	79	54	10	40.6
Lysosome-associated membrane glycoprotein 1	LAMP1	P11279;P11279-2	P11279;P11279-2	-0.517565	17	7	2	14.9	-0.0615688	17	7	2	14.9
Lysosome-associated membrane glycoprotein 2	LAMP2	P13473-2;P13473;P13473-3	P13473-2;P13473;P13473-3	-0.177245	17	7	3	16.1	0.404344	16	8	4	17.8
Ragulator complex protein LAMTOR1	LAMTOR1	Q6IAA8	Q6IAA8	-0.597693	27	12	2	77	-0.0888201	31	12	3	77
Ragulator complex protein LAMTOR2	LAMTOR2	Q9Y2Q5-2;Q9Y2Q5;Q9Y2Q5-3	Q9Y2Q5-2;Q9Y2Q5;Q9Y2Q5-3	-0.542143	16	8	2	63.3	-0.0828388	17	8	2	63.3
Ragulator complex protein LAMTOR3	LAMTOR3	Q9UHA4;Q9UHA4-2	Q9UHA4;Q9UHA4-2	-0.652901	22	10	2	75.8	0.0198284	21	8	3	69.4
Ragulator complex protein LAMTOR4;Ragulator complex protein LAMTOR4, N-terminally processed	LAMTOR4	Q0VGL1	Q0VGL1	-0.841043	6	4	2	72.7	-0.00100955	7	3	0	71.7
Ragulator complex protein LAMTOR5	LAMTOR5	O43504	O43504	-0.566891	22	5	5	85.7	-0.0542234	21	5	5	85.7
LanC-like protein 1	LANCL1	O43813	O43813	-0.268295	3	2	2	7.5	-0.408277	3	3	2	10.5
LanC-like protein 2	LANCL2	Q9NS86	Q9NS86	-0.375216	4	4	1	15.1	-0.23217	3	3	1	13.6
Cytosol aminopeptidase	LAP3	P28838-2;P28838	P28838-2;P28838	-0.306341	56	40	11	81.8	0.147665	56	38	10	74.8
La-related protein 1	LARP1	Q6PKG0;Q6PKG0-3;Q659C4-7;Q659C4-6;Q659C4-5;Q659C4-2	Q6PKG0;Q6PKG0-3	-0.345289	59	45	18	58.9	0.265605	73	47	16	60.4
La-related protein 4	LARP4	Q71RC2;Q71RC2-4;Q71RC2-3;Q71RC2-5;Q71RC2-2;Q71RC2-6;Q71RC2-7	Q71RC2;Q71RC2-4;Q71RC2-3;Q71RC2-5;Q71RC2-2;Q71RC2-6;Q71RC2-7	-0.51019	16	16	6	35.4	-0.0163536	17	15	4	33.6
La-related protein 4B	LARP4B	Q92615	Q92615	-0.259236	11	11	1	26.4	0.147889	9	11	1	29.5
La-related protein 7	LARP7	Q4G0J3-3;Q4G0J3;Q4G0J3-2	Q4G0J3-3;Q4G0J3;Q4G0J3-2	-0.35899	9	11	2	27	0.114035	14	14	2	30.9
Leucine--tRNA ligase, cytoplasmic	LARS	Q9P2J5;Q9P2J5-2;Q9P2J5-3	Q9P2J5;Q9P2J5-2	-0.300786	34	26	9	32	-0.021764	25	27	4	34.6
Probable leucine--tRNA ligase, mitochondrial	LARS2	Q15031	Q15031	-0.4281	65	49	11	63.9	0.0542275	64	50	10	63.8
Ribosomal biogenesis protein LAS1L	LAS1L	Q9Y4W2;Q9Y4W2-2;Q9Y4W2-3;Q9Y4W2-4	Q9Y4W2;Q9Y4W2-2;Q9Y4W2-3	0.179511	18	18	3	35.1	0.553257	21	17	9	38.6
Lamin-B receptor	LBR	Q14739	Q14739	-0.615707	51	28	15	48.9	-0.191689	45	25	8	41.6
Lysocardiolipin acyltransferase 1	LCLAT1	Q6UWP7;Q6UWP7-3;Q6UWP7-2	Q6UWP7;Q6UWP7-3;Q6UWP7-2	-0.914167	27	17	8	45.7	-0.417596	32	20	7	51
L-lactate dehydrogenase A chain	LDHA	P00338;P00338-3;P00338-4;P00338-5;P00338-2	P00338;P00338-3;P00338-4;P00338-5;P00338-2	-0.609244	55	27	4	81	-0.206268	49	28	10	85.2
L-lactate dehydrogenase A-like 6A	LDHAL6A	Q6ZMR3	Q6ZMR3	-0.736581	3	1	3	6.6	-0.103531	4	1	4	6.6
L-lactate dehydrogenase B chain	LDHB	P07195;P07864	P07195	-0.54038	60	25	17	72.5	-0.0877344	48	27	8	78.4
Low-density lipoprotein receptor	LDLR	P01130-6;P01130-4;P01130;P01130-2;P01130-3;P01130-5	P01130-6;P01130-4;P01130;P01130-2;P01130-3;P01130-5	-1.38447	11	12	4	21.7	-0.850959	15	15	7	32.2
Protein LDOC1	LDOC1	O95751	O95751	0.241352	2	2	0	24.7	0.911587	5	4	2	46.6
LEM domain-containing protein 2	LEMD2	Q8NC56;Q8NC56-2	Q8NC56	-0.827717	13	13	3	38.4	-0.0709388	13	12	5	33.2
Inner nuclear membrane protein Man1	LEMD3	Q9Y2U8	Q9Y2U8	-0.738481	18	17	8	26	-0.156526	19	20	5	30
RNA polymerase-associated protein LEO1	LEO1	Q8WVC0;Q8WVC0-2	Q8WVC0;Q8WVC0-2	-0.687683	18	15	4	30.9	-0.0791562	19	16	7	31.8
Prolyl 3-hydroxylase 1	LEPRE1	Q32P28;Q32P28-4;Q32P28-3;Q32P28-2	Q32P28;Q32P28-4;Q32P28-3	-0.149441	20	18	9	31.9	0.18295	17	21	5	37.1
Prolyl 3-hydroxylase 3	LEPREL2	Q8IVL6	Q8IVL6	-0.75816	19	5	4	29.6	0.180888	18	4	5	34.5
Synaptonemal complex protein SC65	LEPREL4	Q92791	Q92791	-0.448804	7	7	2	20.6	0.134366	8	7	0	22.7
Leptin receptor overlapping transcript-like 1	LEPROTL1	O95214;O95214-2	O95214;O95214-2	-0.739613	2	1	0	9.9	-0.233275	2	1	0	9.9
LETM1 and EF-hand domain-containing protein 1, mitochondrial	LETM1	O95202;O95202-2;O95202-3	O95202	-0.593267	106	41	36	55.9	0.0202526	95	42	31	55.9
LETM1 domain-containing protein 1	LETMD1	Q6P1Q0-2;Q6P1Q0;Q6P1Q0-7;Q6P1Q0-4;Q6P1Q0-5	Q6P1Q0-2;Q6P1Q0;Q6P1Q0-7;Q6P1Q0-4	0.0742315	10	8	3	34.2	0.321766	7	8	2	36.2
Galectin-1	LGALS1	P09382	P09382	0.115965	45	17	5	91.9	0.756038	48	17	6	99.3
Galectin-3	LGALS3	P17931	P17931	-0.322235	5	6	1	34	0.0521319	4	4	1	18.8
Galectin-3-binding protein	LGALS3BP	Q08380	Q08380	-0.487237	23	11	6	25.3	0.144377	21	14	5	29.4
Leucine-rich repeat-containing G-protein coupled receptor 4	LGR4	Q9BXB1	Q9BXB1	-0.486833	4	1	0	9	-0.0626743	5	1	2	13.4
Lipoyl synthase, mitochondrial	LIAS	O43766;O43766-3;O43766-2	O43766;O43766-3;O43766-2	-1.09	7	7	0	28.2	-0.35095	7	7	1	33.1
DNA ligase 3	LIG3	P49916-3;P49916;P49916-4;P49916-2	P49916-3;P49916;P49916-4;P49916-2	-0.355276	10	11	3	14.5	0.0431702	11	11	2	13.1
LIM domain and actin-binding protein 1	LIMA1	Q9UHB6-3;Q9UHB6-2;Q9UHB6-5;Q9UHB6;Q9UHB6-4	Q9UHB6-3;Q9UHB6-2;Q9UHB6-5;Q9UHB6;Q9UHB6-4	-0.00385713	2	2	1	5.7	-0.489748	4	3	3	9
Protein lin-28 homolog B	LIN28B	Q6ZN17;Q6ZN17-2	Q6ZN17;Q6ZN17-2	0.803971	3	3	2	14	0.981537	2	3	2	19.6
Protein lin-7 homolog A	LIN7A	O14910;Q9HAP6;Q9HAP6-2	O14910	-0.495369	31	8	8	51.5	0.0658232	28	9	8	60.9
Protein lin-7 homolog C	LIN7C	Q9NUP9	Q9NUP9	-0.262296	13	9	2	58.4	0.283509	9	7	1	52.3
	LINC00493	A0A096LP01	A0A096LP01	-0.532512	5	4	0	42.1	-0.270828	7	4	2	42.1
Leucine-rich repeat and immunoglobulin-like domain-containing nogo receptor-interacting protein 1	LINGO1	Q96FE5-2;Q96FE5	Q96FE5-2;Q96FE5	-0.27066	2	2	1	4.1	0.375609	3	3	0	10.3
Lethal(2) giant larvae protein homolog 2	LLGL2	Q6P1M3;Q6P1M3-2;Q6P1M3-3	Q6P1M3;Q6P1M3-2	-0.964939	2	1	1	2.5	-0.363339	4	5	3	8.9
Protein LLP homolog	LLPH	Q9BRT6	Q9BRT6	-0.869016	2	1	0	10.9	-0.294547	4	3	1	32.6
Protein ERGIC-53	LMAN1	P49257	P49257	-0.337576	70	40	20	71.6	0.244771	69	40	13	69.2
Vesicular integral-membrane protein VIP36	LMAN2	Q12907	Q12907	-0.246806	64	38	13	59.8	0.261137	60	36	16	61
VIP36-like protein	LMAN2L	Q9H0V9;Q9H0V9-2;Q9H0V9-3	Q9H0V9;Q9H0V9-2	-0.368849	15	13	4	50.3	0.247988	12	12	4	48
Lipase maturation factor 2	LMF2	Q9BU23;Q9BU23-2;Q9BU23-3	Q9BU23;Q9BU23-2;Q9BU23-3	-0.581994	14	14	3	29.4	-0.0126402	12	11	1	23.6
Prelamin-A/C;Lamin-A/C	LMNA	P02545-2	P02545-2	-0.475716	25	1	10	42.3	-0.159629	21	0	7	37.2
Lamin-B1	LMNB1	P20700	P20700	-0.175859	50	35	15	58	0.137791	39	33	9	58
Lamin-B2	LMNB2	Q03252	Q03252	-0.392876	14	14	6	30.3	0.157431	14	12	5	26.5
Protein lunapark	LNP	Q9C0E8-2;Q9C0E8;Q9C0E8-3;Q9C0E8-4	Q9C0E8-2;Q9C0E8;Q9C0E8-3;Q9C0E8-4	-0.681099	9	9	3	27	-0.0554733	9	9	2	26
Leucyl-cystinyl aminopeptidase;Leucyl-cystinyl aminopeptidase, pregnancy serum form	LNPEP	Q9UIQ6;Q9UIQ6-3;Q9UIQ6-2	Q9UIQ6;Q9UIQ6-3;Q9UIQ6-2	-0.114519	33	30	10	37.9	0.303152	30	30	5	39
Loss of heterozygosity 12 chromosomal region 1 protein	LOH12CR1	Q969J3;Q969J3-2	Q969J3;Q969J3-2	-0.0552765	10	10	3	60.7	0.414845	8	9	2	60.7
Lon protease homolog, mitochondrial	LONP1	P36776;P36776-2;P36776-3	P36776;P36776-2;P36776-3	-0.48076	161	71	38	68.4	0.102976	144	69	20	67.4
Lon protease homolog 2, peroxisomal	LONP2	Q86WA8;Q86WA8-2	Q86WA8;Q86WA8-2	-1.12762	17	18	8	32.6	-0.440633	23	22	10	39.9
Lysophosphatidylcholine acyltransferase 1	LPCAT1	Q8NF37	Q8NF37	-0.615751	58	28	14	62.7	-0.147307	48	26	12	59.6
Lysophosphatidylcholine acyltransferase 2	LPCAT2	Q7L5N7;Q7L5N7-2	Q7L5N7;Q7L5N7-2	-0.747003	2	2	2	11	-0.100978	5	4	2	15.3
Lysophospholipid acyltransferase 5	LPCAT3	Q6P1A2;Q6P1A2-2	Q6P1A2	-0.700099	3	3	0	10.7	-0.0962618	3	3	1	10.7
Lysophospholipid acyltransferase LPCAT4	LPCAT4	Q643R3	Q643R3	-0.670084	4	6	1	18.7	-0.27965	4	4	1	15.6
Acyl-CoA:lysophosphatidylglycerol acyltransferase 1	LPGAT1	Q92604	Q92604	-1.08875	10	10	1	26.8	-0.585059	13	12	3	29.7
Latrophilin-2	LPHN2	O95490-2;O95490-7;O95490-3;O95490-4;O95490-5;O95490;O95490-6	O95490-2;O95490-7;O95490-3;O95490-4;O95490-5;O95490;O95490-6	-0.51868	3	4	1	5.4	-0.404031	6	5	4	5.7
Lipopolysaccharide-responsive and beige-like anchor protein	LRBA	P50851-2	P50851-2	-0.418755	24	1	9	9.9	0.136728	14	1	6	6.2
Leucine-rich repeat and calponin homology domain-containing protein 2	LRCH2	Q5VUJ6-2;Q5VUJ6	Q5VUJ6-2;Q5VUJ6	-0.00488457	2	2	2	7	0.798868	2	2	1	4.7
Prolow-density lipoprotein receptor-related protein 1;Low-density lipoprotein receptor-related protein 1 85 kDa subunit;Low-density lipoprotein receptor-related protein 1 515 kDa subunit;Low-density lipoprotein receptor-related protein 1 intracellular domain	LRP1	Q07954;Q07954-2;Q9NZR2	Q07954	-0.159928	135	133	20	38	0.351627	120	116	23	34.2
Low-density lipoprotein receptor-related protein 4	LRP4	O75096	O75096	-0.940119	9	10	2	9.3	-0.0576929	12	13	3	12.2
Low-density lipoprotein receptor-related protein 6	LRP6	O75581	O75581	-0.14717	3	3	1	3.3	-1.05582	4	5	2	4
Alpha-2-macroglobulin receptor-associated protein	LRPAP1	P30533	P30533	-0.202771	39	20	12	46.5	0.305004	37	17	12	43.1
Leucine-rich PPR motif-containing protein, mitochondrial	LRPPRC	P42704	P42704	-0.778927	591	185	128	87.1	-0.323082	577	165	113	82.1
Leucine-rich repeat-containing protein 1	LRRC1	Q9BTT6;Q9BTT6-2	Q9BTT6;Q9BTT6-2	-0.633658	38	26	8	72.1	-0.169284	37	26	11	74
Leucine-rich repeat-containing protein 47	LRRC47	Q8N1G4	Q8N1G4	-0.267062	7	7	1	16	0.279231	8	8	1	18.2
Leucine-rich repeat-containing protein 59	LRRC59	Q96AG4	Q96AG4	-0.569479	49	18	9	51.8	-0.18916	52	20	6	50.8
Volume-regulated anion channel subunit LRRC8A	LRRC8A	Q8IWT6	Q8IWT6	-0.596994	18	15	7	28.8	-0.0564447	16	16	3	25.8
Volume-regulated anion channel subunit LRRC8B	LRRC8B	Q6P9F7	Q6P9F7	-0.602986	3	3	1	9.3	0.0619025	4	4	2	11.5
Volume-regulated anion channel subunit LRRC8C	LRRC8C	Q8TDW0	Q8TDW0	-0.949449	13	12	6	21.4	-0.317072	11	10	7	17.7
Volume-regulated anion channel subunit LRRC8D	LRRC8D	Q7L1W4	Q7L1W4	-0.118617	18	19	3	29.7	0.34333	20	20	4	35.8
Volume-regulated anion channel subunit LRRC8E	LRRC8E	Q6NSJ5	Q6NSJ5	-0.501484	10	11	2	21	0.0737729	9	10	0	19.2
Leucine-rich repeat flightless-interacting protein 1	LRRFIP1	Q32MZ4-3;Q32MZ4-2;Q32MZ4	Q32MZ4-3;Q32MZ4-2;Q32MZ4	-1.09514	2	2	0	4.7	0.11724	3	3	0	6.5
Leucine-rich repeat and WD repeat-containing protein 1	LRWD1	Q9UFC0	Q9UFC0	-0.0493076	4	4	1	8.2	0.0026425	4	4	1	9.7
Large subunit GTPase 1 homolog	LSG1	Q9H089	Q9H089	-0.550296	54	35	8	63.4	0.00069258	44	27	8	57.3
U6 snRNA-associated Sm-like protein LSm1	LSM1	O15116	O15116	-0.416462	4	4	2	48.9	-0.226262	3	3	1	30.1
Protein LSM14 homolog A	LSM14A	Q8ND56-3;Q8ND56-2;Q8ND56	Q8ND56-3;Q8ND56-2;Q8ND56	-0.489261	3	3	0	10.7	0.458604	4	3	0	14.2
Protein LSM14 homolog B	LSM14B	Q9BX40;Q9BX40-2;Q9BX40-3	Q9BX40;Q9BX40-2	-0.619559	4	5	3	21.8	0.32572	2	2	1	9.6
U6 snRNA-associated Sm-like protein LSm2	LSM2	Q9Y333	Q9Y333	-0.362826	22	8	2	89.5	0.115144	19	8	0	89.5
U6 snRNA-associated Sm-like protein LSm3	LSM3	P62310	P62310	-0.401082	17	9	3	83.3	0.0856345	14	5	1	75.5
U6 snRNA-associated Sm-like protein LSm4	LSM4	Q9Y4Z0	Q9Y4Z0	-0.42194	21	8	3	48.2	0.119244	23	8	3	48.2
U6 snRNA-associated Sm-like protein LSm5	LSM5	Q9Y4Y9;Q9Y4Y9-2	Q9Y4Y9;Q9Y4Y9-2	-0.144983	4	3	2	82.4	0.0109917	5	4	1	85.7
U6 snRNA-associated Sm-like protein LSm6	LSM6	P62312	P62312	-0.212334	11	7	0	56.2	0.149665	8	5	0	46.2
U6 snRNA-associated Sm-like protein LSm7	LSM7	Q9UK45	Q9UK45	-0.379207	13	7	6	61.2	0.187871	13	8	5	73.8
U6 snRNA-associated Sm-like protein LSm8	LSM8	O95777	O95777	-0.176414	9	5	0	54.2	0.22398	10	3	1	46.9
Lipolysis-stimulated lipoprotein receptor	LSR	Q86X29-6;Q86X29-5;Q86X29-3;Q86X29-4;Q86X29;Q86X29-2	Q86X29-6;Q86X29-5;Q86X29-3;Q86X29-4;Q86X29;Q86X29-2	-0.374468	8	8	3	25.2	0.0392807	8	9	2	29.4
Lanosterol synthase	LSS	P48449;P48449-3;P48449-2	P48449;P48449-3;P48449-2	-0.616061	49	43	10	60.5	-0.118493	62	54	18	72.7
Putative RNA-binding protein Luc7-like 1	LUC7L	Q9NQ29-2;Q9NQ29;Q9NQ29-3	Q9NQ29-2;Q9NQ29;Q9NQ29-3	-0.253825	6	4	1	24	0.0923863	5	3	1	20.9
Luc7-like protein 3	LUC7L3	O95232;O95232-2	O95232	-0.40788	27	17	11	42.6	-0.0549179	27	16	7	42.6
Cell growth-regulating nucleolar protein	LYAR	Q9NX58	Q9NX58	-0.341336	16	13	1	44.3	0.117568	17	13	2	40.6
Tyrosine-protein kinase Lyn	LYN	P07948-2	P07948-2	-0.298194	22	1	8	57.8	0.0345444	22	1	12	56.4
Acyl-protein thioesterase 1	LYPLA1	O75608;O75608-2	O75608;O75608-2	-0.374412	57	17	7	83.9	0.195732	57	19	8	87
Lysophospholipase-like protein 1	LYPLAL1	Q5VWZ2;Q5VWZ2-2	Q5VWZ2;Q5VWZ2-2	-0.277726	24	18	6	78.9	0.285513	26	16	6	78.1
LYR motif-containing protein 2	LYRM2	Q9NU23	Q9NU23	0.136716	15	5	1	43.2	0.51414	15	4	3	33
LYR motif-containing protein 4	LYRM4	Q9HD34	Q9HD34	-0.362177	33	10	6	59.3	0.0634695	34	10	4	59.3
LYR motif-containing protein 5	LYRM5	Q6IPR1	Q6IPR1	-0.332208	8	4	2	40	0.254134	7	4	0	28.9
Complex III assembly factor LYRM7	LYRM7	Q5U5X0	Q5U5X0	-0.0895897	26	11	2	68.3	0.395606	22	8	3	61.5
Cation-dependent mannose-6-phosphate receptor	M6PR	P20645	P20645	-0.873265	17	7	3	29.2	-0.188528	14	6	1	29.2
Microtubule-actin cross-linking factor 1, isoforms 1/2/3/5	MACF1	Q9UPN3-5	Q9UPN3-5	0.330788	35	0	9	9.1	0.977924	29	0	10	8.9
O-acetyl-ADP-ribose deacetylase MACROD1	MACROD1	Q9BQ69	Q9BQ69	-0.955396	21	13	3	44.3	-0.256165	21	18	1	52.3
Mitotic spindle assembly checkpoint protein MAD2A	MAD2L1	Q13257;Q13257-2	Q13257	0.184344	2	2	0	19	0.244155	4	4	1	25.9
Mitotic spindle assembly checkpoint protein MAD2B	MAD2L2	Q9UI95	Q9UI95	-0.283123	5	4	0	35.1	0.207928	3	3	0	28
Protein mago nashi homolog 2	MAGOHB	Q96A72	Q96A72	-0.248074	22	0	5	73	0.0281457	23	1	3	68.2
Magnesium transporter protein 1	MAGT1	Q9H0U3;Q9H0U3-2	Q9H0U3	-0.29465	35	17	16	40.9	0.0474278	33	14	10	39.1
Mitochondrial assembly of ribosomal large subunit protein 1	MALSU1	Q96EH3	Q96EH3	-0.59281	13	9	3	46.6	-0.167872	12	10	2	61.5
Mannosyl-oligosaccharide 1,2-alpha-mannosidase IA	MAN1A1	P33908;P33908-2	P33908;P33908-2	-0.194658	11	7	5	15.6	0.339729	10	8	3	20.2
Endoplasmic reticulum mannosyl-oligosaccharide 1,2-alpha-mannosidase	MAN1B1	Q9UKM7	Q9UKM7	-0.602328	7	7	1	16.5	0.044836	5	6	1	14.2
Alpha-mannosidase 2	MAN2A1	Q16706;P49641-2;P49641-1;P49641	Q16706	-0.876917	28	29	13	34.6	-0.265077	10	14	1	19.5
Lysosomal alpha-mannosidase;Lysosomal alpha-mannosidase A peptide;Lysosomal alpha-mannosidase B peptide;Lysosomal alpha-mannosidase C peptide;Lysosomal alpha-mannosidase D peptide;Lysosomal alpha-mannosidase E peptide	MAN2B1	O00754-2;O00754	O00754-2;O00754	-1.33887	20	15	8	24	-0.543694	23	19	8	29
Beta-mannosidase	MANBA	O00462	O00462	-1.26593	2	3	2	4	0.0969617	2	2	0	1.8
Mesencephalic astrocyte-derived neurotrophic factor	MANF	P55145	P55145	-0.518432	45	20	4	59.9	-0.00028853	46	21	5	61
Amine oxidase [flavin-containing] A	MAOA	P21397;P21397-2	P21397;P21397-2	-0.711299	13	12	4	30	0.195583	13	11	5	27.9
Microtubule-associated protein 1B;MAP1B heavy chain;MAP1 light chain LC1	MAP1B	P46821	P46821	-0.340934	27	27	6	17.5	0.362993	18	17	8	11.1
Microtubule-associated proteins 1A/1B light chain 3B;Microtubule-associated proteins 1A/1B light chain 3 beta 2	MAP1LC3B;MAP1LC3B2	Q9GZQ8;A6NCE7;Q9H492;Q9H492-2	Q9GZQ8;A6NCE7	-0.189894	8	4	4	32.8	-0.0492126	7	4	3	36.8
Microtubule-associated protein 4	MAP4	P27816-6;P27816;P27816-2;P27816-5;P27816-7	P27816-6;P27816;P27816-2;P27816-5	-0.501892	12	8	0	18.9	0.228824	16	10	4	24.1
Mitogen-activated protein kinase kinase kinase kinase 4	MAP4K4	O95819-3;O95819-4;O95819-2;O95819;O95819-5;Q8N4C8-5;Q8N4C8-2;Q8N4C8-3;Q8N4C8-4;Q8N4C8	O95819-3;O95819-4;O95819-2;O95819;O95819-5	-0.340697	23	2	3	25.6	0.253739	26	1	6	28.7
Mitogen-activated protein kinase 1	MAPK1	P28482;P28482-2;P27361-2;P27361-3;P27361	P28482;P28482-2	-0.515831	13	12	4	56.1	-0.00848689	12	8	7	41.9
Microtubule-associated protein RP/EB family member 1	MAPRE1	Q15691;Q9UPY8-2	Q15691	-0.241475	14	10	1	60.4	0.221051	14	11	0	74.6
E3 ubiquitin-protein ligase MARCH5	MARCHF5	Q9NX47	Q9NX47	-0.31362	36	21	7	74.8	0.154185	34	21	6	77.7
E3 ubiquitin-protein ligase MARCH6	MARCHF6	O60337;O60337-5;O60337-6	O60337;O60337-5;O60337-6	-0.464962	5	7	2	11.3	-0.0852886	4	5	2	8.8
Myristoylated alanine-rich C-kinase substrate	MARCKS	P29966	P29966	-0.86053	49	10	4	47	-0.0635029	54	11	2	47
MARCKS-related protein	MARCKSL1	P49006	P49006	-0.781727	11	6	2	66.7	-0.0227584	14	6	1	66.7
Methionine--tRNA ligase, cytoplasmic	MARS	P56192;P56192-2	P56192;P56192-2	-0.451623	36	36	13	59.2	-0.133958	43	38	18	58.6
Methionine--tRNA ligase, mitochondrial	MARS2	Q96GW9	Q96GW9	-0.293748	30	22	8	54.8	0.218884	29	21	10	51.8
MARVEL domain-containing protein 1	MARVELD1	Q9BSK0	Q9BSK0	0.0592169	6	8	0	43.4	0.911288	9	7	3	48.6
Matrin-3	MATR3	P43243;P43243-2	P43243	-0.286163	64	35	16	50.4	0.0879173	65	42	17	59.5
Mitochondrial antiviral-signaling protein	MAVS	Q7Z434;Q7Z434-2;Q7Z434-5;Q7Z434-6;Q7Z434-3	Q7Z434	-0.0599912	27	7	4	54.8	0.533263	31	8	11	59.8
Protein max	MAX	P61244-2;P61244;P61244-3;P61244-4;P61244-6;P61244-5	P61244-2;P61244	-0.766456	8	4	0	39.1	-0.351855	11	6	1	62.9
Myc-associated zinc finger protein	MAZ	P56270-2;P56270-3;P56270;P56270-4	P56270-2;P56270-3;P56270	-0.589051	7	4	2	12.6	-0.327342	8	4	3	8.7
Methyl-CpG-binding domain protein 3	MBD3	O95983-2;O95983	O95983-2;O95983	-0.697219	11	8	2	52.1	-0.354565	13	10	1	52.9
Metallo-beta-lactamase domain-containing protein 2	MBLAC2	Q68D91;Q68D91-2	Q68D91	-0.247697	18	14	0	58.8	0.141176	14	13	1	51.6
Lysophospholipid acyltransferase 2	MBOAT2	Q6ZWT7	Q6ZWT7	-0.502955	5	3	0	10.6	0.135142	5	3	1	10.6
Lysophospholipid acyltransferase 7	MBOAT7	Q96N66;Q96N66-3;Q96N66-2	Q96N66;Q96N66-3;Q96N66-2	-0.348905	16	11	4	33.5	0.285917	12	10	4	31.6
Cell surface glycoprotein MUC18	MCAM	P43121;P43121-2	P43121	-0.77967	16	13	5	26.3	-0.24062	18	14	7	27.7
Malonyl-CoA-acyl carrier protein transacylase, mitochondrial	MCAT	Q8IVS2;Q8IVS2-2	Q8IVS2	-0.505124	28	18	6	57.9	0.119119	28	18	6	54.1
Methylcrotonoyl-CoA carboxylase subunit alpha, mitochondrial	MCCC1	Q96RQ3	Q96RQ3	-0.705312	15	15	9	29.8	-0.0893626	14	16	2	33.7
Methylcrotonoyl-CoA carboxylase beta chain, mitochondrial	MCCC2	Q9HCC0;Q9HCC0-2	Q9HCC0;Q9HCC0-2	-0.902039	33	24	12	58.8	-0.248049	23	17	7	36.9
Methylmalonyl-CoA epimerase, mitochondrial	MCEE	Q96PE7	Q96PE7	-0.432299	13	10	1	49.4	0.154956	12	9	2	62.5
Multiple coagulation factor deficiency protein 2	MCFD2	Q8NI22;Q8NI22-2;Q8NI22-3	Q8NI22;Q8NI22-2;Q8NI22-3	-0.135792	24	6	4	68.5	0.519073	30	6	2	68.5
Induced myeloid leukemia cell differentiation protein Mcl-1	MCL1	Q07820;Q07820-2	Q07820;Q07820-2	-0.677218	6	6	1	28	-0.578407	5	5	1	24.9
DNA replication licensing factor MCM2	MCM2	P49736	P49736	0.160146	30	24	13	31.6	0.0967457	24	23	6	28.8
DNA replication licensing factor MCM3	MCM3	P25205;P25205-2	P25205;P25205-2	0.130667	23	23	7	35.6	0.250474	26	23	7	40.7
Germinal-center associated nuclear protein	MCM3AP	O60318;O60318-2	O60318	-0.515315	4	3	4	2	0.0875647	5	5	1	3.7
DNA replication licensing factor MCM4	MCM4	P33991	P33991	0.0820213	29	24	9	44.3	0.164286	32	28	13	47.3
DNA replication licensing factor MCM5	MCM5	P33992	P33992	0.128161	12	16	3	26.7	0.159702	17	15	6	28.1
DNA replication licensing factor MCM6	MCM6	Q14566	Q14566	-0.0268369	15	14	4	24.8	0.146356	14	14	3	24
DNA replication licensing factor MCM7	MCM7	P33993;P33993-3;P33993-2	P33993;P33993-3	0.264717	22	20	7	38	0.217172	21	17	9	37
Mucolipin-1	MCOLN1	Q9GZU1	Q9GZU1	-0.698529	4	3	0	11.4	-0.0635029	4	3	2	8.6
Malignant T-cell-amplified sequence 1	MCTS1	Q9ULC4;Q9ULC4-3;Q9ULC4-2	Q9ULC4;Q9ULC4-3;Q9ULC4-2	-0.289157	11	8	5	58	0.267166	10	8	1	60.8
Calcium uniporter protein, mitochondrial	MCU	Q8NE86-3;Q8NE86;Q8NE86-2	Q8NE86-3;Q8NE86;Q8NE86-2	-0.291009	25	17	6	57.9	0.289527	25	15	4	49
Mitochondrial calcium uniporter regulator 1	MCUR1	Q96AQ8	Q96AQ8	0.175301	8	7	0	19.5	0.723444	6	7	1	18.4
Malate dehydrogenase, cytoplasmic	MDH1	P40925;P40925-3;P40925-2	P40925;P40925-3;P40925-2	-0.344392	10	8	3	34.1	0.185261	9	9	1	35
Malate dehydrogenase, mitochondrial	MDH2	P40926;P40926-2	P40926;P40926-2	-0.348427	138	39	39	76	0.140301	119	38	27	75.4
Midkine	MDK	P21741;P21741-2	P21741	0.272023	5	5	0	30.1	0.590223	5	4	0	28.7
Midasin	MDN1	Q9NU22	Q9NU22	-0.103302	375	286	62	60.7	0.204133	368	278	65	61.3
NAD-dependent malic enzyme, mitochondrial	ME2	P23368;P23368-2	P23368;P23368-2	-0.133812	100	53	25	87.2	0.373066	96	52	20	88.5
Trans-2-enoyl-CoA reductase, mitochondrial	MECR	Q9BV79;Q9BV79-2	Q9BV79;Q9BV79-2	-0.204349	12	9	1	31.6	0.253584	13	10	3	38.9
Mediator of RNA polymerase II transcription subunit 1	MED1	Q15648;Q15648-3	Q15648;Q15648-3	-0.509327	31	26	12	27.7	-0.0231843	31	31	6	31.6
Mediator of RNA polymerase II transcription subunit 10	MED10	Q9BTT4	Q9BTT4	-0.575873	14	10	4	74.1	-0.00173015	12	7	5	65.2
Mediator of RNA polymerase II transcription subunit 11	MED11	Q9P086	Q9P086	-0.600927	8	6	2	47	-0.0129261	9	6	0	47
Mediator of RNA polymerase II transcription subunit 12	MED12	Q93074-3;Q93074;Q93074-2;Q86YW9-4;Q86YW9	Q93074-3;Q93074;Q93074-2	-0.557497	19	22	5	16.5	-0.0130691	24	20	8	15.7
Mediator of RNA polymerase II transcription subunit 13	MED13	Q9UHV7	Q9UHV7	-0.626513	13	13	7	9.8	-0.192573	23	24	7	18.2
Mediator of RNA polymerase II transcription subunit 13-like	MED13L	Q71F56	Q71F56	-1.01121	2	3	0	1.8	-0.062398	9	10	1	7.4
Mediator of RNA polymerase II transcription subunit 14	MED14	O60244	O60244	-0.375253	36	33	13	33.2	-0.0405417	34	34	8	36.5
Mediator of RNA polymerase II transcription subunit 15	MED15	Q96RN5-3;Q96RN5-2;Q96RN5	Q96RN5-3;Q96RN5-2;Q96RN5	-0.434305	9	6	3	17.6	-0.135272	6	6	0	13.9
Mediator of RNA polymerase II transcription subunit 16	MED16	Q9Y2X0-2;Q9Y2X0-3;Q9Y2X0;Q9Y2X0-5;Q9Y2X0-4	Q9Y2X0-2;Q9Y2X0-3;Q9Y2X0;Q9Y2X0-5;Q9Y2X0-4	-0.423313	6	7	2	12.6	0.0457442	6	6	5	9.6
Mediator of RNA polymerase II transcription subunit 17	MED17	Q9NVC6;Q9NVC6-2	Q9NVC6	-0.565588	12	11	3	26.9	-0.0404014	10	10	4	24.3
Mediator of RNA polymerase II transcription subunit 18	MED18	Q9BUE0	Q9BUE0	-0.68694	6	5	0	45.7	0.126785	4	5	0	45.7
Mediator of RNA polymerase II transcription subunit 19	MED19	A0JLT2-2;A0JLT2	A0JLT2-2;A0JLT2	-0.581864	5	4	3	37.1	-0.0295589	3	4	0	37.1
Mediator of RNA polymerase II transcription subunit 20	MED20	Q9H944;Q9H944-2	Q9H944	-0.394525	9	9	2	49.5	-0.135141	6	7	1	48.1
Mediator of RNA polymerase II transcription subunit 21	MED21	Q13503	Q13503	-0.414614	13	8	3	88.2	-0.0110662	14	8	4	88.2
Mediator of RNA polymerase II transcription subunit 22	MED22	Q15528-2;Q15528	Q15528-2;Q15528	-0.426722	10	8	2	70.7	-0.0619835	7	5	0	59.3
Mediator of RNA polymerase II transcription subunit 23	MED23	Q9ULK4-4;Q9ULK4-5;Q9ULK4-3;Q9ULK4;Q9ULK4-2;Q9ULK4-6	Q9ULK4-4;Q9ULK4-5;Q9ULK4-3;Q9ULK4;Q9ULK4-2	-0.477683	27	31	10	34.4	0.0628062	27	26	8	27.8
Mediator of RNA polymerase II transcription subunit 24	MED24	O75448-2;O75448	O75448-2;O75448	-0.423391	14	14	2	20.7	0.00453716	16	15	4	22.6
Mediator of RNA polymerase II transcription subunit 25	MED25	Q71SY5-5;Q71SY5;Q71SY5-2;Q71SY5-4;Q71SY5-3;Q71SY5-6;Q86YD1-2;Q86YD1;Q86YD1-3	Q71SY5-5;Q71SY5;Q71SY5-2;Q71SY5-4;Q71SY5-3;Q71SY5-6	-0.238613	6	5	0	11.6	0.0627912	8	7	2	16.2
Mediator of RNA polymerase II transcription subunit 27	MED27	Q6P2C8;Q6P2C8-2;Q6P2C8-4	Q6P2C8;Q6P2C8-2	-0.526431	10	9	2	48.6	-0.0720373	7	7	3	35.4
Mediator of RNA polymerase II transcription subunit 28	MED28	Q9H204	Q9H204	-0.418388	5	5	1	39.3	-0.013355	7	6	1	57.3
Mediator of RNA polymerase II transcription subunit 29	MED29	Q9NX70;Q9NX70-2	Q9NX70;Q9NX70-2	-0.363716	3	2	0	12	0.0462506	4	4	0	33
Mediator of RNA polymerase II transcription subunit 30	MED30	Q96HR3-2;Q96HR3	Q96HR3-2;Q96HR3	-0.394221	6	6	1	43.4	0.0441069	6	6	1	46.2
Mediator of RNA polymerase II transcription subunit 31	MED31	Q9Y3C7	Q9Y3C7	-0.505349	8	5	2	38.2	-0.0402613	8	4	1	36.6
Mediator of RNA polymerase II transcription subunit 4	MED4	Q9NPJ6;Q9NPJ6-2	Q9NPJ6;Q9NPJ6-2	-0.496142	8	8	2	45.6	-0.0450236	6	6	1	36.3
Mediator of RNA polymerase II transcription subunit 6	MED6	O75586;O75586-2;O75586-3	O75586;O75586-2	-0.452827	7	7	0	40.2	-0.146525	10	10	2	40.2
Mediator of RNA polymerase II transcription subunit 7	MED7	O43513	O43513	-0.592789	3	3	0	26.6	0.0490838	4	4	1	29.2
Mediator of RNA polymerase II transcription subunit 8	MED8	Q96G25-2;Q96G25;Q96G25-3	Q96G25-2;Q96G25	-0.500095	5	5	0	30.2	0.0045807	5	6	0	33.2
Mediator of RNA polymerase II transcription subunit 9	MED9	Q9NWA0	Q9NWA0	-0.531865	6	5	0	47.3	-0.0539454	7	6	2	47.3
Multiple epidermal growth factor-like domains protein 8	MEGF8	Q7Z7M0;Q7Z7M0-2	Q7Z7M0;Q7Z7M0-2	-0.572136	24	29	4	17	-0.103665	19	22	5	12.3
7SK snRNA methylphosphate capping enzyme	MEPCE	Q7L2J0;Q7L2J0-2	Q7L2J0	-0.537529	14	14	3	35.3	0.157078	13	11	1	29
Tyrosine-protein kinase Mer	MERTK	Q12866	Q12866	0.804219	3	4	3	6.3	-0.318809	6	6	4	8.7
LDLR chaperone MESD	MESDC2	Q14696;Q14696-2	Q14696	-0.344209	66	18	13	58.1	0.075885	40	19	11	56.8
Hepatocyte growth factor receptor	MET	P08581;P08581-2;P08581-3;P42685-2;Q9H3Y6;P42685;Q04912-7;Q04912-2;Q04912	P08581;P08581-2	-1.11478	23	22	11	23	-0.770871	19	16	7	17.5
Methionine aminopeptidase 1	METAP1	P53582	P53582	-0.497466	2	2	1	6.7	-0.126048	3	3	2	12.2
Methionine aminopeptidase 2	METAP2	P50579;P50579-3;P50579-2	P50579;P50579-3;P50579-2	-1.39214	4	4	3	12.8	-1.06364	2	3	1	12.6
Probable methyltransferase-like protein 15	METTL15	A6NJ78;A6NJ78-2;P0C7V9;A6NJ78-4;A6NJ78-3	A6NJ78	-0.288858	11	11	4	37.1	0.0426203	9	9	3	29.7
Methyltransferase-like protein 17, mitochondrial	METTL17	Q9H7H0-2;Q9H7H0;Q9H7H0-3	Q9H7H0-2;Q9H7H0;Q9H7H0-3	-1.18708	4	4	3	15.2	-0.342669	5	5	3	17.7
Methyltransferase-like protein 7A	METTL7A	Q9H8H3	Q9H8H3	2.02006	13	6	5	36.5	2.77576	13	9	5	48.4
Methyltransferase-like protein 7B	METTL7B	Q6UX53	Q6UX53	-2.56456	3	3	2	14.8	-1.59445	4	4	1	22.1
Methyltransferase-like protein 9	METTL9	Q9H1A3	Q9H1A3	-0.243216	7	1	1	25.5	0.0120971	7	2	2	33.6
Mitochondrial fission factor	MFF	Q9GZY8-2;Q9GZY8;Q9GZY8-4;Q9GZY8-3	Q9GZY8-2;Q9GZY8;Q9GZY8-4;Q9GZY8-3	-0.562261	39	4	2	68.7	0.0623693	38	4	8	60.8
Lactadherin;Lactadherin short form;Medin	MFGE8	Q08431-3;Q08431-4;Q08431;Q08431-2	Q08431-3;Q08431-4;Q08431;Q08431-2	0.243913	7	5	2	19.1	1.29693	9	4	5	20.9
Mitofusin-1	MFN1	Q8IWA4;Q8IWA4-3;Q8IWA4-2	Q8IWA4;Q8IWA4-3;Q8IWA4-2	-0.504039	15	13	4	30.9	-0.180275	7	6	1	15.4
Mitofusin-2	MFN2	O95140;O95140-2	O95140	-0.305307	36	26	15	45.4	0.152693	26	25	7	44
Major facilitator superfamily domain-containing protein 10	MFSD10	Q14728	Q14728	-0.406924	9	8	1	24.8	0.0298827	8	7	2	20.2
MAX gene-associated protein	MGA	Q8IWI9-3;Q8IWI9	Q8IWI9-3;Q8IWI9	-0.405031	5	7	3	4.6	-0.0529723	5	5	1	3
Alpha-1,6-mannosyl-glycoprotein 2-beta-N-acetylglucosaminyltransferase	MGAT2	Q10469	Q10469	-0.386996	6	7	1	17.7	-0.0858326	8	8	3	24.4
Mitochondrial genome maintenance exonuclease 1	MGME1	Q9BQP7	Q9BQP7	-0.862916	40	24	17	68	-0.444349	30	20	16	58.7
Methylated-DNA--protein-cysteine methyltransferase	MGMT	P16455	P16455	-0.395777	3	3	1	24.2	0.0932325	3	4	0	32.9
Microsomal glutathione S-transferase 1	MGST1	P10620;P10620-2	P10620;P10620-2	-0.348721	76	23	14	97.4	0.226544	101	20	20	97.4
Microsomal glutathione S-transferase 2	MGST2	Q99735;Q99735-2	Q99735;Q99735-2	-0.601431	8	6	3	41.5	0.189318	9	5	2	27.2
Microsomal glutathione S-transferase 3	MGST3	O14880	O14880	-0.500177	40	17	12	99.3	0.0392364	41	16	8	99.3
Melanoma inhibitory activity protein 2	MIA2	Q96PC5;Q96PC5-11;Q96PC5-10;Q96PC5-9;Q96PC5-14;Q96PC5-7;Q96PC5-13;Q96PC5-5;Q96PC5-8;Q96PC5-12;Q96PC5-6;Q96RT6;A4FU28;Q8IX95;Q96PC5-2	Q96PC5;Q96PC5-11;Q96PC5-10;Q96PC5-9;Q96PC5-14;Q96PC5-7;Q96PC5-13;Q96PC5-5;Q96PC5-8;Q96PC5-12;Q96PC5-6	-0.538325	18	13	5	12.7	-0.113967	18	13	7	14.2
Melanoma inhibitory activity protein 3	MIA3	Q5JRA6;Q5JRA6-2;Q5JRA6-4;Q5JRA6-3	Q5JRA6;Q5JRA6-2	-1.07339	195	115	45	66.3	-0.562084	188	111	27	64.6
Protein-methionine sulfoxide oxidase MICAL3	MICAL3	Q7RTP6;Q7RTP6-2;Q7RTP6-4;Q7RTP6-3;Q7RTP6-5	Q7RTP6;Q7RTP6-2;Q7RTP6-4;Q7RTP6-3;Q7RTP6-5	-1.26743	2	2	2	1.2	-0.315798	2	3	1	1.8
Calcium uptake protein 1, mitochondrial	MICU1	Q9BPX6;Q9BPX6-3;Q9BPX6-2;Q9BPX6-5;Q9BPX6-4	Q9BPX6;Q9BPX6-3;Q9BPX6-2;Q9BPX6-5;Q9BPX6-4	-0.351719	11	9	6	27.5	0.121094	8	7	4	23.3
Calcium uptake protein 2, mitochondrial	MICU2	Q8IYU8	Q8IYU8	-0.133464	13	10	2	41.5	0.179041	15	12	5	44.9
Mitochondrial dynamics protein MID51	MIEF1	Q9NQG6;Q9NQG6-2	Q9NQG6	-0.561303	5	6	2	22.7	0.160718	6	6	3	17.3
Macrophage migration inhibitory factor	MIF	P14174	P14174	-0.509656	12	6	4	47.8	-0.101784	14	7	2	58.3
Bifunctional lysine-specific demethylase and histidyl-hydroxylase MINA	MINA	Q8IUF8-4;Q8IUF8;Q8IUF8-2;Q8IUF8-3	Q8IUF8-4;Q8IUF8;Q8IUF8-2	-0.480378	4	5	1	12.5	-0.183709	6	6	1	14.7
MICOS complex subunit MIC10	MINOS1	Q5TGZ0;Q5TGZ0-2	Q5TGZ0	-0.234007	10	5	1	71.8	0.458446	8	5	0	71.8
Multiple inositol polyphosphate phosphatase 1	MINPP1	Q9UNW1;Q9UNW1-3;Q9UNW1-4;Q9UNW1-2	Q9UNW1;Q9UNW1-3;Q9UNW1-4;Q9UNW1-2	-0.485297	17	13	7	44.4	0.187116	13	10	4	39.8
Mitochondrial intermediate peptidase	MIPEP	Q99797	Q99797	-0.755722	40	32	10	56.2	-0.108625	42	34	18	57.8
Antigen KI-67	MKI67	P46013;P46013-2	P46013;P46013-2	-0.675397	12	11	4	7	-0.103934	11	10	6	6.1
Malectin	MLEC	Q14165	Q14165	-0.510724	54	20	14	59.9	-0.00575923	37	23	8	60.3
Protein ENL	MLLT1	Q03111	Q03111	-0.317391	5	5	3	11.4	0.144218	3	4	0	8.1
Protein AF1q	MLLT11	Q13015	Q13015	-1.17111	19	8	5	77.8	-0.702924	15	9	4	91.1
Afadin	MLLT4	P55196-5;P55196;P55196-6	P55196-5;P55196;P55196-6	-1.1327	82	0	27	51.5	-0.71563	99	0	36	51
Afadin	MLLT4	P55196-1;P55196-2	P55196-1;P55196-2	-1.06121	4	0	2	51.4	-0.836005	3	0	1	50.9
Malonyl-CoA decarboxylase, mitochondrial	MLYCD	O95822-2;O95822	O95822-2;O95822	-0.106793	7	6	1	23.8	0.507357	6	6	1	19.8
Cob(I)yrinic acid a,c-diamide adenosyltransferase, mitochondrial	MMAB	Q96EY8	Q96EY8	-0.486671	35	16	11	55.2	-0.00158604	29	16	4	55.2
Membrane magnesium transporter 1	MMGT1	Q8N4V1;Q8N4V1-2	Q8N4V1;Q8N4V1-2	-0.318992	49	19	7	71	0.150161	37	14	2	67.9
Matrix metalloproteinase-15	MMP15	P51511	P51511	-0.756404	7	4	2	7.5	-0.171719	5	4	2	6.9
Protein MMP24OS	MMP24OS	A0A0U1RRL7	A0A0U1RRL7	-0.934207	3	2	1	59.2	0.361546	3	2	1	49.3
MMS19 nucleotide excision repair protein homolog	MMS19	Q96T76-9;Q96T76;Q96T76-8;Q96T76-5;Q96T76-7	Q96T76-9;Q96T76;Q96T76-8;Q96T76-5	-0.277044	4	4	1	7.6	-1.02233	3	3	2	5.4
CDK-activating kinase assembly factor MAT1	MNAT1	P51948;P51948-2	P51948;P51948-2	-0.612064	4	3	1	24.6	-0.251083	3	4	0	28.2
Max-binding protein MNT	MNT	Q99583	Q99583	-0.706065	3	3	1	3.6	-0.390778	2	2	0	3.8
MOB-like protein phocein	MOB4	Q9Y3A3;Q9Y3A3-2;Q9Y3A3-3	Q9Y3A3;Q9Y3A3-2;Q9Y3A3-3	-0.474312	8	10	1	68.4	-0.0313952	10	10	2	70.7
Mannosyl-oligosaccharide glucosidase	MOGS	Q13724;Q13724-2	Q13724;Q13724-2	-0.394202	82	59	12	78.1	0.0861092	80	56	12	77.7
MORC family CW-type zinc finger protein 3	MORC3	Q14149	Q14149	-0.690009	6	7	3	11.3	-0.322736	2	3	2	4.7
Mortality factor 4-like protein 1	MORF4L1	Q9UBU8-2;Q9UBU8;Q9UBU8-3	Q9UBU8-2;Q9UBU8;Q9UBU8-3	-0.407038	25	18	4	69	-0.0640551	27	17	5	69.3
Motile sperm domain-containing protein 2	MOSPD2	Q8NHP6;Q8NHP6-2	Q8NHP6;Q8NHP6-2	-0.526992	16	13	6	29	-0.178492	13	13	2	28.8
Putative helicase MOV-10	MOV10	Q9HCE1;Q9HCE1-2	Q9HCE1;Q9HCE1-2	0.460271	18	18	4	27.4	0.882704	24	20	6	31.6
Mitochondrial pyruvate carrier 1	MPC1	Q9Y5U8	Q9Y5U8	-1.07701	16	6	6	74.3	-0.812046	9	3	2	53.2
Mitochondrial pyruvate carrier 2	MPC2	O95563	O95563	-0.971148	22	11	9	77.2	-0.509645	14	8	2	59.1
Mannose-P-dolichol utilization defect 1 protein	MPDU1	O75352;O75352-2	O75352;O75352-2	-0.475435	21	11	3	38.9	-0.148088	28	15	6	44.1
Multiple PDZ domain protein	MPDZ	O75970-5;O75970-3;O75970-2;O75970	O75970-5;O75970-3;O75970-2;O75970	-0.523919	18	19	7	17.1	0.0755048	25	25	4	23
DNA-3-methyladenine glycosylase	MPG	P29372-5;P29372-4;P29372-2;P29372	P29372-5;P29372-4;P29372-2;P29372	-0.366727	9	7	3	34.9	-0.0123541	7	7	2	39.5
U3 small nucleolar ribonucleoprotein protein MPP10	MPHOSPH10	O00566	O00566	-0.327837	4	5	2	11.2	0.716481	5	5	3	10.3
M-phase phosphoprotein 6	MPHOSPH6	Q99547	Q99547	-0.768494	4	5	2	29.4	0.078259	5	6	1	34.4
M-phase-specific PLK1-interacting protein	MPLKIP	Q8TAP9	Q8TAP9	-1.23698	2	2	1	20.1	-0.286999	2	2	1	16.8
55 kDa erythrocyte membrane protein	MPP1	Q00013;Q00013-3;Q00013-2	Q00013;Q00013-3;Q00013-2	-0.0867985	25	22	1	65.9	0.461343	27	23	12	71.7
MAGUK p55 subfamily member 2	MPP2	Q14168-6;Q14168-2;Q14168-3;Q14168;Q14168-4;Q14168-5	Q14168-6;Q14168-2;Q14168-3;Q14168;Q14168-4;Q14168-5	-0.460806	10	10	4	31.6	0.0619476	8	7	3	25.1
MAGUK p55 subfamily member 6	MPP6	Q9NZW5	Q9NZW5	-0.448371	33	19	12	52.8	-0.131985	25	20	5	54.3
Metallophosphoesterase MPPED2	MPPED2	Q15777-2;Q15777	Q15777-2;Q15777	-0.186196	5	5	0	45.1	0.570079	3	3	0	27.4
Myosin phosphatase Rho-interacting protein	MPRIP	Q6WCQ1-3;Q6WCQ1;Q6WCQ1-2	Q6WCQ1-3;Q6WCQ1;Q6WCQ1-2	-1.1654	3	3	2	5.3	0.0417587	10	9	5	13.7
3-mercaptopyruvate sulfurtransferase	MPST	P25325;P25325-2	P25325;P25325-2	-0.494353	23	19	9	74.1	0.132246	21	17	8	63.3
Protein Mpv17	MPV17	P39210	P39210	-0.246943	6	6	0	55.7	0.188595	8	6	0	65.9
Mpv17-like protein 2	MPV17L2	Q567V2-2;Q567V2	Q567V2-2;Q567V2	-0.306966	4	4	0	37.6	0.0327429	10	8	3	64.6
Myelin protein zero-like protein 1	MPZL1	O95297-2;O95297;O95297-4;O95297-5	O95297-2;O95297;O95297-4	-1.00468	16	4	6	38.1	-0.440421	12	4	6	50
C-type mannose receptor 2	MRC2	Q9UBG0	Q9UBG0	-0.0918327	5	6	2	6.6	0.63064	7	7	3	8.5
Double-strand break repair protein MRE11A	MRE11A	P49959-2;P49959;P49959-3	P49959-2;P49959;P49959-3	-0.216384	9	9	1	21	0.226966	7	8	1	18.5
MORF4 family-associated protein 1	MRFAP1	Q9Y605;Q96HT8	Q9Y605	-0.705312	12	8	5	72.4	-0.54666	11	7	1	73.2
MRG/MORF4L-binding protein	MRGBP	Q9NV56	Q9NV56	-0.591984	6	4	3	48	-0.102725	6	4	3	29.4
Methylthioribose-1-phosphate isomerase	MRI1	Q9BV20;Q9BV20-2	Q9BV20	0.0710762	4	4	4	17.3	0.731589	4	4	1	13.6
rRNA methyltransferase 1, mitochondrial	MRM1	Q6IN84;Q6IN84-2	Q6IN84	-0.466596	10	9	1	38.8	0.0189365	12	10	2	38.8
39S ribosomal protein L1, mitochondrial	MRPL1	Q9BYD6	Q9BYD6	-0.715699	50	21	8	57.2	-0.22404	48	20	11	57.2
39S ribosomal protein L10, mitochondrial	MRPL10	Q7Z7H8;Q7Z7H8-2	Q7Z7H8;Q7Z7H8-2	-0.87271	17	10	4	48.7	-0.15562	18	10	3	48.7
39S ribosomal protein L11, mitochondrial	MRPL11	Q9Y3B7;Q9Y3B7-2;Q9Y3B7-3	Q9Y3B7;Q9Y3B7-2;Q9Y3B7-3	-1.19985	29	17	10	74	-0.65205	23	14	2	65.6
39S ribosomal protein L12, mitochondrial	MRPL12	P52815	P52815	-0.625689	46	15	11	72.7	0.062731	60	13	11	72.7
39S ribosomal protein L13, mitochondrial	MRPL13	Q9BYD1	Q9BYD1	-1.24646	34	16	14	82	-0.680954	23	15	2	82
39S ribosomal protein L14, mitochondrial	MRPL14	Q6P1L8	Q6P1L8	-0.992747	20	9	3	55.9	-0.503552	20	10	2	55.9
39S ribosomal protein L15, mitochondrial	MRPL15	Q9P015	Q9P015	-1.30625	57	28	16	65.5	-0.561204	51	28	15	68.6
39S ribosomal protein L16, mitochondrial	MRPL16	Q9NX20	Q9NX20	-1.37344	20	11	5	55.8	-0.678523	20	12	4	55.8
39S ribosomal protein L17, mitochondrial	MRPL17	Q9NRX2	Q9NRX2	-1.09792	42	17	6	61.7	-0.568421	45	19	6	67.4
39S ribosomal protein L18, mitochondrial	MRPL18	Q9H0U6	Q9H0U6	-1.32128	26	11	6	42.2	-0.877273	20	10	4	52.8
39S ribosomal protein L19, mitochondrial	MRPL19	P49406	P49406	-1.14535	39	21	18	53.8	-0.608052	40	23	11	53.8
39S ribosomal protein L2, mitochondrial	MRPL2	Q5T653	Q5T653	-1.28905	7	6	2	27.9	-0.812375	8	6	4	30.2
39S ribosomal protein L20, mitochondrial	MRPL20	Q9BYC9;Q9BYC9-2	Q9BYC9	-1.02994	25	11	5	53.7	-0.443288	25	12	2	53.7
39S ribosomal protein L21, mitochondrial	MRPL21	Q7Z2W9;Q7Z2W9-2	Q7Z2W9;Q7Z2W9-2	-0.882278	21	14	12	67.3	-0.420402	21	15	6	68.8
39S ribosomal protein L22, mitochondrial	MRPL22	Q9NWU5;Q9NWU5-2;Q9NWU5-3	Q9NWU5;Q9NWU5-2;Q9NWU5-3	-1.15146	34	11	20	49.5	-0.648558	28	10	9	51.9
39S ribosomal protein L23, mitochondrial	MRPL23	Q16540	Q16540	-0.995448	26	16	7	70.6	-0.53057	24	16	6	75.2
39S ribosomal protein L24, mitochondrial	MRPL24	Q96A35	Q96A35	-1.07212	31	16	13	63	-0.572793	30	18	8	69
39S ribosomal protein L27, mitochondrial	MRPL27	Q9P0M9	Q9P0M9	-1.31552	21	13	4	50.7	-0.880881	15	9	0	39.9
39S ribosomal protein L28, mitochondrial	MRPL28	Q13084	Q13084	-1.23559	39	19	13	78.9	-0.562084	40	20	9	75.8
39S ribosomal protein L3, mitochondrial	MRPL3	P09001	P09001	-1.10355	24	13	6	39.7	-0.526269	21	15	4	51.4
39S ribosomal protein L30, mitochondrial	MRPL30	Q8TCC3-2;Q8TCC3;Q8TCC3-3	Q8TCC3-2;Q8TCC3;Q8TCC3-3	-1.29488	12	7	0	38.7	-0.720629	10	6	0	38.7
39S ribosomal protein L32, mitochondrial	MRPL32	Q9BYC8	Q9BYC8	-1.21669	28	14	10	45.7	-0.705314	21	11	4	38.3
39S ribosomal protein L33, mitochondrial	MRPL33	O75394	O75394	-1.26576	10	3	0	40	-0.733701	11	4	3	43.1
39S ribosomal protein L34, mitochondrial	MRPL34	Q9BQ48	Q9BQ48	-1.1367	7	4	0	25	-0.643949	7	4	0	15.2
39S ribosomal protein L35, mitochondrial	MRPL35	Q9NZE8;Q9NZE8-2	Q9NZE8	-1.19846	15	8	3	20.7	-0.711231	12	7	2	18.1
39S ribosomal protein L37, mitochondrial	MRPL37	Q9BZE1	Q9BZE1	-1.22432	50	30	17	65.7	-0.723078	39	24	10	54.6
39S ribosomal protein L38, mitochondrial	MRPL38	Q96DV4;Q96DV4-2	Q96DV4;Q96DV4-2	-1.23277	42	25	11	58.2	-0.773406	29	21	8	54.5
39S ribosomal protein L39, mitochondrial	MRPL39	Q9NYK5;Q9NYK5-2	Q9NYK5;Q9NYK5-2	-0.935669	31	21	11	69.2	-0.334225	32	24	12	60.1
39S ribosomal protein L4, mitochondrial	MRPL4	Q9BYD3;Q9BYD3-2	Q9BYD3;Q9BYD3-2	-1.16417	37	17	10	62.7	-0.610983	31	18	9	63.3
39S ribosomal protein L40, mitochondrial	MRPL40	Q9NQ50	Q9NQ50	-0.956823	18	10	4	46.6	-0.447526	13	8	1	41.7
39S ribosomal protein L41, mitochondrial	MRPL41	Q8IXM3	Q8IXM3	-0.991312	36	20	7	71.5	-0.494467	34	18	2	71.5
39S ribosomal protein L42, mitochondrial	MRPL42	Q9Y6G3	Q9Y6G3	-1.07841	30	10	6	65.5	-0.351402	19	7	4	57
39S ribosomal protein L43, mitochondrial	MRPL43	Q8N983-4;Q8N983-3;Q8N983-2;Q8N983;Q8N983-6;Q8N983-7	Q8N983-4;Q8N983-3;Q8N983-2;Q8N983;Q8N983-6;Q8N983-7	-0.990624	35	21	15	91.8	-0.519039	33	19	9	91.8
39S ribosomal protein L44, mitochondrial	MRPL44	Q9H9J2	Q9H9J2	-0.981053	35	22	11	72.9	-0.577248	30	20	10	71.7
39S ribosomal protein L45, mitochondrial	MRPL45	Q9BRJ2	Q9BRJ2	-1.22045	28	17	6	59.8	-0.705845	31	15	4	43.5
39S ribosomal protein L46, mitochondrial	MRPL46	Q9H2W6	Q9H2W6	-0.559537	48	18	9	67.4	0.0172711	47	20	9	67.4
39S ribosomal protein L47, mitochondrial	MRPL47	Q9HD33;Q9HD33-2;Q9HD33-3	Q9HD33;Q9HD33-2;Q9HD33-3	-0.981138	42	19	11	48.8	-0.537047	35	16	8	46
39S ribosomal protein L48, mitochondrial	MRPL48	Q96GC5-3;Q96GC5	Q96GC5-3;Q96GC5	-0.995103	17	5	8	34.5	-0.482952	18	8	8	46.9
39S ribosomal protein L49, mitochondrial	MRPL49	Q13405	Q13405	-1.37112	44	19	16	66.9	-0.641084	46	14	9	54.8
39S ribosomal protein L50, mitochondrial	MRPL50	Q8N5N7;Q8N5N7-2	Q8N5N7;Q8N5N7-2	-1.07783	63	24	21	77.2	-0.424815	63	25	25	75.9
39S ribosomal protein L51, mitochondrial	MRPL51	Q4U2R6	Q4U2R6	-1.16143	14	6	1	28.9	-0.681494	14	5	3	27.3
39S ribosomal protein L52, mitochondrial	MRPL52	Q86TS9-3;Q86TS9;Q86TS9-2;Q86TS9-4	Q86TS9-3;Q86TS9;Q86TS9-2	-1.14433	20	8	9	54.9	-0.563841	16	4	3	42.6
39S ribosomal protein L53, mitochondrial	MRPL53	Q96EL3	Q96EL3	-0.768248	30	9	5	81.2	-0.300417	35	10	9	95.5
39S ribosomal protein L54, mitochondrial	MRPL54	Q6P161	Q6P161	-1.28969	17	8	8	50.7	-0.405557	17	7	4	50
39S ribosomal protein L55, mitochondrial	MRPL55	Q7Z7F7;Q7Z7F7-2	Q7Z7F7;Q7Z7F7-2	-1.14481	21	8	10	39.8	-0.58246	17	7	3	32.8
Ribosomal protein 63, mitochondrial	MRPL57	Q9BQC6	Q9BQC6	-1.16411	12	5	0	34.3	-0.703721	13	5	1	34.3
39S ribosomal protein L9, mitochondrial	MRPL9	Q9BYD2	Q9BYD2	-1.13724	27	15	6	47.2	-0.66175	25	16	3	47.2
28S ribosomal protein S10, mitochondrial	MRPS10	P82664	P82664	-0.632383	37	17	4	61.2	-0.0889556	38	18	3	61.2
28S ribosomal protein S11, mitochondrial	MRPS11	P82912;P82912-2;P82912-3	P82912;P82912-2	-0.839958	18	8	2	39.2	-0.158078	21	8	3	39.2
28S ribosomal protein S12, mitochondrial	MRPS12	O15235	O15235	-0.862969	10	4	1	33.3	-0.189034	11	4	0	33.3
28S ribosomal protein S14, mitochondrial	MRPS14	O60783	O60783	-0.826872	13	5	0	32.8	-0.250962	15	6	4	42.2
28S ribosomal protein S15, mitochondrial	MRPS15	P82914	P82914	-0.803141	13	9	3	22.2	-0.192068	11	8	3	22.2
28S ribosomal protein S16, mitochondrial	MRPS16	Q9Y3D3;Q9Y3D3-2	Q9Y3D3;Q9Y3D3-2	-0.593093	31	9	0	72.3	-0.0795658	33	6	2	55.5
28S ribosomal protein S17, mitochondrial	MRPS17	Q9Y2R5	Q9Y2R5	-0.68096	21	12	3	76.9	-0.0436245	20	11	2	73.8
28S ribosomal protein S18a, mitochondrial	MRPS18A	Q9NVS2-2;Q9NVS2;Q9NVS2-3	Q9NVS2-2;Q9NVS2	-1.34711	25	11	5	29.6	-0.730662	24	10	5	26.3
28S ribosomal protein S18b, mitochondrial	MRPS18B	Q9Y676	Q9Y676	-0.831178	43	20	9	66.7	-0.185993	39	22	2	67.4
28S ribosomal protein S18c, mitochondrial	MRPS18C	Q9Y3D5	Q9Y3D5	-0.785701	32	11	13	38	-0.240986	31	9	16	35.2
28S ribosomal protein S2, mitochondrial	MRPS2	Q9Y399	Q9Y399	-0.5572	35	22	5	65.2	-0.094236	39	22	5	68.9
28S ribosomal protein S21, mitochondrial	MRPS21	P82921	P82921	-0.78406	23	9	3	64.4	-0.249021	21	9	2	70.1
28S ribosomal protein S22, mitochondrial	MRPS22	P82650;P82650-2	P82650	-0.639422	51	25	9	64.2	-0.0583858	55	32	14	74.2
28S ribosomal protein S23, mitochondrial	MRPS23	Q9Y3D9	Q9Y3D9	-0.611138	48	23	13	79.5	-0.140779	49	21	11	77.9
28S ribosomal protein S24, mitochondrial	MRPS24	Q96EL2	Q96EL2	-0.603599	29	11	7	51.5	-0.0966667	28	13	5	65.9
28S ribosomal protein S25, mitochondrial	MRPS25	P82663;P82663-2;P82663-3	P82663;P82663-2;P82663-3	-0.679989	29	16	3	68.8	-0.105142	31	17	1	71.1
28S ribosomal protein S26, mitochondrial	MRPS26	Q9BYN8	Q9BYN8	-0.598173	34	13	11	44.9	-0.157561	44	16	15	52.2
28S ribosomal protein S27, mitochondrial	MRPS27	Q92552;Q92552-2	Q92552;Q92552-2	-0.63545	61	31	13	64.3	-0.131063	51	23	9	60.4
28S ribosomal protein S28, mitochondrial	MRPS28	Q9Y2Q9	Q9Y2Q9	-0.533201	36	16	15	67.9	-0.0701146	31	14	9	67.9
28S ribosomal protein S30, mitochondrial	MRPS30	Q9NP92	Q9NP92	-1.30326	25	19	7	54.9	-0.711935	27	18	7	59.5
28S ribosomal protein S31, mitochondrial	MRPS31	Q92665	Q92665	-0.701623	45	26	16	61.8	-0.112767	47	30	16	61.8
28S ribosomal protein S33, mitochondrial	MRPS33	Q9Y291	Q9Y291	-0.749669	27	13	5	66	-0.204642	22	11	3	66
28S ribosomal protein S34, mitochondrial	MRPS34	P82930	P82930	-0.648553	42	21	9	72.9	-0.1038	39	23	6	72.9
28S ribosomal protein S35, mitochondrial	MRPS35	P82673;P82673-2	P82673	-0.740625	37	16	2	59.4	-0.119423	29	16	5	57.6
28S ribosomal protein S36, mitochondrial	MRPS36	P82909	P82909	-0.589355	39	11	5	85.4	0.0278662	40	10	10	85.4
28S ribosomal protein S5, mitochondrial	MRPS5	P82675;P82675-2	P82675	-0.73056	33	22	3	41.2	-0.188148	31	22	5	42.8
28S ribosomal protein S6, mitochondrial	MRPS6	P82932	P82932	-0.71487	44	18	8	92	-0.139077	35	12	3	76
28S ribosomal protein S7, mitochondrial	MRPS7	Q9Y2R9	Q9Y2R9	-0.700122	53	21	13	57	-0.10165	52	23	13	57.4
28S ribosomal protein S9, mitochondrial	MRPS9	P82933	P82933	-0.606057	57	30	13	65.4	-0.0720373	50	31	5	67.2
Ribosome-recycling factor, mitochondrial	MRRF	Q96E11-3;Q96E11;Q96E11-2;Q96E11-8;Q96E11-7;Q96E11-5;Q96E11-6;Q96E11-4	Q96E11-3;Q96E11;Q96E11-2;Q96E11-8;Q96E11-7;Q96E11-5;Q96E11-6;Q96E11-4	-0.483319	41	13	5	56.4	0.0568513	33	12	1	56.4
Magnesium transporter MRS2 homolog, mitochondrial	MRS2	Q9HD23-2;Q9HD23;Q9HD23-4	Q9HD23-2;Q9HD23;Q9HD23-4	-0.333207	9	8	2	27.2	-0.0866479	5	7	0	19.6
mRNA turnover protein 4 homolog	MRTO4	Q9UKD2	Q9UKD2	-0.589095	7	7	1	35.6	0.0499348	9	8	2	40.2
DNA mismatch repair protein Msh6	MSH6	P52701-3;P52701;P52701-4;P52701-2	P52701-3;P52701;P52701-4;P52701-2	-0.333662	3	3	2	4.1	-0.0586628	5	5	1	8.3
RNA-binding protein Musashi homolog 1	MSI1	O43347	O43347	-0.210713	6	6	2	26.2	0.28044	6	5	2	23.5
RNA-binding protein Musashi homolog 2	MSI2	Q96DH6;Q96DH6-2;Q96DH6-3	Q96DH6;Q96DH6-2	-0.596514	6	5	4	19.8	-0.0508848	3	3	2	10.7
Methylsterol monooxygenase 1	MSMO1	Q15800;Q15800-2	Q15800;Q15800-2	-0.647897	27	14	6	53.9	-0.186374	24	19	3	64.8
Moesin	MSN	P26038	P26038	0.0990932	42	22	5	53.4	0.652244	42	22	8	53
Methionine-R-sulfoxide reductase B2, mitochondrial	MSRB2	Q9Y3D2	Q9Y3D2	0.508327	11	11	1	68.1	1.2724	15	13	5	68.1
ATP synthase subunit a	MT-ATP6	P00846	P00846	-3.75766	6	4	3	24.8	-3.4034	9	7	6	42
ATP synthase protein 8	MT-ATP8	P03928	P03928	-3.91022	18	5	10	61.8	-3.13675	15	4	8	52.9
Cytochrome c oxidase subunit 1	MT-CO1	P00395	P00395	-0.991857	18	12	5	26.9	-0.554933	20	17	4	39.6
Cytochrome c oxidase subunit 2	MT-CO2	P00403	P00403	-1.20753	52	19	11	57.3	-0.625551	53	23	4	78.4
Cytochrome c oxidase subunit 3	MT-CO3	P00414	P00414	-1.05983	2	1	1	4.6	-0.442864	2	1	1	4.6
Cytochrome b	MT-CYB	P00156	P00156	-1.77438	5	7	3	21.3	-1.37407	8	14	4	38.4
NADH-ubiquinone oxidoreductase chain 1	MT-ND1	P03886	P03886	-0.829049	14	9	6	29.2	-0.408168	15	9	5	24.8
NADH-ubiquinone oxidoreductase chain 2	MT-ND2	P03891	P03891	-1.25912	10	10	2	36.3	-0.546265	17	11	4	39.2
NADH-ubiquinone oxidoreductase chain 3	MT-ND3	P03897	P03897	-1.37505	5	2	0	15.7	-0.633292	7	2	1	15.7
NADH-ubiquinone oxidoreductase chain 4	MT-ND4	P03905	P03905	-1.51247	9	6	2	20.9	-1.0036	9	9	3	26.6
NADH-ubiquinone oxidoreductase chain 5	MT-ND5	P03915	P03915	-1.27428	13	9	3	26.4	-0.853916	11	9	1	26.7
NADH-ubiquinone oxidoreductase chain 6	MT-ND6	P03923	P03923	-1.29594	2	2	1	14.9	-0.603407	3	1	0	8
Metastasis-associated protein MTA1	MTA1	Q13330;Q13330-3;Q13330-2	Q13330;Q13330-3;Q13330-2	-0.608848	10	8	3	21.7	0.12885	5	4	3	11
Metastasis-associated protein MTA2	MTA2	O94776;O94776-2	O94776;O94776-2	-0.829254	25	19	7	52.5	-0.503756	25	15	4	41.5
Metastasis-associated protein MTA3	MTA3	Q9BTC8-2;Q9BTC8	Q9BTC8-2;Q9BTC8	-0.47682	2	2	1	19.2	0.0513392	2	3	1	20.8
Mitochondrial amidoxime-reducing component 1	MTARC1	Q5VT66;Q5VT66-2;Q5VT66-3;Q969Z3-2;Q969Z3	Q5VT66;Q5VT66-2;Q5VT66-3	3.2734	5	8	5	28.2	1.77369	8	8	8	35.6
Mitochondrial carrier homolog 1	MTCH1	Q9NZJ7;Q9NZJ7-2;Q9NZJ7-3	Q9NZJ7;Q9NZJ7-2	-0.0858948	21	17	4	43.7	0.336173	17	14	5	38.6
Mitochondrial carrier homolog 2	MTCH2	Q9Y6C9	Q9Y6C9	-0.532867	109	29	19	78.5	-0.0453032	88	30	14	77.9
Protein LYRIC	MTDH	Q86UE4	Q86UE4	-0.450696	72	26	18	48.3	0.133828	54	31	9	57.4
Transcription termination factor 3, mitochondrial	MTERF3	Q96E29-3;Q96E29-2;Q96E29	Q96E29-3;Q96E29-2;Q96E29	-0.461144	17	13	8	54.1	0.103845	15	12	5	51
Methionyl-tRNA formyltransferase, mitochondrial	MTFMT	Q96DP5;Q96DP5-2	Q96DP5	-0.327638	7	7	2	22.6	0.103875	10	10	1	32.6
Mitochondrial fission process protein 1	MTFP1	Q9UDX5;Q9UDX5-2	Q9UDX5;Q9UDX5-2	-0.590137	32	16	6	71.7	-0.0404014	26	16	5	69.9
Mitochondrial fission regulator 1	MTFR1	Q15390;Q15390-2	Q15390;Q15390-2	-0.473571	7	7	4	27.6	0.0783352	5	8	3	29.1
Mitochondrial fission regulator 1-like	MTFR1L	Q9H019;Q9H019-3;Q9H019-2	Q9H019;Q9H019-3;Q9H019-2	-0.304986	7	7	1	36.6	0.326715	8	8	0	41.1
Mitochondrial fission regulator 2	MTFR2	Q6P444;Q6P444-2	Q6P444	-0.122507	3	3	2	10.6	-0.0335111	2	3	1	9.6
Mitochondrial ribosome-associated GTPase 1	MTG1	Q9BT17;Q9BT17-2	Q9BT17	-1.2118	12	9	3	41.6	-0.776694	10	9	2	42.2
C-1-tetrahydrofolate synthase, cytoplasmic;Methylenetetrahydrofolate dehydrogenase;Methenyltetrahydrofolate cyclohydrolase;Formyltetrahydrofolate synthetase;C-1-tetrahydrofolate synthase, cytoplasmic, N-terminally processed	MTHFD1	P11586	P11586	-0.315684	6	8	2	12.6	0.381479	6	6	2	9.6
Monofunctional C1-tetrahydrofolate synthase, mitochondrial	MTHFD1L	Q6UB35;Q6UB35-2	Q6UB35	-0.265483	156	67	41	68.8	0.224182	134	64	32	67.8
Bifunctional methylenetetrahydrofolate dehydrogenase/cyclohydrolase, mitochondrial;NAD-dependent methylenetetrahydrofolate dehydrogenase;Methenyltetrahydrofolate cyclohydrolase	MTHFD2	P13995;P13995-2	P13995;P13995-2	-0.247234	60	24	10	68.9	0.186886	45	21	4	65.4
5-formyltetrahydrofolate cyclo-ligase	MTHFS	P49914-2;P49914	P49914-2;P49914	0.332966	6	6	1	49.7	0.711252	6	5	2	40.2
Translation initiation factor IF-2, mitochondrial	MTIF2	P46199	P46199	-0.440361	14	11	6	19.8	0.158123	12	11	3	22
Translation initiation factor IF-3, mitochondrial	MTIF3	Q9H2K0	Q9H2K0	-0.428702	2	2	0	8.3	-0.00100955	3	3	0	21.6
Protein MTO1 homolog, mitochondrial	MTO1	Q9Y2Z2-4;Q9Y2Z2-6;Q9Y2Z2-5;Q9Y2Z2;Q9Y2Z2-2;Q9Y2Z2-3	Q9Y2Z2-4;Q9Y2Z2-6;Q9Y2Z2-5;Q9Y2Z2;Q9Y2Z2-2	-0.560302	11	14	4	28	0.370471	10	11	0	26.4
[truncated: 1,872 more rows]
