# Supplementary material for: TMEM70 and TMEM242 help to assemble the rotor ring of human ATP synthase and interact with assembly factors for complex I
Source: Proc Natl Acad Sci U S A. 2021 Mar 22;118(13):e2100558118. doi: 10.1073/pnas.2100558118 (PMC8020751; doi:10.1073/pnas.2100558118)
Supplement: Supplementary File [file pnas.2100558118.sd14.xlsx]

## Sheet: S14
Supplementary Dataset S14. Peptide data for IF1 obtained in SILAC experiments comparing mitoplasts from HAP1-WT and HAP1-ΔTMEM242 cells
This information was obtained from the MaxQuant evidence file after the processing of SILAC peptide pair data. The peptide data are from digitonin protein extracts of mitoplasts prepared with a 1:1 mixture of HAP1-WT and HAP1-ΔTMEM242 cells. Experiment 1 refers to heavy isotope labelled HAP1-ΔTMEM242 cells mixed with light labelled wild-type cells, and experiment 2 is vice versa. Only peptide dat…
Sequence	Modifications	Missed cleavages (Trypsin)	Missed cleavages (Chymotrypsin)	Proteins	Leading proteins	Gene Names	Protein Names	Experiment	Type	Labeling State	MS/MS m/z	Charge	m/z	Mass	Score	Delta score	Intensity L	Intensity H	Ratio H/L	Inverse Expt 2 Ratio	Log2 Ratio
EQAEEERYFR	Unmodified	1	n/a	Q9UII2-M2;Q9UII2;Q9UII2-3;Q9UII2-2;Q9UII2-M1;Q9UII2-M3	Q9UII2-M2;Q9UII2-M1;Q9UII2-M3	ATP5IF1	ATPase inhibitor, mitochondrial	1	MULTI-MSMS		459.549	3	452.877	1355.61	85.377	77.653	17705000	17772000	0.91536	n/a	-0.127589
EQAEEERYFR	Unmodified	1	n/a	Q9UII2-M2;Q9UII2;Q9UII2-3;Q9UII2-2;Q9UII2-M1;Q9UII2-M3	Q9UII2-M2;Q9UII2-M1;Q9UII2-M3	ATP5IF1	ATPase inhibitor, mitochondrial	1	MULTI-MSMS		678.813	2	678.813	1355.61	81.594	61.808	3976700	3787300	0.86543	n/a	-0.208511
EQAEEERYFR	Unmodified	1	n/a	Q9UII2-M2;Q9UII2;Q9UII2-3;Q9UII2-2;Q9UII2-M1;Q9UII2-M3	Q9UII2-M2;Q9UII2-M1;Q9UII2-M3	ATP5IF1	ATPase inhibitor, mitochondrial	1	MULTI-MSMS		459.549	3	452.877	1355.61	83	53.701	4355000	4255200	0.92135	n/a	-0.118179
FGSDQSENVDRGAGSIR	Unmodified	1	n/a	Q9UII2-M1	Q9UII2-M1	ATP5IF1	ATPase inhibitor, mitochondrial	1	MULTI-MSMS		598.95	3	598.95	1793.83	138.57	138.57	39623000	34002000	0.85792	n/a	-0.221085
FGSDQSENVDRGAGSIR	Unmodified	1	n/a	Q9UII2-M1	Q9UII2-M1	ATP5IF1	ATPase inhibitor, mitochondrial	1	MULTI-MSMS		605.957	3	598.95	1793.83	65.172	65.172	9123000	8200400	0.83709	n/a	-0.256545
FGSDQSENVDRGAGSIR	Unmodified	1	n/a	Q9UII2-M1	Q9UII2-M1	ATP5IF1	ATPase inhibitor, mitochondrial	1	MULTI-MSMS		605.623	3	598.95	1793.83	22.475	20.113	791230	698080	0.86366	n/a	-0.211465
FGSDQSENVDRGAGSIREAGGAF	Unmodified	n/a	1	Q9UII2-M1	Q9UII2-M1	ATP5IF1	ATPase inhibitor, mitochondrial	1	MULTI-MSMS		776.694	3	776.36	2326.06	166.06	166.06	267820000	238940000	0.82661	n/a	-0.274721
FGSDQSENVDRGAGSIREAGGAF	Unmodified	n/a	1	Q9UII2-M1	Q9UII2-M1	ATP5IF1	ATPase inhibitor, mitochondrial	1	MULTI-MSMS		1175.05	2	1164.04	2326.06	50.305	45.128	9939500	6552900	0.74471	n/a	-0.425249
FGSDQSENVDRGAGSIREAGGAF	Unmodified	n/a	1	Q9UII2-M1	Q9UII2-M1	ATP5IF1	ATPase inhibitor, mitochondrial	1	MULTI-MSMS		776.694	3	776.36	2326.06	134.07	134.07	190050000	165770000	0.80639	n/a	-0.31045
FGSDQSENVDRGAGSIREAGGAF	Unmodified	n/a	1	Q9UII2-M1	Q9UII2-M1	ATP5IF1	ATPase inhibitor, mitochondrial	1	MULTI-MSMS		1164.54	2	1164.04	2326.06	66.533	66.533	8523100	7114000	0.81465	n/a	-0.295748
FGSDQSENVDRGAGSIREAGGAF	Unmodified	n/a	1	Q9UII2-M1	Q9UII2-M1	ATP5IF1	ATPase inhibitor, mitochondrial	1	MULTI-MSMS		776.694	3	776.36	2326.06	73.758	73.758	9458700	8802400	0.80271	n/a	-0.317049
FGSDQSENVDRGAGSIREAGGAFGK	Unmodified	2	n/a	Q9UII2-M1	Q9UII2-M1	ATP5IF1	ATPase inhibitor, mitochondrial	1	MULTI-MSMS		635.809	4	628.801	2511.17	22.569	21.33	2725600	2430100	0.82259	n/a	-0.281755
FGSDQSENVDRGAGSIREAGGAFGK	Unmodified	2	n/a	Q9UII2-M1	Q9UII2-M1	ATP5IF1	ATPase inhibitor, mitochondrial	1	MULTI-MSMS		847.41	3	838.065	2511.17	12.314	9.5126	612540	561420	0.69048	n/a	-0.534328
FGSDQSENVDRGAGSIREAGGAFGKREQAEEERYF	Unmodified	n/a	3	Q9UII2-M1	Q9UII2-M1	ATP5IF1	ATPase inhibitor, mitochondrial	1	ISO-MSMS	0	770.963	5	770.762	3848.77	45.685	34.451	3829100	2026900	0.72336	n/a	-0.467214
FGSDQSENVDRGAGSIREAGGAFGKREQAEEERYF	Unmodified	n/a	3	Q9UII2-M1	Q9UII2-M1	ATP5IF1	ATPase inhibitor, mitochondrial	1	ISO-MSMS	0	771.163	5	770.762	3848.77	45.685	24.95	3442200	1256400	0.62993	n/a	-0.666737
GKREQAEEERYF	Unmodified	n/a	1	Q9UII2-M2;Q9UII2;Q9UII2-3;Q9UII2-2;Q9UII2-M1;Q9UII2-M3	Q9UII2-M2;Q9UII2-M1;Q9UII2-M3	ATP5IF1	ATPase inhibitor, mitochondrial	1	MULTI-MSMS		514.583	3	514.583	1540.73	128.36	128.36	136160000	118470000	0.84678	n/a	-0.239941
GKREQAEEERYF	Unmodified	n/a	1	Q9UII2-M2;Q9UII2;Q9UII2-3;Q9UII2-2;Q9UII2-M1;Q9UII2-M3	Q9UII2-M2;Q9UII2-M1;Q9UII2-M3	ATP5IF1	ATPase inhibitor, mitochondrial	1	MULTI-MSMS		771.37	2	771.371	1540.73	138.25	138.25	4901000	3295200	0.84636	n/a	-0.240657
GKREQAEEERYF	Unmodified	n/a	1	Q9UII2-M2;Q9UII2;Q9UII2-3;Q9UII2-2;Q9UII2-M1;Q9UII2-M3	Q9UII2-M2;Q9UII2-M1;Q9UII2-M3	ATP5IF1	ATPase inhibitor, mitochondrial	1	MULTI-MSMS		514.583	3	514.583	1540.73	107.17	107.17	37686000	35643000	0.82969	n/a	-0.269356
GKREQAEEERYF	Unmodified	n/a	1	Q9UII2-M2;Q9UII2;Q9UII2-3;Q9UII2-2;Q9UII2-M1;Q9UII2-M3	Q9UII2-M2;Q9UII2-M1;Q9UII2-M3	ATP5IF1	ATPase inhibitor, mitochondrial	1	MULTI-MSMS		771.371	2	771.371	1540.73	47.261	47.261	1516100	1317200	0.83909	n/a	-0.253103
GKREQAEEERYF	Unmodified	n/a	1	Q9UII2-M2;Q9UII2;Q9UII2-3;Q9UII2-2;Q9UII2-M1;Q9UII2-M3	Q9UII2-M2;Q9UII2-M1;Q9UII2-M3	ATP5IF1	ATPase inhibitor, mitochondrial	1	MULTI-MSMS		514.583	3	514.583	1540.73	81.625	75.965	2967700	2493500	0.81297	n/a	-0.298726
GSDQSENVDRGAGSIR	Unmodified	1	n/a	Q9UII2-M2	Q9UII2-M2	ATP5IF1	ATPase inhibitor, mitochondrial	1	MULTI-MSMS		556.6	3	549.928	1646.76	104.41	104.41	2860500	3114400	0.95941	n/a	-0.0597806
GSDQSENVDRGAGSIR	Unmodified	1	n/a	Q9UII2-M2	Q9UII2-M2	ATP5IF1	ATPase inhibitor, mitochondrial	1	MULTI-MSMS		556.6	3	549.928	1646.76	22.803	22.803	531720	545620	1.0271	n/a	0.0385767
GSDQSENVDRGAGSIREAGGAF	Unmodified	n/a	0	Q9UII2-M2;Q9UII2;Q9UII2-3;Q9UII2-2;Q9UII2-M1	Q9UII2-M2;Q9UII2-M1	ATP5IF1	ATPase inhibitor, mitochondrial	1	MULTI-MSMS		727.337	3	727.337	2178.99	155.86	155.86	746880000	756090000	0.8962	n/a	-0.158107
GSDQSENVDRGAGSIREAGGAF	Unmodified	n/a	0	Q9UII2-M2;Q9UII2;Q9UII2-3;Q9UII2-2;Q9UII2-M1	Q9UII2-M2;Q9UII2-M1	ATP5IF1	ATPase inhibitor, mitochondrial	1	MULTI-MSMS		1091.01	2	1090.5	2178.99	152.34	152.34	45289000	46109000	0.90921	n/a	-0.137315
GSDQSENVDRGAGSIREAGGAF	Unmodified	n/a	0	Q9UII2-M2;Q9UII2;Q9UII2-3;Q9UII2-2;Q9UII2-M1	Q9UII2-M2;Q9UII2-M1	ATP5IF1	ATPase inhibitor, mitochondrial	1	MULTI-MSMS		734.009	3	727.337	2178.99	125.79	114.34	223280000	202750000	0.88355	n/a	-0.178616
GSDQSENVDRGAGSIREAGGAF	Unmodified	n/a	0	Q9UII2-M2;Q9UII2;Q9UII2-3;Q9UII2-2;Q9UII2-M1	Q9UII2-M2;Q9UII2-M1	ATP5IF1	ATPase inhibitor, mitochondrial	1	MULTI-MSMS		1101.01	2	1090.5	2178.99	71.344	54.811	18881000	20140000	0.91217	n/a	-0.132625
GSDQSENVDRGAGSIREAGGAF	Unmodified	n/a	0	Q9UII2-M2;Q9UII2;Q9UII2-3;Q9UII2-2;Q9UII2-M1	Q9UII2-M2;Q9UII2-M1	ATP5IF1	ATPase inhibitor, mitochondrial	1	MULTI-MSMS		734.344	3	727.337	2178.99	49.973	45.071	14171000	14697000	0.87874	n/a	-0.186492
GSDQSENVDRGAGSIREAGGAFGKREQAEEERY	Unmodified	n/a	1	Q9UII2-M2;Q9UII2;Q9UII2-3;Q9UII2-2;Q9UII2-M1	Q9UII2-M2;Q9UII2-M1	ATP5IF1	ATPase inhibitor, mitochondrial	1	ISO-MSMS	1	721.946	5	711.935	3554.64	33.427	28.214	4156400	9235800	1.2054	n/a	0.269512
GSDQSENVDRGAGSIREAGGAFGKREQAEEERYF	Unmodified	n/a	2	Q9UII2-M2;Q9UII2;Q9UII2-3;Q9UII2-2;Q9UII2-M1	Q9UII2-M2;Q9UII2-M1	ATP5IF1	ATPase inhibitor, mitochondrial	1	ISO-MSMS	1	751.159	5	741.348	3701.71	24.829	19.563	6911400	12591000	0.70376	n/a	-0.506845
GSDQSENVDRGAGSIREAGGAFGKREQAEEERYF	Unmodified	n/a	2	Q9UII2-M2;Q9UII2;Q9UII2-3;Q9UII2-2;Q9UII2-M1	Q9UII2-M2;Q9UII2-M1	ATP5IF1	ATPase inhibitor, mitochondrial	1	ISO-MSMS	0	741.75	5	741.348	3701.71	64.914	59.134	12208000	6768400	0.69128	n/a	-0.532658
HHEEEIVHHKK	Unmodified	1	n/a	Q9UII2-M2;Q9UII2;Q9UII2-M1;Q9UII2-M3	Q9UII2-M2;Q9UII2-M1;Q9UII2-M3	ATP5IF1	ATPase inhibitor, mitochondrial	1	MULTI-MSMS		480.256	3	474.913	1421.72	11.533	8.1081	349420	364570	0.87336	n/a	-0.195352
HHEEEIVHHKK	Unmodified	1	n/a	Q9UII2-M2;Q9UII2;Q9UII2-M1;Q9UII2-M3	Q9UII2-M2;Q9UII2-M1;Q9UII2-M3	ATP5IF1	ATPase inhibitor, mitochondrial	1	MULTI-MSMS		480.256	3	474.913	1421.72	66.595	29.168	1196100	1141300	0.88865	n/a	-0.170313
HHEEEIVHHKK	Unmodified	1	n/a	Q9UII2-M2;Q9UII2;Q9UII2-M1;Q9UII2-M3	Q9UII2-M2;Q9UII2-M1;Q9UII2-M3	ATP5IF1	ATPase inhibitor, mitochondrial	1	MULTI-MSMS		480.256	3	474.913	1421.72	64.82	29.345	1181200	1023500	0.88299	n/a	-0.179531
HHEEEIVHHKK	Unmodified	1	n/a	Q9UII2-M2;Q9UII2;Q9UII2-M1;Q9UII2-M3	Q9UII2-M2;Q9UII2-M1;Q9UII2-M3	ATP5IF1	ATPase inhibitor, mitochondrial	1	ISO-MSMS	0	474.913	3	474.913	1421.72	24.853	7.9611	650370	545100	0.88065	n/a	-0.183359
HHEEEIVHHKK	Unmodified	1	n/a	Q9UII2-M2;Q9UII2;Q9UII2-M1;Q9UII2-M3	Q9UII2-M2;Q9UII2-M1;Q9UII2-M3	ATP5IF1	ATPase inhibitor, mitochondrial	1	MULTI-MSMS		474.913	3	474.913	1421.72	15.89	6.9354	373440	339190	0.86018	n/a	-0.21729
REQAEEERYFR	Unmodified	2	n/a	Q9UII2-M2;Q9UII2;Q9UII2-3;Q9UII2-2;Q9UII2-M1;Q9UII2-M3	Q9UII2-M2;Q9UII2-M1;Q9UII2-M3	ATP5IF1	ATPase inhibitor, mitochondrial	1	MULTI-MSMS		514.919	3	504.911	1511.71	29.341	20.386	536700	577370	0.78814	n/a	-0.343476
SDQSENVDRGAGSIREAGGAF	Unmodified	n/a	0	Q9UII2-M3	Q9UII2-M3	ATP5IF1	ATPase inhibitor, mitochondrial	1	MULTI-MSMS		708.33	3	708.33	2121.97	81.807	81.807	37601000	31768000	0.84269	n/a	-0.246926
SDQSENVDRGAGSIREAGGAF	Unmodified	n/a	0	Q9UII2-M3	Q9UII2-M3	ATP5IF1	ATPase inhibitor, mitochondrial	1	MULTI-MSMS		1062.49	2	1061.99	2121.97	46.481	43.614	2519400	1750500	0.72911	n/a	-0.455792
SDQSENVDRGAGSIREAGGAF	Unmodified	n/a	0	Q9UII2-M3	Q9UII2-M3	ATP5IF1	ATPase inhibitor, mitochondrial	1	MULTI-MSMS		708.33	3	708.33	2121.97	59.574	59.574	13321000	13565000	0.8493	n/a	-0.235654
SDQSENVDRGAGSIREAGGAF	Unmodified	n/a	0	Q9UII2-M3	Q9UII2-M3	ATP5IF1	ATPase inhibitor, mitochondrial	1	MULTI-MSMS		708.665	3	708.33	2121.97	28.505	28.505	912750	1053700	0.83959	n/a	-0.252243
EQAEEERYFR	Unmodified	1	n/a	Q9UII2-M2;Q9UII2;Q9UII2-3;Q9UII2-2;Q9UII2-M1;Q9UII2-M3	Q9UII2-M2;Q9UII2-M1;Q9UII2-M3	ATP5IF1	ATPase inhibitor, mitochondrial	2	MULTI-MSMS		452.877	3	452.877	1355.61	58.37	50.646	4141800	4604600	0.82243	1.21591	0.282035
EQAEEERYFR	Unmodified	1	n/a	Q9UII2-M2;Q9UII2;Q9UII2-3;Q9UII2-2;Q9UII2-M1;Q9UII2-M3	Q9UII2-M2;Q9UII2-M1;Q9UII2-M3	ATP5IF1	ATPase inhibitor, mitochondrial	2	MULTI-MSMS		452.878	3	452.877	1355.61	67.334	57.282	3246700	2708800	0.75743	1.32025	0.400816
FGSDQSENVDRGAGSIR	Unmodified	1	n/a	Q9UII2-M1	Q9UII2-M1	ATP5IF1	ATPase inhibitor, mitochondrial	2	MULTI-MSMS		598.951	3	598.95	1793.83	114.59	114.59	5465800	4286600	0.80307	1.24522	0.316402
FGSDQSENVDRGAGSIR	Unmodified	1	n/a	Q9UII2-M1	Q9UII2-M1	ATP5IF1	ATPase inhibitor, mitochondrial	2	MULTI-MSMS		599.284	3	598.95	1793.83	32.995	32.995	9197900	7783700	0.81215	1.2313	0.300182
FGSDQSENVDRGAGSIREAGGAF	Unmodified	n/a	1	Q9UII2-M1	Q9UII2-M1	ATP5IF1	ATPase inhibitor, mitochondrial	2	MULTI-MSMS		776.694	3	776.36	2326.06	166.06	166.06	415680000	342170000	0.78241	1.2781	0.354003
FGSDQSENVDRGAGSIREAGGAF	Unmodified	n/a	1	Q9UII2-M1	Q9UII2-M1	ATP5IF1	ATPase inhibitor, mitochondrial	2	MULTI-MSMS		1164.54	2	1164.04	2326.06	103.39	96.257	12252000	8369700	0.74585	1.34075	0.423043
FGSDQSENVDRGAGSIREAGGAF	Unmodified	n/a	1	Q9UII2-M1	Q9UII2-M1	ATP5IF1	ATPase inhibitor, mitochondrial	2	MULTI-MSMS		776.694	3	776.36	2326.06	174.2	174.2	65129000	48466000	0.75752	1.3201	0.400644
FGSDQSENVDRGAGSIREAGGAF	Unmodified	n/a	1	Q9UII2-M1	Q9UII2-M1	ATP5IF1	ATPase inhibitor, mitochondrial	2	MULTI-MSMS		1164.54	2	1164.04	2326.06	31.389	23.085	1148000	888680	0.68053	1.46944	0.555269
FGSDQSENVDRGAGSIREAGGAF	Unmodified	n/a	1	Q9UII2-M1	Q9UII2-M1	ATP5IF1	ATPase inhibitor, mitochondrial	2	MULTI-MSMS		783.033	3	776.36	2326.06	22.636	22.636	1243500	1129900	0.76113	1.31384	0.393785
FGSDQSENVDRGAGSIREAGGAFGK	Unmodified	2	n/a	Q9UII2-M1	Q9UII2-M1	ATP5IF1	ATPase inhibitor, mitochondrial	2	MULTI-MSMS		636.059	4	628.801	2511.17	52.061	49.375	3567700	2716200	0.79026	1.26541	0.339601
FGSDQSENVDRGAGSIREAGGAFGKREQAEEERY	Unmodified	n/a	2	Q9UII2-M1	Q9UII2-M1	ATP5IF1	ATPase inhibitor, mitochondrial	2	ISO-MSMS	0	741.951	5	741.348	3701.71	22.579	11.452	616860	404360	0.68902	1.45134	0.537382
FGSDQSENVDRGAGSIREAGGAFGKREQAEEERYF	Unmodified	n/a	3	Q9UII2-M1	Q9UII2-M1	ATP5IF1	ATPase inhibitor, mitochondrial	2	ISO-MSMS	0	771.163	5	770.762	3848.77	57.78	50.405	7130100	3266000	0.63843	1.56634	0.6474
GKREQAEEERYF	Unmodified	n/a	1	Q9UII2-M2;Q9UII2;Q9UII2-3;Q9UII2-2;Q9UII2-M1;Q9UII2-M3	Q9UII2-M2;Q9UII2-M1;Q9UII2-M3	ATP5IF1	ATPase inhibitor, mitochondrial	2	MULTI-MSMS		514.583	3	514.583	1540.73	127.56	127.56	183410000	140780000	0.72349	1.38219	0.466955
GKREQAEEERYF	Unmodified	n/a	1	Q9UII2-M2;Q9UII2;Q9UII2-3;Q9UII2-2;Q9UII2-M1;Q9UII2-M3	Q9UII2-M2;Q9UII2-M1;Q9UII2-M3	ATP5IF1	ATPase inhibitor, mitochondrial	2	MULTI-MSMS		771.371	2	771.371	1540.73	169.58	169.58	6472700	5724500	0.70334	1.42179	0.507706
GKREQAEEERYF	Unmodified	n/a	1	Q9UII2-M2;Q9UII2;Q9UII2-3;Q9UII2-2;Q9UII2-M1;Q9UII2-M3	Q9UII2-M2;Q9UII2-M1;Q9UII2-M3	ATP5IF1	ATPase inhibitor, mitochondrial	2	MULTI-MSMS		514.583	3	514.583	1540.73	149.41	142.24	19269000	13384000	0.72058	1.38777	0.472769
GSDQSENVDRGAGSIR	Unmodified	1	n/a	Q9UII2-M2	Q9UII2-M2	ATP5IF1	ATPase inhibitor, mitochondrial	2	MULTI-MSMS		550.262	3	549.928	1646.76	17.917	17.917	700410	533020	0.85328	1.17195	0.228909
GSDQSENVDRGAGSIR	Unmodified	1	n/a	Q9UII2-M2	Q9UII2-M2	ATP5IF1	ATPase inhibitor, mitochondrial	2	MULTI-MSMS		549.928	3	549.928	1646.76	26.435	26.435	622130	407630	0.88667	1.12782	0.173531
GSDQSENVDRGAGSIREAGGAF	Unmodified	n/a	0	Q9UII2-M2;Q9UII2;Q9UII2-3;Q9UII2-2;Q9UII2-M1	Q9UII2-M2;Q9UII2-M1	ATP5IF1	ATPase inhibitor, mitochondrial	2	ISO-MSMS	0	727.67	3	727.337	2178.99	29.842	24.633	3884100	1839900	0.53092	1.88352	0.913434
GSDQSENVDRGAGSIREAGGAF	Unmodified	n/a	0	Q9UII2-M2;Q9UII2;Q9UII2-3;Q9UII2-2;Q9UII2-M1	Q9UII2-M2;Q9UII2-M1	ATP5IF1	ATPase inhibitor, mitochondrial	2	MULTI-MSMS		727.672	3	727.337	2178.99	131.09	124.21	700610000	533290000	0.75662	1.32167	0.402359
GSDQSENVDRGAGSIREAGGAF	Unmodified	n/a	0	Q9UII2-M2;Q9UII2;Q9UII2-3;Q9UII2-2;Q9UII2-M1	Q9UII2-M2;Q9UII2-M1	ATP5IF1	ATPase inhibitor, mitochondrial	2	MULTI-MSMS		1101.01	2	1090.5	2178.99	76.588	76.588	34210000	27303000	0.76573	1.30594	0.385092
GSDQSENVDRGAGSIREAGGAF	Unmodified	n/a	0	Q9UII2-M2;Q9UII2;Q9UII2-3;Q9UII2-2;Q9UII2-M1	Q9UII2-M2;Q9UII2-M1	ATP5IF1	ATPase inhibitor, mitochondrial	2	MULTI-MSMS		727.337	3	727.337	2178.99	20.439	16.778	1885600	829400	0.50628	1.97519	0.981993
GSDQSENVDRGAGSIREAGGAF	Unmodified	n/a	0	Q9UII2-M2;Q9UII2;Q9UII2-3;Q9UII2-2;Q9UII2-M1	Q9UII2-M2;Q9UII2-M1	ATP5IF1	ATPase inhibitor, mitochondrial	2	MULTI-MSMS		727.671	3	727.337	2178.99	117.48	110.38	96346000	71840000	0.70775	1.41293	0.498688
GSDQSENVDRGAGSIREAGGAF	Unmodified	n/a	0	Q9UII2-M2;Q9UII2;Q9UII2-3;Q9UII2-2;Q9UII2-M1	Q9UII2-M2;Q9UII2-M1	ATP5IF1	ATPase inhibitor, mitochondrial	2	MULTI-MSMS		734.009	3	727.337	2178.99	39.385	34.068	2554500	1626400	0.74385	1.34436	0.426916
GSDQSENVDRGAGSIREAGGAFGK	Unmodified	2	n/a	Q9UII2-M2	Q9UII2-M2	ATP5IF1	ATPase inhibitor, mitochondrial	2	MULTI-MSMS		599.293	4	592.034	2364.11	19.324	16.133	4499400	4123500	0.67707	1.47695	0.562623
GSDQSENVDRGAGSIREAGGAFGK	Unmodified	2	n/a	Q9UII2-M2	Q9UII2-M2	ATP5IF1	ATPase inhibitor, mitochondrial	2	MULTI-MSMS		789.378	3	789.042	2364.11	12.196	9.2304	1220500	1437000	0.64012	1.56221	0.643586
GSDQSENVDRGAGSIREAGGAFGKREQAEEERY	Unmodified	n/a	1	Q9UII2-M2;Q9UII2;Q9UII2-3;Q9UII2-2;Q9UII2-M1	Q9UII2-M2;Q9UII2-M1	ATP5IF1	ATPase inhibitor, mitochondrial	2	ISO-MSMS	0	712.135	5	711.935	3554.64	50.492	42.727	10442000	3234200	0.46565	2.14754	1.10268
GSDQSENVDRGAGSIREAGGAFGKREQAEEERYF	Unmodified	n/a	2	Q9UII2-M2;Q9UII2;Q9UII2-3;Q9UII2-2;Q9UII2-M1	Q9UII2-M2;Q9UII2-M1	ATP5IF1	ATPase inhibitor, mitochondrial	2	ISO-MSMS	0	741.752	5	741.348	3701.71	44.916	35.927	16103000	9469300	0.56506	1.76972	0.823524
HHEEEIVHHKK	Unmodified	1	n/a	Q9UII2-M2;Q9UII2;Q9UII2-M1;Q9UII2-M3	Q9UII2-M2;Q9UII2-M1;Q9UII2-M3	ATP5IF1	ATPase inhibitor, mitochondrial	2	ISO-MSMS	0	474.913	3	474.913	1421.72	24.853	8.9638	477380	434060	0.776	1.28866	0.365871
HHEEEIVHHKK	Unmodified	1	n/a	Q9UII2-M2;Q9UII2;Q9UII2-M1;Q9UII2-M3	Q9UII2-M2;Q9UII2-M1;Q9UII2-M3	ATP5IF1	ATPase inhibitor, mitochondrial	2	MULTI-MSMS		474.913	3	474.913	1421.72	23.851	14.897	596630	465670	0.73734	1.35623	0.439598
SDQSENVDRGAGSIREAGGAF	Unmodified	n/a	0	Q9UII2-M3	Q9UII2-M3	ATP5IF1	ATPase inhibitor, mitochondrial	2	MULTI-MSMS		708.33	3	708.33	2121.97	112.44	112.44	41241000	34515000	0.7883	1.26855	0.343183
SDQSENVDRGAGSIREAGGAF	Unmodified	n/a	0	Q9UII2-M3	Q9UII2-M3	ATP5IF1	ATPase inhibitor, mitochondrial	2	MULTI-MSMS		708.331	3	708.33	2121.97	55.763	55.763	5310700	4259200	0.76775	1.30251	0.381291
