# Supplementary material for: TMEM70 and TMEM242 help to assemble the rotor ring of human ATP synthase and interact with assembly factors for complex I
Source: Proc Natl Acad Sci U S A. 2021 Mar 22;118(13):e2100558118. doi: 10.1073/pnas.2100558118 (PMC8020751; doi:10.1073/pnas.2100558118)
Supplement: Supplementary File [file pnas.2100558118.sd15.xlsx]

## Sheet: S15
Supplementary Dataset S15. Peptide data for Rieske subunit and subunit 11 of cytochrome bc1 obtained in SILAC experiments comparing mitoplasts from HAP1-WT and HAP1-ΔTMEM242 cells
This information was obtained from the MaxQuant evidence file after the processing of SILAC peptide pair data. The peptide data are from digitonin protein extracts of mitoplasts prepared with a 1:1 mixture of HAP1-WT and HAP1-ΔTMEM242 cells. Experiment 1 refers to heavy isotope labelled HAP1-ΔTMEM242 cells mixed with light labelled HAP1-WT cells, and experiment 2 is vice versa. Only peptide data …
Sequence	Modifications	Missed cleavages (Trypsin/P)	Missed cleavages (Chymotrypsin)	Proteins	Leading proteins	Gene Names	Protein Names	Experiment	Type	Labeling State	MS/MS m/z	Charge	m/z	Mass	Score	Delta score	Intensity L	Intensity H	Ratio H/L	Inverse Expt 2 Ratio	Log2 Ratio
DASGRIRLGPAPLNLEVPTYEFTSDDMVIVG	Unmodified	n/a	2	P47985	P47985	UQCRFS1	Cytochrome b-c1 complex subunit Rieske, mitochondrial	1	MULTI-MSMS		1112.23	3	1111.57	3331.68	88.518	77.907	13563000	6305200	0.44694	n/a	-1.16185
EIEQEAAVELSQLR	Unmodified	0	n/a	P47985	P47985	UQCRFS1	Cytochrome b-c1 complex subunit Rieske, mitochondrial	1	MULTI-MSMS		538.949	3	538.949	1613.83	126.56	126.56	84809000	23217000	0.4144	n/a	-1.2709
EIEQEAAVELSQLR	Unmodified	0	n/a	P47985	P47985	UQCRFS1	Cytochrome b-c1 complex subunit Rieske, mitochondrial	1	MULTI-MSMS		538.95	3	538.949	1613.83	97.297	97.297	114150000	60771000	0.46281	n/a	-1.11151
EIEQEAAVELSQLR	Unmodified	0	n/a	P47985	P47985	UQCRFS1	Cytochrome b-c1 complex subunit Rieske, mitochondrial	1	ISO-MSMS	1	813.426	2	807.92	1613.83	196.24	172.92	127900000	66867000	0.48466	n/a	-1.04496
EIEQEAAVELSQLR	Unmodified	0	n/a	P47985	P47985	UQCRFS1	Cytochrome b-c1 complex subunit Rieske, mitochondrial	1	ISO-MSMS	0	807.919	2	807.92	1613.83	188.96	104.75	10439000	5653600	0.49695	n/a	-1.00883
EIEQEAAVELSQLR	Unmodified	0	n/a	P47985	P47985	UQCRFS1	Cytochrome b-c1 complex subunit Rieske, mitochondrial	1	ISO-MSMS	0	807.921	2	807.92	1613.83	169.65	122.05	87254000	76567000	0.54761	n/a	-0.868779
EIEQEAAVELSQLR	Unmodified	0	n/a	P47985	P47985	UQCRFS1	Cytochrome b-c1 complex subunit Rieske, mitochondrial	1	ISO-MSMS	0	539.284	3	538.949	1613.83	98.582	87.948	11747000	9476300	0.60317	n/a	-0.729363
EIEQEAAVELSQLRDPQHDLDR	Unmodified	1	n/a	P47985	P47985	UQCRFS1	Cytochrome b-c1 complex subunit Rieske, mitochondrial	1	MULTI-MSMS		864.428	3	864.428	2590.26	116.48	112.5	10914000	5548900	0.37874	n/a	-1.40072
EIEQEAAVELSQLRDPQHDLDR	Unmodified	1	n/a	P47985	P47985	UQCRFS1	Cytochrome b-c1 complex subunit Rieske, mitochondrial	1	MULTI-MSMS		864.762	3	864.428	2590.26	191.65	191.65	99353000	47503000	0.40941	n/a	-1.28838
EIEQEAAVELSQLRDPQHDLDR	Unmodified	1	n/a	P47985	P47985	UQCRFS1	Cytochrome b-c1 complex subunit Rieske, mitochondrial	1	MULTI-MSMS		648.824	4	648.573	2590.26	102.48	102.48	34680000	18892000	0.43164	n/a	-1.2121
EIEQEAAVELSQLRDPQHDLDR	Unmodified	1	n/a	P47985	P47985	UQCRFS1	Cytochrome b-c1 complex subunit Rieske, mitochondrial	1	MULTI-MSMS		653.828	4	648.573	2590.26	138.22	134.32	332250000	154950000	0.43335	n/a	-1.2064
EIEQEAAVELSQLRDPQHDLDR	Unmodified	1	n/a	P47985	P47985	UQCRFS1	Cytochrome b-c1 complex subunit Rieske, mitochondrial	1	MULTI-MSMS		648.824	4	648.573	2590.26	109.85	105.78	352810000	160800000	0.43717	n/a	-1.19373
EIEQEAAVELSQLRDPQHDLDR	Unmodified	1	n/a	P47985	P47985	UQCRFS1	Cytochrome b-c1 complex subunit Rieske, mitochondrial	1	MULTI-MSMS		648.824	4	648.573	2590.26	64.87	60.889	7553400	3688300	0.45924	n/a	-1.12268
EIEQEAAVELSQLRDPQHDLDR	Unmodified	1	n/a	P47985	P47985	UQCRFS1	Cytochrome b-c1 complex subunit Rieske, mitochondrial	1	ISO-MSMS	0	864.762	3	864.428	2590.26	200.1	176.37	94664000	48249000	0.54715	n/a	-0.869992
KGFSYLVTGVTTVGVAYAAK	Unmodified	1	n/a	P47985;P0C7P4	P47985	UQCRFS1;UQCRFS1P1	Cytochrome b-c1 complex subunit Rieske, mitochondrial;Putative cytochrome b-c1 complex subunit Rieske-like protein 1	1	MULTI-MSMS		678.042	3	678.042	2031.1	83.213	79.493	14398000	6916900	0.37197	n/a	-1.42674
KGFSYLVTGVTTVGVAYAAK	Unmodified	1	n/a	P47985;P0C7P4	P47985	UQCRFS1;UQCRFS1P1	Cytochrome b-c1 complex subunit Rieske, mitochondrial;Putative cytochrome b-c1 complex subunit Rieske-like protein 1	1	MULTI-MSMS		678.376	3	678.042	2031.1	83.063	79.569	8901600	5414500	0.50523	n/a	-0.984988
KGFSYLVTGVTTVGVAYAAK	Unmodified	1	n/a	P47985;P0C7P4	P47985	UQCRFS1;UQCRFS1P1	Cytochrome b-c1 complex subunit Rieske, mitochondrial;Putative cytochrome b-c1 complex subunit Rieske-like protein 1	1	ISO-MSMS	1	683.384	3	678.042	2031.1	55.206	39.264	3018600	3104700	0.52305	n/a	-0.934979
NAVTQFVSSMSASADVLALAK	Oxidation (M)	0	n/a	P47985;P0C7P4	P47985	UQCRFS1;UQCRFS1P1	Cytochrome b-c1 complex subunit Rieske, mitochondrial;Putative cytochrome b-c1 complex subunit Rieske-like protein 1	1	MULTI-MSMS		1064.04	2	1063.54	2125.07	173.71	164.43	20980000	6898400	0.37541	n/a	-1.41346
NAVTQFVSSMSASADVLALAK	Unmodified	0	n/a	P47985;P0C7P4	P47985	UQCRFS1;UQCRFS1P1	Cytochrome b-c1 complex subunit Rieske, mitochondrial;Putative cytochrome b-c1 complex subunit Rieske-like protein 1	1	MULTI-MSMS		704.367	3	704.033	2109.08	59.469	56.325	3324500	2082300	0.41002	n/a	-1.28623
NAVTQFVSSMSASADVLALAK	Oxidation (M)	0	n/a	P47985;P0C7P4	P47985	UQCRFS1;UQCRFS1P1	Cytochrome b-c1 complex subunit Rieske, mitochondrial;Putative cytochrome b-c1 complex subunit Rieske-like protein 1	1	MULTI-MSMS		1068.06	2	1063.54	2125.07	196.18	189.27	22323000	10325000	0.41372	n/a	-1.27327
NAVTQFVSSMSASADVLALAK	Oxidation (M)	0	n/a	P47985;P0C7P4	P47985	UQCRFS1;UQCRFS1P1	Cytochrome b-c1 complex subunit Rieske, mitochondrial;Putative cytochrome b-c1 complex subunit Rieske-like protein 1	1	MULTI-MSMS		712.369	3	709.365	2125.07	117.37	117.37	39294000	16322000	0.42935	n/a	-1.21977
NAVTQFVSSMSASADVLALAK	Oxidation (M)	0	n/a	P47985;P0C7P4	P47985	UQCRFS1;UQCRFS1P1	Cytochrome b-c1 complex subunit Rieske, mitochondrial;Putative cytochrome b-c1 complex subunit Rieske-like protein 1	1	ISO-MSMS	1	712.705	3	709.365	2125.07	126.26	115.48	41535000	20381000	0.44177	n/a	-1.17863
NAVTQFVSSMSASADVLALAK	Unmodified	0	n/a	P47985;P0C7P4	P47985	UQCRFS1;UQCRFS1P1	Cytochrome b-c1 complex subunit Rieske, mitochondrial;Putative cytochrome b-c1 complex subunit Rieske-like protein 1	1	MULTI-MSMS		704.366	3	704.033	2109.08	116.65	116.65	20529000	9699700	0.46166	n/a	-1.1151
NAVTQFVSSMSASADVLALAK	Unmodified	0	n/a	P47985;P0C7P4	P47985	UQCRFS1;UQCRFS1P1	Cytochrome b-c1 complex subunit Rieske, mitochondrial;Putative cytochrome b-c1 complex subunit Rieske-like protein 1	1	MULTI-MSMS		704.368	3	704.033	2109.08	151.96	148.82	172610000	93215000	0.47655	n/a	-1.0693
NAVTQFVSSMSASADVLALAK	Unmodified	0	n/a	P47985;P0C7P4	P47985	UQCRFS1;UQCRFS1P1	Cytochrome b-c1 complex subunit Rieske, mitochondrial;Putative cytochrome b-c1 complex subunit Rieske-like protein 1	1	MULTI-MSMS		1056.05	2	1055.55	2109.08	190.87	190.87	11749000	6894800	0.47705	n/a	-1.06779
NAVTQFVSSMSASADVLALAK	Unmodified	0	n/a	P47985;P0C7P4	P47985	UQCRFS1;UQCRFS1P1	Cytochrome b-c1 complex subunit Rieske, mitochondrial;Putative cytochrome b-c1 complex subunit Rieske-like protein 1	1	MULTI-MSMS		1056.05	2	1055.55	2109.08	272.97	272.97	86718000	47928000	0.48638	n/a	-1.03984
NAVTQFVSSMSASADVLALAK	Unmodified	0	n/a	P47985;P0C7P4	P47985	UQCRFS1;UQCRFS1P1	Cytochrome b-c1 complex subunit Rieske, mitochondrial;Putative cytochrome b-c1 complex subunit Rieske-like protein 1	1	MULTI-MSMS		704.368	3	704.033	2109.08	134.32	131.17	155770000	81156000	0.48767	n/a	-1.03602
NAVTQFVSSMSASADVLALAK	Unmodified	0	n/a	P47985;P0C7P4	P47985	UQCRFS1;UQCRFS1P1	Cytochrome b-c1 complex subunit Rieske, mitochondrial;Putative cytochrome b-c1 complex subunit Rieske-like protein 1	1	MULTI-MSMS		1056.05	2	1055.55	2109.08	256.52	256.52	104060000	54959000	0.5024	n/a	-0.993092
NAVTQFVSSMSASADVLALAK	Oxidation (M)	0	n/a	P47985;P0C7P4	P47985	UQCRFS1;UQCRFS1P1	Cytochrome b-c1 complex subunit Rieske, mitochondrial;Putative cytochrome b-c1 complex subunit Rieske-like protein 1	1	ISO-MSMS	0	1064.05	2	1063.54	2125.07	167.37	148.13	3568100	1073100	0.54903	n/a	-0.865043
NAVTQFVSSMSASADVLALAK	Unmodified	0	n/a	P47985;P0C7P4	P47985	UQCRFS1;UQCRFS1P1	Cytochrome b-c1 complex subunit Rieske, mitochondrial;Putative cytochrome b-c1 complex subunit Rieske-like protein 1	1	MULTI-MSMS		707.04	3	704.033	2109.08	108.71	108.71	17098000	10351000	0.57162	n/a	-0.806872
RLEVLDSTK	Unmodified	1	n/a	P47985;P0C7P4	P47985	UQCRFS1;UQCRFS1P1	Cytochrome b-c1 complex subunit Rieske, mitochondrial;Putative cytochrome b-c1 complex subunit Rieske-like protein 1	1	MULTI-MSMS		530.804	2	530.803	1059.59	69.825	26.578	970430	533730	0.45507	n/a	-1.13584
RLEVLDSTK	Unmodified	1	n/a	P47985;P0C7P4	P47985	UQCRFS1;UQCRFS1P1	Cytochrome b-c1 complex subunit Rieske, mitochondrial;Putative cytochrome b-c1 complex subunit Rieske-like protein 1	1	MULTI-MSMS		530.804	2	530.803	1059.59	108.98	45.498	1269700	694440	0.46104	n/a	-1.11704
RRLEVLDSTKSSRESSEARKGF	Unmodified	n/a	0	P47985	P47985	UQCRFS1	Cytochrome b-c1 complex subunit Rieske, mitochondrial	1	ISO-MSMS	0	635.59	4	635.34	2537.33	73.294	66.789	19539000	9857500	0.38993	n/a	-1.35871
RRLEVLDSTKSSRESSEARKGF	Unmodified	n/a	0	P47985	P47985	UQCRFS1	Cytochrome b-c1 complex subunit Rieske, mitochondrial	1	ISO-MSMS	0	508.674	5	508.473	2537.33	51.029	44.525	32275000	16951000	0.42625	n/a	-1.23023
RRLEVLDSTKSSRESSEARKGF	Unmodified	n/a	0	P47985	P47985	UQCRFS1	Cytochrome b-c1 complex subunit Rieske, mitochondrial	1	ISO-MSMS	1	649.606	4	635.34	2537.33	46.178	31.235	17605000	10965000	0.43384	n/a	-1.20477
RRLEVLDSTKSSRESSEARKGF	Unmodified	n/a	0	P47985	P47985	UQCRFS1	Cytochrome b-c1 complex subunit Rieske, mitochondrial	1	ISO-MSMS	0	424.063	6	423.896	2537.33	35.174	27.64	14577000	8561600	0.44948	n/a	-1.15367
SHTDIKVPDFSEY	Unmodified	n/a	1	P47985;P0C7P4	P47985	UQCRFS1;UQCRFS1P1	Cytochrome b-c1 complex subunit Rieske, mitochondrial;Putative cytochrome b-c1 complex subunit Rieske-like protein 1	1	MULTI-MSMS		769.863	2	769.362	1536.71	135.99	101.42	105240000	47344000	0.43198	n/a	-1.21096
SHTDIKVPDFSEY	Unmodified	n/a	1	P47985;P0C7P4	P47985	UQCRFS1;UQCRFS1P1	Cytochrome b-c1 complex subunit Rieske, mitochondrial;Putative cytochrome b-c1 complex subunit Rieske-like protein 1	1	MULTI-MSMS		513.244	3	513.244	1536.71	65.842	58.96	204460000	98401000	0.44918	n/a	-1.15463
SHTDIKVPDFSEY	Unmodified	n/a	1	P47985;P0C7P4	P47985	UQCRFS1;UQCRFS1P1	Cytochrome b-c1 complex subunit Rieske, mitochondrial;Putative cytochrome b-c1 complex subunit Rieske-like protein 1	1	MULTI-MSMS		769.864	2	769.362	1536.71	101.66	83.291	13128000	6818000	0.48034	n/a	-1.05787
SHTDIKVPDFSEY	Unmodified	n/a	1	P47985;P0C7P4	P47985	UQCRFS1;UQCRFS1P1	Cytochrome b-c1 complex subunit Rieske, mitochondrial;Putative cytochrome b-c1 complex subunit Rieske-like protein 1	1	MULTI-MSMS		513.244	3	513.244	1536.71	71.085	64.504	31995000	17317000	0.49034	n/a	-1.02815
VPDFSEYR	Unmodified	0	n/a	P47985;P0C7P4	P47985	UQCRFS1;UQCRFS1P1	Cytochrome b-c1 complex subunit Rieske, mitochondrial;Putative cytochrome b-c1 complex subunit Rieske-like protein 1	1	MULTI-MSMS		511.745	2	506.74	1011.47	71.501	60.628	127060000	57904000	0.45829	n/a	-1.12567
VPDFSEYR	Unmodified	0	n/a	P47985;P0C7P4	P47985	UQCRFS1;UQCRFS1P1	Cytochrome b-c1 complex subunit Rieske, mitochondrial;Putative cytochrome b-c1 complex subunit Rieske-like protein 1	1	MULTI-MSMS		511.745	2	506.74	1011.47	73.248	61.343	150240000	67474000	0.46521	n/a	-1.10405
VPDFSEYR	Unmodified	0	n/a	P47985;P0C7P4	P47985	UQCRFS1;UQCRFS1P1	Cytochrome b-c1 complex subunit Rieske, mitochondrial;Putative cytochrome b-c1 complex subunit Rieske-like protein 1	1	ISO-MSMS	0	506.741	2	506.74	1011.47	126.67	105.37	12908000	9153300	0.51257	n/a	-0.964179
VPDFSEYR	Unmodified	0	n/a	P47985;P0C7P4	P47985	UQCRFS1;UQCRFS1P1	Cytochrome b-c1 complex subunit Rieske, mitochondrial;Putative cytochrome b-c1 complex subunit Rieske-like protein 1	1	ISO-MSMS	0	506.741	2	506.74	1011.47	41.631	32.709	2975300	4104000	1.5831	n/a	0.662752
VPDFSEYRR	Unmodified	1	n/a	P47985;P0C7P4	P47985	UQCRFS1;UQCRFS1P1	Cytochrome b-c1 complex subunit Rieske, mitochondrial;Putative cytochrome b-c1 complex subunit Rieske-like protein 1	1	MULTI-MSMS		585.292	2	584.791	1167.57	44.117	44.117	3096800	2474900	0.6176	n/a	-0.695255
VPDFSEYRR	Unmodified	1	n/a	P47985;P0C7P4	P47985	UQCRFS1;UQCRFS1P1	Cytochrome b-c1 complex subunit Rieske, mitochondrial;Putative cytochrome b-c1 complex subunit Rieske-like protein 1	1	MULTI-MSMS		584.79	2	584.791	1167.57	51.854	42.267	3435700	5969500	1.2689	n/a	0.343578
GVAGALRPLVQATVPATPEQPVLDLK	Unmodified	1	n/a	P47985;P0C7P4	P47985	UQCRFS1;UQCRFS1P1	Cytochrome b-c1 complex subunit 11;Putative cytochrome b-c1 complex subunit Rieske-like protein 1	1	MULTI-MSMS		881.176	3	880.841	2639.5	100.62	100.61	153740000	55376000	0.35655	n/a	-1.48782
GVAGALRPLVQATVPATPEQPVLDLK	Unmodified	1	n/a	P47985;P0C7P4	P47985	UQCRFS1;UQCRFS1P1	Cytochrome b-c1 complex subunit 11;Putative cytochrome b-c1 complex subunit Rieske-like protein 1	1	MULTI-MSMS		661.134	4	660.883	2639.5	106.23	106.23	7657000	2751600	0.35724	n/a	-1.48503
GVAGALRPLVQATVPATPEQPVLDLK	Unmodified	1	n/a	P47985;P0C7P4	P47985	UQCRFS1;UQCRFS1P1	Cytochrome b-c1 complex subunit 11;Putative cytochrome b-c1 complex subunit Rieske-like protein 1	1	MULTI-MSMS		881.176	3	880.841	2639.5	110.6	110.58	40216000	13734000	0.3482	n/a	-1.52201
GVAGALRPLVQATVPATPEQPVLDLK	Unmodified	1	n/a	P47985;P0C7P4	P47985	UQCRFS1;UQCRFS1P1	Cytochrome b-c1 complex subunit 11;Putative cytochrome b-c1 complex subunit Rieske-like protein 1	1	MULTI-MSMS		661.134	4	660.883	2639.5	17.794	16.875	2018000	648280	0.3633	n/a	-1.46077
SGPFAPVLSATSR	Unmodified	0	n/a	P47985;P0C7P4	P47985	UQCRFS1;UQCRFS1P1	Cytochrome b-c1 complex subunit 11;Putative cytochrome b-c1 complex subunit Rieske-like protein 1	1	MULTI-MSMS		645.346	2	645.346	1288.68	121.9	111.03	50249000	17288000	0.33596	n/a	-1.57364
SGPFAPVLSATSR	Unmodified	0	n/a	P47985;P0C7P4	P47985	UQCRFS1;UQCRFS1P1	Cytochrome b-c1 complex subunit 11;Putative cytochrome b-c1 complex subunit Rieske-like protein 1	1	MULTI-MSMS		645.346	2	645.346	1288.68	118.28	105.69	15946000	5601900	0.34099	n/a	-1.5522
DASGRIRLGPAPLNLEVPTYEFTSDDMVIVG	Unmodified	n/a	2	P47985	P47985	UQCRFS1	Cytochrome b-c1 complex subunit Rieske, mitochondrial	2	MULTI-MSMS		1118.57	3	1111.57	3331.68	80.139	80.139	4453000	7864000	1.5649	0.639018	-0.64607
EIEQEAAVELSQLR	Unmodified	0	n/a	P47985	P47985	UQCRFS1	Cytochrome b-c1 complex subunit Rieske, mitochondrial	2	ISO-MSMS	0	808.422	2	807.92	1613.83	119.76	65.156	7945700	17730000	1.6719	0.598122	-0.741489
EIEQEAAVELSQLR	Unmodified	0	n/a	P47985	P47985	UQCRFS1	Cytochrome b-c1 complex subunit Rieske, mitochondrial	2	MULTI-MSMS		807.922	2	807.92	1613.83	225.15	211.34	67192000	114290000	1.8133	0.551481	-0.858618
EIEQEAAVELSQLR	Unmodified	0	n/a	P47985	P47985	UQCRFS1	Cytochrome b-c1 complex subunit Rieske, mitochondrial	2	MULTI-MSMS		542.286	3	538.949	1613.83	75.764	67.38	9752200	9623800	1.311	0.762777	-0.390668
EIEQEAAVELSQLRDPQHDLDR	Unmodified	1	n/a	P47985	P47985	UQCRFS1	Cytochrome b-c1 complex subunit Rieske, mitochondrial	2	MULTI-MSMS		648.824	4	648.573	2590.26	143.95	136.14	248910000	374840000	1.5462	0.646747	-0.628727
EIEQEAAVELSQLRDPQHDLDR	Unmodified	1	n/a	P47985	P47985	UQCRFS1	Cytochrome b-c1 complex subunit Rieske, mitochondrial	2	MULTI-MSMS		865.096	3	864.428	2590.26	171.85	171.85	65119000	99664000	1.5421	0.648466	-0.624896
EIEQEAAVELSQLRDPQHDLDR	Unmodified	1	n/a	P47985	P47985	UQCRFS1	Cytochrome b-c1 complex subunit Rieske, mitochondrial	2	MULTI-MSMS		648.824	4	648.573	2590.26	99.686	94.837	30386000	35361000	1.2916	0.774234	-0.369159
EIEQEAAVELSQLRDPQHDLDR	Unmodified	1	n/a	P47985	P47985	UQCRFS1	Cytochrome b-c1 complex subunit Rieske, mitochondrial	2	MULTI-MSMS		871.769	3	864.428	2590.26	148.91	132.41	6079000	5725800	1.0609	0.942596	-0.0852887
KGFSYLVTGVTTVGVAYAAK	Unmodified	1	n/a	P47985;P0C7P4	P47985	UQCRFS1;UQCRFS1P1	Cytochrome b-c1 complex subunit Rieske, mitochondrial;Putative cytochrome b-c1 complex subunit Rieske-like protein 1	2	MULTI-MSMS		683.385	3	678.042	2031.1	94.856	94.856	8156000	14188000	1.9347	0.516876	-0.95211
KGFSYLVTGVTTVGVAYAAK	Unmodified	1	n/a	P47985;P0C7P4	P47985	UQCRFS1;UQCRFS1P1	Cytochrome b-c1 complex subunit Rieske, mitochondrial;Putative cytochrome b-c1 complex subunit Rieske-like protein 1	2	MULTI-MSMS		683.72	3	678.042	2031.1	62.617	61.045	2803400	6379700	1.1844	0.844309	-0.244156
NAVTQFVSSMSASADVLALAK	Unmodified	0	n/a	P47985;P0C7P4	P47985	UQCRFS1;UQCRFS1P1	Cytochrome b-c1 complex subunit Rieske, mitochondrial;Putative cytochrome b-c1 complex subunit Rieske-like protein 1	2	ISO-MSMS	0	704.034	3	704.033	2109.08	20.075	16.581	1141900	382000	0.51308	1.94901	0.962744
NAVTQFVSSMSASADVLALAK	Unmodified	0	n/a	P47985;P0C7P4	P47985	UQCRFS1;UQCRFS1P1	Cytochrome b-c1 complex subunit Rieske, mitochondrial;Putative cytochrome b-c1 complex subunit Rieske-like protein 1	2	MULTI-MSMS		1056.05	2	1055.55	2109.08	268.59	268.59	107550000	164090000	1.6176	0.6182	-0.693855
NAVTQFVSSMSASADVLALAK	Unmodified	0	n/a	P47985;P0C7P4	P47985	UQCRFS1;UQCRFS1P1	Cytochrome b-c1 complex subunit Rieske, mitochondrial;Putative cytochrome b-c1 complex subunit Rieske-like protein 1	2	MULTI-MSMS		707.37	3	704.033	2109.08	136.68	133.54	239850000	359600000	1.5747	0.635042	-0.655077
NAVTQFVSSMSASADVLALAK	Unmodified	0	n/a	P47985;P0C7P4	P47985	UQCRFS1;UQCRFS1P1	Cytochrome b-c1 complex subunit Rieske, mitochondrial;Putative cytochrome b-c1 complex subunit Rieske-like protein 1	2	MULTI-MSMS		1056.05	2	1055.55	2109.08	174.59	174.59	8017900	12524000	1.4496	0.689845	-0.535655
NAVTQFVSSMSASADVLALAK	Unmodified	0	n/a	P47985;P0C7P4	P47985	UQCRFS1;UQCRFS1P1	Cytochrome b-c1 complex subunit Rieske, mitochondrial;Putative cytochrome b-c1 complex subunit Rieske-like protein 1	2	MULTI-MSMS		704.367	3	704.033	2109.08	125.79	125.79	13782000	20713000	1.4297	0.699447	-0.515712
NAVTQFVSSMSASADVLALAK	Oxidation (M)	0	n/a	P47985;P0C7P4	P47985	UQCRFS1;UQCRFS1P1	Cytochrome b-c1 complex subunit Rieske, mitochondrial;Putative cytochrome b-c1 complex subunit Rieske-like protein 1	2	MULTI-MSMS		712.036	3	709.365	2125.07	157.22	153.78	40209000	54365000	1.4105	0.708968	-0.496207
NAVTQFVSSMSASADVLALAK	Oxidation (M)	0	n/a	P47985;P0C7P4	P47985	UQCRFS1;UQCRFS1P1	Cytochrome b-c1 complex subunit Rieske, mitochondrial;Putative cytochrome b-c1 complex subunit Rieske-like protein 1	2	MULTI-MSMS		712.37	3	709.365	2125.07	82.36	79.351	5265400	5946600	1.397	0.71582	-0.482332
NAVTQFVSSMSASADVLALAK	Unmodified	0	n/a	P47985;P0C7P4	P47985	UQCRFS1;UQCRFS1P1	Cytochrome b-c1 complex subunit Rieske, mitochondrial;Putative cytochrome b-c1 complex subunit Rieske-like protein 1	2	MULTI-MSMS		707.039	3	704.033	2109.08	131.09	126.9	20017000	29089000	1.3932	0.717772	-0.478402
NAVTQFVSSMSASADVLALAK	Oxidation (M)	0	n/a	P47985;P0C7P4	P47985	UQCRFS1;UQCRFS1P1	Cytochrome b-c1 complex subunit Rieske, mitochondrial;Putative cytochrome b-c1 complex subunit Rieske-like protein 1	2	MULTI-MSMS		1063.54	2	1063.54	2125.07	173.71	163.07	16777000	21861000	1.3806	0.724323	-0.465295
NAVTQFVSSMSASADVLALAK	Unmodified	0	n/a	P47985;P0C7P4	P47985	UQCRFS1;UQCRFS1P1	Cytochrome b-c1 complex subunit Rieske, mitochondrial;Putative cytochrome b-c1 complex subunit Rieske-like protein 1	2	MULTI-MSMS		1060.05	2	1055.55	2109.08	214.45	207.41	6423700	9897700	1.3054	0.766049	-0.384492
NAVTQFVSSMSASADVLALAK	Unmodified	0	n/a	P47985;P0C7P4	P47985	UQCRFS1;UQCRFS1P1	Cytochrome b-c1 complex subunit Rieske, mitochondrial;Putative cytochrome b-c1 complex subunit Rieske-like protein 1	2	MULTI-MSMS		706.708	3	704.033	2109.08	59.975	56.278	2341000	1860400	1.0679	0.936417	-0.0947766
NAVTQFVSSMSASADVLALAKIEIKLSDIPEGK	Unmodified	2	n/a	P47985;P0C7P4	P47985	UQCRFS1;UQCRFS1P1	Cytochrome b-c1 complex subunit Rieske, mitochondrial;Putative cytochrome b-c1 complex subunit Rieske-like protein 1	2	ISO-MSMS	1	865.475	4	858.963	3431.82	73.317	68.105	8522900	9228500	0.69798	1.43271	0.518742
RLEVLDSTK	Unmodified	1	n/a	P47985;P0C7P4	P47985	UQCRFS1;UQCRFS1P1	Cytochrome b-c1 complex subunit Rieske, mitochondrial;Putative cytochrome b-c1 complex subunit Rieske-like protein 1	2	MULTI-MSMS		530.804	2	530.803	1059.59	122.13	51.8	2362300	3217300	1.568	0.637755	-0.648926
RLEVLDSTK	Unmodified	1	n/a	P47985;P0C7P4	P47985	UQCRFS1;UQCRFS1P1	Cytochrome b-c1 complex subunit Rieske, mitochondrial;Putative cytochrome b-c1 complex subunit Rieske-like protein 1	2	MULTI-MSMS		539.815	2	530.803	1059.59	46.462	27.368	349200	486420	1.3473	0.742225	-0.430071
RRLEVLDSTKSSRESSEARKGF	Unmodified	n/a	0	P47985	P47985	UQCRFS1	Cytochrome b-c1 complex subunit Rieske, mitochondrial	2	ISO-MSMS	1	520.088	5	508.473	2537.33	27.495	19.503	3547200	6829800	1.5016	0.665956	-0.586501
RRLEVLDSTKSSRESSEARKGF	Unmodified	n/a	0	P47985	P47985	UQCRFS1	Cytochrome b-c1 complex subunit Rieske, mitochondrial	2	ISO-MSMS	0	508.674	5	508.473	2537.33	82.36	82.36	11555000	16905000	1.3588	0.735943	-0.442333
RRLEVLDSTKSSRESSEARKGF	Unmodified	n/a	0	P47985	P47985	UQCRFS1	Cytochrome b-c1 complex subunit Rieske, mitochondrial	2	ISO-MSMS	0	635.591	4	635.34	2537.33	41.521	35.017	6959100	9181000	1.3131	0.761557	-0.392977
RRLEVLDSTKSSRESSEARKGF	Unmodified	n/a	0	P47985	P47985	UQCRFS1	Cytochrome b-c1 complex subunit Rieske, mitochondrial	2	ISO-MSMS	0	508.675	5	508.473	2537.33	64.87	56.781	12241000	18127000	1.2713	0.786596	-0.346305
RRLEVLDSTKSSRESSEARKGF	Unmodified	n/a	0	P47985	P47985	UQCRFS1	Cytochrome b-c1 complex subunit Rieske, mitochondrial	2	ISO-MSMS	0	635.841	4	635.34	2537.33	48.656	40.664	9816200	11268000	1.2491	0.800576	-0.320889
RRLEVLDSTKSSRESSEARKGF	Unmodified	n/a	0	P47985	P47985	UQCRFS1	Cytochrome b-c1 complex subunit Rieske, mitochondrial	2	ISO-MSMS	0	424.062	6	423.896	2537.33	33.676	30.082	3934000	7973200	1.2384	0.807494	-0.308477
RRLEVLDSTKSSRESSEARKGF	Unmodified	n/a	0	P47985	P47985	UQCRFS1	Cytochrome b-c1 complex subunit Rieske, mitochondrial	2	ISO-MSMS	1	649.606	4	635.34	2537.33	49.768	36.966	5392900	12457000	1.0907	0.916842	-0.125254
SHTDIKVPDFSEY	Unmodified	n/a	1	P47985;P0C7P4	P47985	UQCRFS1;UQCRFS1P1	Cytochrome b-c1 complex subunit Rieske, mitochondrial;Putative cytochrome b-c1 complex subunit Rieske-like protein 1	2	MULTI-MSMS		515.916	3	513.244	1536.71	51.013	47.589	99823000	159120000	1.6064	0.62251	-0.683831
SHTDIKVPDFSEY	Unmodified	n/a	1	P47985;P0C7P4	P47985	UQCRFS1;UQCRFS1P1	Cytochrome b-c1 complex subunit Rieske, mitochondrial;Putative cytochrome b-c1 complex subunit Rieske-like protein 1	2	MULTI-MSMS		513.244	3	513.244	1536.71	76.522	63.386	84786000	123610000	1.5184	0.658588	-0.602552
SHTDIKVPDFSEY	Unmodified	n/a	1	P47985;P0C7P4	P47985	UQCRFS1;UQCRFS1P1	Cytochrome b-c1 complex subunit Rieske, mitochondrial;Putative cytochrome b-c1 complex subunit Rieske-like protein 1	2	MULTI-MSMS		773.369	2	769.362	1536.71	162.38	122.76	25287000	37638000	1.517	0.659196	-0.601221
SHTDIKVPDFSEY	Unmodified	n/a	1	P47985;P0C7P4	P47985	UQCRFS1;UQCRFS1P1	Cytochrome b-c1 complex subunit Rieske, mitochondrial;Putative cytochrome b-c1 complex subunit Rieske-like protein 1	2	MULTI-MSMS		773.369	2	769.362	1536.71	147.74	115.53	55595000	66996000	1.3812	0.724008	-0.465922
VPDFSEYR	Unmodified	0	n/a	P47985;P0C7P4	P47985	UQCRFS1;UQCRFS1P1	Cytochrome b-c1 complex subunit Rieske, mitochondrial;Putative cytochrome b-c1 complex subunit Rieske-like protein 1	2	MULTI-MSMS		511.745	2	506.74	1011.47	83.265	70.276	115980000	179860000	1.4926	0.669972	-0.577828
VPDFSEYR	Unmodified	0	n/a	P47985;P0C7P4	P47985	UQCRFS1;UQCRFS1P1	Cytochrome b-c1 complex subunit Rieske, mitochondrial;Putative cytochrome b-c1 complex subunit Rieske-like protein 1	2	MULTI-MSMS		506.74	2	506.74	1011.47	49.418	38.545	16128000	20327000	1.4243	0.702099	-0.510253
VPDFSEYRR	Unmodified	1	n/a	P47985;P0C7P4	P47985	UQCRFS1;UQCRFS1P1	Cytochrome b-c1 complex subunit Rieske, mitochondrial;Putative cytochrome b-c1 complex subunit Rieske-like protein 1	2	MULTI-MSMS		584.79	2	584.791	1167.57	69.628	55.215	3935000	7938800	2.0618	0.485013	-1.0439
GVAGALRPLVQATVPATPEQPVLDLK	Unmodified	1	n/a	P47985;P0C7P4	P47985	UQCRFS1;UQCRFS1P1	Cytochrome b-c1 complex subunit 11;Putative cytochrome b-c1 complex subunit Rieske-like protein 1	2	MULTI-MSMS		887.182	3	880.841	2639.5	84.68	84.68	8380400	13035000	2.0487	0.488114	-1.03471
GVAGALRPLVQATVPATPEQPVLDLK	Unmodified	1	n/a	P47985;P0C7P4	P47985	UQCRFS1;UQCRFS1P1	Cytochrome b-c1 complex subunit 11;Putative cytochrome b-c1 complex subunit Rieske-like protein 1	2	MULTI-MSMS		665.641	4	660.883	2639.5	28.93	28.93	1400500	2112800	2.6849	0.372453	-1.42487
GVAGALRPLVQATVPATPEQPVLDLK	Unmodified	1	n/a	P47985;P0C7P4	P47985	UQCRFS1;UQCRFS1P1	Cytochrome b-c1 complex subunit 11;Putative cytochrome b-c1 complex subunit Rieske-like protein 1	2	MULTI-MSMS		887.183	3	880.841	2639.5	90.475	90.464	2456400	5807400	2.0453	0.488926	-1.03231
SGPFAPVLSATSR	Unmodified	0	n/a	P47985;P0C7P4	P47985	UQCRFS1;UQCRFS1P1	Cytochrome b-c1 complex subunit 11;Putative cytochrome b-c1 complex subunit Rieske-like protein 1	2	MULTI-MSMS		645.347	2	645.346	1288.68	128.81	113.93	12108000	25718000	2.1411	0.46705	-1.09835
SGPFAPVLSATSR	Unmodified	0	n/a	P47985;P0C7P4	P47985	UQCRFS1;UQCRFS1P1	Cytochrome b-c1 complex subunit 11;Putative cytochrome b-c1 complex subunit Rieske-like protein 1	2	MULTI-MSMS		645.346	2	645.346	1288.68	108.47	99.283	3357700	6354900	2.0833	0.480008	-1.05887
