# Supplementary material for: TMEM70 and TMEM242 help to assemble the rotor ring of human ATP synthase and interact with assembly factors for complex I
Source: Proc Natl Acad Sci U S A. 2021 Mar 22;118(13):e2100558118. doi: 10.1073/pnas.2100558118 (PMC8020751; doi:10.1073/pnas.2100558118)
Supplement: Supplementary File [file pnas.2100558118.sd16.xlsx]

## Sheet: S16
Supplementary Dataset S16. Proteins identified in SILAC experiments comparing immunopurified ATP synthase from HAP1-WT and HAP1-ΔTMEM70.ΔTMEM242 cells
This information is the output from Perseus after processing of MaxQuant SILAC peptide pair data. ATP synthase was immunopurified from digitonin solubilized mitoplasts prepared from a 1:1 mixture of HAP1-WT and HAP1-ΔTMEM70.ΔTMEM242 cells, and digested in-solution with either trypsin or chymotrypsin. Experiment 1 refers to heavy isotope labelled HAP1-ΔTMEM70.ΔTMEM242 cells mixed with light labell…
Protein names	Gene names	Protein IDs	Majority protein IDs	Ratio H/L expt 1 (log2)	Ratio H/L count expt 1	Unique peptides expt 1	Ratio H/L iso-count expt 1	Sequence coverage expt 1 [%]	Ratio H/L expt 2 (-log2)	Ratio H/L count expt 2	Unique peptides expt 2	Ratio H/L iso-count expt 2	Sequence coverage expt 2 [%]
ATP-binding cassette sub-family B member 10, mitochondrial	ABCB10	Q9NRK6	Q9NRK6	-1.8947	7	7	4	15.6	-0.301236	3	5	3	11.1
ATP-binding cassette sub-family B member 7, mitochondrial	ABCB7	O75027-3;O75027;O75027-2	O75027-3;O75027;O75027-2	-1.07236	2	2	2	7.2	-1.19497	2	3	2	8.6
Actin, cytoplasmic 2;Actin, cytoplasmic 2, N-terminally processed;Actin, cytoplasmic 1;Actin, cytoplasmic 1, N-terminally processed;Actin, gamma-enteric smooth muscle;Actin, alpha skeletal muscle;Actin, alpha cardiac muscle 1;Actin, aortic smooth muscle	ACTG1;ACTB;ACTG2;ACTA1;ACTC1;ACTA2	P63261;P60709;P63267-2;P63267;P68133;P68032;P62736;Q562R1;Q6S8J3;A5A3E0;Q9BYX7;P0CG38	P63261;P60709;P63267-2;P63267;P68133;P68032;P62736	-0.0338502	6	6	0	25.1	0.361361	8	7	0	27.7
ADP-dependent glucokinase	ADPGK	Q9BRR6-2;Q9BRR6;Q9BRR6-4;Q9BRR6-3;Q9BRR6-6;Q9BRR6-5	Q9BRR6-2;Q9BRR6;Q9BRR6-4;Q9BRR6-3	-0.439226	3	3	0	12.7	0.217373	3	4	0	17.1
AFG3-like protein 2	AFG3L2	Q9Y4W6;Q01484-5;Q01484-2;Q01484	Q9Y4W6	-2.21853	26	25	8	34.6	-1.7155	23	20	7	31.1
Acylglycerol kinase, mitochondrial	AGK	Q53H12	Q53H12	-1.28483	2	2	2	8.8	-0.672833	2	3	0	10.7
Alkyldihydroxyacetonephosphate synthase, peroxisomal	AGPS	O00116	O00116	-0.474733	6	7	3	18.8	-0.126576	6	6	3	16.4
THO complex subunit 4	ALYREF	Q86V81	Q86V81	-0.530177	2	2	1	15.6	-0.599889	3	2	1	9.3
ATPase family AAA domain-containing protein 3A	ATAD3A	Q9NVI7-2;Q9NVI7-3;Q9NVI7;Q5T2N8	Q9NVI7-2;Q9NVI7-3;Q9NVI7	-1.42802	9	4	3	20.1	-0.778377	6	4	2	16.4
ATP synthase subunit alpha, mitochondrial	ATP5F1A	P25705;P25705-2;P25705-3	P25705;P25705-2;P25705-3	-1.77586	401	55	210	72.9	-1.36149	376	57	156	74.3
ATP synthase subunit beta, mitochondrial	ATP5F1B	P06576	P06576	-1.80193	575	75	297	88.3	-1.31846	590	71	283	88.3
ATP synthase subunit gamma, mitochondrial	ATP5F1C	P36542	P36542	-1.95456	76	4	44	58.7	-1.54646	71	3	36	60.4
ATP synthase subunit delta, mitochondrial	ATP5F1D	P30049	P30049	-2.00219	92	16	47	85.1	-1.50559	82	17	33	86.9
ATP synthase subunit epsilon, mitochondrial;ATP synthase subunit epsilon-like protein, mitochondrial	ATP5F1E;ATP5F1EP2	P56381;Q5VTU8	P56381;Q5VTU8	-1.9729	7	6	2	80.4	-1.57313	10	7	5	86.3
ATPase inhibitor, mitochondrial	ATP5IF1	Q9UII2-M1	Q9UII2-M1	-0.497792	4	3	1	42.7	-0.0142124	3	3	1	42.7
ATP synthase F(0) complex subunit C3, mitochondrial;ATP synthase F(0) complex subunit C1, mitochondrial;ATP synthase F(0) complex subunit C2, mitochondrial	ATP5MC3;ATP5MC1;ATP5MC2	P48201-M;P05496;Q06055;P48201;Q06055-3;Q06055-2	P48201-M;P05496;Q06055;P48201;Q06055-3;Q06055-2	-4.21277	8	4	8	62.7	-3.38184	10	2	9	50.7
ATP synthase membrane subunit k (DAPIT), mitochondrial	ATP5MD	Q96IX5	Q96IX5	-6.5053	5	6	2	46.6	-5.03012	5	4	4	46.6
ATP synthase subunit e, mitochondrial	ATP5ME	P56385	P56385	-1.90801	62	12	44	100	-1.5653	48	13	30	100
ATP synthase subunit f, mitochondrial	ATP5MF	P56134-2;P56134-4;P56134;P56134-3	P56134-2;P56134-4;P56134	-2.06088	15	7	6	58	-1.64621	12	5	2	51.1
ATP synthase subunit g, mitochondrial	ATP5MG	O75964;Q7Z4Y8	O75964	-1.94825	32	19	6	92.2	-1.52562	29	16	7	76.7
ATP synthase subunit j (6.8 kDa mitochondrial proteolipid; ATP5MPL), mitochondrial	ATP5MPL	P56378;P56378-2	P56378	-4.22994	9	7	8	43.1	-6.44992	4	3	3	43.1
ATP synthase F(0) complex subunit B1, mitochondrial	ATP5PB	P24539	P24539	-1.97358	106	26	42	60.9	-1.54315	86	25	26	56.6
ATP synthase subunit d, mitochondrial	ATP5PD	O75947;O75947-2	O75947;O75947-2	-2.03085	71	31	34	96.3	-1.53809	57	29	20	91.3
ATP synthase-coupling factor 6, mitochondrial	ATP5PF	P18859;P18859-2	P18859;P18859-2	-2.01526	55	23	26	70.4	-1.50264	55	24	19	68.5
ATP synthase subunit O, mitochondrial	ATP5PO	P48047	P48047	-1.894	55	22	26	76.5	-1.53923	34	16	8	61
ATP synthase mitochondrial F1 complex assembly factor 2	ATPAF2	Q8N5M1	Q8N5M1	-0.0415953	15	11	2	56.7	0.458624	14	11	4	56.7
Brain acid soluble protein 1	BASP1	P80723	P80723	-0.472109	2	2	0	22.9	0.00416096	2	2	0	22.9
Uncharacterized protein C15orf61	C15orf61	A6NNL5	A6NNL5	-4.55921	4	3	4	26.1	-4.29249	5	4	5	40.8
Complement component 1 Q subcomponent-binding protein, mitochondrial	C1QBP	Q07021	Q07021	-0.892955	9	7	3	31.6	-1.59798	2	2	1	15.6
Calumenin	CALU	O43852;O43852-3;O43852-15;O43852-5;O43852-6;O43852-2;O43852-4;O43852-9;O43852-13;O43852-14;O43852-11;O43852-8;O43852-10	O43852;O43852-3;O43852-15;O43852-5;O43852-6;O43852-2;O43852-4;O43852-9	-0.0774976	5	4	2	23.2	0.781157	2	2	0	9.8
Calnexin	CANX	P27824-2;P27824;P27824-3	P27824-2;P27824;P27824-3	-0.916725	7	8	2	18.2	-0.288772	2	2	0	4.9
MICOS complex subunit MIC19	CHCHD3	Q9NX63	Q9NX63	-0.88172	4	4	1	15.9	-0.579952	6	6	0	21.6
ATP-dependent Clp protease ATP-binding subunit clpX-like, mitochondrial	CLPX	O76031	O76031	-0.299951	17	16	1	31.9	0.208661	18	16	2	32.2
Cytochrome c oxidase subunit 4 isoform 1, mitochondrial	COX4I1	P13073	P13073	-2.81441	7	6	3	33.7	-2.47752	6	4	3	26.6
Cytochrome c oxidase subunit 5A, mitochondrial	COX5A	P20674	P20674	-2.58632	16	12	5	66	-2.3257	13	12	3	66
Cytochrome c oxidase subunit 5B, mitochondrial	COX5B	P10606	P10606	-2.70134	5	5	2	29.5	-2.58916	4	4	1	29.5
Cytochrome c oxidase subunit 6C	COX6C	P09669	P09669	-2.37109	5	4	3	32	-2.10916	4	2	2	17.3
Cytochrome c1, heme protein, mitochondrial	CYC1	P08574	P08574	-1.0168	6	5	0	28.6	-0.134615	5	5	0	28.6
Putative pre-mRNA-splicing factor ATP-dependent RNA helicase DHX16	DHX16	O60231;O43143;Q14562	O60231	-0.564329	12	14	3	16.9	-0.139339	17	15	6	19.8
Dihydrolipoyllysine-residue succinyltransferase component of 2-oxoglutarate dehydrogenase complex, mitochondrial	DLST	P36957-2;P36957	P36957-2;P36957	-0.394145	4	4	1	13.6	0.0357863	4	4	0	13.4
Mitochondrial import inner membrane translocase subunit TIM14	DNAJC19	Q96DA6-2;Q96DA6	Q96DA6-2;Q96DA6	-1.27359	4	4	1	53.8	-0.882291	3	4	1	53.8
Electron transfer flavoprotein-ubiquinone oxidoreductase, mitochondrial	ETFDH	Q16134;Q16134-3	Q16134;Q16134-3	-2.24366	3	6	1	11.8	-2.38308	5	7	4	14.1
Protein FAM162A	FAM162A	Q96A26	Q96A26	-3.38704	9	9	2	35.7	-2.96767	7	6	1	35.1
Peptidyl-prolyl cis-trans isomerase FKBP8	FKBP8	Q14318-2;Q14318;Q14318-3	Q14318-2;Q14318	-0.207045	4	4	1	18.2	0.302386	3	3	1	14.3
Protein FMC1 homolog	FMC1	Q96HJ9;Q96HJ9-2	Q96HJ9;Q96HJ9-2	0.0255958	4	5	0	36.3	0.463211	5	5	0	37.2
Guanine nucleotide-binding protein G(I)/G(S)/G(T) subunit beta-1	GNB1	P62873-2;P62873	P62873-2;P62873	-0.0637107	2	1	1	10.8	0.0811559	2	1	0	7.5
Trifunctional enzyme subunit alpha, mitochondrial;Long-chain enoyl-CoA hydratase;Long chain 3-hydroxyacyl-CoA dehydrogenase	HADHA	P40939	P40939	-3.40235	45	34	20	46.5	-2.84579	38	29	18	46.1
Trifunctional enzyme subunit beta, mitochondrial;3-ketoacyl-CoA thiolase	HADHB	P55084-2;P55084	P55084-2;P55084	-3.27146	32	28	16	58.2	-2.85611	26	22	10	55.5
HCLS1-associated protein X-1	HAX1	O00165-5;O00165-3;O00165;O00165-2	O00165-5;O00165-3;O00165;O00165-2	-1.03845	2	2	0	15.2	-0.122739	2	2	0	15.2
Cytochrome c-type heme lyase	HCCS	P53701	P53701	-2.35646	4	4	2	19.8	-1.89852	6	5	6	25.4
Histone H1.4;Histone H1.3	HIST1H1E;HIST1H1D	P10412;P16402;P22492;Q02539	P10412;P16402	-0.368048	8	1	1	26.5	0.0267929	7	0	0	17.4
Heterogeneous nuclear ribonucleoprotein A/B	HNRNPAB	Q99729-3;Q99729-2;Q99729-4;Q99729	Q99729-3;Q99729-2;Q99729-4;Q99729	-0.766603	2	2	0	7.7	-0.380064	3	2	2	7.7
Heterogeneous nuclear ribonucleoprotein U	HNRNPU	Q00839-2;Q00839	Q00839-2;Q00839	-0.489808	7	8	1	18	-0.234133	10	10	1	16.6
3-hydroxyacyl-CoA dehydrogenase type-2	HSD17B10	Q99714;Q99714-2	Q99714;Q99714-2	-1.29669	2	2	0	7.7	1.05427	2	3	0	14.2
78 kDa glucose-regulated protein	HSPA5	P11021	P11021	-0.474933	46	36	7	54	0.00210783	33	30	2	49.5
Heat shock cognate 71 kDa protein	HSPA8	P11142;P11142-2;P54652	P11142;P11142-2	-1.01374	9	9	3	18.9	-0.491083	8	8	1	18.7
Stress-70 protein, mitochondrial	HSPA9	P38646	P38646	-0.620601	36	30	8	46.7	-0.26111	28	26	3	44.3
60 kDa heat shock protein, mitochondrial	HSPD1	P10809;P10809-2	P10809	-1.06797	31	25	6	53.6	-0.574247	25	23	5	51.5
10 kDa heat shock protein, mitochondrial	HSPE1	P61604	P61604	-1.33763	3	3	2	35.3	-0.0285692	2	2	2	25.5
MICOS complex subunit MIC60	IMMT	Q16891-3;Q16891-2;Q16891-4;Q16891	Q16891-3;Q16891-2;Q16891-4;Q16891	-1.01964	11	13	5	24.2	-0.430392	7	7	3	12.7
LETM1 and EF-hand domain-containing protein 1, mitochondrial	LETM1	O95202;O95202-3;O95202-2	O95202	-1.83779	24	23	5	38.2	-1.51833	24	23	3	39.6
Low-density lipoprotein receptor-related protein 4	LRP4	O75096	O75096	-0.71577	9	9	3	7.3	-0.466027	4	5	0	3.7
Leucine-rich PPR motif-containing protein, mitochondrial	LRPPRC	P42704	P42704	-0.869913	17	18	7	18.5	-0.497536	16	18	5	19.6
Leucine-rich repeat-containing protein 59	LRRC59	Q96AG4	Q96AG4	-0.853918	3	3	0	16	-0.40806	2	2	0	11.1
Malate dehydrogenase, mitochondrial	MDH2	P40926;P40926-2	P40926;P40926-2	-0.585648	3	3	2	13.6	0.221505	2	2	1	8
Mannosyl-oligosaccharide glucosidase	MOGS	Q13724-2;Q13724	Q13724-2;Q13724	-0.476298	3	3	0	6.3	-0.289716	4	4	1	7.9
Mitochondrial pyruvate carrier 2	MPC2	O95563	O95563	-3.25925	2	2	2	18.9	-1.25441	2	2	2	18.9
39S ribosomal protein L12, mitochondrial	MRPL12	P52815	P52815	-1.33566	5	5	2	41.4	-1.25508	3	4	0	24.2
39S ribosomal protein L13, mitochondrial	MRPL13	Q9BYD1	Q9BYD1	-2.45926	2	2	2	16.9	-1.27161	2	2	0	15.7
ATP synthase subunit a	MT-ATP6	P00846	P00846	-6.71693	2	4	0	20.4	-5.36135	2	2	2	6.6
ATP synthase protein 8	MT-ATP8	P03928	P03928	-5.03741	6	4	5	45.6	-4.07946	7	3	6	36.8
Cytochrome c oxidase subunit 2	MT-CO2	P00403	P00403	-3.16165	2	2	0	13.2	-3.24414	3	3	1	20.3
Nucleolin	NCL	P19338	P19338	-0.950871	4	6	3	10.7	-0.74028	4	4	2	7.2
Acyl carrier protein, mitochondrial	NDUFAB1	O14561	O14561	-0.296244	5	3	0	22.4	0.374038	3	2	0	22.4
NADH dehydrogenase [ubiquinone] 1 beta subcomplex subunit 10	NDUFB10	O96000;O96000-2	O96000;O96000-2	-1.74986	6	7	2	39.5	-1.44589	5	5	2	32
NADH dehydrogenase [ubiquinone] 1 beta subcomplex subunit 6	NDUFB6	O95139;O95139-2	O95139	-1.89701	2	2	2	32	-1.78354	3	3	2	37.5
NAD(P) transhydrogenase, mitochondrial	NNT	Q13423	Q13423	-1.42783	6	8	2	12.7	-0.946282	5	6	1	7.8
5-nucleotidase domain-containing protein 2	NT5DC2	Q9H857;Q9H857-2;Q9H857-4;Q9H857-3	Q9H857;Q9H857-2;Q9H857-4;Q9H857-3	-0.179694	2	2	0	6.5	0.315953	2	3	0	10
Nuclear pore complex protein Nup133	NUP133	Q8WUM0	Q8WUM0	-1.20693	4	4	1	6.8	-0.366252	4	6	1	7.4
Nuclear pore complex protein Nup85	NUP85	Q9BW27-2;Q9BW27-3;Q9BW27	Q9BW27-2;Q9BW27-3;Q9BW27	-0.561388	2	2	0	7.1	-0.852239	2	2	1	7.1
Nuclear pore complex protein Nup98-Nup96;Nuclear pore complex protein Nup98;Nuclear pore complex protein Nup96	NUP98	P52948-2;P52948-5;P52948;P52948-6	P52948-2;P52948-5;P52948;P52948-6	-1.03038	4	5	1	3.7	-0.368154	4	4	1	3.2
OCIA domain-containing protein 1	OCIAD1	Q9NX40;Q9NX40-3;Q9NX40-2;Q9NX40-4	Q9NX40;Q9NX40-3;Q9NX40-2;Q9NX40-4	-2.25071	9	8	4	52.7	-1.68221	6	5	1	33.1
OCIA domain-containing protein 2	OCIAD2	Q56VL3	Q56VL3	-3.05433	2	2	1	14.3	-2.67627	3	2	2	14.3
Mitochondrial inner membrane protein OXA1L	OXA1L	Q15070-3;Q15070-2;Q15070	Q15070-3;Q15070-2;Q15070	-2.06649	2	2	0	7.6	-1.74816	2	1	0	3.8
Serine/threonine-protein phosphatase PGAM5, mitochondrial	PGAM5	Q96HS1-2;Q96HS1	Q96HS1-2;Q96HS1	-1.22145	2	2	2	7.5	-1.05887	2	2	0	7.5
Prohibitin	PHB	P35232;P35232-2	P35232;P35232-2	-1.9284	27	21	10	78.7	-1.57778	24	18	6	72.4
Prohibitin-2	PHB2	Q99623;Q99623-2	Q99623;Q99623-2	-1.92511	34	23	10	78.6	-1.5204	29	21	5	75.9
Polymerase delta-interacting protein 2	POLDIP2	Q9Y2S7	Q9Y2S7	1.08963	12	12	3	41.3	1.30636	9	8	5	26.6
Peptidyl-prolyl cis-trans isomerase B	PPIB	P23284	P23284	-0.225363	2	2	1	10.2	-0.252779	2	2	1	10.2
Proline dehydrogenase 1, mitochondrial	PRODH	O43272;O43272-2;O43272-1	O43272;O43272-2;O43272-1	-3.26645	8	12	3	29	-2.58859	9	10	7	26.7
Ras-related protein Rab-10	RAB10	P61026	P61026	-0.557391	2	2	0	10.5	-0.534858	2	2	0	10.5
Ras-related protein Rab-11A;Ras-related protein Rab-11B	RAB11A;RAB11B	P62491-2;Q15907-2;P62491;Q15907	P62491-2;Q15907-2;P62491;Q15907	-0.555545	5	5	0	40	-0.0458623	4	4	0	32.3
Ras-related protein Rab-1A	RAB1A	P62820;P62820-2;P62820-3;Q92928	P62820;P62820-2	-0.400549	5	2	1	34.1	-0.168385	4	1	0	23.9
Ras-related protein Rab-2A;Ras-related protein Rab-2B	RAB2A;RAB2B	P61019-2;P61019;Q8WUD1;Q8WUD1-2	P61019-2;P61019;Q8WUD1	-0.418466	4	4	2	29.3	-0.465609	4	4	0	29.3
Ras-related protein Rab-5C	RAB5C	P51148;P51148-2;P61020-2;P20339-2;P61020;P20339	P51148;P51148-2	-0.777171	6	5	2	31.9	-0.204141	3	3	1	16.7
Ras-related protein Rab-7a	RAB7A	P51149	P51149	-0.656217	6	7	0	41.5	-0.376735	7	8	1	50.7
Ras-related C3 botulinum toxin substrate 1;Ras-related C3 botulinum toxin substrate 3;Ras-related C3 botulinum toxin substrate 2	RAC1;RAC3;RAC2	P63000;P63000-2;P60763;P15153	P63000;P63000-2;P60763;P15153	-0.350228	2	2	1	11.5	0.688753	2	2	2	11.5
Ras-related protein Rap-1b;Ras-related protein Rap-1A;Ras-related protein Rap-1b-like protein	RAP1B;RAP1A	P61224-2;P61224-3;P62834;P61224;P61224-4;A6NIZ1	P61224-2;P61224-3;P62834;P61224;P61224-4;A6NIZ1	-0.441321	3	3	0	18.2	-0.239765	4	4	0	37.2
Reticulocalbin-2	RCN2	Q14257;Q14257-2	Q14257;Q14257-2	-0.00876934	20	18	0	70	0.555015	20	16	2	65
60S ribosomal protein L38	RPL38	P63173	P63173	-0.543614	4	3	0	50	-0.33182	5	4	2	50
40S ribosomal protein S16	RPS16	P62249	P62249	-0.701318	2	3	0	20.5	-0.548437	3	4	1	28.1
40S ribosomal protein S18	RPS18	P62269	P62269	-0.839725	3	3	0	18.4	-0.529071	4	4	0	24.3
40S ribosomal protein S29	RPS29	P62273;P62273-2	P62273;P62273-2	-0.705123	2	2	0	33.9	-0.500088	2	2	0	33.9
40S ribosomal protein S3	RPS3	P23396;P23396-2	P23396;P23396-2	-0.842025	3	4	1	24.7	-0.573278	4	4	1	26.7
Succinate dehydrogenase [ubiquinone] flavoprotein subunit, mitochondrial	SDHA	P31040;P31040-3;P31040-2	P31040;P31040-3;P31040-2	-2.04823	5	10	3	19.3	-1.66366	3	3	2	5.7
Sideroflexin-1	SFXN1	Q9H9B4	Q9H9B4	-3.53516	6	9	4	35.4	-3.07401	8	7	6	25.2
Tricarboxylate transport protein, mitochondrial	SLC25A1	P53007	P53007	-3.15162	5	4	4	13.2	-2.57311	5	5	2	24.4
Mitochondrial 2-oxoglutarate/malate carrier protein	SLC25A11	Q02978;Q02978-2	Q02978;Q02978-2	-2.9788	9	10	5	44.6	-2.23704	7	8	5	36
Calcium-binding mitochondrial carrier protein Aralar2	SLC25A13	Q9UJS0;Q9UJS0-2	Q9UJS0;Q9UJS0-2	-1.16738	6	7	5	23	-0.776441	2	1	1	3.7
Phosphate carrier protein, mitochondrial	SLC25A3	Q00325-2;Q00325	Q00325-2;Q00325	-1.51577	2	2	0	5.5	-1.21661	2	2	0	4.4
ADP/ATP translocase 2;ADP/ATP translocase 2, N-terminally processed	SLC25A5	P05141;Q9H0C2	P05141	-2.82674	10	8	3	47.7	-2.31069	10	8	6	45.6
ADP/ATP translocase 3;ADP/ATP translocase 3, N-terminally processed	SLC25A6	P12236	P12236	-2.67116	24	8	14	39.6	-2.34903	22	8	7	48.7
SRA stem-loop-interacting RNA-binding protein, mitochondrial	SLIRP	Q9GZT3-2;Q9GZT3	Q9GZT3-2;Q9GZT3	-0.966151	4	3	0	31.8	-0.487178	3	2	0	22.4
Slit homolog 1 protein	SLIT1	O75093-2;O75093	O75093-2;O75093	-2.08296	2	1	1	1.6	-1.47363	2	1	0	1.6
Stomatin-like protein 2, mitochondrial	STOML2	Q9UJZ1-2;Q9UJZ1	Q9UJZ1-2;Q9UJZ1	-2.40362	6	5	4	26.7	-1.75151	6	4	3	26.7
Mitochondrial import inner membrane translocase subunit Tim23;Putative mitochondrial import inner membrane translocase subunit Tim23B	TIMM23;TIMM23B	O14925;Q5SRD1	O14925;Q5SRD1	-2.21685	3	3	2	38.3	-1.98721	3	4	3	47.8
Complex I assembly factor TIMMDC1, mitochondrial	TIMMDC1	Q9NPL8	Q9NPL8	-2.37198	3	3	3	18.2	-2.19837	2	2	1	16.5
Transmembrane protein 126A	TMEM126A	Q9H061;Q9H061-2	Q9H061;Q9H061-2	-2.43066	5	7	3	42.6	-1.66703	5	6	4	46.7
Transmembrane protein 70, mitochondrial	TMEM70	Q9BUB7;Q9BUB7-2;Q9BUB7-3	Q9BUB7;Q9BUB7-2	-2.83043	5	5	5	21.5	-4.58556	3	3	3	16.9
Lamina-associated polypeptide 2, isoforms beta/gamma;Thymopoietin;Thymopentin	TMPO	P42167;P42167-2;P42167-3;P42166	P42167;P42167-2	0.540523	2	2	2	6.4	-0.0395595	2	2	0	5.3
Thioredoxin-related transmembrane protein 1	TMX1	Q9H3N1	Q9H3N1	-0.84508	2	2	0	8.6	-0.233275	2	2	0	7.9
Mitochondrial import receptor subunit TOM70	TOMM70A	O94826	O94826	-0.401254	11	9	4	21.4	0.00542033	10	8	3	16.3
Tubulin beta chain;Tubulin beta-2B chain;Tubulin beta-2A chain;Tubulin beta-4B chain	TUBB;TUBB2B;TUBB2A;TUBB4B	P07437;Q9BVA1;Q13885;P68371;Q13509;Q13509-2;Q3ZCM7;P04350;A6NNZ2;Q9BUF5	P07437;Q9BVA1;Q13885;P68371	0.0701146	5	5	1	16	0.968012	2	3	2	9.9
Elongation factor Tu, mitochondrial	TUFM	P49411	P49411	-0.650046	4	4	1	12.6	-0.240131	3	4	0	12.8
Cytochrome b-c1 complex subunit 9	UQCR10	Q9UDW1;Q9UDW1-2	Q9UDW1;Q9UDW1-2	-0.874746	3	2	1	38.1	-0.158208	3	2	1	38.1
Cytochrome b-c1 complex subunit 1, mitochondrial	UQCRC1	P31930	P31930	-2.06606	5	6	3	18.3	-1.46378	3	3	1	8.8
Cytochrome b-c1 complex subunit 2, mitochondrial	UQCRC2	P22695	P22695	-2.05769	6	7	3	22.3	-2.09491	2	3	0	10.4
Cytochrome b-c1 complex subunit Rieske, mitochondrial;Cytochrome b-c1 complex subunit 11;Putative cytochrome b-c1 complex subunit Rieske-like protein 1	UQCRFS1;UQCRFS1P1	P47985;P0C7P4	P47985;P0C7P4	-2.04686	3	3	2	22.3	-1.55395	3	2	3	17.2
Voltage-dependent anion-selective channel protein 1	VDAC1	P21796	P21796	-0.663237	4	4	0	14.1	-0.438293	2	2	0	10.6
Voltage-dependent anion-selective channel protein 2	VDAC2	P45880-2;P45880;P45880-1	P45880-2;P45880;P45880-1	-0.635786	4	4	0	15.5	-0.095722	3	3	0	11.3
Nuclease-sensitive element-binding protein 1	YBX1	P67809;Q9Y2T7	P67809	-1.09083	13	7	3	50.9	-0.472904	10	6	3	37
ATP-dependent zinc metalloprotease YME1L1	YME1L1	Q96TA2-3;Q96TA2-2;Q96TA2	Q96TA2-3;Q96TA2-2;Q96TA2	-2.43745	5	5	5	14.2	-2.46045	4	4	4	11.6
Zinc finger protein 608	ZNF608	Q9ULD9-2;Q9ULD9	Q9ULD9-2;Q9ULD9	-2.00781	2	1	0	0.8	-1.56374	2	1	0	0.8
