# Supplementary material for: TMEM70 and TMEM242 help to assemble the rotor ring of human ATP synthase and interact with assembly factors for complex I
Source: Proc Natl Acad Sci U S A. 2021 Mar 22;118(13):e2100558118. doi: 10.1073/pnas.2100558118 (PMC8020751; doi:10.1073/pnas.2100558118)
Supplement: Supplementary File [file pnas.2100558118.sd17.xlsx]

## Sheet: S17
Supplementary Dataset S17. Peptide data for IF1 obtained in SILAC experiments comparing immunopurified ATP synthase from HAP1-WT and HAP1-ΔTMEM70.ΔTMEM242 cells
This information was obtained from the MaxQuant evidence file after the processing of SILAC peptide pair data. ATP synthase was immunopurified from digitonin solubilized mitoplasts prepared from a 1:1 mixture of HAP1-WT and HAP1-ΔTMEM70.ΔTMEM242 cells. Experiment 1 refers to heavy isotope labelled HAP1-ΔTMEM70.ΔTMEM242 cells mixed with light labelled HAP1-WT cells, and experiment 2 is vice versa.…
Sequence	Modifications	Missed cleavages (Trypsin/P)	Missed cleavages (Chymotrypsin)	Proteins	Leading proteins	Gene Names	Protein Names	Experiment	Type	Labeling State	MS/MS m/z	Charge	m/z	Mass	Score	Delta score	Intensity L	Intensity H	Ratio H/L	Inverse Expt 2 Ratio	Log2 Ratio
EQAEEERYFR	Unmodified	1	n/a	Q9UII2-M1;Q9UII2-M2;Q9UII2;Q9UII2-3;Q9UII2-2;Q9UII2-M3	Q9UII2-M1;Q9UII2-M3	ATP5IF1	ATPase inhibitor, mitochondrial	1	MULTI-MSMS		452.878	3	452.877	1355.61	26.673	16.621	1919100	1534700	0.59684	n/a	-0.744584
FGSDQSENVDRGAGSIR	Unmodified	1	n/a	Q9UII2-M1	Q9UII2-M1	ATP5IF1	ATPase inhibitor, mitochondrial	1	MULTI-MSMS		605.958	3	598.95	1793.83	55.186	55.186	9232800	9462800	0.78139	n/a	-0.355885
FGSDQSENVDRGAGSIREAGGAF	Unmodified	n/a	1	Q9UII2-M1	Q9UII2-M1	ATP5IF1	ATPase inhibitor, mitochondrial	1	MULTI-MSMS		783.366	3	776.36	2326.06	143.95	143.95	216850000	150090000	0.70819	n/a	-0.497792
FGSDQSENVDRGAGSIREAGGAF	Unmodified	n/a	1	Q9UII2-M1	Q9UII2-M1	ATP5IF1	ATPase inhibitor, mitochondrial	1	MULTI-MSMS		1165.04	2	1164.04	2326.06	74.678	74.678	8035500	5937100	0.67599	n/a	-0.564926
FGSDQSENVDRGAGSIREAGGAFGKREQAEEERYF	Unmodified	n/a	3	Q9UII2-M1	Q9UII2-M1	ATP5IF1	ATPase inhibitor, mitochondrial	1	ISO-MSMS	0	771.365	5	770.762	3848.77	57.78	42.346	7258600	3218700	0.57166	n/a	-0.806771
GKREQAEEERYF	Unmodified	n/a	1	Q9UII2-M1;Q9UII2-M2;Q9UII2;Q9UII2-3;Q9UII2-2;Q9UII2-M3	Q9UII2-M1;Q9UII2-M3	ATP5IF1	ATPase inhibitor, mitochondrial	1	MULTI-MSMS		514.584	3	514.583	1540.73	141.58	141.58	47178000	28880000	0.5839	n/a	-0.776207
GSDQSENVDRGAGSIREAGGAF	Unmodified	n/a	0	Q9UII2-M1;Q9UII2-M2;Q9UII2;Q9UII2-3;Q9UII2-2	Q9UII2-M1	ATP5IF1	ATPase inhibitor, mitochondrial	1	MULTI-MSMS		734.009	3	727.337	2178.99	154.55	149.01	274850000	152710000	0.52933	n/a	-0.917761
GSDQSENVDRGAGSIREAGGAF	Unmodified	n/a	0	Q9UII2-M1;Q9UII2-M2;Q9UII2;Q9UII2-3;Q9UII2-2	Q9UII2-M1	ATP5IF1	ATPase inhibitor, mitochondrial	1	MULTI-MSMS		1091	2	1090.5	2178.99	32.275	28.954	11639000	6207900	0.50945	n/a	-0.972988
HHEEEIVHHKK	Unmodified	1	n/a	Q9UII2-M1;Q9UII2-M2;Q9UII2;Q9UII2-M3	Q9UII2-M1;Q9UII2-M3	ATP5IF1	ATPase inhibitor, mitochondrial	1	MULTI-MSMS		474.913	3	474.913	1421.72	24.343	8.0898	355000	134130	0.52713	n/a	-0.923769
HHEEEIVHHKK	Unmodified	1	n/a	Q9UII2-M1;Q9UII2-M2;Q9UII2;Q9UII2-M3	Q9UII2-M1;Q9UII2-M3	ATP5IF1	ATPase inhibitor, mitochondrial	1	MULTI-MSMS		480.256	3	474.913	1421.72	23.851	7.9611	522300	401970	0.59978	n/a	-0.737495
SDQSENVDRGAGSIREAGGAF	Unmodified	n/a	0	Q9UII2-M3	Q9UII2-M3	ATP5IF1	ATPase inhibitor, mitochondrial	1	MULTI-MSMS		715.336	3	708.33	2121.97	70.986	70.986	14724000	6500400	0.385	n/a	-1.37707
EQAEEERYFR	Unmodified	1	n/a	Q9UII2-M1;Q9UII2-M2;Q9UII2;Q9UII2-3;Q9UII2-2;Q9UII2-M3	Q9UII2-M1;Q9UII2-M3	ATP5IF1	ATPase inhibitor, mitochondrial	2	MULTI-MSMS		452.878	3	452.877	1355.61	71.349	66.036	2036800	3426900	1.2457	0.802761	-0.316957
FGSDQSENVDRGAGSIR	Unmodified	1	n/a	Q9UII2-M1	Q9UII2-M1	ATP5IF1	ATPase inhibitor, mitochondrial	2	MULTI-MSMS		599.284	3	598.95	1793.83	159.34	159.34	11810000	14142000	1.0499	0.952472	-0.0702519
FGSDQSENVDRGAGSIREAGGAF	Unmodified	n/a	1	Q9UII2-M1	Q9UII2-M1	ATP5IF1	ATPase inhibitor, mitochondrial	2	MULTI-MSMS		783.032	3	776.36	2326.06	163.42	163.42	142740000	152720000	1.0099	0.990197	-0.0142124
FGSDQSENVDRGAGSIREAGGAFGKREQAEEERYF	Unmodified	n/a	3	Q9UII2-M1	Q9UII2-M1	ATP5IF1	ATPase inhibitor, mitochondrial	2	ISO-MSMS	0	771.163	5	770.762	3848.77	16.663	10.004	1193800	641590	0.77901	1.28368	0.360286
GKREQAEEERYF	Unmodified	n/a	1	Q9UII2-M1;Q9UII2-M2;Q9UII2;Q9UII2-3;Q9UII2-2;Q9UII2-M3	Q9UII2-M1;Q9UII2-M3	ATP5IF1	ATPase inhibitor, mitochondrial	2	MULTI-MSMS		514.584	3	514.583	1540.73	142.83	142.83	16192000	18056000	1.1464	0.872296	-0.197111
GSDQSENVDRGAGSIREAGGAF	Unmodified	n/a	0	Q9UII2-M1;Q9UII2-M2;Q9UII2;Q9UII2-3;Q9UII2-2	Q9UII2-M1	ATP5IF1	ATPase inhibitor, mitochondrial	2	MULTI-MSMS		727.672	3	727.337	2178.99	134.32	127.22	97533000	134360000	1.3414	0.74549	-0.42374
SDQSENVDRGAGSIREAGGAF	Unmodified	n/a	0	Q9UII2-M3	Q9UII2-M3	ATP5IF1	ATPase inhibitor, mitochondrial	2	MULTI-MSMS		708.664	3	708.33	2121.97	77.468	77.468	3947000	7408100	1.8016	0.555062	-0.849279
