# Supplementary material for: TMEM70 and TMEM242 help to assemble the rotor ring of human ATP synthase and interact with assembly factors for complex I
Source: Proc Natl Acad Sci U S A. 2021 Mar 22;118(13):e2100558118. doi: 10.1073/pnas.2100558118 (PMC8020751; doi:10.1073/pnas.2100558118)
Supplement: Supplementary File [file pnas.2100558118.sd18.xlsx]

## Sheet: S18
Supplementary Dataset S18. Proteins identified in SILAC experiments comparing mitoplasts HAP1-WT and HAP1-ΔTMEM70.ΔTMEM242 cells
This information is the output from Perseus after processing of MaxQuant SILAC peptide pair data. Digitonin solubilized mitoplast samples were prepared from a 1:1 mixture of HAP1-WT and HAP1-ΔTMEM70.ΔTMEM242 cells, fractionated by SDS-PAGE and gel sections digested with trypsin. Experiment 1 refers to heavy isotope labelled HAP1-ΔTMEM70.ΔTMEM242 cells mixed with light labelled HAP1-WT cells, and …
Protein names	Gene names	Protein IDs	Majority protein IDs	Ratio H/L expt 1 (log2)	Ratio H/L count expt 1	Unique peptides expt 1	Ratio H/L iso-count expt 1	Sequence coverage expt 1 [%]	Ratio H/L expt 2 (-log2)	Ratio H/L count expt 2	Unique peptides expt 2	Ratio H/L iso-count expt 2	Sequence coverage expt 2 [%]
Aladin	AAAS	Q9NRG9;Q9NRG9-2	Q9NRG9;Q9NRG9-2	-1.1427	33	19	6	54.4	-0.663846	31	17	7	49.6
Alanine--tRNA ligase, mitochondrial	AARS2	Q5JTZ9	Q5JTZ9	-0.542017	28	26	4	40.1	-0.172872	29	27	7	44.5
Alpha-aminoadipic semialdehyde synthase, mitochondrial;Lysine ketoglutarate reductase;Saccharopine dehydrogenase	AASS	Q9UDR5	Q9UDR5	-0.0645251	90	50	18	69.2	0.28891	81	48	16	68.5
4-aminobutyrate aminotransferase, mitochondrial	ABAT	P80404	P80404	0.747344	8	7	4	23	1.28722	9	7	5	18.6
ATP-binding cassette sub-family A member 2	ABCA2	Q9BZC7-3;Q9BZC7;Q9BZC7-2	Q9BZC7-3;Q9BZC7;Q9BZC7-2	-0.0770563	11	13	6	7.1	-0.0367494	9	9	6	5.2
ATP-binding cassette sub-family A member 3	ABCA3	Q99758;Q99758-2	Q99758	0.596554	20	18	10	15.3	0.9798	18	19	8	17.1
Multidrug resistance protein 1	ABCB1	P08183;P08183-2;P21439-3;P21439-2;P21439	P08183;P08183-2	-1.90666	24	23	13	25	-1.69755	22	23	11	23.4
ATP-binding cassette sub-family B member 10, mitochondrial	ABCB10	Q9NRK6	Q9NRK6	-0.959262	23	21	7	34	-0.554933	30	23	10	41.1
ATP-binding cassette sub-family B member 7, mitochondrial	ABCB7	O75027-2;O75027;O75027-3	O75027-2;O75027;O75027-3	-0.0572115	30	24	3	46.2	0.322686	30	24	7	40
ATP-binding cassette sub-family B member 8, mitochondrial	ABCB8	Q9NUT2-5;Q9NUT2-4;Q9NUT2-2;Q9NUT2;Q9NUT2-3	Q9NUT2-5;Q9NUT2-4;Q9NUT2-2;Q9NUT2;Q9NUT2-3	-0.537927	6	6	2	17.5	0.0696941	7	6	3	17.5
Multidrug resistance-associated protein 1	ABCC1	P33527;P33527-9;P33527-3;P33527-2;P33527-4;P33527-5;P33527-7;P33527-6;P33527-8;O15438;O15438-4	P33527;P33527-9;P33527-3;P33527-2;P33527-4;P33527-5;P33527-7;P33527-6;P33527-8	-0.174035	75	59	15	48.2	0.20307	62	50	13	43.6
Multidrug resistance-associated protein 4	ABCC4	O15439-2;O15439;O15439-3;O15439-4	O15439-2;O15439;O15439-3;O15439-4	-0.685988	34	24	11	27.9	-0.1995	23	23	3	25.7
ATP-binding cassette sub-family D member 1	ABCD1	P33897;Q9UBJ2	P33897	1.29549	4	5	2	11.8	1.83357	11	10	11	25
ATP-binding cassette sub-family D member 3	ABCD3	P28288;P28288-2;P28288-3	P28288;P28288-2	-0.198841	44	36	9	50.1	0.172701	42	35	8	57.1
ATP-binding cassette sub-family E member 1	ABCE1	P61221	P61221	-1.04065	11	10	3	25	-0.312665	13	13	3	34.4
ATP-binding cassette sub-family F member 1	ABCF1	Q8NE71-2;Q8NE71	Q8NE71-2;Q8NE71	-0.798316	13	15	5	22.7	-0.347552	12	13	2	21.7
ATP-binding cassette sub-family F member 2	ABCF2	Q9UG63;Q9UG63-2	Q9UG63;Q9UG63-2	-0.756502	14	12	3	19.3	-0.49774	13	10	2	19.3
Mycophenolic acid acyl-glucuronide esterase, mitochondrial	ABHD10	Q9NUJ1;Q9NUJ1-2;Q9NUJ1-3	Q9NUJ1;Q9NUJ1-2	-0.000620475	38	21	8	58.8	0.39741	41	22	3	76.1
Alpha/beta hydrolase domain-containing protein 11	ABHD11	Q8NFV4;Q8NFV4-4;Q8NFV4-6;Q8NFV4-3;Q8NFV4-2;Q8NFV4-5	Q8NFV4;Q8NFV4-4;Q8NFV4-6	-0.246704	22	17	1	73.7	0.377969	26	17	6	73.7
Monoacylglycerol lipase ABHD12	ABHD12	Q8N2K0-2;Q8N2K0;Q8N2K0-3	Q8N2K0-2;Q8N2K0;Q8N2K0-3	-0.332044	33	20	7	58.9	0.11023	33	22	10	53.7
Abhydrolase domain-containing protein 16A	ABHD16A	O95870;O95870-2	O95870;O95870-2	-0.0750792	12	10	2	25.8	0.165418	10	10	0	26.3
Alpha/beta hydrolase domain-containing protein 17B	ABHD17B	Q5VST6;Q5VST6-2	Q5VST6;Q5VST6-2	-0.634576	14	13	2	64.2	-0.140648	13	13	2	74.7
Monoacylglycerol lipase ABHD6	ABHD6	Q9BV23	Q9BV23	-1.00468	7	8	2	31.5	-0.764601	8	7	3	27
Abl interactor 1	ABI1	Q8IZP0-11;Q8IZP0-10;Q8IZP0-8;Q8IZP0-7;Q8IZP0-2;Q8IZP0-4;Q8IZP0-3;Q8IZP0-5;Q8IZP0-6;Q8IZP0-9;Q8IZP0;Q8IZP0-12	Q8IZP0-11;Q8IZP0-10;Q8IZP0-8;Q8IZP0-7;Q8IZP0-2;Q8IZP0-4;Q8IZP0-3;Q8IZP0-5;Q8IZP0-6;Q8IZP0-9;Q8IZP0;Q8IZP0-12	0.279531	4	4	3	28	0.488188	5	4	2	27.7
3-ketoacyl-CoA thiolase, peroxisomal	ACAA1	P09110;P09110-2	P09110;P09110-2	0.0169242	38	21	4	66.3	0.519342	38	19	5	64.2
3-ketoacyl-CoA thiolase, mitochondrial	ACAA2	P42765	P42765	-0.404649	100	34	21	86.1	0.0938021	80	31	11	86.6
Acetyl-CoA carboxylase 1;Biotin carboxylase	ACACA	Q13085;Q13085-4;Q13085-3;Q13085-2;O00763-3;O00763-2;O00763	Q13085;Q13085-4;Q13085-3;Q13085-2	-1.08779	22	24	13	16.5	-0.235114	19	19	11	13.4
Acyl-CoA dehydrogenase family member 10	ACAD10	Q6JQN1-2;Q6JQN1;Q6JQN1-5;Q6JQN1-4;Q6JQN1-3	Q6JQN1-2;Q6JQN1;Q6JQN1-5	0.0378742	3	3	1	4.5	0.135285	5	5	1	9.8
Acyl-CoA dehydrogenase family member 11	ACAD11	Q709F0;Q709F0-2;Q709F0-3	Q709F0;Q709F0-2;Q709F0-3	-0.168431	4	4	1	8.3	0.142051	8	10	3	15.6
Isobutyryl-CoA dehydrogenase, mitochondrial	ACAD8	Q9UKU7;Q9UKU7-3;Q9UKU7-2	Q9UKU7;Q9UKU7-3;Q9UKU7-2	-0.418485	9	10	2	32.8	-0.0177795	10	10	1	35.9
Acyl-CoA dehydrogenase family member 9, mitochondrial	ACAD9	Q9H845	Q9H845	-0.308609	65	47	16	69.7	0.139267	68	48	16	74.7
Medium-chain specific acyl-CoA dehydrogenase, mitochondrial	ACADM	P11310;P11310-2	P11310;P11310-2	-0.31865	49	24	14	52.5	0.204715	38	21	3	55.1
Short-chain specific acyl-CoA dehydrogenase, mitochondrial	ACADS	P16219	P16219	-0.897732	22	15	8	50.7	-0.152378	17	14	1	50.7
Short/branched chain specific acyl-CoA dehydrogenase, mitochondrial	ACADSB	P45954;P45954-2	P45954;P45954-2	-0.0339387	41	31	8	68.8	0.437955	42	28	7	69.2
Very long-chain specific acyl-CoA dehydrogenase, mitochondrial	ACADVL	P49748-2;P49748;P49748-3	P49748-2;P49748;P49748-3	0.269273	37	31	9	52.3	0.905548	37	31	8	50.1
Acetyl-CoA acetyltransferase, mitochondrial	ACAT1	P24752;P24752-2;REV__Q9NVE4	P24752	-0.497038	143	52	36	85.9	-0.0251707	122	39	19	85.5
Golgi resident protein GCP60	ACBD3	Q9H3P7	Q9H3P7	-0.508301	16	14	1	36.9	-0.134352	19	16	1	43.9
Acyl-CoA-binding domain-containing protein 5	ACBD5	Q5T8D3-2;Q5T8D3-3;Q5T8D3;Q5T8D3-4;Q8NC06;Q8NC06-2;Q8NC06-3	Q5T8D3-2;Q5T8D3-3;Q5T8D3;Q5T8D3-4	-0.0692249	8	8	5	19.2	0.471829	9	8	2	19
Alkaline ceramidase 3	ACER3	Q9NUN7-2;Q9NUN7	Q9NUN7-2;Q9NUN7	-0.383304	2	2	0	12.7	0.217407	2	2	0	12.7
Apoptotic chromatin condensation inducer in the nucleus	ACIN1	Q9UKV3;Q9UKV3-5;Q9UKV3-3;Q9UKV3-2	Q9UKV3;Q9UKV3-5;Q9UKV3-3;Q9UKV3-2	-0.591353	24	20	4	23.4	-0.196355	25	18	5	19.2
ATP-citrate synthase	ACLY	P53396;P53396-2;P53396-3	P53396;P53396-2;P53396-3	-1.6514	5	6	2	8.1	-0.236095	2	2	0	2.5
Aconitate hydratase, mitochondrial	ACO2	Q99798	Q99798	-0.354723	160	66	36	78.5	0.120545	112	58	21	73.2
Acyl-coenzyme A thioesterase 13;Acyl-coenzyme A thioesterase 13, N-terminally processed	ACOT13	Q9NPJ3;Q9NPJ3-2	Q9NPJ3;Q9NPJ3-2	-0.0944797	15	10	0	70.7	0.422752	16	8	2	71.4
Acyl-coenzyme A thioesterase 8	ACOT8	O14734	O14734	-0.0196237	9	11	1	51.7	0.487338	13	14	4	64.3
Acyl-coenzyme A thioesterase 9, mitochondrial	ACOT9	Q9Y305;Q9Y305-2;Q9Y305-4;Q9Y305-3	Q9Y305;Q9Y305-2;Q9Y305-4;Q9Y305-3	-0.295783	27	22	4	49.9	0.231667	31	27	6	58.1
Peroxisomal acyl-coenzyme A oxidase 1	ACOX1	Q15067-2;Q15067-3	Q15067-2;Q15067-3	-0.252312	75	2	11	72.6	0.231922	61	2	15	75.2
Peroxisomal acyl-coenzyme A oxidase 1	ACOX1	Q15067	Q15067	-0.020399	2	2	0	67.6	0.345253	2	2	0	70.2
Peroxisomal acyl-coenzyme A oxidase 3	ACOX3	O15254;O15254-2	O15254;O15254-2	0.209516	7	8	0	21	0.725804	6	7	0	18.1
Low molecular weight phosphotyrosine protein phosphatase	ACP1	P24666;P24666-3;P24666-2;P24666-4	P24666;P24666-3;P24666-2;P24666-4	-0.490537	10	8	4	39.9	-0.20989	12	10	3	53.8
Lysosomal acid phosphatase	ACP2	P11117;P11117-2	P11117	0.0697021	5	4	2	10.4	0.28914	7	7	4	21.3
Acyl-CoA synthetase family member 2, mitochondrial	ACSF2	Q96CM8-3;Q96CM8;Q96CM8-2;Q96CM8-4	Q96CM8-3;Q96CM8;Q96CM8-2;Q96CM8-4	0.613343	12	11	7	30.6	1.29577	11	10	5	29.9
Acyl-CoA synthetase family member 3, mitochondrial	ACSF3	Q4G176	Q4G176	0.19497	3	3	1	8.3	0.459516	3	3	1	8.7
Long-chain-fatty-acid--CoA ligase 1	ACSL1	P33121;P33121-2;P33121-3;Q9UKU0-7;Q9UKU0-2;Q9UKU0-5;Q9UKU0-3;Q9UKU0;Q9UKU0-9;Q9UKU0-6;Q9UKU0-8;Q9UKU0-1	P33121;P33121-2;P33121-3	-0.56578	41	36	6	59.7	-0.230818	33	29	5	49.6
Long-chain-fatty-acid--CoA ligase 3	ACSL3	O95573	O95573	-0.855745	61	39	21	71.7	-0.320427	58	38	15	67.9
Long-chain-fatty-acid--CoA ligase 4	ACSL4	O60488-2;O60488	O60488-2;O60488	-0.961761	34	29	7	64.3	-0.604641	39	21	13	55.8
Acetyl-coenzyme A synthetase 2-like, mitochondrial	ACSS1	Q9NUB1-2;Q9NUB1;Q9NUB1-3;Q9NUB1-4	Q9NUB1-2;Q9NUB1;Q9NUB1-3;Q9NUB1-4	-0.173384	17	15	1	31	0.248656	16	15	3	32.8
Actin, cytoplasmic 1;Actin, cytoplasmic 1, N-terminally processed	ACTB	P60709;Q6S8J3;A5A3E0;Q9BYX7;P0CG39	P60709	0.131458	7	2	1	98.4	0.210179	7	2	2	97.1
Actin, alpha cardiac muscle 1;Actin, alpha skeletal muscle;Actin, gamma-enteric smooth muscle;Actin, aortic smooth muscle	ACTC1;ACTA1;ACTG2;ACTA2	P68032;P68133;P63267;P62736;P63267-2	P68032;P68133;P63267;P62736;P63267-2	0.013355	19	6	2	55.2	0.414134	18	4	1	44.8
Actin, cytoplasmic 2;Actin, cytoplasmic 2, N-terminally processed	ACTG1	P63261	P63261	0.0326651	302	2	95	98.4	0.292034	299	3	92	97.1
Actin-like protein 6A	ACTL6A	O96019;O96019-2;O94805	O96019;O96019-2	-0.500014	13	12	2	41	-0.241962	14	12	6	47.3
Alpha-actinin-1	ACTN1	P12814;P12814-3;P12814-2;P12814-4;P35609	P12814;P12814-3;P12814-2;P12814-4	-0.328725	62	42	22	76.6	0.19103	44	34	6	72.1
Alpha-actinin-4	ACTN4	O43707;O43707-2;O43707-3	O43707;O43707-2;O43707-3	-0.379639	122	58	29	84.5	0.12803	102	52	27	84.2
Alpha-centractin	ACTR1A	P61163	P61163	-0.690754	11	7	4	39.4	0.0778935	10	5	3	40.4
Actin-related protein 2	ACTR2	P61160;P61160-2	P61160;P61160-2	0.439464	4	6	2	27.7	0.238119	4	4	2	16.2
Actin-related protein 3	ACTR3	P61158;Q9C0K3;Q9P1U1-2;Q9P1U1-3;Q9P1U1	P61158	0.145612	2	2	0	5	0.0129119	5	4	2	17.2
Disintegrin and metalloproteinase domain-containing protein 10	ADAM10	O14672;O14672-2	O14672;O14672-2	-0.825824	38	30	11	46.5	-0.341872	37	28	8	47.9
Disintegrin and metalloproteinase domain-containing protein 15	ADAM15	Q13444-10;Q13444-9;Q13444-8;Q13444-2;Q13444-7;Q13444-6;Q13444-12;Q13444-5;Q13444-4;Q13444-3;Q13444;Q13444-13;Q13444-11	Q13444-10;Q13444-9;Q13444-8;Q13444-2;Q13444-7;Q13444-6;Q13444-12;Q13444-5;Q13444-4;Q13444-3;Q13444;Q13444-13	-1.02868	17	17	9	28.4	-0.676358	16	15	6	26.9
Disintegrin and metalloproteinase domain-containing protein 17	ADAM17	P78536;P78536-2	P78536;P78536-2	-0.482412	21	16	11	33	-0.179893	15	13	7	26.7
Disintegrin and metalloproteinase domain-containing protein 9	ADAM9	Q13443;Q13443-2	Q13443;Q13443-2	-0.622687	14	12	4	21.9	-0.64441	18	14	4	23.3
Double-stranded RNA-specific adenosine deaminase	ADAR	P55265-5;P55265;P55265-4;P55265-3;P55265-2	P55265-5;P55265;P55265-4;P55265-3;P55265-2	-0.789237	16	14	6	24.9	-0.325847	8	8	2	13.5
Uncharacterized aarF domain-containing protein kinase 1	ADCK1	Q86TW2;Q86TW2-2;Q86TW2-3	Q86TW2;Q86TW2-2;Q86TW2-3	0.952557	3	3	2	8.1	-0.177599	3	5	1	14.3
Atypical kinase ADCK3, mitochondrial	ADCK3	Q8NI60;Q8NI60-3;Q8NI60-4;Q8NI60-2	Q8NI60;Q8NI60-3;Q8NI60-4	-0.7063	9	9	2	17.8	-0.228726	13	12	1	25
AarF domain-containing protein kinase 4	ADCK4	Q96D53;Q96D53-2	Q96D53;Q96D53-2	-0.721111	12	13	2	36.6	-0.369271	14	12	4	33.3
Adenylate cyclase type 3	ADCY3	O60266;O60266-2	O60266;O60266-2	-0.62351	3	3	1	3.3	0.176299	4	5	1	6
Adenylate cyclase type 7	ADCY7	P51828	P51828	-0.114379	2	2	1	2.7	0.400797	2	2	2	2.7
Adenylate cyclase type 9	ADCY9	O60503	O60503	-0.508034	12	14	1	16.7	-0.139601	10	10	3	11.6
Alpha-adducin	ADD1	P35611-2;P35611-4;P35611;P35611-6;P35611-3;P35611-5	P35611-2;P35611-4;P35611;P35611-6;P35611-3;P35611-5	-0.0445831	16	16	7	40.3	0.248348	20	17	7	46.9
Beta-adducin	ADD2	P35612;P35612-2;P35612-8;P35612-9;P35612-4;P35612-3;P35612-5;P35612-6	P35612;P35612-2;P35612-8;P35612-9;P35612-4;P35612-3	0.145221	5	6	4	18.2	0.646993	9	10	4	24.7
Gamma-adducin	ADD3	Q9UEY8-2;Q9UEY8	Q9UEY8-2;Q9UEY8	-0.432863	7	7	1	14.2	0.0899428	9	10	2	20.9
Activity-dependent neuroprotector homeobox protein	ADNP	Q9H2P0	Q9H2P0	-0.238885	30	27	4	33.7	0.0445384	27	27	3	34.3
ADP-dependent glucokinase	ADPGK	Q9BRR6-2;Q9BRR6;Q9BRR6-5;Q9BRR6-3;Q9BRR6-4;Q9BRR6-6	Q9BRR6-2;Q9BRR6	-0.38432	42	24	7	55.6	0.0365702	33	23	3	49.6
Poly(ADP-ribose) glycohydrolase ARH3	ADPRHL2	Q9NX46	Q9NX46	-1.18338	6	6	2	25.9	-0.794769	5	6	1	24.2
Proteasomal ubiquitin receptor ADRM1	ADRM1	Q16186	Q16186	-0.943195	3	4	2	18.4	-0.423202	3	3	3	14.7
AF4/FMR2 family member 4	AFF4	Q9UHB7;Q9UHB7-2;Q9UHB7-3	Q9UHB7;Q9UHB7-2	-0.491287	18	16	7	20.9	-0.232906	16	14	2	20.1
AFG3-like protein 2	AFG3L2	Q9Y4W6	Q9Y4W6	-0.897275	66	45	17	53.7	-0.440314	63	37	15	47.8
Acylglycerol kinase, mitochondrial	AGK	Q53H12;Q53H12-2	Q53H12	-0.363679	46	27	14	63	0.161879	41	26	9	61.8
Glycogen debranching enzyme;4-alpha-glucanotransferase;Amylo-alpha-1,6-glucosidase	AGL	P35573;P35573-2;P35573-3	P35573;P35573-2;P35573-3	-0.629055	8	8	3	7.5	-0.264837	3	3	1	3
1-acyl-sn-glycerol-3-phosphate acyltransferase alpha	AGPAT1	Q99943	Q99943	-0.19631	12	8	4	43.8	0.197765	13	9	6	43.8
1-acyl-sn-glycerol-3-phosphate acyltransferase beta	AGPAT2	O15120;O15120-2	O15120;O15120-2	-0.290674	5	6	0	35.3	0.168204	9	7	1	35.3
1-acyl-sn-glycerol-3-phosphate acyltransferase epsilon	AGPAT5	Q9NUQ2	Q9NUQ2	-0.0244579	18	14	3	48.1	0.337266	15	14	2	46.2
Glycerol-3-phosphate acyltransferase 4	AGPAT6	Q86UL3	Q86UL3	-1.27813	13	9	3	23.7	-0.753348	11	8	2	25.7
Glycerol-3-phosphate acyltransferase 3	AGPAT9	Q53EU6	Q53EU6	-1.18485	6	7	1	23.7	-0.740194	5	5	2	18.2
Alkyldihydroxyacetonephosphate synthase, peroxisomal	AGPS	O00116	O00116	-0.354151	70	46	15	66.4	0.018688	64	43	16	66.9
Agrin;Agrin N-terminal 110 kDa subunit;Agrin C-terminal 110 kDa subunit;Agrin C-terminal 90 kDa fragment;Agrin C-terminal 22 kDa fragment	AGRN	O00468-6;O00468-7;O00468-3;O00468-5;O00468-4;O00468;O00468-2	O00468-6;O00468-7;O00468-3;O00468-5;O00468-4;O00468;O00468-2	-0.370396	51	47	14	35.8	0.213287	38	37	9	28.6
Type-1 angiotensin II receptor-associated protein	AGTRAP	Q6RW13;Q6RW13-2;Q6RW13-4;Q6RW13-3;Q6RW13-5	Q6RW13;Q6RW13-2	-0.312223	8	5	3	36.5	0.21342	10	6	2	51.6
Adenosylhomocysteinase	AHCY	P23526;P23526-2	P23526;P23526-2	-0.823626	5	4	1	10.4	-0.278223	7	6	1	16.2
Putative adenosylhomocysteinase 2	AHCYL1	O43865;O43865-2	O43865;O43865-2	-0.959626	10	2	3	19.2	-0.266517	12	4	5	25.3
Neuroblast differentiation-associated protein AHNAK	AHNAK	Q09666;Q09666-2	Q09666	-0.518102	273	215	56	62.4	-0.0423642	231	201	33	58.7
Axin interactor, dorsalization-associated protein	AIDA	Q96BJ3;Q96BJ3-3;Q96BJ3-2	Q96BJ3;Q96BJ3-3	-0.308269	14	13	4	50.7	-0.0117819	14	15	5	57.8
Apoptosis-inducing factor 1, mitochondrial	AIFM1	O95831;O95831-3;O95831-2;O95831-5;O95831-4;O95831-6	O95831;O95831-3;O95831-2;O95831-5	-0.138156	92	43	21	74.1	0.367192	89	38	16	67.5
Apoptosis-inducing factor 2	AIFM2	Q9BRQ8;Q9BRQ8-2	Q9BRQ8;Q9BRQ8-2	0.123666	8	7	2	24.7	0.729938	11	10	3	34.6
Androgen-induced gene 1 protein	AIG1	Q9NVV5-3;Q9NVV5-2;Q9NVV5-4;Q9NVV5;Q9NVV5-6;Q9NVV5-5	Q9NVV5-3;Q9NVV5-2;Q9NVV5-4;Q9NVV5;Q9NVV5-6;Q9NVV5-5	-0.364571	5	3	2	29	0.409125	8	5	0	35.5
Aminoacyl tRNA synthase complex-interacting multifunctional protein 1;Endothelial monocyte-activating polypeptide 2	AIMP1	Q12904;Q12904-2	Q12904;Q12904-2	-1.56166	16	12	4	59.9	-1.00216	15	11	3	45.2
Aminoacyl tRNA synthase complex-interacting multifunctional protein 2	AIMP2	Q13155;Q13155-2	Q13155;Q13155-2	-1.56508	13	10	8	52.5	-1.41121	16	9	13	45.6
Adenylate kinase 2, mitochondrial;Adenylate kinase 2, mitochondrial, N-terminally processed	AK2	P54819-2;P54819-5	P54819-2;P54819-5	-1.21776	10	3	7	94	-0.502229	9	3	7	89.2
Adenylate kinase 2, mitochondrial;Adenylate kinase 2, mitochondrial, N-terminally processed	AK2	P54819;P54819-6;P54819-3;P54819-4	P54819;P54819-6;P54819-3	-0.944055	119	3	36	94.1	-0.371057	128	3	39	89.5
GTP:AMP phosphotransferase AK3, mitochondrial	AK3	Q9UIJ7;Q9UIJ7-3	Q9UIJ7;Q9UIJ7-3	-0.024722	52	6	11	92.5	0.534642	53	5	13	81.9
Adenylate kinase 4, mitochondrial	AK4	P27144	P27144	-0.247817	20	13	4	64.1	0.390207	28	14	6	76.7
Adenylate kinase isoenzyme 6	AK6	Q9Y3D8;Q9Y3D8-2	Q9Y3D8;Q9Y3D8-2	-0.477904	2	2	0	15.1	-0.170181	2	2	0	14.5
A-kinase anchor protein 1, mitochondrial	AKAP1	Q92667;Q92667-2	Q92667;Q92667-2	-0.861867	44	38	7	53.7	-0.433707	39	33	5	51.9
A-kinase anchor protein 12	AKAP12	Q02952;Q02952-3;Q02952-2	Q02952;Q02952-3;Q02952-2	-0.524666	121	74	8	63.9	0.29488	113	75	9	62.9
A-kinase anchor protein 17A	AKAP17A	Q02040-2;Q02040-3;Q02040	Q02040-2;Q02040-3;Q02040	0.128293	2	3	0	12.5	0.430801	2	2	0	9.4
A-kinase anchor protein 8	AKAP8	O43823	O43823	-0.418446	5	6	1	18.9	-0.185232	5	3	2	8.1
A-kinase anchor protein 8-like	AKAP8L	Q9ULX6;Q9ULX6-2	Q9ULX6;Q9ULX6-2	-0.63675	6	7	1	14.4	-0.624522	3	4	0	9.4
Alcohol dehydrogenase [NADP(+)]	AKR1A1	P14550	P14550	-0.605837	2	2	1	6.5	-0.0418037	2	2	0	6.8
Aldose reductase	AKR1B1	P15121	P15121	-0.275594	8	9	4	45.9	0.329921	7	8	2	34.8
Aflatoxin B1 aldehyde reductase member 2	AKR7A2	O43488;Q8NHP1;O95154	O43488	-0.31784	11	10	4	40.7	-0.0143553	10	9	1	36.5
5-aminolevulinate synthase, nonspecific, mitochondrial	ALAS1	P13196	P13196	-1.32597	10	14	5	34.5	-0.852399	11	14	3	31.2
CD166 antigen	ALCAM	Q13740-2;Q13740;Q13740-3;Q13740-4	Q13740-2;Q13740	-0.0702998	6	7	0	16	0.238068	8	8	6	17.7
Aldehyde dehydrogenase family 16 member A1	ALDH16A1	Q8IZ83;Q8IZ83-3;Q8IZ83-2	Q8IZ83;Q8IZ83-3	0.0364681	9	8	3	15.3	0.667928	7	7	2	13.5
Delta-1-pyrroline-5-carboxylate synthase;Glutamate 5-kinase;Gamma-glutamyl phosphate reductase	ALDH18A1	P54886	P54886	-0.445853	156	0	31	70.8	-0.0856966	130	1	24	76.1
Aldehyde dehydrogenase X, mitochondrial	ALDH1B1	P30837;P05091-2;P47895;P05091;O94788-4;O94788-2;O94788-3;P00352;O94788	P30837	-0.891562	85	51	30	82.4	-0.365581	69	44	18	78.7
Fatty aldehyde dehydrogenase	ALDH3A2	P51648;P51648-2;P48448;P43353-2;P43353	P51648;P51648-2	-0.718284	52	22	13	59.6	-0.126576	43	23	9	59
Delta-1-pyrroline-5-carboxylate dehydrogenase, mitochondrial	ALDH4A1	P30038;P30038-2;P30038-3	P30038;P30038-2;P30038-3	-0.124314	43	26	10	61.8	0.399921	47	26	11	59
Succinate-semialdehyde dehydrogenase, mitochondrial	ALDH5A1	P51649;P51649-2	P51649;P51649-2	0.312317	26	22	2	51.2	0.824316	23	18	6	49.9
Methylmalonate-semialdehyde dehydrogenase [acylating], mitochondrial	ALDH6A1	Q02252-2;Q02252	Q02252-2;Q02252	0.443925	38	29	11	74.9	0.93305	29	26	10	67.2
Alpha-aminoadipic semialdehyde dehydrogenase	ALDH7A1	P49419-2;P49419;P49419-4	P49419-2;P49419;P49419-4	0.067914	54	34	15	73.8	0.617078	42	34	11	75
4-trimethylaminobutyraldehyde dehydrogenase	ALDH9A1	P49189;P49189-3;P49189-2	P49189;P49189-3;P49189-2	-0.263352	29	24	8	68	0.151362	26	20	9	60.9
Fructose-bisphosphate aldolase A	ALDOA	P04075;P04075-2;P09972	P04075;P04075-2	-0.370135	15	15	1	58.2	0.0117625	17	15	3	59.9
Chitobiosyldiphosphodolichol beta-mannosyltransferase	ALG1	Q9BT22;Q9BT22-2;Q6GMV1	Q9BT22;Q9BT22-2	-0.892018	12	8	5	22.6	-0.546462	13	8	3	23.1
Dol-P-Glc:Glc(2)Man(9)GlcNAc(2)-PP-Dol alpha-1,2-glucosyltransferase;Putative Dol-P-Glc:Glc(2)Man(9)GlcNAc(2)-PP-Dol alpha-1,2-glucosyltransferase	ALG10;ALG10B	Q5BKT4;Q5I7T1	Q5BKT4;Q5I7T1	-0.273186	10	10	3	24.7	0.205131	8	7	1	17.8
GDP-Man:Man(3)GlcNAc(2)-PP-Dol alpha-1,2-mannosyltransferase	ALG11	Q2TAA5	Q2TAA5	-0.519239	2	2	1	9.6	-0.0885487	5	5	0	22.2
Dol-P-Man:Man(7)GlcNAc(2)-PP-Dol alpha-1,6-mannosyltransferase	ALG12	Q9BV10	Q9BV10	-0.427246	5	5	3	19.9	-0.0522768	6	6	1	23
Putative bifunctional UDP-N-acetylglucosamine transferase and deubiquitinase ALG13	ALG13	Q9NP73-2;Q9NP73;Q9NP73-3	Q9NP73-2;Q9NP73	-0.744632	11	7	3	41.8	-0.396269	11	8	2	57
Alpha-1,3/1,6-mannosyltransferase ALG2	ALG2	Q9H553;Q9H553-2	Q9H553;Q9H553-2	-0.182475	13	16	3	55.5	0.00272936	13	12	1	45.7
Dol-P-Man:Man(5)GlcNAc(2)-PP-Dol alpha-1,3-mannosyltransferase	ALG3	Q92685;Q92685-2	Q92685;Q92685-2	-0.646722	2	3	0	6.4	-0.276794	5	5	2	9.1
Dolichyl-phosphate beta-glucosyltransferase	ALG5	Q9Y673;Q9Y673-2	Q9Y673;Q9Y673-2	-0.914059	29	19	9	48.5	-0.509341	26	19	9	48.8
Dolichyl pyrophosphate Man9GlcNAc2 alpha-1,3-glucosyltransferase	ALG6	Q9Y672	Q9Y672	-0.145222	5	2	3	5.1	0.0995871	4	3	2	6.5
Probable dolichyl pyrophosphate Glc1Man9GlcNAc2 alpha-1,3-glucosyltransferase	ALG8	Q9BVK2;Q9BVK2-2	Q9BVK2;Q9BVK2-2	-0.507234	6	8	1	17.3	-0.252173	6	9	3	22.2
Alpha-1,2-mannosyltransferase ALG9	ALG9	Q9H6U8;Q9H6U8-3;Q9H6U8-2;Q9H6U8-4	Q9H6U8;Q9H6U8-3;Q9H6U8-2;Q9H6U8-4	-0.733651	6	5	0	14.2	-0.221692	9	7	3	18.8
Alpha-ketoglutarate-dependent dioxygenase alkB homolog 7, mitochondrial	ALKBH7	Q9BT30	Q9BT30	-0.359694	7	8	3	48.4	0.0506368	8	7	3	53.8
Alkaline phosphatase, tissue-nonspecific isozyme	ALPL	P05186;P05186-3;P05186-2	P05186;P05186-3;P05186-2	0.654436	9	8	6	27.3	1.21622	14	13	6	38.4
THO complex subunit 4	ALYREF	Q86V81	Q86V81	-0.496224	54	16	11	51.8	-0.220454	58	14	12	50.6
E3 ubiquitin-protein ligase AMFR	AMFR	Q9UKV5	Q9UKV5	-0.615663	21	17	3	37.8	-0.169027	23	16	5	37.2
Angiomotin-like protein 1	AMOTL1	Q8IY63	Q8IY63	-1.52292	6	1	0	1.7	-1.12373	4	1	0	1.7
AMP deaminase 2	AMPD2	Q01433-2;Q01433;Q01433-3;Q01433-5;Q01433-4	Q01433-2;Q01433;Q01433-3;Q01433-5;Q01433-4	-0.399864	3	5	3	8.3	0.980056	4	5	3	8
Anaphase-promoting complex subunit 1	ANAPC1	Q9H1A4	Q9H1A4	-1.18469	8	8	6	6.5	-0.176833	7	7	3	6.6
Anaphase-promoting complex subunit 10	ANAPC10	Q9UM13	Q9UM13	-0.95383	2	2	1	20.5	-0.265437	2	2	2	23.2
Anaphase-promoting complex subunit 7	ANAPC7	Q9UJX3-2;Q9UJX3	Q9UJX3-2;Q9UJX3	-0.419044	4	4	2	9.7	-0.381726	7	8	3	22.5
Ankyrin-2	ANK2	Q01484;Q01484-5;Q01484-2;Q01484-7	Q01484;Q01484-5;Q01484-2	-0.262815	5	5	1	2.6	0.466496	3	3	1	2.2
Ankyrin-3	ANK3	Q12955;Q12955-7;Q12955-4;Q12955-5;Q12955-6;P16157-6;P16157-11;P16157-14;P16157-12;P16157-21;P16157;P16157-3;P16157-2;P16157-16;P16157-7;P16157-5;P16157-9;P16157-15;P16157-10;P16157-13;P16157-4;P16157-8	Q12955;Q12955-7;Q12955-4;Q12955-5;Q12955-6	-0.123387	9	8	2	3.5	-0.201885	13	10	4	4.7
Ankyrin repeat and LEM domain-containing protein 2	ANKLE2	Q86XL3;Q86XL3-2;Q86XL3-3	Q86XL3;Q86XL3-2	-0.705664	35	33	7	45.6	-0.209266	37	32	11	52.1
Ankyrin repeat domain-containing protein 11	ANKRD11	Q6UB99	Q6UB99	0.52306	18	22	6	13.7	0.757818	25	24	8	14.9
Ankyrin repeat domain-containing protein 13A	ANKRD13A	Q8IZ07;Q6ZTN6-2;Q6ZTN6;Q6ZTN6-3	Q8IZ07	0.0893625	2	2	0	6.3	0.765425	3	3	2	8.5
Ankyrin repeat domain-containing protein 46	ANKRD46	Q86W74-2;Q86W74	Q86W74-2;Q86W74	-0.601496	8	5	1	36.4	-0.143916	8	4	2	31.6
Actin-binding protein anillin	ANLN	Q9NQW6-2;Q9NQW6	Q9NQW6-2;Q9NQW6	-0.804451	3	3	2	4.6	-1.52897	4	4	3	5.4
Anoctamin-10	ANO10	Q9NW15;Q9NW15-2;Q9NW15-3;Q9NW15-4;Q9NW15-5	Q9NW15;Q9NW15-2;Q9NW15-3;Q9NW15-4;Q9NW15-5	-0.427459	10	9	3	23.6	0.253756	10	9	4	17.7
Anoctamin-6	ANO6	Q4KMQ2;Q4KMQ2-3;Q4KMQ2-4;Q4KMQ2-2	Q4KMQ2;Q4KMQ2-3;Q4KMQ2-4;Q4KMQ2-2	-0.260791	18	16	3	21.6	0.401959	16	15	5	24.8
Acidic leucine-rich nuclear phosphoprotein 32 family member A	ANP32A	P39687;O95626;O43423	P39687	-0.560324	6	5	1	30.1	-0.153287	8	7	0	35.3
Acidic leucine-rich nuclear phosphoprotein 32 family member B	ANP32B	Q92688-2;Q92688	Q92688-2;Q92688	-0.506168	6	5	3	28.2	-0.245131	8	6	5	43.6
Aminopeptidase N	ANPEP	P15144	P15144	-0.294066	24	24	10	35.1	0.522364	20	19	6	30.2
Anthrax toxin receptor 1	ANTXR1	Q9H6X2;Q9H6X2-3;Q9H6X2-4;Q9H6X2-6;Q9H6X2-2;Q9H6X2-5	Q9H6X2;Q9H6X2-3;Q9H6X2-4;Q9H6X2-6;Q9H6X2-2;Q9H6X2-5	-0.195715	3	3	3	9.2	0.127731	3	4	0	10.5
Annexin A2;Putative annexin A2-like protein	ANXA2;ANXA2P2	P07355;P07355-2;A6NMY6	P07355;P07355-2;A6NMY6	0.135929	43	26	7	68.1	0.399959	44	23	9	66.7
Annexin A5	ANXA5	P08758	P08758	-0.0501588	4	4	2	16.2	-0.387693	4	4	2	23.8
Annexin A6	ANXA6	P08133-2;P08133	P08133-2;P08133	-0.00193447	3	4	1	11.2	-0.832039	2	3	1	5.6
AP-1 complex subunit beta-1	AP1B1	Q10567-3;Q10567-4;Q10567-2;Q10567	Q10567-3;Q10567-4;Q10567-2;Q10567	-0.79809	25	21	10	46	-0.0732718	20	19	5	49.8
AP-1 complex subunit gamma-1	AP1G1	O43747;O43747-2	O43747;O43747-2	-0.802738	16	15	6	28.2	-0.333538	19	15	7	26.4
AP-1 complex subunit mu-1	AP1M1	Q9BXS5;Q9BXS5-2;Q9Y6Q5;Q9Y6Q5-2	Q9BXS5;Q9BXS5-2	-1.11279	14	13	8	44.7	-0.170438	15	13	7	40
AP-1 complex subunit sigma-1A	AP1S1	P61966;P61966-2	P61966;P61966-2	-1.03688	8	5	1	37.3	-0.409472	8	6	2	44.3
AP-1 complex subunit sigma-2	AP1S2	P56377;P56377-2	P56377;P56377-2	-0.669992	3	3	2	26.8	-0.0361869	3	3	0	26.8
AP-2 complex subunit alpha-1	AP2A1	O95782-2;O95782	O95782-2;O95782	-0.272001	39	27	8	44.8	0.212584	40	26	12	43.7
AP-2 complex subunit alpha-2	AP2A2	O94973	O94973	-0.156708	28	0	3	49.2	0.399064	32	1	13	45.9
AP-2 complex subunit beta	AP2B1	P63010-2;P63010;P63010-3	P63010-2;P63010;P63010-3	-0.314015	68	37	14	63.1	0.207911	58	29	14	62.3
AP-2 complex subunit mu	AP2M1	Q96CW1;Q96CW1-2	Q96CW1;Q96CW1-2	-0.269008	24	17	6	52.4	0.314338	26	20	4	63
AP-2 complex subunit sigma	AP2S1	P53680;P53680-2	P53680;P53680-2	-0.161895	5	5	0	27.5	0.252003	11	7	3	44.4
AP-3 complex subunit delta-1	AP3D1	O14617;O14617-5;O14617-4;O14617-2;O14617-3	O14617;O14617-5;O14617-4;O14617-2;O14617-3	0.0681893	9	11	1	13.4	0.328181	5	6	0	8.5
Adenomatous polyposis coli protein	APC	P25054;P25054-2;P25054-3	P25054;P25054-2;P25054-3	-0.547594	14	17	3	8.8	-0.367036	17	17	5	9.7
DNA-(apurinic or apyrimidinic site) lyase;DNA-(apurinic or apyrimidinic site) lyase, mitochondrial	APEX1	P27695	P27695	-0.392024	20	16	2	56.6	-0.0423642	19	14	1	52.8
Gamma-secretase subunit APH-1A	APH1A	Q96BI3;Q96BI3-2;Q96BI3-3	Q96BI3;Q96BI3-2;Q96BI3-3	-0.235977	4	4	2	17	-0.0912598	2	4	0	17
Apoptosis inhibitor 5	API5	Q9BZZ5-2;Q9BZZ5;Q9BZZ5-3;Q9BZZ5-6;Q9BZZ5-5;Q9BZZ5-1	Q9BZZ5-2;Q9BZZ5;Q9BZZ5-3;Q9BZZ5-6;Q9BZZ5-5;Q9BZZ5-1	-0.429673	41	25	6	54.2	-0.134484	42	24	11	53.6
Amyloid-like protein 2	APLP2	Q06481-3;Q06481-6;Q06481;Q06481-4;Q06481-2;Q06481-5	Q06481-3;Q06481-6;Q06481;Q06481-4;Q06481-2;Q06481-5	-0.856267	17	13	4	22.2	-0.649661	17	13	3	23.8
Adipocyte plasma membrane-associated protein	APMAP	Q9HDC9;Q9HDC9-2	Q9HDC9;Q9HDC9-2	-0.429498	61	36	13	71.9	-0.0413831	56	37	14	73.6
NAD(P)H-hydrate epimerase	APOA1BP	Q8NCW5;Q8NCW5-2	Q8NCW5;Q8NCW5-2	-0.972959	18	13	4	57.6	-0.260989	16	16	5	66.3
Apolipoprotein E	APOE	P02649	P02649	-0.325792	8	6	4	31.5	0.239311	7	7	2	35
Apolipoprotein L2	APOL2	Q9BQE5	Q9BQE5	-0.233447	2	3	0	13.6	-0.304277	3	4	0	21.4
Apolipoprotein O	APOO	Q9BUR5;Q9BUR5-2	Q9BUR5;Q9BUR5-2	0.00748262	44	21	11	85.9	0.468252	50	21	17	81.8
MICOS complex subunit MIC27	APOOL	Q6UXV4	Q6UXV4	-0.0703908	30	19	3	68.3	0.291045	30	20	5	69
Apoptogenic protein 1, mitochondrial	APOPT1	Q96IL0;Q96IL0-2	Q96IL0;Q96IL0-2	-0.517957	4	4	0	29.1	-0.217603	6	6	1	29.1
Amyloid beta A4 protein;N-APP;Soluble APP-alpha;Soluble APP-beta;C99;Beta-amyloid protein 42;Beta-amyloid protein 40;C83;P3(42);P3(40);C80;Gamma-secretase C-terminal fragment 59;Gamma-secretase C-terminal fragment 57;Gamma-secretase C-terminal fragment 50;C31	APP	P05067-11;P05067-8;P05067;P05067-7;P05067-9;P05067-10;P05067-4;P05067-6;P05067-3;P05067-5;P05067-2	P05067-11;P05067-8;P05067;P05067-7;P05067-9;P05067-10;P05067-4;P05067-6;P05067-3;P05067-5	-0.605596	27	20	7	37.3	-0.231064	32	21	10	37.9
Intron-binding protein aquarius	AQR	O60306	O60306	-0.777665	64	57	19	51.6	-0.347439	56	49	12	51.5
Coatomer subunit delta	ARCN1	P48444;P48444-2	P48444;P48444-2	-0.62997	16	16	3	33.5	-0.227618	15	15	1	28.4
ADP-ribosylation factor 1;ADP-ribosylation factor 3	ARF1;ARF3	P84077;P61204;P61204-2	P84077;P61204	-0.552706	26	14	7	81.2	-0.334683	36	14	5	84
ADP-ribosylation factor 4	ARF4	P18085	P18085	-0.147506	47	18	7	86.7	0.0879173	48	15	8	85.6
ADP-ribosylation factor 5	ARF5	P84085	P84085	-0.144186	10	10	2	83.3	0.267201	8	8	0	80
ADP-ribosylation factor 6	ARF6	P62330	P62330	-0.501667	17	12	2	69.1	-0.210264	22	12	11	74.9
ADP-ribosylation factor GTPase-activating protein 1	ARFGAP1	Q8N6T3;Q8N6T3-2;Q8N6T3-5;Q8N6T3-4;Q8N6T3-3	Q8N6T3;Q8N6T3-2;Q8N6T3-5;Q8N6T3-4;Q8N6T3-3	-0.163753	16	18	1	52.5	0.117568	15	16	1	53
Arfaptin-1	ARFIP1	P53367-2	P53367-2	-0.22597	6	1	3	20.8	-0.652234	7	1	3	20.8
Arfaptin-2	ARFIP2	P53365-2;P53365-3;P53365	P53365-2;P53365-3;P53365	-0.556521	8	6	1	39.1	-0.228234	4	4	0	30.1
ADP-ribosylation factor-related protein 1	ARFRP1	Q13795;Q13795-3;Q13795-4;Q13795-2	Q13795;Q13795-3;Q13795-4;Q13795-2	-0.156643	4	4	1	23.4	0.0238124	3	3	0	15.4
Arginase-2, mitochondrial	ARG2	P78540	P78540	0.345396	26	21	7	81.4	0.69867	23	20	5	81.4
Arginine and glutamate-rich protein 1	ARGLU1	Q9NWB6;Q9NWB6-2;Q9NWB6-3	Q9NWB6;Q9NWB6-2;Q9NWB6-3	-0.323841	2	2	1	7.7	-0.0549179	2	2	1	7.7
Rho GDP-dissociation inhibitor 1	ARHGDIA	P52565;P52565-2	P52565;P52565-2	-0.781975	3	2	2	23	-0.33514	5	5	0	38.2
AT-rich interactive domain-containing protein 1A	ARID1A	O14497;O14497-2;O14497-3	O14497;O14497-2;O14497-3	-0.619847	8	8	2	5	-0.271426	4	4	1	2.1
AT-rich interactive domain-containing protein 2	ARID2	Q68CP9-3;Q68CP9	Q68CP9-3;Q68CP9	-0.572973	9	9	1	8.5	0.0935249	7	6	1	5.8
AT-rich interactive domain-containing protein 3B	ARID3B	Q8IVW6;Q8IVW6-4;Q8IVW6-3	Q8IVW6;Q8IVW6-4;Q8IVW6-3	-1.41396	11	10	6	28.7	-0.920141	13	11	5	31.7
AT-rich interactive domain-containing protein 4B	ARID4B	Q4LE39-3;Q4LE39-2;Q4LE39;Q4LE39-4	Q4LE39-3;Q4LE39-2;Q4LE39	-1.07519	5	5	5	7	0.0510703	3	3	1	4.3
ADP-ribosylation factor-like protein 1	ARL1	P40616;P40616-2	P40616;P40616-2	-0.412078	31	21	12	91.2	-0.100843	30	15	10	83.4
ADP-ribosylation factor-like protein 15	ARL15	Q9NXU5	Q9NXU5	-0.294597	8	7	0	51	0.0198138	13	9	2	51.5
ADP-ribosylation factor-like protein 2	ARL2	P36404;P36404-2	P36404;P36404-2	-0.502669	20	12	7	71.2	-0.0189191	17	13	5	64.7
ADP-ribosylation factor-like protein 5B	ARL5B	Q96KC2	Q96KC2	-0.698576	2	2	0	11.7	-0.330558	2	2	0	10.6
ADP-ribosylation factor-like protein 6-interacting protein 1	ARL6IP1	Q15041;Q15041-3	Q15041;Q15041-3	-0.361472	25	3	7	42.9	-0.147176	25	3	4	46.3
PRA1 family protein 3	ARL6IP5	O75915	O75915	-0.912103	36	13	6	38.8	-0.339365	33	10	10	36.7
ADP-ribosylation factor-like protein 6-interacting protein 6	ARL6IP6	Q8N6S5	Q8N6S5	-0.538032	5	5	1	33.6	0.0125627	5	4	0	21.2
ADP-ribosylation factor-like protein 8A	ARL8A	Q96BM9	Q96BM9	-0.279599	42	9	14	81.7	0.0119225	51	9	16	86.6
ADP-ribosylation factor-like protein 8B	ARL8B	Q9NVJ2;Q9NVJ2-2	Q9NVJ2	-0.745745	14	10	6	94.6	-0.36087	13	7	4	73.1
Armadillo repeat-containing protein 1	ARMC1	Q9NVT9;Q9NVT9-2	Q9NVT9	-0.470389	29	19	8	79.1	0.110526	22	16	2	65.6
Armadillo repeat-containing protein 10	ARMC10	Q8N2F6-4;Q8N2F6-2;Q8N2F6-6;Q8N2F6-5	Q8N2F6-4;Q8N2F6-2;Q8N2F6-6;Q8N2F6-5	-0.162622	8	1	1	51	0.353506	13	1	4	62.2
Armadillo repeat-containing X-linked protein 3	ARMCX3	Q9UH62	Q9UH62	0.0250289	24	18	4	68.3	0.34108	17	16	3	62.5
Actin-related protein 2/3 complex subunit 1B	ARPC1B	O15143;Q92747-2	O15143	-0.184834	5	4	2	23.1	0.0327576	4	3	1	19.1
Actin-related protein 2/3 complex subunit 2	ARPC2	O15144	O15144	-0.052087	4	4	1	17	0.284036	4	4	0	18.7
Actin-related protein 2/3 complex subunit 3	ARPC3	O15145	O15145	-0.00994548	6	4	0	24.7	0.00364023	3	3	0	20.8
Actin-related protein 2/3 complex subunit 4	ARPC4	P59998;P59998-3;P59998-2;P59998-4	P59998;P59998-3;P59998-2	0.397693	6	4	0	22.6	0.454961	6	5	1	29.8
cAMP-regulated phosphoprotein 19	ARPP19	P56211-2;P56211	P56211-2;P56211	-0.66857	3	3	1	56.2	-0.109695	2	2	0	54.2
Beta-arrestin-2	ARRB2	P32121;P32121-3;P32121-4;P32121-5;P32121-2	P32121;P32121-3;P32121-4;P32121-5;P32121-2	-0.721896	4	4	3	17.1	-0.168514	3	3	1	11.2
Protein ARV1	ARV1	Q9H2C2	Q9H2C2	-1.53207	4	3	0	18.1	-1.14084	4	3	1	18.1
Acid ceramidase;Acid ceramidase subunit alpha;Acid ceramidase subunit beta	ASAH1	Q13510-2;Q13510;Q13510-3	Q13510-2;Q13510;Q13510-3	-0.75816	25	21	8	46.2	-0.227125	36	25	9	58.2
Activating signal cointegrator 1 complex subunit 2	ASCC2	Q9H1I8;Q9H1I8-3;Q9H1I8-2	Q9H1I8;Q9H1I8-3	-0.267114	7	5	3	12	-0.208517	5	5	1	11.2
Activating signal cointegrator 1 complex subunit 3	ASCC3	Q8N3C0;Q8N3C0-4;Q8N3C0-3	Q8N3C0	-0.628988	25	25	9	18.8	-0.067088	31	31	9	24.4
Set1/Ash2 histone methyltransferase complex subunit ASH2	ASH2L	Q9UBL3;Q9UBL3-3;Q9UBL3-2	Q9UBL3;Q9UBL3-3;Q9UBL3-2	-0.506496	6	7	2	16.6	-0.108223	4	6	2	15.9
ATPase ASNA1	ASNA1	O43681	O43681	-0.472249	25	18	5	61.8	0.0368811	27	20	4	76.7
Aspartyl/asparaginyl beta-hydroxylase	ASPH	Q12797-10;Q12797;Q12797-11;Q12797-5;Q12797-8;Q12797-2;Q12797-9;Q12797-6;Q12797-7;Q12797-4;Q12797-3	Q12797-10;Q12797	-0.195087	56	27	13	47.3	0.276992	51	30	12	49.7
Protein asunder homolog	ASUN	Q9NVM9;Q9NVM9-2	Q9NVM9;Q9NVM9-2	-0.584501	5	5	3	9.8	-0.158983	6	6	2	12.7
Putative Polycomb group protein ASXL2	ASXL2	Q76L83;Q76L83-2	Q76L83;Q76L83-2	-0.33579	4	4	1	3.6	-0.0326651	3	4	0	3.5
ATPase family AAA domain-containing protein 1	ATAD1	Q8NBU5;Q8NBU5-2	Q8NBU5;Q8NBU5-2	-0.152532	33	21	9	68.4	0.296297	36	22	9	67.6
ATPase family AAA domain-containing protein 3A	ATAD3A	Q9NVI7-2;Q9NVI7;Q9NVI7-3	Q9NVI7-2;Q9NVI7;Q9NVI7-3	-0.691523	87	20	31	59.9	-0.314523	78	16	22	57.3
ATPase family AAA domain-containing protein 3B	ATAD3B	Q5T9A4;Q5T9A4-3;Q5T9A4-2	Q5T9A4;Q5T9A4-3	-1.10098	40	17	13	65.6	-0.60862	40	18	9	64
Activating transcription factor 7-interacting protein 1	ATF7IP	Q6VMQ6-5;Q6VMQ6;Q6VMQ6-4;Q6VMQ6-2	Q6VMQ6-5;Q6VMQ6;Q6VMQ6-4;Q6VMQ6-2	-1.77438	9	10	6	14.2	-0.917699	9	10	3	12.6
Autophagy-related protein 9A	ATG9A	Q7Z3C6;Q7Z3C6-2;Q7Z3C6-3	Q7Z3C6;Q7Z3C6-2;Q7Z3C6-3	-0.617167	4	6	1	9.4	-0.122076	7	8	0	11.7
Atlastin-1	ATL1	Q8WXF7-2;Q8WXF7	Q8WXF7-2;Q8WXF7	1.13711	15	11	3	31.6	1.37187	16	13	7	35.1
Atlastin-2	ATL2	Q8NHH9;Q8NHH9-5;Q8NHH9-2;Q8NHH9-4;Q8NHH9-3	Q8NHH9;Q8NHH9-5;Q8NHH9-2;Q8NHH9-4;Q8NHH9-3	-0.835188	18	16	6	44.8	-0.489029	19	13	4	42.4
Atlastin-3	ATL3	Q6DD88	Q6DD88	-0.817053	49	31	17	70.1	-0.267955	35	25	7	59
Probable phospholipid-transporting ATPase VD	ATP10D	Q9P241;Q9P241-2	Q9P241;Q9P241-2	-1.6885	4	4	3	5.8	-1.33457	2	3	1	3.5
Probable phospholipid-transporting ATPase IH	ATP11A	P98196	P98196	-0.133321	4	2	2	4	0.2768	6	6	3	9.9
Phospholipid-transporting ATPase IG	ATP11C	Q8NB49-3;Q8NB49-2;Q8NB49-4;Q8NB49	Q8NB49-3;Q8NB49-2;Q8NB49-4;Q8NB49	0.0123541	55	29	15	31.1	0.424242	45	31	9	34.2
Manganese-transporting ATPase 13A1	ATP13A1	Q9HD20;Q9HD20-2;Q9HD20-3	Q9HD20;Q9HD20-2	-0.355811	90	51	21	54.9	0.0473832	92	50	27	52.3
Probable cation-transporting ATPase 13A3	ATP13A3	Q9H7F0;Q9H7F0-2	Q9H7F0;Q9H7F0-2	-0.476137	7	7	3	10.8	-0.091666	8	6	1	8.6
Sodium/potassium-transporting ATPase subunit alpha-1	ATP1A1	P05023-4;P05023;P05023-3;P05023-2;P50993;P54707;P54707-2;P20648	P05023-4;P05023;P05023-3;P05023-2	-0.656717	110	36	19	50.5	-0.284277	101	35	17	52.7
Sodium/potassium-transporting ATPase subunit alpha-3	ATP1A3	P13637;P13637-2;P13637-3;Q13733	P13637;P13637-2;P13637-3	-0.470669	8	8	2	29.2	0.0847009	11	10	1	36.2
Sodium/potassium-transporting ATPase subunit beta-1	ATP1B1	P05026-2;P05026	P05026-2;P05026	-0.986102	26	12	9	41.9	-0.613532	25	12	5	39.9
Sodium/potassium-transporting ATPase subunit beta-3	ATP1B3	P54709;P54709-2	P54709	-0.565759	53	20	8	51.3	-0.152768	58	21	12	51.6
Sarcoplasmic/endoplasmic reticulum calcium ATPase 2	ATP2A2	P16615;P16615-4;P16615-5;P16615-2;P16615-3	P16615;P16615-4;P16615-5;P16615-2;P16615-3	-0.392345	149	46	32	60	-0.0557509	145	45	21	59
Sarcoplasmic/endoplasmic reticulum calcium ATPase 3	ATP2A3	Q93084-4;Q93084-2;Q93084-3;Q93084-7;Q93084;Q93084-6;Q93084-5	Q93084-4;Q93084-2;Q93084-3;Q93084-7;Q93084;Q93084-6;Q93084-5	1.17466	2	2	1	10.4	0.746471	5	5	4	17
Plasma membrane calcium-transporting ATPase 1	ATP2B1	P20020-1;P20020-4;P20020;P20020-6;P20020-2;P20020-5;Q16720;Q16720-4;Q16720-7;Q16720-8;Q16720-2;Q16720-5;Q16720-3;Q16720-6;Q01814-6;Q01814-8;Q01814-5;Q01814;Q01814-2;Q01814-7;Q01814-4;Q01814-3	P20020-1;P20020-4;P20020;P20020-6;P20020-2;P20020-5	-0.175289	70	35	9	41.1	0.183982	61	33	9	41.9
Plasma membrane calcium-transporting ATPase 4	ATP2B4	P23634-7;P23634-6;P23634-8;P23634;P23634-5;P23634-4;P23634-3;P23634-2	P23634-7;P23634-6;P23634-8;P23634;P23634-5;P23634-4;P23634-3;P23634-2	-0.4404	24	19	7	33.9	0.0830344	24	20	6	35.5
Calcium-transporting ATPase type 2C member 1	ATP2C1	P98194;P98194-4;P98194-2	P98194;P98194-4;P98194-2	-0.215831	19	1	5	29.8	0.115488	20	0	7	27.6
ATP synthase subunit alpha, mitochondrial	ATP5F1A	P25705;P25705-2;P25705-3	P25705;P25705-2;P25705-3	-1.63022	262	69	121	85	-1.26706	213	59	94	79.4
ATP synthase subunit beta, mitochondrial	ATP5F1B	P06576	P06576	-1.56725	539	80	246	85.4	-1.10252	429	69	168	84.7
ATP synthase subunit gamma, mitochondrial	ATP5F1C	P36542	P36542	-1.68288	71	4	26	63.4	-1.35021	96	4	29	56
ATP synthase subunit delta, mitochondrial	ATP5F1D	P30049	P30049	-1.56974	31	19	12	86.9	-1.10762	35	16	8	83.9
ATP synthase subunit epsilon, mitochondrial;ATP synthase subunit epsilon-like protein, mitochondrial	ATP5F1E;ATP5F1EP2	P56381;Q5VTU8	P56381;Q5VTU8	-1.5262	14	5	2	58.8	-1.11676	12	5	0	70.6
ATPase inhibitor, mitochondrial	ATP5IF1	Q9UII2-M1	Q9UII2-M1	-0.211487	11	4	3	42.7	0.292051	9	4	2	42.7
ATPase inhibitor, mitochondrial	ATP5IF1	Q9UII2-M3	Q9UII2-M3	-0.678695	3	1	0	26.3	-0.0455828	3	1	0	26.3
ATP synthase F(0) complex subunit C3, mitochondrial;ATP synthase F(0) complex subunit C1, mitochondrial;ATP synthase F(0) complex subunit C2, mitochondrial	ATP5MC3;ATP5MC1;ATP5MC2	P48201-M;P05496;Q06055;P48201;Q06055-3;Q06055-2	P48201-M;P05496;Q06055;P48201;Q06055-3;Q06055-2	-2.60973	17	4	17	62.7	-2.08818	16	3	16	50.7
ATP synthase membrane subunit k (DAPIT), mitochondrial	ATP5MD	Q96IX5	Q96IX5	-1.62011	31	11	4	98.3	-1.15121	27	11	3	98.3
ATP synthase subunit e, mitochondrial	ATP5ME	P56385	P56385	-1.44713	49	15	9	100	-1.09403	49	15	9	71
ATP synthase subunit f, mitochondrial	ATP5MF	P56134-2;P56134-4	P56134-2;P56134-4	-2.15688	7	4	6	47.7	-1.43803	4	2	3	58
ATP synthase subunit f, mitochondrial	ATP5MF	P56134;P56134-3	P56134;P56134-3	-1.56743	24	4	4	51.1	-1.36877	22	4	3	60.6
ATP synthase subunit g, mitochondrial	ATP5MG	O75964;Q7Z4Y8	O75964	-1.52176	66	18	8	92.2	-1.16163	58	15	9	76.7
ATP synthase subunit j (6.8 kDa mitochondrial proteolipid; ATP5MPL), mitochondrial	ATP5MPL	P56378;P56378-2	P56378;P56378-2	-3.20277	20	4	7	43.1	-2.83538	15	5	3	46.6
ATP synthase F(0) complex subunit B1, mitochondrial	ATP5PB	P24539	P24539	-1.68933	112	33	36	69.5	-1.31609	111	30	32	66.4
ATP synthase subunit d, mitochondrial	ATP5PD	O75947;O75947-2	O75947;O75947-2	-1.88673	90	36	37	99.4	-1.41776	87	33	30	96.3
ATP synthase-coupling factor 6, mitochondrial	ATP5PF	P18859;P18859-2	P18859;P18859-2	-1.58351	85	20	19	70.4	-1.13914	80	19	15	70.4
ATP synthase subunit O, mitochondrial	ATP5PO	P48047	P48047	-1.71866	78	25	20	88.7	-1.34642	84	23	20	84.5
ATP synthase subunit s, mitochondrial	ATP5S	Q99766;Q99766-3;Q99766-2	Q99766	-0.0337172	13	10	2	48.4	0.381066	16	12	6	54.9
ATP synthase subunit s-like protein	ATP5SL	Q9NW81;Q9NW81-4;Q9NW81-5;Q9NW81-6;Q9NW81-3;Q9NW81-2	Q9NW81;Q9NW81-4;Q9NW81-5	-0.437232	15	10	2	52.1	0.0230939	15	10	2	65.4
V-type proton ATPase subunit S1	ATP6AP1	Q15904	Q15904	-0.493987	27	18	10	42.8	-0.224287	26	19	6	42.8
Renin receptor	ATP6AP2	O75787;O75787-2	O75787;O75787-2	-0.516017	33	20	8	56.9	-0.279293	39	22	11	58
V-type proton ATPase 116 kDa subunit a isoform 1	ATP6V0A1	Q93050-1;Q93050;Q93050-3	Q93050-1;Q93050;Q93050-3	-0.258097	32	22	12	29	-0.0462816	32	25	8	39.6
V-type proton ATPase 116 kDa subunit a isoform 2	ATP6V0A2	Q9Y487	Q9Y487	-0.453478	16	13	4	25.4	-0.0632268	16	16	3	27.9
V-type proton ATPase 16 kDa proteolipid subunit	ATP6V0C	P27449	P27449	-0.413941	19	7	2	47.1	-0.0592169	23	6	3	47.1
V-type proton ATPase subunit d 1	ATP6V0D1	P61421	P61421	-0.349107	22	20	5	58.7	-0.00475299	19	16	4	65.5
V-type proton ATPase catalytic subunit A	ATP6V1A	P38606;P38606-2;REV__Q96EK7-2;REV__Q96EK7	P38606;P38606-2	-0.438425	52	38	15	77.1	-0.304394	48	34	10	73.3
V-type proton ATPase subunit B, brain isoform	ATP6V1B2	P21281;P15313	P21281	-0.441027	38	29	11	77.1	-0.243182	34	33	9	79.6
V-type proton ATPase subunit C 1	ATP6V1C1	P21283;Q8NEY4-2;Q8NEY4	P21283	-0.485903	24	21	7	59.4	-0.278698	20	19	4	55.2
V-type proton ATPase subunit D	ATP6V1D	Q9Y5K8	Q9Y5K8	-0.460171	11	9	1	47.8	-0.230695	12	11	3	48.2
V-type proton ATPase subunit E 1	ATP6V1E1	P36543;P36543-2;P36543-3;Q96A05	P36543;P36543-2;P36543-3	-0.443615	29	15	10	55.8	-0.307079	16	11	3	41.6
V-type proton ATPase subunit F	ATP6V1F	Q16864;Q16864-2	Q16864;Q16864-2	-0.47692	26	12	1	89.9	-0.173255	33	12	0	92.4
V-type proton ATPase subunit G 1	ATP6V1G1	O75348;O95670-2;O95670	O75348	-0.437721	24	15	1	59.3	-0.284159	18	11	1	55.1
V-type proton ATPase subunit H	ATP6V1H	Q9UI12-2;Q9UI12	Q9UI12-2;Q9UI12	-0.421651	17	14	7	46	-0.325732	17	17	6	54
Copper-transporting ATPase 1	ATP7A	Q04656-5;Q04656;Q04656-2;Q04656-3;Q04656-4;P35670-2;P35670-3;P35670-4;P35670	Q04656-5;Q04656;Q04656-2;Q04656-3	-0.339729	24	21	6	21.2	0.0268957	20	20	5	21.5
Phospholipid-transporting ATPase IK	ATP8B3	O60423-3;O60423;O60423-1	O60423-3;O60423;O60423-1	-0.697055	2	2	0	1.4	-0.31371	2	2	0	1.7
Probable phospholipid-transporting ATPase IIA	ATP9A	O75110;O75110-2	O75110;O75110-2	0.470407	5	5	4	8.8	0.819827	5	5	2	8.7
ATP synthase mitochondrial F1 complex assembly factor 1	ATPAF1	Q5TC12;Q5TC12-3;Q5TC12-2	Q5TC12;Q5TC12-3;Q5TC12-2	0.1129	31	19	3	51.5	0.622354	31	20	6	41.5
ATP synthase mitochondrial F1 complex assembly factor 2	ATPAF2	Q8N5M1	Q8N5M1	-0.142083	15	11	1	52.2	0.431442	13	11	3	52.2
Serine/threonine-protein kinase ATR	ATR	Q13535-2;Q13535-3;Q13535	Q13535-2;Q13535-3;Q13535	-1.18804	6	6	4	4.1	-0.217107	3	4	1	2.5
All-trans retinoic acid-induced differentiation factor	ATRAID	Q6UW56-2;Q6UW56;Q6UW56-3	Q6UW56-2;Q6UW56;Q6UW56-3	-0.620379	2	1	0	22.8	-0.299948	2	1	0	22.8
Attractin	ATRN	O75882;O75882-3;O75882-2	O75882;O75882-3;O75882-2	-0.237575	11	11	5	12.7	0.0874881	6	6	1	6.1
Transcriptional regulator ATRX	ATRX	P46100-5;P46100-3;P46100-4;P46100;P46100-2	P46100-5;P46100-3;P46100-4;P46100;P46100-2	-0.02116	29	19	6	15.1	0.341574	31	19	7	16.2
Ataxin-2	ATXN2	Q99700-2;Q99700-4;Q99700;Q99700-5	Q99700-2;Q99700-4;Q99700;Q99700-5	-0.528948	2	2	1	3.5	-0.434348	2	3	0	4.7
Ataxin-2-like protein	ATXN2L	Q8WWM7-6;Q8WWM7-8;Q8WWM7-5;Q8WWM7-4;Q8WWM7-9;Q8WWM7-2;Q8WWM7;Q8WWM7-3;Q8WWM7-7	Q8WWM7-6;Q8WWM7-8;Q8WWM7-5;Q8WWM7-4;Q8WWM7-9;Q8WWM7-2;Q8WWM7;Q8WWM7-3	-1.34692	5	5	2	10.4	-0.424062	3	3	1	6.3
Methylglutaconyl-CoA hydratase, mitochondrial	AUH	Q13825;Q13825-2	Q13825;Q13825-2	-0.541534	9	8	0	25.7	-0.000144301	9	7	1	21.8
Ancient ubiquitous protein 1	AUP1	Q9Y679;Q9Y679-3	Q9Y679;Q9Y679-3	-1.1714	26	14	8	53.9	-0.724126	25	13	5	45.9
Aurora kinase A-interacting protein	AURKAIP1	Q9NWT8	Q9NWT8	-1.33457	4	3	0	9	-0.75292	5	4	0	9
Beta-2-microglobulin;Beta-2-microglobulin form pI 5.3	B2M	P61769	P61769	-1.08418	16	7	1	56.3	-0.529771	17	7	2	56.3
Beta-1,3-glucosyltransferase	B3GALTL	Q6Y288	Q6Y288	0.375512	3	6	1	21.1	0.59281	6	8	1	16.9
Galactosylgalactosylxylosylprotein 3-beta-glucuronosyltransferase 3	B3GAT3	O94766-2;O94766	O94766-2;O94766	-0.32648	9	8	2	49.8	0.244582	9	8	3	58.4
Beta-1,4-glucuronyltransferase 1	B4GAT1	O43505	O43505	-1.27174	13	13	6	40.7	-0.864097	10	10	4	30.8
Bcl2-associated agonist of cell death	BAD	Q92934	Q92934	-0.842465	6	6	3	48.2	-0.464146	10	7	1	56.5
BAG family molecular chaperone regulator 2	BAG2	O95816;O95816-2	O95816;O95816-2	-0.920325	30	14	2	73.5	-0.476537	37	16	5	73.5
Large proline-rich protein BAG6	BAG6	P46379-2;P46379;P46379-3;P46379-5;P46379-4	P46379-2;P46379;P46379-3;P46379-5;P46379-4	-0.827666	24	23	6	31.3	-0.536451	18	16	6	22.5
Bcl-2 homologous antagonist/killer	BAK1	Q16611;Q16611-2	Q16611;Q16611-2	-0.543762	15	9	3	67.3	-0.065848	14	10	0	72
Barrier-to-autointegration factor;Barrier-to-autointegration factor, N-terminally processed	BANF1	O75531	O75531	-0.459695	10	5	0	50.6	0.06534	13	6	0	59.6
Ubiquitin carboxyl-terminal hydrolase BAP1	BAP1	Q92560	Q92560	-0.692758	2	2	1	4.5	-0.133564	2	2	1	5.6
Chromatin complexes subunit BAP18	BAP18	Q8IXM2-3;Q8IXM2;Q8IXM2-2	Q8IXM2-3;Q8IXM2	-0.42909	5	4	1	31.8	-0.249263	10	7	0	46.4
Brain acid soluble protein 1	BASP1	P80723;P80723-2	P80723	-0.547299	13	5	0	35.7	0.251487	16	6	3	35.7
Apoptosis regulator BAX	BAX	Q07812-2;Q07812-8;Q07812;Q07812-7;Q07812-5;Q07812-4	Q07812-2;Q07812-8;Q07812;Q07812-7;Q07812-5	0.143263	20	6	0	49.1	0.494739	26	7	6	60.1
Bromodomain adjacent to zinc finger domain protein 1A	BAZ1A	Q9NRL2-2;Q9NRL2	Q9NRL2-2;Q9NRL2	-1.27408	22	23	7	25.3	-0.691534	14	15	7	14.8
Bcl-2-binding component 3	BBC3	Q9BXH1;Q9BXH1-2	Q9BXH1	0.692874	4	4	1	35.2	1.15476	4	3	1	35.2
Basal cell adhesion molecule	BCAM	P50895	P50895	0.0699771	17	15	1	33.1	0.693038	15	11	7	27.1
B-cell receptor-associated protein 29	BCAP29	Q9UHQ4;Q9UHQ4-2	Q9UHQ4;Q9UHQ4-2	-0.66779	4	4	0	14.1	-0.0354831	4	4	0	17.8
B-cell receptor-associated protein 31	BCAP31	P51572-2;P51572	P51572-2;P51572	-0.111851	39	14	4	47.3	0.322686	55	18	8	48.6
Pre-mRNA-splicing factor SPF27	BCAS2	O75934	O75934	-0.44336	24	17	2	79.6	-0.162726	20	16	2	81.8
Branched-chain-amino-acid aminotransferase, mitochondrial	BCAT2	O15382;O15382-2	O15382;O15382-2	-0.522882	31	14	5	40.6	0.0284841	29	13	5	40.1
Cholinesterase	BCHE	P06276	P06276	-0.946916	3	3	1	8.1	-0.687688	6	6	1	18.3
2-oxoisovalerate dehydrogenase subunit alpha, mitochondrial	BCKDHA	P12694;P12694-2	P12694;P12694-2	0.441377	30	22	11	59.3	1.02098	23	20	10	64.9
2-oxoisovalerate dehydrogenase subunit beta, mitochondrial	BCKDHB	P21953;P21953-2	P21953;P21953-2	0.317999	24	20	7	62.2	0.963588	22	19	2	57.7
[3-methyl-2-oxobutanoate dehydrogenase [lipoamide]] kinase, mitochondrial	BCKDK	O14874-2;O14874-3;O14874	O14874-2;O14874-3;O14874	-0.18595	8	6	3	31.6	0.369688	5	4	2	19.1
Apoptosis regulator Bcl-2	BCL2	P10415-2;P10415	P10415-2;P10415	-0.678857	6	4	4	45.9	-0.119954	3	3	0	27.8
Bcl-2-like protein 1	BCL2L1	Q07817;Q07817-2;Q07817-3	Q07817;Q07817-2;Q07817-3	-0.329069	6	6	4	47.2	0.209562	5	6	3	45.5
Bcl-2-like protein 13	BCL2L13	Q9BXK5;Q9BXK5-2;Q9BXK5-4	Q9BXK5;Q9BXK5-2	0.108759	23	20	4	63.3	0.585193	20	16	5	49.9
Bcl-2-associated transcription factor 1	BCLAF1	Q9NYF8-2;Q9NYF8;Q9NYF8-3;Q9NYF8-4	Q9NYF8-2;Q9NYF8;Q9NYF8-3;Q9NYF8-4	-0.313746	41	18	8	23.2	0.127226	46	20	9	31.2
BCL-6 corepressor-like protein 1	BCORL1	Q5H9F3-3;Q5H9F3-2;Q5H9F3	Q5H9F3-3;Q5H9F3-2;Q5H9F3	-0.805257	11	10	5	10	-0.33754	8	8	1	7.2
Mitochondrial chaperone BCS1	BCS1L	Q9Y276	Q9Y276	-0.549282	34	23	10	72.6	-0.111165	37	29	4	74.7
D-beta-hydroxybutyrate dehydrogenase, mitochondrial	BDH1	Q02338	Q02338	-0.923359	22	18	10	54.8	-0.424922	20	17	5	57.7
BEN domain-containing protein 3	BEND3	Q5T5X7	Q5T5X7	-0.907333	11	11	4	20.2	-0.792855	8	7	4	14
BET1 homolog	BET1	O15155;O15155-2	O15155;O15155-2	-0.0347662	11	4	2	54.2	0.282825	8	3	1	55.9
BET1-like protein	BET1L	Q9NYM9	Q9NYM9	-0.41348	5	4	0	28.8	0.00330756	4	4	1	44.1
BH3-interacting domain death agonist;BH3-interacting domain death agonist p15;BH3-interacting domain death agonist p13;BH3-interacting domain death agonist p11	BID	P55957-2;P55957;P55957-4	P55957-2;P55957;P55957-4	-0.433818	6	4	0	19.5	-0.0847446	10	5	3	28.6
Baculoviral IAP repeat-containing protein 6	BIRC6	Q9NR09	Q9NR09	-0.706653	2	3	0	0.8	0.0600964	4	5	1	1.6
Bloom syndrome protein	BLM	P54132	P54132	-0.974092	9	9	4	10.7	-0.336169	7	7	4	8.7
Biogenesis of lysosome-related organelles complex 1 subunit 2	BLOC1S2	Q6QNY1;Q6QNY1-2	Q6QNY1;Q6QNY1-2	-0.0987063	2	3	1	26.8	0.0437202	4	4	1	45.1
BMP-2-inducible protein kinase	BMP2K	Q9NSY1;Q9NSY1-2;Q9NSY1-3;Q2M2I8-2;Q2M2I8	Q9NSY1;Q9NSY1-2;Q9NSY1-3	-1.22462	3	4	2	6.7	-0.081885	2	2	0	2.2
Ribosome biogenesis protein BMS1 homolog	BMS1	Q14692	Q14692	-0.665775	6	6	3	7.1	-0.0375931	2	2	0	1.5
Vesicle transport protein SEC20	BNIP1	Q12981;Q12981-1;Q12981-2;Q12981-3	Q12981;Q12981-1;Q12981-2;Q12981-3	-0.751077	15	12	4	55.7	-0.384381	16	12	4	66.2
Biorientation of chromosomes in cell division protein 1	BOD1	Q96IK1;Q96IK1-2;Q8IYS8	Q96IK1	-0.822682	3	3	0	29.2	-0.274411	6	6	2	37.8
Biorientation of chromosomes in cell division protein 1-like 1	BOD1L1	Q8NFC6	Q8NFC6	-0.629947	92	67	19	35	-0.164915	78	62	13	30.7
BolA-like protein 2	BOLA2	Q9H3K6;Q9H3K6-2	Q9H3K6;Q9H3K6-2	-1.4309	3	2	1	32.6	-0.53077	7	3	1	51.2
BolA-like protein 3	BOLA3	Q53S33	Q53S33	-0.425172	5	2	1	29.9	-0.0713507	9	3	0	35.5
Valacyclovir hydrolase	BPHL	Q86WA6-2;Q86WA6	Q86WA6-2;Q86WA6	-0.115894	22	15	5	55.5	0.643924	21	14	4	55.1
Nucleosome-remodeling factor subunit BPTF	BPTF	Q12830-4;Q12830;Q12830-2	Q12830-4;Q12830;Q12830-2	-0.725518	74	69	19	29.4	-0.299948	64	61	14	26
Bromodomain-containing protein 2	BRD2	P25440-3;P25440;P25440-2;P25440-4	P25440-3;P25440;P25440-2;P25440-4	-0.477081	3	3	2	8.4	0.207944	2	2	1	5.3
Bromodomain-containing protein 4	BRD4	O60885;O60885-2;O60885-3	O60885;O60885-2;O60885-3	-1.07063	12	9	3	13	-0.431141	6	4	2	5.4
Bromodomain-containing protein 8	BRD8	Q9H0E9-2;Q9H0E9;Q9H0E9-4;Q9H0E9-3	Q9H0E9-2;Q9H0E9;Q9H0E9-4	-0.677564	11	12	3	20.2	-0.332966	12	13	4	22.1
Brain protein I3	BRI3	O95415	O95415	-0.0262933	2	3	0	36	0.189285	4	5	2	50.4
BRI3-binding protein	BRI3BP	Q8WY22	Q8WY22	-0.8435	9	5	3	15.9	-0.454913	5	2	0	9.6
Ribosome biogenesis protein BRX1 homolog	BRIX1	Q8TDN6	Q8TDN6	-0.837713	7	5	2	19.3	-0.197991	10	7	3	34.8
Protein BRICK1	BRK1	Q8WUW1;Q8WUW1-2	Q8WUW1;Q8WUW1-2	-0.0723765	3	3	0	53.3	0.504775	6	4	1	53.3
Basigin	BSG	P35613;P35613-2;P35613-4	P35613;P35613-2;P35613-4	-0.962744	61	5	13	44.4	-0.577924	55	5	7	35.1
Bone marrow stromal antigen 2	BST2	Q10589-2;Q10589	Q10589-2;Q10589	-0.459358	2	2	1	16.1	-1.03794	2	1	1	8.9
Transcription factor BTF3	BTF3	P20290;P20290-2	P20290;P20290-2	-0.684086	10	8	2	57.8	-0.344147	14	11	5	57.8
Transcription factor BTF3 homolog 4	BTF3L4	Q96K17;Q96K17-2	Q96K17;Q96K17-2	-0.279039	2	2	0	36.7	0.0963293	3	3	1	36.7
Butyrophilin subfamily 2 member A1	BTN2A1	Q7KYR7-5;Q7KYR7;Q7KYR7-3;Q7KYR7-1;Q7KYR7-6;Q7KYR7-4;Q8WVV5-3;Q8WVV5-2;Q8WVV5	Q7KYR7-5;Q7KYR7;Q7KYR7-3;Q7KYR7-1;Q7KYR7-6;Q7KYR7-4	-0.661661	5	4	4	9.9	0.379038	2	3	0	7.3
Mitotic checkpoint protein BUB3	BUB3	O43684-2	O43684-2	-0.516491	30	1	13	66.6	-0.146525	33	1	7	71.8
Protein BUD31 homolog	BUD31	P41223;P41223-2	P41223;P41223-2	-0.277552	10	9	2	44.4	-0.107152	11	9	2	42.4
Bystin	BYSL	Q13895	Q13895	-0.871997	8	7	1	22.9	-0.670206	6	5	0	17.2
Basic leucine zipper and W2 domain-containing protein 1	BZW1	Q7L1Q6;Q7L1Q6-4;Q7L1Q6-3;Q7L1Q6-2	Q7L1Q6;Q7L1Q6-4;Q7L1Q6-3;Q7L1Q6-2	-0.319586	12	10	5	36	-0.10916	11	8	2	34.8
Basic leucine zipper and W2 domain-containing protein 2	BZW2	Q9Y6E2;Q9Y6E2-2	Q9Y6E2;Q9Y6E2-2	-0.470749	9	8	3	32.2	-0.147307	9	7	0	28.9
UPF0693 protein C10orf32	C10orf32	Q96B45	Q96B45	-0.195203	6	5	0	61.3	0.172522	8	4	1	61.3
Uncharacterized protein C10orf35	C10orf35	Q96D05;Q96D05-2	Q96D05;Q96D05-2	-0.675351	11	9	5	56.2	-0.223917	6	5	2	52.9
Uncharacterized protein C11orf98	C11orf98	E9PRG8	E9PRG8	-1.02741	4	3	0	25.2	-0.901649	4	3	2	22.8
UPF0160 protein MYG1, mitochondrial	C12orf10	Q9HB07	Q9HB07	-0.340496	2	2	1	4.8	0.0645856	5	5	0	16
Uncharacterized protein C12orf43	C12orf43	Q96C57	Q96C57	-0.499055	2	2	1	13.7	-0.627046	3	3	2	17.2
Protein C10	C12orf57	Q99622	Q99622	0.257252	7	4	2	49.2	0.765523	6	4	1	57.1
Uncharacterized protein C12orf73	C12orf73	Q69YU5	Q69YU5	-0.89757	10	4	1	62	-0.279055	15	6	2	80.3
Probable ergosterol biosynthetic protein 28	C14orf1	Q9UKR5	Q9UKR5	-0.907603	8	7	2	43.6	-0.339935	11	7	1	40
UPF0317 protein C14orf159, mitochondrial	C14orf159	Q7Z3D6-2;Q7Z3D6-3;Q7Z3D6;Q7Z3D6-5;Q7Z3D6-4;Q7Z3D6-6	Q7Z3D6-2;Q7Z3D6-3;Q7Z3D6;Q7Z3D6-5;Q7Z3D6-4	-0.664082	14	12	3	33	-0.0965318	19	18	3	46.1
UPF0568 protein C14orf166	C14orf166	Q9Y224	Q9Y224	-0.672934	32	17	7	69.3	-0.212383	30	19	9	69.3
UPF0235 protein C15orf40	C15orf40	Q8WUR7;Q8WUR7-2;Q8WUR7-3	Q8WUR7;Q8WUR7-2;Q8WUR7-3	0.0147838	2	1	0	8.5	0.438992	6	3	1	28.8
Uncharacterized protein C15orf61	C15orf61	A6NNL5	A6NNL5	-0.796135	12	11	2	80.9	-0.332851	12	9	1	65.6
RUS1 family protein C16orf58	C16orf58	Q96GQ5;Q96GQ5-2	Q96GQ5	-0.461502	6	7	0	21.4	0.0303245	9	10	1	28
Uncharacterized protein C17orf62	C17orf62	Q9BQA9-2;Q9BQA9	Q9BQA9-2;Q9BQA9	-0.0501439	2	2	2	18.5	0.00405961	4	5	2	45.7
Protein Njmu-R1	C17orf75	Q9HAS0	Q9HAS0	-0.32054	3	3	1	12.9	0.969791	2	2	1	10.1
UPF0729 protein C18orf32	C18orf32	Q8TCD1	Q8TCD1	-0.730895	12	4	9	59.2	-0.267835	7	2	3	28.9
UPF0449 protein C19orf25	C19orf25	Q9UFG5;Q9UFG5-2	Q9UFG5;Q9UFG5-2	-0.473991	9	4	0	50	0.0183518	8	4	2	50
Uncharacterized protein C19orf43	C19orf43	Q9BQ61	Q9BQ61	-0.934676	14	10	1	58	-0.278817	15	12	1	58
Uncharacterized protein C19orf52	C19orf52	Q9BSF4	Q9BSF4	-0.485822	14	8	5	40.8	-0.0514416	16	10	4	41.5
Uncharacterized protein C1orf43	C1orf43	Q9BWL3-2;Q9BWL3;Q9BWL3-4;Q9BWL3-3;Q9BWL3-5	Q9BWL3-2;Q9BWL3;Q9BWL3-4;Q9BWL3-3	-0.771742	3	3	1	17.4	-0.608431	4	5	0	28.3
Complement component 1 Q subcomponent-binding protein, mitochondrial	C1QBP	Q07021	Q07021	-0.782546	174	35	50	71.6	-0.363676	209	33	62	68.4
Uncharacterized protein C20orf24	C20orf24	Q9BUV8-4;Q9BUV8-3;Q9BUV8-2;Q9BUV8;Q9BUV8-5	Q9BUV8-4;Q9BUV8-3;Q9BUV8-2;Q9BUV8;Q9BUV8-5	-0.888568	9	5	4	29.9	-0.344033	8	4	4	27.6
C2 domain-containing protein 2	C2CD2	Q9Y426;Q9Y426-3;Q9Y426-2	Q9Y426;Q9Y426-3;Q9Y426-2	-0.441556	7	5	1	13.9	0.0331119	5	6	1	17
C2 domain-containing protein 5	C2CD5	Q86YS7-2;Q86YS7-3;Q86YS7-4;Q86YS7-5;Q86YS7	Q86YS7-2;Q86YS7-3;Q86YS7-4;Q86YS7-5;Q86YS7	-0.458366	6	5	3	6	-0.299714	15	13	7	19.6
UPF0554 protein C2orf43	C2orf43	Q9H6V9;Q9H6V9-2;Q9H6V9-3	Q9H6V9;Q9H6V9-2;Q9H6V9-3	-0.368551	22	7	4	71.1	0.0370438	22	9	5	71.1
Uncharacterized protein C2orf47, mitochondrial	C2orf47	Q8WWC4	Q8WWC4	-0.689683	20	12	3	52.2	-0.25411	13	6	3	29.9
Ashwin	C2orf49	Q9BVC5;Q9BVC5-2	Q9BVC5;Q9BVC5-2	-0.806241	13	9	4	52.6	-0.165172	12	8	3	53
Uncharacterized protein C2orf72	C2orf72	A6NCS6	A6NCS6	-0.993522	5	2	1	8.1	-0.487075	3	2	0	8.1
Protein C3orf33	C3orf33	Q6P1S2-2;Q6P1S2	Q6P1S2-2;Q6P1S2	-0.525289	3	4	2	24.3	0.343019	2	2	0	14.7
Deleted in autism protein 1	C3orf58	Q8NDZ4;Q8NDZ4-2	Q8NDZ4;Q8NDZ4-2	-0.248896	6	6	2	22.3	-0.187008	7	6	2	22.1
Uncharacterized protein C4orf3	C4orf3	Q8WVX3;Q8WVX3-2	Q8WVX3	-1.4959	6	2	4	54.5	-1.0077	11	4	5	54.5
Uncharacterized protein C4orf32	C4orf32	Q8N8J7	Q8N8J7	-0.957188	8	4	0	31.8	-0.41565	7	5	1	37.9
UPF0669 protein C6orf120	C6orf120	Q7Z4R8	Q7Z4R8	-0.644668	6	7	0	46.6	0.133606	6	7	1	46.6
Uncharacterized protein C6orf203	C6orf203	Q9P0P8	Q9P0P8	0.756767	4	3	2	17.5	1.38737	4	4	0	17.5
Uncharacterized protein C6orf47	C6orf47	O95873	O95873	-0.0269104	2	2	1	8.5	0.585107	3	3	1	14.6
Uncharacterized protein C7orf50	C7orf50	Q9BRJ6	Q9BRJ6	-1.25477	11	8	4	59.8	-0.658006	11	9	3	60.3
Uncharacterized protein C7orf73	C7orf73	E0CX11	E0CX11	-0.675489	4	1	4	53.2	0.421515	2	1	2	53.2
UPF0598 protein C8orf82	C8orf82	Q6P1X6;Q6P1X6-2	Q6P1X6;Q6P1X6-2	0.0457225	23	17	5	60.2	0.45338	21	12	6	56.9
Protein C9orf69	C9orf69	H0YL14	H0YL14	-0.365295	2	2	0	18	-1.09619	2	2	1	18
Bcl10-interacting CARD protein	C9orf89	Q96LW7-2;Q96LW7	Q96LW7-2;Q96LW7	0.119157	9	8	1	54.1	0.62589	10	7	2	41
Carbonic anhydrase 5B, mitochondrial	CA5B	Q9Y2D0;Q8WTZ4	Q9Y2D0	0.641176	8	7	3	25.9	1.0468	10	10	2	39.4
Voltage-dependent calcium channel subunit alpha-2/delta-1;Voltage-dependent calcium channel subunit alpha-2-1;Voltage-dependent calcium channel subunit delta-1	CACNA2D1	P54289-4;P54289-5;P54289-3;P54289;P54289-2	P54289-4;P54289-5;P54289-3;P54289;P54289-2	0.405884	11	11	5	17	0.718996	10	10	5	14.7
Voltage-dependent calcium channel subunit alpha-2/delta-2;Voltage-dependent calcium channel subunit alpha-2-2;Voltage-dependent calcium channel subunit delta-2	CACNA2D2	Q9NY47-2;Q9NY47	Q9NY47-2;Q9NY47	-1.29258	2	1	0	41.9	-0.507516	3	1	1	41.5
Voltage-dependent calcium channel subunit alpha-2/delta-2;Voltage-dependent calcium channel subunit alpha-2-2;Voltage-dependent calcium channel subunit delta-2	CACNA2D2	Q9NY47-4;Q9NY47-3;Q9NY47-5	Q9NY47-4;Q9NY47-3;Q9NY47-5	-0.771594	43	1	8	44.7	-0.252779	45	1	7	44.2
Calcyclin-binding protein	CACYBP	Q9HB71;Q9HB71-3;Q9HB71-2	Q9HB71;Q9HB71-3	-0.947695	8	7	2	43	-0.549817	11	10	3	52.2
CAD protein;Glutamine-dependent carbamoyl-phosphate synthase;Aspartate carbamoyltransferase;Dihydroorotase	CAD	P27708	P27708	-1.68246	23	26	15	20.4	-0.673556	14	15	4	11.5
Cell adhesion molecule 1	CADM1	Q9BY67-5;Q9BY67;Q9BY67-4;Q9BY67-3;Q9BY67-2	Q9BY67-5;Q9BY67;Q9BY67-4;Q9BY67-3;Q9BY67-2	2.4055	3	6	2	23.9	3.06782	3	6	1	26.8
Cell adhesion molecule 4	CADM4	Q8NFZ8	Q8NFZ8	0.511772	3	2	3	7	0.690195	4	3	4	9.3
Caldesmon	CALD1	Q05682-5;Q05682-4;Q05682-3;Q05682-6;Q05682-2;Q05682	Q05682-5;Q05682-4;Q05682-3;Q05682-6;Q05682-2;Q05682	1.30001	9	7	3	22.7	2.05595	12	9	6	27.6
Calmodulin-1;Calmodulin-2;Calmodulin-3	CALM1;CALM2;CALM3	P0DP25;P0DP24;P0DP23;P27482;P12829	P0DP25;P0DP24;P0DP23	-0.45255	22	14	3	79.2	-0.0886845	31	14	0	79.2
Calreticulin	CALR	P27797	P27797	-0.327059	346	76	154	85.9	0.155373	322	67	134	85.9
Calumenin	CALU	O43852-2;O43852-4;O43852-8;O43852-7	O43852-2;O43852-4	-0.248502	6	3	3	79	0.308144	6	4	2	83.8
Calumenin	CALU	O43852;O43852-3;O43852-6;O43852-15;O43852-10;O43852-5;O43852-9;O43852-11;O43852-13;O43852-14;O43852-12	O43852;O43852-3;O43852-6;O43852-15;O43852-10;O43852-5	-0.125038	119	9	26	85.1	0.319856	110	9	33	84.8
CaM kinase-like vesicle-associated protein	CAMKV	Q8NCB2-3;Q8NCB2-2;Q8NCB2	Q8NCB2-3;Q8NCB2-2;Q8NCB2	-0.923304	5	5	2	18.3	-0.15017	3	3	0	12.6
Calcium signal-modulating cyclophilin ligand	CAMLG	P49069	P49069	-0.521846	13	10	0	56.1	-0.0875986	12	9	1	55.4
Cullin-associated NEDD8-dissociated protein 1	CAND1	Q86VP6;Q86VP6-2;Q86VP6-3	Q86VP6;Q86VP6-2	-0.596863	5	6	1	7.8	-0.439357	4	5	0	5.7
Calnexin	CANX	P27824-2;P27824;P27824-3	P27824-2;P27824;P27824-3	-0.874481	278	88	107	77.2	-0.336626	254	83	78	71.1
Calpain-5	CAPN5	O15484	O15484	0.839879	2	4	2	8	1.39252	5	7	4	15.3
Calpain small subunit 1	CAPNS1	P04632;Q96L46	P04632	0.274172	4	5	0	41.8	0.929006	6	6	0	32.1
Caprin-1	CAPRIN1	Q14444-2;Q14444	Q14444-2;Q14444	-0.902335	51	30	17	50.6	-0.540226	38	29	6	56.1
F-actin-capping protein subunit alpha-1	CAPZA1	P52907	P52907	-0.354999	6	6	0	35.3	0.331028	6	6	2	38.8
F-actin-capping protein subunit beta	CAPZB	P47756-2;P47756	P47756-2;P47756	-0.387487	11	10	3	52.9	0.254393	14	12	8	52.9
Probable cysteine--tRNA ligase, mitochondrial	CARS2	Q9HA77	Q9HA77	-0.405451	27	21	1	46.5	0.0762955	27	22	5	47.2
Protein CASC4	CASC4	Q6P4E1-2;Q6P4E1;Q6P4E1-5;Q6P4E1-3	Q6P4E1-2;Q6P4E1;Q6P4E1-5	0.15562	9	7	2	24.5	0.447564	7	4	2	16.3
Protein CASC5	CASC5	Q8NG31-2;Q8NG31;Q8NG31-4;Q8NG31-3	Q8NG31-2;Q8NG31;Q8NG31-4;Q8NG31-3	-1.93688	17	19	12	14.8	-1.20914	21	22	14	16.6
Peripheral plasma membrane protein CASK	CASK	O14936;O14936-3;O14936-2;O14936-4;O14936-6;O14936-5	O14936;O14936-3;O14936-2;O14936-4;O14936-6;O14936-5	-0.217793	33	29	5	36.9	0.21969	39	33	7	42.7
Catalase	CAT	P04040	P04040	-0.35205	86	52	17	82.2	0.203635	82	49	15	79.7
Carbonyl reductase [NADPH] 1	CBR1	P16152;P16152-2	P16152	-0.504878	5	5	1	32.9	0.0854355	7	6	1	43
Carbonyl reductase family member 4	CBR4	Q8N4T8;Q8N4T8-2	Q8N4T8;Q8N4T8-2	-1.3345	16	11	4	54.4	-0.810073	16	10	3	48.9
Chromobox protein homolog 3	CBX3	Q13185	Q13185	-0.516594	21	15	6	70.5	-0.220825	16	8	2	63.9
Chromobox protein homolog 5	CBX5	P45973	P45973	0.146655	8	7	4	58.1	0.720018	4	3	1	33.5
Cell division cycle and apoptosis regulator protein 1	CCAR1	Q8IX12;Q8IX12-2	Q8IX12;Q8IX12-2	-0.410045	66	44	12	47.8	-0.0251707	59	45	8	49.1
Cell cycle and apoptosis regulator protein 2	CCAR2	Q8N163;Q8N163-2	Q8N163;Q8N163-2	-1.43784	49	28	16	45.8	-1.0474	38	31	10	57
Kynurenine--oxoglutarate transaminase 3	CCBL2	Q6YP21;Q6YP21-3;Q6YP21-2	Q6YP21;Q6YP21-3	-0.513667	8	9	5	33.3	0.372823	8	8	4	23.6
SAGA-associated factor 29 homolog	CCDC101	Q96ES7	Q96ES7	-0.696096	8	7	4	33.1	-0.379732	4	3	0	12.6
Calcium uniporter regulatory subunit MCUb, mitochondrial	CCDC109B	Q9NWR8	Q9NWR8	0.224287	8	9	3	32.7	0.448154	8	8	3	32.7
Coiled-coil domain-containing protein 115	CCDC115	Q96NT0;Q96NT0-2	Q96NT0;Q96NT0-2	-0.473531	14	10	0	67.8	-0.15082	13	8	3	58.9
Coiled-coil domain-containing protein 12	CCDC12	Q8WUD4	Q8WUD4	-0.804501	6	3	3	32.5	-0.30381	7	5	3	38.6
Coiled-coil domain-containing protein 124	CCDC124	Q96CT7	Q96CT7	-0.250509	11	6	1	35.9	0.237132	11	7	2	40.4
Coiled-coil domain-containing protein 127	CCDC127	Q96BQ5	Q96BQ5	-0.453656	5	7	3	23.1	0.028175	7	9	2	37.7
Coiled-coil domain-containing protein 134	CCDC134	Q9H6E4	Q9H6E4	-0.444714	13	11	2	54.1	0.0860785	16	11	6	60.7
Coiled-coil domain-containing protein 167	CCDC167	Q9P0B6	Q9P0B6	-0.350817	2	2	0	17.5	0.981451	2	1	2	15.5
Coiled-coil domain-containing protein 47	CCDC47	Q96A33;Q96A33-2	Q96A33;Q96A33-2	-0.78272	51	27	13	48	-0.515107	52	26	9	46.6
Coiled-coil domain-containing protein 51	CCDC51	Q96ER9;Q96ER9-2	Q96ER9;Q96ER9-2	-0.355535	30	22	6	57.7	0.178894	22	17	3	48.2
Coiled-coil domain-containing protein 58	CCDC58	Q4VC31	Q4VC31	-1.2824	34	10	8	61.1	-0.857742	31	9	3	63.2
Coiled-coil domain-containing protein 90B, mitochondrial	CCDC90B	Q9GZT6;Q9GZT6-2;Q9GZT6-3	Q9GZT6;Q9GZT6-2;Q9GZT6-3	0.35321	8	7	3	33.5	0.715273	7	5	2	24.4
G2/mitotic-specific cyclin-B1	CCNB1	P14635;P14635-2	P14635;P14635-2	-1.27935	14	9	4	33.5	-0.695994	15	8	5	32.3
G2/mitotic-specific cyclin-B2	CCNB2	O95067	O95067	-1.14791	8	6	2	21.4	-0.580917	8	8	1	25.6
Cyclin-C	CCNC	P24863;P24863-2	P24863;P24863-2	-0.751781	2	2	0	11.3	-0.442227	3	3	0	20.8
Cyclin-K	CCNK	O75909;O75909-4;O75909-2;O75909-1	O75909;O75909-4;O75909-2;O75909-1	-0.40133	10	8	0	24.7	0.0885002	9	7	3	20.5
Cyclin-L1	CCNL1	Q9UK58-4;Q9UK58-6;Q9UK58;Q9UK58-5	Q9UK58-4;Q9UK58-6;Q9UK58;Q9UK58-5	-0.439735	2	2	1	10.8	-0.306846	4	4	1	25.9
Cyclin-T1	CCNT1	O60563;O60563-2	O60563	-0.929308	12	10	4	23.6	-0.173895	12	10	2	33.6
Cyclin-T2	CCNT2	O60583-2;O60583	O60583-2;O60583	-0.94675	2	2	0	4.2	-0.506805	2	2	1	8.7
Cyclin-Y	CCNY	Q8ND76;Q8ND76-2;Q8ND76-3;Q8N7R7-2;Q5T2Q4	Q8ND76;Q8ND76-2;Q8ND76-3	0.033793	8	6	2	27.9	0.617432	10	7	4	39.3
Nocturnin	CCRN4L	Q9UK39	Q9UK39	-0.732788	5	5	1	26.2	-0.0251707	7	6	4	29.5
Protein CCSMST1	CCSMST1	Q4G0I0	Q4G0I0	-1.93589	7	5	2	34.8	-1.14052	8	4	0	34.1
T-complex protein 1 subunit beta	CCT2	P78371;P78371-2	P78371;P78371-2	-0.635405	60	33	14	72.7	-0.389567	55	32	15	68
T-complex protein 1 subunit gamma	CCT3	P49368;P49368-2	P49368;P49368-2	-0.655876	55	29	13	63.9	-0.392867	47	31	5	59.1
T-complex protein 1 subunit delta	CCT4	P50991;P50991-2	P50991;P50991-2	-0.591006	79	29	21	67.7	-0.396817	66	27	18	65.5
T-complex protein 1 subunit epsilon	CCT5	P48643;P48643-2	P48643;P48643-2	-0.618119	61	37	11	73.8	-0.326882	59	33	12	72.8
T-complex protein 1 subunit zeta	CCT6A	P40227;P40227-2	P40227;P40227-2	-0.62351	54	20	12	48.4	-0.423417	41	21	5	55.6
T-complex protein 1 subunit eta	CCT7	Q99832;Q99832-3;Q99832-4;Q99832-2	Q99832;Q99832-3;Q99832-4;Q99832-2	-0.631623	79	31	20	67.6	-0.40294	62	28	15	65.9
T-complex protein 1 subunit theta	CCT8	P50990;P50990-2;P50990-3	P50990;P50990-2;P50990-3	-0.62687	83	37	21	68.6	-0.371392	80	37	12	69.5
CD109 antigen	CD109	Q6YHK3;Q6YHK3-4;Q6YHK3-2;Q6YHK3-3	Q6YHK3;Q6YHK3-4;Q6YHK3-2;Q6YHK3-3	-1.43265	20	19	10	19	-0.790438	15	14	5	14.9
CD151 antigen	CD151	P48509	P48509	-0.684898	7	5	3	22.9	-0.490365	3	3	1	16.6
CD276 antigen	CD276	Q5ZPR3-3;Q5ZPR3-4;Q5ZPR3;Q5ZPR3-2	Q5ZPR3-3;Q5ZPR3-4;Q5ZPR3;Q5ZPR3-2	-0.000634928	8	5	3	30.8	0.314517	7	6	1	32.7
CD2 antigen cytoplasmic tail-binding protein 2	CD2BP2	O95400	O95400	-0.677356	10	9	3	41.1	-0.168129	6	7	1	39
CD302 antigen	CD302	O60449-3;O60449-2;Q8IX05;Q8IX05-2	O60449-3;O60449-2;Q8IX05	-0.984417	2	2	1	1.2	-0.476226	2	3	1	2.3
DNA-directed RNA polymerase I subunit RPA34	CD3EAP	O15446;O15446-2	O15446;O15446-2	-0.894912	4	4	2	13.7	-0.353097	2	2	0	8.2
Leukocyte surface antigen CD47	CD47	Q08722-2;Q08722-3;Q08722-4;Q08722	Q08722-2;Q08722-3;Q08722-4;Q08722	-0.365686	6	3	3	9.6	0.358491	6	3	1	9.6
CD59 glycoprotein	CD59	P13987;P13987-2	P13987;P13987-2	0.00891703	23	9	5	28.1	0.382683	21	8	1	21.9
CD63 antigen	CD63	P08962-3;P08962-2;P08962	P08962-3;P08962-2;P08962	-0.384169	15	4	3	21.2	-0.356595	19	7	5	44.2
CD70 antigen	CD70	P32970;P32970-2	P32970;P32970-2	-1.22314	12	6	5	35.2	-0.990664	15	6	1	35.2
CD81 antigen	CD81	P60033	P60033	-0.575379	12	6	4	34.7	0.00155887	11	8	1	43.2
CD9 antigen	CD9	P21926	P21926	-0.472389	11	7	3	25	-0.184852	6	5	2	20.6
CD97 antigen;CD97 antigen subunit alpha;CD97 antigen subunit beta	CD97	P48960-2;P48960-3;P48960;Q9UHX3-4;Q9UHX3-6;Q9UHX3-3;Q9UHX3-2;Q9UHX3	P48960-2;P48960-3;P48960	-0.254324	11	7	6	16.8	-0.187768	10	6	4	13.5
CD99 antigen	CD99	P14209;P14209-3;P14209-2	P14209;P14209-3;P14209-2	0.0434844	14	8	3	61.6	0.539436	25	9	2	80
CD99 antigen-like protein 2	CD99L2	Q8TCZ2-6;Q8TCZ2-3;Q8TCZ2-2;Q8TCZ2;Q8TCZ2-5	Q8TCZ2-6;Q8TCZ2-3;Q8TCZ2-2;Q8TCZ2;Q8TCZ2-5	0.434241	9	4	3	18.5	0.77633	9	4	4	18.5
Cell division cycle protein 20 homolog	CDC20	Q12834	Q12834	-1.10939	4	5	3	15.4	-0.934554	3	2	2	8.6
Cell division cycle protein 23 homolog	CDC23	Q9UJX2-3;Q9UJX2	Q9UJX2-3;Q9UJX2	-0.114457	2	2	1	4.2	-0.396269	2	2	0	6.5
Cell division cycle protein 27 homolog	CDC27	P30260;P30260-2	P30260;P30260-2	-0.718213	7	7	4	13.3	-0.102725	4	4	2	7.8
Hsp90 co-chaperone Cdc37;Hsp90 co-chaperone Cdc37, N-terminally processed	CDC37	Q16543	Q16543	-0.634308	7	5	3	20.6	-0.305095	5	4	0	17.7
Cell division control protein 42 homolog	CDC42	P60953;Q7L0Q8-2;Q7L0Q8	P60953	-0.422849	33	2	4	66	0.0173002	28	2	1	64.4
Serine/threonine-protein kinase MRCK alpha	CDC42BPA	Q5VT25-5;Q5VT25-6;Q5VT25-2;Q5VT25;Q5VT25-4;Q5VT25-3;Q09013-10;Q09013-1;Q09013-6;Q09013-12;Q09013;Q09013-15;Q09013-11;Q09013-7;Q09013-5;Q09013-8;Q09013-2;Q09013-16	Q5VT25-5;Q5VT25-6;Q5VT25-2;Q5VT25;Q5VT25-4;Q5VT25-3	-0.231159	23	25	9	24.7	0.258891	16	15	3	17.8
Serine/threonine-protein kinase MRCK beta	CDC42BPB	Q9Y5S2	Q9Y5S2	0.0870554	60	52	16	40	0.570186	55	45	12	36
Cdc42 effector protein 1	CDC42EP1	Q00587-2;Q00587	Q00587-2;Q00587	-0.33428	7	6	2	28.9	0.035594	6	6	1	30.5
CDC42 small effector protein 2	CDC42SE2	Q9NRR3	Q9NRR3	-0.473891	6	3	0	66.7	-0.184598	9	3	0	66.7
Cell division cycle 5-like protein	CDC5L	Q99459	Q99459	-0.409029	31	29	7	53.1	-0.129085	29	24	6	41.8
Parafibromin	CDC73	Q6P1J9	Q6P1J9	-0.901769	23	18	10	46.5	-0.598842	21	17	8	44.1
Cell division cycle-associated protein 3	CDCA3	Q99618	Q99618	-0.944971	6	3	1	19.8	-0.509442	5	4	1	28.4
Cadherin-2	CDH2	P19022-2;P19022;P55283-2;P55283	P19022-2;P19022	-0.0785485	24	18	6	31.7	0.274547	19	16	3	30.2
Cadherin-6	CDH6	P55285;P55285-2	P55285;P55285-2	0.197488	11	7	5	13.9	0.356476	10	8	2	13.4
CDP-diacylglycerol--inositol 3-phosphatidyltransferase	CDIPT	O14735;O14735-3;O14735-2	O14735;O14735-3	-0.375291	9	7	1	39.4	0.108861	11	6	1	35.2
Cyclin-dependent kinase 1	CDK1	P06493;P06493-2	P06493;P06493-2	-1.11347	28	19	10	75.4	-0.597126	29	20	5	77.8
Cyclin-dependent kinase 11B;Cyclin-dependent kinase 11A	CDK11B;CDK11A	P21127-10;P21127;P21127-2;P21127-3;P21127-8;P21127-9;P21127-6;P21127-5;P21127-4;P21127-12;Q9UQ88-4;Q9UQ88-3;Q9UQ88-2;Q9UQ88-10;Q9UQ88;Q9UQ88-5;Q9UQ88-8;Q9UQ88-9;Q13882	P21127-10;P21127;P21127-2;P21127-3;P21127-8;P21127-9;P21127-6;P21127-5;P21127-4;P21127-12;Q9UQ88-4;Q9UQ88-3;Q9UQ88-2;Q9UQ88-10;Q9UQ88;Q9UQ88-5	-0.672244	21	20	6	38.1	-0.368377	26	22	8	42.1
Cyclin-dependent kinase 12	CDK12	Q9NYV4;Q9NYV4-2;Q9NYV4-3	Q9NYV4;Q9NYV4-2;Q9NYV4-3	-0.429887	30	20	4	29	0.0241791	30	18	4	25.8
Cyclin-dependent kinase 13	CDK13	Q14004;Q14004-2;P11802-2;P11802;Q00534;Q96Q40-6;Q96Q40-4;Q96Q40-3;O94921-3;Q96Q40-5;Q96Q40;O94921-2;O94921	Q14004;Q14004-2	-0.454526	16	16	4	26.6	0.118163	17	15	3	24.7
Cyclin-dependent kinase 17;Cyclin-dependent kinase 16	CDK17;CDK16	Q00537-2;Q00537;Q00536;Q00536-3;Q00536-2	Q00537-2;Q00537;Q00536;Q00536-3;Q00536-2	-0.401254	2	1	2	6.3	0.210062	5	4	4	12.6
Cyclin-dependent kinase 2	CDK2	P24941-2;P24941;Q00526	P24941-2;P24941	-1.38768	6	6	2	41.7	-1.15885	7	7	1	45.5
Cyclin-dependent kinase 2-associated protein 1	CDK2AP1	O14519-2;O14519	O14519-2;O14519	-1.2042	13	6	5	57.5	-0.728922	11	5	1	57.5
Cyclin-dependent kinase 2-associated protein 2	CDK2AP2	O75956	O75956	-0.949561	3	2	2	25.4	-0.705138	3	2	0	25.4
Cyclin-dependent-like kinase 5	CDK5	Q00535;Q00535-2	Q00535;Q00535-2	-0.750494	6	5	2	20.9	-0.102591	5	5	1	24.7
CDK5 regulatory subunit-associated protein 1	CDK5RAP1	Q96SZ6-6;Q96SZ6-3;Q96SZ6;Q96SZ6-5;Q96SZ6-2;Q96SZ6-4	Q96SZ6-6;Q96SZ6-3;Q96SZ6;Q96SZ6-5;Q96SZ6-2;Q96SZ6-4	-0.434715	5	5	1	12	-0.217603	8	8	0	20
CDK5 regulatory subunit-associated protein 3	CDK5RAP3	Q96JB5;Q96JB5-4;Q96JB5-2;Q96JB5-3	Q96JB5;Q96JB5-4;Q96JB5-2	-0.349916	37	27	8	58.3	0.109343	30	23	5	56.7
Cyclin-dependent kinase 9	CDK9	P50750;P50750-2	P50750;P50750-2	-0.932802	14	12	6	30.4	-0.24987	14	12	4	38.2
Threonylcarbamoyladenosine tRNA methylthiotransferase	CDKAL1	Q5VV42;Q5VV42-2;Q5VV42-3	Q5VV42;Q5VV42-2	-1.07862	20	20	7	49.7	-0.627887	23	21	5	54.6
CDKN2A-interacting protein	CDKN2AIP	Q9NXV6	Q9NXV6	-0.463052	8	8	2	20.3	-0.241718	7	7	1	21.7
CDKN2AIP N-terminal-like protein	CDKN2AIPNL	Q96HQ2;Q96HQ2-2	Q96HQ2;Q96HQ2-2	-0.932279	14	9	3	64.7	-0.696528	19	8	5	76.7
Cerebellar degeneration-related protein 2	CDR2	Q01850	Q01850	-0.44719	3	2	1	12.3	0.0131449	3	4	0	17.8
Phosphatidate cytidylyltransferase 2	CDS2	O95674;Q92903	O95674	-0.534182	12	9	1	30.1	-0.0589399	10	9	1	31.2
Protein CDV3 homolog	CDV3	Q9UKY7;Q9UKY7-2;Q9UKY7-3	Q9UKY7;Q9UKY7-2	-1.01194	9	6	2	53.1	-0.0973412	7	5	1	44.2
Protein CEBPZOS	CEBPZOS	A8MTT3	A8MTT3	-0.463271	5	3	1	26.2	0.0125918	9	3	0	26.2
Cat eye syndrome critical region protein 5	CECR5	Q9BXW7-2;Q9BXW7	Q9BXW7-2;Q9BXW7	-0.825133	36	19	6	57.8	-0.319965	33	17	4	55.7
CUGBP Elav-like family member 1	CELF1	Q92879-2;Q92879-3;Q92879-6;Q92879;Q92879-4;Q92879-5	Q92879-2;Q92879-3;Q92879-6;Q92879;Q92879-4;Q92879-5	-0.576368	29	18	7	43.2	-0.227002	27	20	5	50.6
CUGBP Elav-like family member 2	CELF2	O95319-5;O95319-2;O95319;O95319-4;O95319-3	O95319-5;O95319-2;O95319;O95319-4;O95319-3	1.20814	2	4	1	19.1	1.81421	3	4	2	18.6
Cadherin EGF LAG seven-pass G-type receptor 1	CELSR1	Q9NYQ6;Q9NYQ6-2	Q9NYQ6;Q9NYQ6-2	-0.195699	18	18	1	10.2	0.3517	19	18	2	10.3
Cadherin EGF LAG seven-pass G-type receptor 2	CELSR2	Q9HCU4	Q9HCU4	-0.371366	35	34	8	18.2	-0.0277203	36	34	10	18.1
Centromere-associated protein E	CENPE	Q02224-3;Q02224	Q02224-3;Q02224	-2.01066	9	9	5	4.9	-0.140124	5	5	2	3.1
Centromere protein F	CENPF	P49454	P49454	-1.05074	136	116	39	47.1	-0.683382	136	117	32	46.6
Centrosomal protein of 170 kDa	CEP170	Q5SW79-2;Q5SW79-3;Q5SW79;Q96L14	Q5SW79-2;Q5SW79-3;Q5SW79	0.0949116	4	4	2	5.1	0.400358	3	4	2	4.9
Choline/ethanolaminephosphotransferase 1	CEPT1	Q9Y6K0	Q9Y6K0	-1.16621	8	5	3	23.8	-0.610322	11	6	2	26.4
Ceramide synthase 1	CERS1	P27544-2;P27544	P27544-2;P27544	-1.23084	7	6	0	25.5	-0.736562	9	4	3	18.4
Ceramide synthase 2	CERS2	Q96G23	Q96G23	-1.07875	16	8	2	22.9	-0.785509	18	10	4	25.3
Ceramide synthase 5	CERS5	Q8N5B7;Q8N5B7-2	Q8N5B7;Q8N5B7-2	-0.229484	5	6	2	18.1	0.210396	4	5	0	19.1
Ceramide synthase 6	CERS6	Q6ZMG9;Q6ZMG9-2	Q6ZMG9;Q6ZMG9-2	-0.961199	8	4	4	11.2	-0.348912	10	8	5	19
Centrin-2	CETN2	P41208;Q12798	P41208	-0.314481	5	4	0	43.6	0.341592	7	5	0	44.2
Centrin-3	CETN3	O15182	O15182	-0.703478	2	2	0	26.9	-0.213378	3	3	0	34.1
Cilia- and flagella-associated protein 20	CFAP20	Q9Y6A4	Q9Y6A4	-0.768764	15	13	3	67.9	-0.355806	14	13	2	52.3
Cofilin-1	CFL1	P23528	P23528	-0.166681	67	22	13	89.2	0.162186	70	19	16	83.1
Cofilin-2	CFL2	Q9Y281;Q9Y281-3	Q9Y281;Q9Y281-3	-0.500422	24	16	6	81.9	-0.154842	25	16	11	79.5
CGG triplet repeat-binding protein 1	CGGBP1	Q9UFW8	Q9UFW8	-0.317589	15	10	5	58.1	0.191442	12	8	4	46.7
Chromatin assembly factor 1 subunit A	CHAF1A	Q13111;Q13111-3;Q13111-2	Q13111;Q13111-3;Q13111-2	-0.817435	15	18	5	30.9	-0.440421	13	14	3	22.6
Chromatin assembly factor 1 subunit B	CHAF1B	Q13112	Q13112	-0.857704	3	3	1	7.3	-0.420078	4	4	3	9.5
Chromosome alignment-maintaining phosphoprotein 1	CHAMP1	Q96JM3	Q96JM3	-1.44281	2	2	1	3.2	0.671646	2	2	1	3.1
Coiled-coil-helix-coiled-coil-helix domain-containing protein 1	CHCHD1	Q96BP2	Q96BP2	-1.41458	5	4	0	36.4	-0.969086	5	4	0	32.2
Coiled-coil-helix-coiled-coil-helix domain-containing protein 2;Putative coiled-coil-helix-coiled-coil-helix domain-containing protein CHCHD2P9, mitochondrial	CHCHD2;CHCHD2P9	Q9Y6H1;Q5T1J5	Q9Y6H1;Q5T1J5	-0.462873	24	5	4	43.7	-0.145221	25	5	1	43.7
MICOS complex subunit MIC19	CHCHD3	Q9NX63	Q9NX63	-0.40526	40	18	11	52	0.0588938	39	19	9	53.7
Mitochondrial intermembrane space import and assembly protein 40	CHCHD4	Q8N4Q1;Q8N4Q1-2	Q8N4Q1;Q8N4Q1-2	-0.857312	15	7	1	64.8	-0.198368	15	9	2	64.8
MICOS complex subunit MIC25	CHCHD6	Q9BRQ6	Q9BRQ6	-0.106964	15	9	4	54.9	0.357067	10	7	4	50.2
Chromodomain-helicase-DNA-binding protein 1	CHD1	O14646-2;O14646	O14646-2;O14646	-0.941587	12	10	7	10.5	-0.370053	14	13	2	12.3
Chromodomain-helicase-DNA-binding protein 3	CHD3	Q12873-2;Q12873;Q12873-3	Q12873-2;Q12873;Q12873-3	-0.611954	54	38	12	41.6	-0.23131	42	29	7	39
Chromodomain-helicase-DNA-binding protein 4	CHD4	Q14839;Q14839-2	Q14839;Q14839-2	-0.79011	183	92	42	57.3	-0.472176	168	85	32	55.9
Chromodomain-helicase-DNA-binding protein 8	CHD8	Q9HCK8;Q9HCK8-2;Q3L8U1-2;Q3L8U1-3;Q3L8U1;Q8TD26;Q8TD26-3	Q9HCK8;Q9HCK8-2	-1.70073	11	12	7	9	-1.30638	17	14	9	9.6
Choline dehydrogenase, mitochondrial	CHDH	Q8NE62	Q8NE62	-0.969	7	7	2	20.2	-0.219215	10	11	2	30.3
Calcium homeostasis endoplasmic reticulum protein	CHERP	Q8IWX8	Q8IWX8	-0.63776	40	27	11	45.1	-0.478092	37	25	10	41.5
Chitinase domain-containing protein 1	CHID1	Q9BWS9-2;Q9BWS9;Q9BWS9-3	Q9BWS9-2;Q9BWS9;Q9BWS9-3	0.00100953	25	19	3	56.9	0.368756	30	19	5	53.6
Neural cell adhesion molecule L1-like protein;Processed neural cell adhesion molecule L1-like protein	CHL1	O00533;O00533-2	O00533;O00533-2	-1.25912	4	3	2	3.6	-1.27381	2	2	2	2.7
Charged multivesicular body protein 6	CHMP6	Q96FZ7	Q96FZ7	0.381726	3	4	1	29.9	0.407383	4	4	3	28.4
Calcineurin B homologous protein 1	CHP1	Q99653	Q99653	-1.17426	21	9	5	54.4	-0.77762	21	11	1	68.2
Cholinephosphotransferase 1	CHPT1	Q8WUD6;Q8WUD6-2	Q8WUD6;Q8WUD6-2	-1.11738	5	3	1	14.8	-0.691355	5	3	0	14.8
Chromatin accessibility complex protein 1	CHRAC1	Q9NRG0	Q9NRG0	-1.11173	5	2	3	19.8	-1.00123	6	3	2	39.7
Carbohydrate sulfotransferase 14	CHST14	Q8NCH0	Q8NCH0	-0.166584	6	5	4	15.2	-0.067088	5	7	2	22.3
Chromatin target of PRMT1 protein	CHTOP	Q9Y3Y2-4;Q9Y3Y2;Q9Y3Y2-3	Q9Y3Y2-4;Q9Y3Y2;Q9Y3Y2-3	-0.401673	7	3	1	14.9	-0.306496	10	5	2	27.2
Probable cytosolic iron-sulfur protein assembly protein CIAO1	CIAO1	O76071	O76071	-0.181149	3	3	3	23.3	0.285249	2	2	0	16.5
Calcium and integrin-binding protein 1	CIB1	Q99828;Q99828-2	Q99828;Q99828-2	-0.71267	4	6	1	44	0.00802933	7	6	2	48.7
Cold-inducible RNA-binding protein	CIRBP	Q14011;Q14011-2;Q14011-3	Q14011;Q14011-2	-0.577552	21	16	5	55.8	-0.286408	15	12	4	60.5
CDGSH iron-sulfur domain-containing protein 1	CISD1	Q9NZ45	Q9NZ45	-0.127605	24	10	1	71.3	0.349493	34	11	1	83.3
CDGSH iron-sulfur domain-containing protein 2	CISD2	Q8N5K1	Q8N5K1	-0.863546	32	16	3	83	-0.368377	35	16	7	82.2
Citron Rho-interacting kinase	CIT	O14578;O14578-4;O14578-3;O14578-2	O14578;O14578-4;O14578-3	-0.8987	15	15	7	10.9	-0.659559	15	16	8	10.7
Cytoskeleton-associated protein 4	CKAP4	Q07065	Q07065	-0.186639	138	45	45	75.7	0.217558	114	38	23	70.1
Cytoskeleton-associated protein 5	CKAP5	Q14008;Q14008-3;Q14008-2	Q14008;Q14008-3;Q14008-2	-0.487945	124	100	33	57.6	-0.105544	107	88	29	54.5
Creatine kinase B-type	CKB	P12277	P12277	-0.462336	4	4	0	15.7	-0.499272	3	3	1	11.5
Creatine kinase U-type, mitochondrial	CKMT1A	P12532;P12532-2;P17540	P12532;P12532-2	-0.464684	54	27	8	64.5	0.279126	48	26	11	64.5
Cyclin-dependent kinases regulatory subunit 1	CKS1B	P61024	P61024	-0.811624	5	4	0	65.8	-0.603217	9	4	1	65.8
Cyclin-dependent kinases regulatory subunit 2	CKS2	P33552	P33552	-0.751344	6	4	0	49.4	-0.31603	8	3	2	65.8
CLIP-associating protein 1	CLASP1	Q7Z460-2;Q7Z460-4;Q7Z460-5;Q7Z460-3;Q7Z460	Q7Z460-2;Q7Z460-4;Q7Z460-5;Q7Z460-3;Q7Z460	-0.218548	10	7	5	9.8	0.278129	7	5	4	6.7
CLK4-associating serine/arginine rich protein	CLASRP	Q8N2M8-3;Q8N2M8;Q8N2M8-4	Q8N2M8-3;Q8N2M8;Q8N2M8-4	-0.987388	3	3	0	10.8	-0.0476779	2	3	0	10.8
Chloride channel CLIC-like protein 1	CLCC1	Q96S66;Q96S66-2;Q96S66-3;Q96S66-4	Q96S66;Q96S66-2;Q96S66-3;Q96S66-4	-0.459873	24	19	6	49.4	0.1031	26	19	3	49.2
H(+)/Cl(-) exchange transporter 3	CLCN3	P51790-4;P51790;P51790-5;P51790-2;P51793-2;P51793	P51790-4;P51790;P51790-5;P51790-2	-0.203303	6	5	1	8.5	-0.127897	5	5	1	9.6
H(+)/Cl(-) exchange transporter 5	CLCN5	P51795;P51795-2	P51795;P51795-2	-0.743666	4	4	1	8.7	-0.449324	6	6	0	8.8
H(+)/Cl(-) exchange transporter 7	CLCN7	P51798;P51798-2	P51798;P51798-2	-0.281246	16	13	5	22.2	0.0240324	19	16	7	26.8
Claudin-3	CLDN3	O15551	O15551	0.390007	8	6	2	22.3	1.07674	5	4	1	15.5
Calmegin	CLGN	O14967;O14967-2	O14967	-0.0423083	19	18	4	49.3	0.718854	22	20	3	52.6
Chloride intracellular channel protein 1	CLIC1	O00299	O00299	-0.421032	4	4	1	27.4	0.11491	5	6	1	43.2
Chloride intracellular channel protein 4	CLIC4	Q9Y696;O15247	Q9Y696	0.295135	3	4	1	23.3	0.31328	4	4	1	17
Clathrin interactor 1	CLINT1	Q14677-3;Q14677-2;Q14677	Q14677-3;Q14677-2;Q14677	-0.603293	8	9	4	20.2	-0.317304	6	7	2	15.9
Dual specificity protein kinase CLK3	CLK3	P49761-3;P49761-1;P49761	P49761-3;P49761-1;P49761	-0.841327	2	2	0	8.1	-0.404794	3	3	1	12.6
Battenin	CLN3	Q13286-4;Q13286-2;Q13286-7;Q13286-3;Q13286;Q13286-5;Q13286-6	Q13286-4;Q13286-2;Q13286-7;Q13286-3;Q13286;Q13286-5;Q13286-6	-0.414922	2	2	1	9.7	0.240742	3	2	1	10
Ceroid-lipofuscinosis neuronal protein 5	CLN5	O75503	O75503	-0.784682	3	3	1	10.9	-0.123269	2	2	0	8.4
Ceroid-lipofuscinosis neuronal protein 6	CLN6	Q9NWW5;Q9NWW5-2	Q9NWW5;Q9NWW5-2	-0.36911	14	9	0	28	-0.0318186	19	10	7	28
Protein CLN8	CLN8	Q9UBY8	Q9UBY8	0.414352	2	2	0	11.9	0.864229	3	3	2	15.4
Caseinolytic peptidase B protein homolog	CLPB	Q9H078-2;Q9H078;Q9H078-3;Q9H078-4;Q9H078-5	Q9H078-2;Q9H078;Q9H078-3;Q9H078-4;Q9H078-5	-0.667561	51	25	13	48	-0.210763	49	27	12	50.2
ATP-dependent Clp protease proteolytic subunit, mitochondrial	CLPP	Q16740	Q16740	-0.534349	37	18	16	58.5	-0.00417774	43	19	11	62.8
Cleft lip and palate transmembrane protein 1	CLPTM1	O96005;O96005-4;O96005-3	O96005;O96005-4;O96005-3	-0.731614	44	32	9	53.1	-0.307079	41	29	9	44.1
Cleft lip and palate transmembrane protein 1-like protein	CLPTM1L	Q96KA5-2;Q96KA5	Q96KA5-2;Q96KA5	-0.802361	19	17	4	42.2	-0.335369	19	17	4	41.4
ATP-dependent Clp protease ATP-binding subunit clpX-like, mitochondrial	CLPX	O76031	O76031	-0.241168	79	41	8	59.6	0.164998	79	42	11	61.5
Clathrin light chain A	CLTA	P09496-2;P09496-5;P09496-4;P09496-3;P09496	P09496-2;P09496-5;P09496-4;P09496-3;P09496	-0.839699	21	10	11	67.9	-0.323543	20	8	7	48.6
Clathrin light chain B	CLTB	P09497-2;P09497	P09497-2;P09497	-0.725398	5	5	2	35.5	-0.0209111	3	5	0	29.9
Clathrin heavy chain 1	CLTC	Q00610;Q00610-2	Q00610;Q00610-2	-0.790659	367	165	83	88.5	-0.300651	309	149	63	88.2
Clusterin;Clusterin beta chain;Clusterin alpha chain	CLU	P10909-4;P10909-6;P10909;P10909-5;P10909-2;P10909-3	P10909-4;P10909-6;P10909;P10909-5;P10909-2;P10909-3	-0.856293	3	3	0	13.2	-0.565792	4	4	1	17.1
Citrate lyase subunit beta-like protein, mitochondrial	CLYBL	Q8N0X4;Q8N0X4-2	Q8N0X4;Q8N0X4-2	0.200002	4	4	0	22.4	1.09166	9	9	5	39.4
COX assembly mitochondrial protein homolog	CMC1	Q7Z7K0	Q7Z7K0	-0.865884	3	2	0	17	-0.394295	3	2	0	17.9
COX assembly mitochondrial protein 2 homolog	CMC2	Q9NRP2	Q9NRP2	-0.128614	6	2	0	25.3	0.454763	11	4	1	54.4
UMP-CMP kinase	CMPK1	P30085-3;P30085;P30085-2	P30085-3;P30085;P30085-2	-0.72373	5	6	2	38.6	-0.41446	7	5	3	29.8
CKLF-like MARVEL transmembrane domain-containing protein 3	CMTM3	Q96MX0;Q96MX0-2	Q96MX0;Q96MX0-2	-0.0767063	3	3	1	13.7	-0.0697022	3	3	1	13.7
CKLF-like MARVEL transmembrane domain-containing protein 4	CMTM4	Q8IZR5-2;Q8IZR5-3;Q8IZR5	Q8IZR5-2;Q8IZR5-3	-0.541639	3	3	1	26.9	0.210696	2	1	0	6.2
CKLF-like MARVEL transmembrane domain-containing protein 6	CMTM6	Q9NX76	Q9NX76	-0.571943	6	7	1	35	-0.0304066	6	5	2	20.8
Cap-specific mRNA (nucleoside-2-O-)-methyltransferase 1	CMTR1	Q8N1G2	Q8N1G2	-0.893652	11	12	3	24.2	-0.365357	15	14	3	26.1
Cellular nucleic acid-binding protein	CNBP	P62633-4;P62633-8	P62633-4;P62633-8	-0.411886	3	2	0	68.5	-0.273934	3	2	0	74.2
Cellular nucleic acid-binding protein	CNBP	P62633;P62633-2;P62633-6;P62633-7;P62633-3;P62633-5	P62633;P62633-2;P62633-6;P62633-7;P62633-3;P62633-5	-0.356846	22	2	5	68.4	-0.169668	22	2	3	74
Protein cornichon homolog 1	CNIH1	O95406	O95406	-0.758916	3	3	0	34	-0.259062	9	4	1	20.1
Protein cornichon homolog 4	CNIH4	Q9P003	Q9P003	-1.53818	10	1	3	14.4	-1.02701	15	1	2	14.4
Metal transporter CNNM3	CNNM3	Q8NE01;Q8NE01-2;Q8NE01-3	Q8NE01;Q8NE01-2;Q8NE01-3	-0.484913	18	15	6	31.7	-0.137766	20	15	3	38.8
Metal transporter CNNM4	CNNM4	Q6P4Q7;Q6P4Q7-2	Q6P4Q7	-0.539415	16	13	7	26.3	-0.0931544	13	13	3	27.4
CCR4-NOT transcription complex subunit 1	CNOT1	A5YKK6;A5YKK6-2;A5YKK6-3;A5YKK6-4	A5YKK6;A5YKK6-2;A5YKK6-3;A5YKK6-4	-0.907738	31	31	14	20	-0.547746	33	29	7	18.9
CCR4-NOT transcription complex subunit 7	CNOT7	Q9UIV1-2;Q9UIV1	Q9UIV1-2;Q9UIV1	-1.32568	3	3	1	18	-0.160662	2	2	1	10.2
2,3-cyclic-nucleotide 3-phosphodiesterase	CNP	P09543-2;P09543	P09543-2;P09543	-0.30793	49	31	10	61.8	-0.0596321	54	31	15	64.1
Protein canopy homolog 2	CNPY2	Q9Y2B0;Q9Y2B0-2	Q9Y2B0	-0.400378	28	13	4	57.1	0.083447	33	14	6	59.3
Protein canopy homolog 3	CNPY3	Q9BT09	Q9BT09	0.0423643	2	3	0	17.6	0.371012	3	4	0	16.5
Ciliary neurotrophic factor receptor subunit alpha	CNTFR	P26992	P26992	-0.255787	2	2	0	11.3	0.334807	3	3	1	13.2
Contactin-associated protein 1	CNTNAP1	P78357	P78357	-0.0268222	26	28	9	23.8	0.556584	27	29	8	28.8
Cytochrome c oxidase assembly factor 1 homolog	COA1	Q9GZY4	Q9GZY4	-0.793182	5	4	1	41.1	-0.222434	7	5	3	48.6
Cytochrome c oxidase assembly factor 3 homolog, mitochondrial	COA3	Q9Y2R0	Q9Y2R0	-0.681423	23	11	5	85.8	-0.235359	16	8	2	79.2
Cytochrome c oxidase assembly factor 4 homolog, mitochondrial	COA4	Q9NYJ1;Q9NYJ1-2	Q9NYJ1;Q9NYJ1-2	-0.806039	5	4	0	34.5	-0.0749165	11	4	1	34.5
Cytochrome c oxidase assembly factor 6 homolog	COA6	Q5JTJ3-3;Q5JTJ3;Q5JTJ3-2	Q5JTJ3-3;Q5JTJ3;Q5JTJ3-2	-1.26767	7	5	1	55.7	-0.692249	12	7	2	40.5
Cytochrome c oxidase assembly factor 7	COA7	Q96BR5	Q96BR5	-1.20626	21	13	5	68	-0.567253	22	12	3	65.4
Cordon-bleu protein-like 1	COBLL1	Q53SF7;Q53SF7-3;Q53SF7-2	Q53SF7;Q53SF7-3;Q53SF7-2	-0.0436013	3	3	1	3.5	0.718236	2	2	1	2.7
Collagen alpha-2(V) chain	COL5A2	P05997	P05997	0.712464	4	3	4	2.4	1.28388	4	4	3	3.3
Collagen alpha-1(VI) chain	COL6A1	P12109	P12109	-0.210646	47	32	6	39	0.401978	38	29	6	39.8
Collagen alpha-2(VI) chain	COL6A2	P12110-3;P12110-2;P12110	P12110-3;P12110-2;P12110	0.432104	9	8	5	12.1	0.647332	4	5	3	7
Procollagen galactosyltransferase 1	COLGALT1	Q8NBJ5	Q8NBJ5	-0.544687	33	24	6	44.5	-0.00446547	33	24	6	38.9
COMM domain-containing protein 4	COMMD4	Q9H0A8;Q9H0A8-3;Q9H0A8-2	Q9H0A8;Q9H0A8-3;Q9H0A8-2	-1.5492	2	2	1	17.1	-0.425996	3	3	2	32.7
Catechol O-methyltransferase	COMT	P21964-2;P21964	P21964-2;P21964	0.50121	26	17	10	86	0.989048	28	19	7	81.9
Catechol O-methyltransferase domain-containing protein 1	COMTD1	Q86VU5	Q86VU5	-0.730967	22	14	9	73.7	-0.0301242	24	14	6	74
Coatomer subunit alpha;Xenin;Proxenin	COPA	P53621;P53621-2	P53621;P53621-2	-0.0478454	92	74	14	66.7	0.328743	68	60	8	59.5
Coatomer subunit beta	COPB1	P53618	P53618	-0.349052	42	34	8	51	-0.000144301	35	29	3	48.8
Coatomer subunit beta	COPB2	P35606;P35606-2	P35606;P35606-2	-0.0634393	43	39	12	56.1	0.332898	42	40	12	61.5
Coatomer subunit epsilon	COPE	O14579;O14579-2;O14579-3	O14579;O14579-2;O14579-3	-0.0663066	32	19	9	75.6	0.354169	27	19	5	77.9
Coatomer subunit gamma-1	COPG1	Q9Y678	Q9Y678	-0.272803	33	25	12	50.9	0.0812168	37	31	9	56.2
Coatomer subunit gamma-2	COPG2	Q9UBF2;Q9UBF2-2	Q9UBF2;Q9UBF2-2	-0.118022	10	10	3	24.2	0.258529	8	10	4	24.3
COP9 signalosome complex subunit 2	COPS2	P61201;P61201-2	P61201;P61201-2	-0.740456	10	9	4	34.5	-0.374288	7	8	3	32.1
COP9 signalosome complex subunit 3	COPS3	Q9UNS2;Q9UNS2-2	Q9UNS2;Q9UNS2-2	-0.834442	6	5	3	17	-0.508226	8	6	2	25.8
COP9 signalosome complex subunit 4	COPS4	Q9BT78;Q9BT78-2	Q9BT78;Q9BT78-2	-0.781777	19	15	7	53.2	-0.408386	16	13	6	45.3
COP9 signalosome complex subunit 5	COPS5	Q92905	Q92905	-0.807276	3	3	0	12	-0.484808	5	6	0	21.9
COP9 signalosome complex subunit 6	COPS6	Q7L5N1	Q7L5N1	-0.866963	7	7	2	34.6	-0.525468	5	4	3	20.8
COP9 signalosome complex subunit 7a	COPS7A	Q9UBW8	Q9UBW8	-0.716695	4	3	3	15.3	-0.291957	6	5	1	26.5
COP9 signalosome complex subunit 7b	COPS7B	Q9H9Q2-3;Q9H9Q2;Q9H9Q2-2	Q9H9Q2-3;Q9H9Q2;Q9H9Q2-2	-0.637783	2	2	0	13.6	0.180087	2	2	0	13.6
COP9 signalosome complex subunit 8	COPS8	Q99627;Q99627-2	Q99627;Q99627-2	-0.925659	11	11	4	76.1	-0.484396	9	9	5	67.5
Coatomer subunit zeta-1	COPZ1	P61923;P61923-5;P61923-4;P61923-3;P61923-2	P61923;P61923-5;P61923-4	-0.361769	17	11	4	58.8	0.156048	23	12	3	67.8
Ubiquinone biosynthesis O-methyltransferase, mitochondrial	COQ3	Q9NZJ6	Q9NZJ6	-0.939067	10	9	3	33.3	-0.367707	10	9	3	29.8
Ubiquinone biosynthesis protein COQ4 homolog, mitochondrial	COQ4	Q9Y3A0-2;Q9Y3A0	Q9Y3A0-2;Q9Y3A0	-1.15101	5	4	2	14.5	-0.676809	2	2	2	8.7
2-methoxy-6-polyprenyl-1,4-benzoquinol methylase, mitochondrial	COQ5	Q5HYK3;Q5HYK3-2	Q5HYK3	-0.770264	17	15	5	56.6	-0.370053	19	17	4	53.2
Ubiquinone biosynthesis monooxygenase COQ6, mitochondrial	COQ6	Q9Y2Z9;Q9Y2Z9-3;Q9Y2Z9-2	Q9Y2Z9;Q9Y2Z9-3;Q9Y2Z9-2	-0.865911	10	9	2	45.5	-0.455965	10	9	1	42.5
5-demethoxyubiquinone hydroxylase, mitochondrial	COQ7	Q99807;Q99807-2	Q99807;Q99807-2	-1.00906	12	9	2	48.8	-0.297367	20	11	4	62.7
Ubiquinone biosynthesis protein COQ9, mitochondrial	COQ9	O75208;O75208-2	O75208	-0.6716	19	6	7	42.1	-0.073546	13	5	0	37.1
Coronin-1B	CORO1B	Q9BR76	Q9BR76	-0.139283	2	3	0	10.2	0.0315331	7	6	2	24.9
Coronin-1C	CORO1C	Q9ULV4;Q9ULV4-2;Q9ULV4-3;Q6QEF8-4;Q6QEF8-3;Q6QEF8-2;Q6QEF8-5;Q6QEF8;P31146	Q9ULV4;Q9ULV4-2;Q9ULV4-3	-0.689334	48	19	18	47	-0.23634	35	19	8	43.7
Cytochrome c oxidase assembly protein COX11, mitochondrial	COX11	Q9Y6N1;Q9Y6N1-2	Q9Y6N1;Q9Y6N1-2	-0.665363	21	16	6	56.5	-0.193204	21	16	4	60.9
Cytochrome c oxidase assembly protein COX14	COX14	Q96I36	Q96I36	-0.860399	6	4	1	70.2	-0.425459	6	3	0	47.4
Cytochrome c oxidase assembly protein COX15 homolog	COX15	Q7KZN9;Q7KZN9-2	Q7KZN9;Q7KZN9-2	0.0458623	24	14	2	32.2	0.391134	26	16	7	43.2
Cytochrome c oxidase assembly protein COX16 homolog, mitochondrial	COX16	Q9P0S2	Q9P0S2	-0.592049	6	3	1	26.4	-0.208268	11	5	1	52.8
Cytochrome c oxidase copper chaperone	COX17	Q14061	Q14061	-0.912646	3	1	0	25.4	-0.215119	7	1	1	25.4
Mitochondrial inner membrane protein COX18	COX18	Q8N8Q8	Q8N8Q8	-0.854805	5	5	1	10.5	-0.00963389	4	4	1	7.8
Cytochrome c oxidase assembly protein COX19	COX19	Q49B96	Q49B96	-0.581303	9	6	1	60	-0.0899048	12	6	2	60
Cytochrome c oxidase protein 20 homolog	COX20	Q5RI15;Q5RI15-2	Q5RI15;Q5RI15-2	-0.879754	17	7	6	61	-0.57628	19	9	1	71.2
Cytochrome c oxidase subunit 4 isoform 1, mitochondrial	COX4I1	P13073	P13073	-0.573016	103	27	4	71.6	-0.11063	114	26	11	74.6
Cytochrome c oxidase subunit 5A, mitochondrial	COX5A	P20674	P20674	-0.341848	80	22	9	70.7	0.134049	82	21	3	66
Cytochrome c oxidase subunit 5B, mitochondrial	COX5B	P10606	P10606	-1.41835	48	18	12	77.5	-0.842778	51	15	14	68.2
Cytochrome c oxidase subunit 6A1, mitochondrial	COX6A1	P12074	P12074	-1.77024	14	5	1	45	-0.953749	15	5	2	45
Cytochrome c oxidase subunit 6B1	COX6B1	P14854	P14854	-1.19393	35	11	2	88.4	-0.737341	36	11	1	75.6
Cytochrome c oxidase subunit 6C	COX6C	P09669	P09669	-1.29832	57	12	20	78.7	-0.798341	62	15	10	88
Cytochrome c oxidase subunit 7A2, mitochondrial	COX7A2	P14406;O60397	P14406	-1.58745	34	11	8	62.7	-1.03048	34	12	5	71.1
Cytochrome c oxidase subunit 7A-related protein, mitochondrial	COX7A2L	O14548	O14548	-1.68924	21	11	4	86.8	-1.12108	21	9	1	86.8
Cytochrome c oxidase subunit 7B, mitochondrial	COX7B	P24311;Q8TF08	P24311	-0.639782	4	2	1	30	-0.15056	5	2	1	27.5
Cytochrome c oxidase subunit 7C, mitochondrial	COX7C	P15954	P15954	-1.55852	8	3	1	50.8	-1.06088	11	4	1	60.3
Cytochrome c oxidase subunit 8A, mitochondrial	COX8A	P10176	P10176	-1.16117	2	3	1	50.7	-1.34738	2	3	1	50.7
Carboxypeptidase D	CPD	O75976;O75976-2	O75976;O75976-2	-0.0315479	56	53	9	47	0.385676	52	47	7	41.8
Oxygen-dependent coproporphyrinogen-III oxidase, mitochondrial	CPOX	P36551;P36551-2	P36551	-1.09807	30	22	9	53.7	-0.53047	27	20	6	55.3
Cleavage and polyadenylation specificity factor subunit 1	CPSF1	Q10570	Q10570	-0.442026	55	52	12	47.1	-0.0152121	45	42	6	43
Cleavage and polyadenylation specificity factor subunit 2	CPSF2	Q9P2I0	Q9P2I0	-0.443242	23	20	6	34.4	-0.0997664	27	26	6	48.1
Cleavage and polyadenylation specificity factor subunit 3	CPSF3	Q9UKF6	Q9UKF6	-0.460231	22	19	11	43.4	-0.113434	19	20	5	45.9
Cleavage and polyadenylation specificity factor subunit 4	CPSF4	O95639;O95639-3;O95639-2	O95639;O95639-3;O95639-2	-0.567126	8	7	3	27.5	-0.222928	12	11	7	37.9
Cleavage and polyadenylation specificity factor subunit 6	CPSF6	Q16630-2;Q16630-3;Q16630	Q16630-2;Q16630-3;Q16630	-0.450696	28	17	8	31.5	-0.0651587	25	16	5	28.4
Cleavage and polyadenylation specificity factor subunit 7	CPSF7	Q8N684-2;Q8N684;Q8N684-3	Q8N684-2;Q8N684;Q8N684-3	-0.517172	26	12	6	34.4	-0.167486	20	11	8	34
Carnitine O-palmitoyltransferase 1, liver isoform	CPT1A	P50416;P50416-2	P50416;P50416-2	0.128293	62	47	14	69	0.60119	60	48	14	70.9
Carnitine O-palmitoyltransferase 2, mitochondrial	CPT2	P23786	P23786	-0.396005	60	42	12	70.8	0.0940177	63	43	14	71.6
Probable serine carboxypeptidase CPVL	CPVL	Q9H3G5	Q9H3G5	-0.839157	19	14	5	35.3	-0.146395	19	15	6	34.9
Carnitine O-acetyltransferase	CRAT	P43155;P43155-2;P43155-3	P43155;P43155-2;P43155-3	0.804136	6	6	3	15	1.37557	9	9	3	23.2
DNA-directed RNA polymerase III subunit RPC9	CRCP	O75575;O75575-4;O75575-3	O75575	-1.31595	2	3	0	27	-0.722728	4	3	1	44.6
CREB-binding protein	CREBBP	Q92793;Q92793-2	Q92793;Q92793-2	-1.10591	20	8	7	9.9	-0.505078	17	7	2	9.6
Protein CREG1	CREG1	O75629	O75629	-0.825645	3	2	0	15	-0.0378742	3	2	0	15
Cysteine-rich with EGF-like domain protein 2	CRELD2	Q6UXH1-4;Q6UXH1;Q6UXH1-6;Q6UXH1-5;Q6UXH1-3;Q6UXH1-2	Q6UXH1-4;Q6UXH1;Q6UXH1-6;Q6UXH1-5;Q6UXH1-3;Q6UXH1-2	-0.0723765	10	5	4	18.8	0.212701	7	5	1	17.2
Cytokine receptor-like factor 1	CRLF1	O75462	O75462	0.0581087	10	8	4	17.8	0.248262	4	4	0	15.6
Crooked neck-like protein 1	CRNKL1	Q9BZJ0-2;Q9BZJ0-3;Q9BZJ0	Q9BZJ0-2;Q9BZJ0-3;Q9BZJ0	-0.589051	9	9	0	13.4	-0.272143	7	8	1	14.4
Cartilage-associated protein	CRTAP	O75718	O75718	-0.0336286	12	11	1	28.7	0.129339	10	11	2	32.7
Quinone oxidoreductase	CRYZ	Q08257;Q08257-3;Q08257-2	Q08257;Q08257-3	-0.7712	25	19	7	63.5	-0.317188	23	17	2	64.7
Citrate synthase, mitochondrial	CS	O75390	O75390	-0.690498	215	60	72	79.4	-0.29725	217	52	78	79.2
Cold shock domain-containing protein E1	CSDE1	O75534-2;O75534;O75534-3;O75534-4	O75534-2;O75534;O75534-3;O75534-4	-0.993436	26	23	12	40.4	-0.652234	34	28	11	40.9
Exportin-2	CSE1L	P55060;P55060-3;P55060-4;P55060-2	P55060;P55060-3;P55060-4	-0.522696	47	41	13	54.5	-0.195222	40	37	7	46.1
Casein kinase I isoform alpha	CSNK1A1	P48729-3;P48729;P48729-2;Q8N752	P48729-3;P48729;P48729-2	-0.603314	6	7	1	29.8	-0.220825	5	5	1	17.2
Casein kinase I isoform gamma-3	CSNK1G3	Q9Y6M4-4;Q9Y6M4-3;Q9Y6M4-5;Q9Y6M4-6	Q9Y6M4-4;Q9Y6M4-3;Q9Y6M4-5;Q9Y6M4-6	-0.731302	14	0	7	25.5	-0.199876	14	1	6	35.4
Casein kinase II subunit alpha;Casein kinase II subunit alpha 3	CSNK2A1;CSNK2A3	P68400;Q8NEV1;P68400-2	P68400;Q8NEV1;P68400-2	-0.695676	39	20	6	65.2	-0.308011	42	20	9	59.3
Casein kinase II subunit alpha	CSNK2A2	P19784	P19784	-0.6814	29	20	6	66.6	-0.14991	28	19	7	62
Casein kinase II subunit beta	CSNK2B	P67870	P67870	-0.662232	37	26	6	94.4	-0.227495	36	25	3	94.9
Chondroitin sulfate proteoglycan 4	CSPG4	Q6UVK1	Q6UVK1	2.09528	24	26	20	17.1	2.31559	26	32	24	21.3
Cysteine and glycine-rich protein 2	CSRP2	Q16527	Q16527	-0.116207	8	8	2	54.9	0.34896	10	7	1	54.4
Cystatin-C	CST3	P01034	P01034	-0.655581	5	4	1	25.3	-0.37128	8	6	1	45.2
Cystatin-B	CSTB	P04080	P04080	-0.768912	6	4	2	65.3	-0.118493	12	6	3	79.6
Cleavage stimulation factor subunit 1	CSTF1	Q05048	Q05048	-0.40133	15	14	6	55.7	-0.0150693	13	9	5	41.1
Cleavage stimulation factor subunit 2	CSTF2	P33240-2;P33240	P33240-2;P33240	-0.437975	26	11	4	50.9	-0.0831112	24	8	6	43.4
Cleavage stimulation factor subunit 2 tau variant	CSTF2T	Q9H0L4	Q9H0L4	-0.980056	6	5	2	31.3	-0.29537	2	2	1	27.8
Cleavage stimulation factor subunit 3	CSTF3	Q12996;Q12996-3	Q12996	-0.447308	37	24	12	59	-0.032524	30	17	8	40
C-terminal-binding protein 1	CTBP1	Q13363-2;Q13363	Q13363-2;Q13363	-0.330828	8	8	2	37.3	0.0530595	8	8	2	43.6
C-terminal-binding protein 2	CTBP2	P56545-2;P56545;P56545-3	P56545-2;P56545;P56545-3	-0.646609	11	9	4	18.9	-0.279887	12	9	4	17.7
Transcriptional repressor CTCF	CTCF	P49711;P49711-2	P49711;P49711-2	-0.438288	8	9	2	19.3	-0.0852886	7	7	0	18.7
CTD nuclear envelope phosphatase 1	CTDNEP1	O95476	O95476	-0.402245	6	5	3	25	-0.0619835	4	3	1	17.2
Carboxy-terminal domain RNA polymerase II polypeptide A small phosphatase 1	CTDSP1	Q9GZU7-3;Q9GZU7-2;Q9GZU7;O15194-2;O15194	Q9GZU7-3;Q9GZU7-2;Q9GZU7	0.0207689	2	2	0	10	0.265379	3	3	0	13.5
Catenin alpha-1	CTNNA1	P35221;P35221-2;P35221-3;P26232-4;P26232-6	P35221;P35221-2;P35221-3	0.0597706	52	34	12	53.3	0.315127	47	33	14	57.9
Catenin alpha-2	CTNNA2	P26232-2;P26232-5;P26232;P26232-3	P26232-2;P26232-5;P26232;P26232-3	0.102457	2	1	0	7.7	0.283896	2	1	0	7.7
Alpha-catulin	CTNNAL1	Q9UBT7;Q9UBT7-2;Q9UBT7-3	Q9UBT7;Q9UBT7-2;Q9UBT7-3	-0.471789	5	4	4	12.7	-0.113967	9	7	5	15.8
Catenin beta-1	CTNNB1	P35222	P35222	0.037312	34	26	6	57.5	0.341172	37	27	6	61.1
Beta-catenin-like protein 1	CTNNBL1	Q8WYA6-4;Q8WYA6;Q8WYA6-2;Q8WYA6-3	Q8WYA6-4;Q8WYA6;Q8WYA6-2;Q8WYA6-3	-0.477683	20	19	4	53	-0.307545	22	20	2	50.6
Catenin delta-1	CTNND1	O60716-5;O60716-13;O60716-3;O60716-11;O60716-16;O60716-2;O60716-8;O60716-10;O60716;O60716-7;O60716-9;O60716-15;O60716-6;O60716-21;O60716-14;O60716-19;O60716-4;O60716-12;O60716-24;O60716-18;O60716-17;O60716-23;O60716-22;O60716-20;O60716-29;O60716-27;O60716-26;O60716-32;O60716-25;O60716-31;O60716-30;O60716-28	O60716-5;O60716-13;O60716-3;O60716-11;O60716-16;O60716-2;O60716-8;O60716-10;O60716;O60716-7;O60716-9;O60716-15;O60716-6;O60716-21;O60716-14;O60716-19;O60716-4;O60716-12;O60716-24;O60716-18;O60716-17;O60716-23;O60716-22;O60716-20;O60716-29;O60716-27;O60716-26;O60716-32;O60716-25;O60716-31;O60716-30;O60716-28	0.0433446	60	47	16	62.5	0.363382	54	43	9	60.5
CTP synthase 2	CTPS2	Q9NRF8	Q9NRF8	1.58188	2	2	2	4.3	0.937795	3	3	1	8
RNA polymerase-associated protein CTR9 homolog	CTR9	Q6PD62	Q6PD62	-0.738746	46	38	16	42	-0.507313	39	35	8	37.4
Lysosomal protective protein;Lysosomal protective protein 32 kDa chain;Lysosomal protective protein 20 kDa chain	CTSA	P10619-2;P10619	P10619-2;P10619	-1.23003	23	17	8	39.3	-0.648834	29	17	7	45.6
Cathepsin B;Cathepsin B light chain;Cathepsin B heavy chain	CTSB	P07858	P07858	-1.60384	17	12	3	31.6	-0.642008	13	10	2	24.2
Dipeptidyl peptidase 1;Dipeptidyl peptidase 1 exclusion domain chain;Dipeptidyl peptidase 1 heavy chain;Dipeptidyl peptidase 1 light chain	CTSC	P53634;P53634-2;P53634-3	P53634	-1.99017	22	17	8	45.6	-1.13639	20	15	4	43.6
Cathepsin D;Cathepsin D light chain;Cathepsin D heavy chain	CTSD	P07339	P07339	-0.840655	41	22	17	54.6	-0.215492	42	20	5	48.5
Cathepsin L1;Cathepsin L1 heavy chain;Cathepsin L1 light chain	CTSL	P07711	P07711	-1.22203	3	3	2	11.4	-0.244035	3	3	0	10.2
Cathepsin Z	CTSZ	Q9UBR2	Q9UBR2	-0.852042	6	6	2	28.4	-0.482848	7	6	2	28.4
Protein CutA	CUTA	O60888-3;O60888;O60888-2	O60888-3;O60888;O60888-2	0.0560286	6	5	1	55.8	0.265518	11	7	3	61.5
Homeobox protein cut-like 1	CUX1	P39880-3;P39880;P39880-2;P39880-4;P39880-5;P39880-6	P39880-3;P39880;P39880-2;P39880-4;P39880-5;P39880-6	-0.383736	30	13	6	24.9	-0.160017	24	11	5	20.9
Spliceosome-associated protein CWC15 homolog	CWC15	Q9P013	Q9P013	-0.552135	6	5	3	34.9	0.0400964	6	5	2	31.4
Pre-mRNA-splicing factor CWC22 homolog	CWC22	Q9HCG8	Q9HCG8	-0.93531	4	4	3	7.3	-0.635429	3	3	1	5.5
Peptidyl-prolyl cis-trans isomerase CWC27 homolog	CWC27	Q6UX04;Q6UX04-2	Q6UX04;Q6UX04-2	-0.969367	4	4	2	16.3	-0.442333	3	3	1	13.3
Coxsackievirus and adenovirus receptor	CXADR	P78310;P78310-7;P78310-2;P78310-6;P78310-5;P78310-4;P78310-3	P78310;P78310-7;P78310-2;P78310-6;P78310-5	-0.682719	8	8	4	35.6	-0.222434	7	8	0	26.6
CXXC-type zinc finger protein 1	CXXC1	Q9P0U4;Q9P0U4-2	Q9P0U4;Q9P0U4-2	-0.606079	5	5	1	14.2	-0.17479	8	8	1	22
Cytochrome b561 domain-containing protein 2	CYB561D2	O14569	O14569	-0.448942	5	3	2	17.1	-0.0192036	3	2	0	17.1
Cytochrome b5 type B	CYB5B	O43169	O43169	-0.997578	88	28	40	99.3	-0.464564	89	28	30	99.3
Neuferricin	CYB5D2	Q8WUJ1;Q8WUJ1-3	Q8WUJ1	-0.327529	3	3	0	17	0.637536	3	3	0	17
NADH-cytochrome b5 reductase 1	CYB5R1	Q9UHQ9	Q9UHQ9	-0.636997	21	17	7	61	-0.111699	26	20	7	68.5
NADH-cytochrome b5 reductase 3;NADH-cytochrome b5 reductase 3 membrane-bound form;NADH-cytochrome b5 reductase 3 soluble form	CYB5R3	P00387;P00387-2;P00387-3	P00387;P00387-2;P00387-3	-0.206612	89	31	19	95.7	0.334735	97	33	16	92.7
Cytochrome b-245 light chain	CYBA	P13498	P13498	-0.420356	3	3	0	17.4	0.235671	4	5	1	20.5
Cytochrome b reductase 1	CYBRD1	Q53TN4-3;Q53TN4	Q53TN4-3;Q53TN4	-0.525538	3	3	0	23.2	0.10462	3	3	0	23.2
Cytochrome c1, heme protein, mitochondrial	CYC1	P08574	P08574	-0.593463	70	25	13	59.4	0.0783199	77	24	11	57.5
Cytochrome c	CYCS	P99999;CON__P62894	P99999	-0.488937	68	17	16	84.8	0.096067	71	20	16	81
Cytoplasmic FMR1-interacting protein 1	CYFIP1	Q7L576;Q7L576-2;Q7L576-3	Q7L576;Q7L576-2	0.0521377	40	16	6	28.2	0.440949	37	19	13	33.5
Cytoplasmic FMR1-interacting protein 2	CYFIP2	Q96F07-2;Q96F07	Q96F07-2;Q96F07	0.268913	5	7	2	19.8	0.855771	7	7	3	23.8
Cytochrome P450 20A1	CYP20A1	Q6UW02;Q6UW02-2	Q6UW02;Q6UW02-2	-0.394506	6	8	3	27.1	-0.101112	10	10	3	26.6
Cytochrome P450 2S1	CYP2S1	Q96SQ9;Q96SQ9-2	Q96SQ9;Q96SQ9-2	-0.86641	14	16	7	48	-0.263876	6	6	2	19.2
Lanosterol 14-alpha demethylase	CYP51A1	Q16850;Q16850-2	Q16850;Q16850-2	-1.12064	56	38	19	75.9	-0.789437	47	37	15	77.7
Disheveled-associated activator of morphogenesis 1	DAAM1	Q9Y4D1;Q9Y4D1-2;Q9Y4D1-3	Q9Y4D1;Q9Y4D1-2;Q9Y4D1-3	-0.875592	5	4	5	6.4	-0.38073	5	4	1	6.6
Dachshund homolog 1	DACH1	Q9UI36-2;Q9UI36;Q9UI36-4;Q9UI36-3;Q96NX9-2;Q96NX9	Q9UI36-2;Q9UI36;Q9UI36-4;Q9UI36-3	-1.99482	5	5	2	9.6	-1.39862	6	7	3	17.6
Dolichyl-diphosphooligosaccharide--protein glycosyltransferase subunit DAD1	DAD1	P61803	P61803	-0.501055	28	10	4	48.7	-0.128557	26	9	1	48.7
Dystroglycan;Alpha-dystroglycan;Beta-dystroglycan	DAG1	Q14118	Q14118	-0.267323	31	15	10	19	-0.0291349	33	15	8	18.9
Sn1-specific diacylglycerol lipase beta	DAGLB	Q8NCG7-2;Q8NCG7-4;Q8NCG7	Q8NCG7-2;Q8NCG7-4;Q8NCG7	-0.479774	5	5	1	16.1	-0.0712136	6	7	0	23
28S ribosomal protein S29, mitochondrial	DAP3	P51398-2;P51398;P51398-3	P51398-2;P51398;P51398-3	-0.992977	56	33	18	86.3	-0.626019	56	33	11	84
Aspartate--tRNA ligase, cytoplasmic	DARS	P14868;P14868-2	P14868;P14868-2	-1.67517	18	16	5	42.7	-1.3471	25	21	11	51.3
Aspartate--tRNA ligase, mitochondrial	DARS2	Q6PI48	Q6PI48	-1.38466	51	41	24	73	-0.90912	57	41	23	72.6
DAZ-associated protein 1	DAZAP1	Q96EP5-2;Q96EP5	Q96EP5-2;Q96EP5	-0.506394	9	7	5	28.3	-0.0275787	4	4	1	19.6
Acyl-CoA-binding protein	DBI	P07108;P07108-3;P07108-2;P07108-4;P07108-5	P07108;P07108-3;P07108-2;P07108-4;P07108-5	-0.925412	10	4	0	65.5	-0.42975	11	5	0	65.5
Drebrin	DBN1	Q16643;Q16643-3;Q16643-2	Q16643;Q16643-3;Q16643-2	-0.237081	30	19	7	35.4	0.133606	39	22	7	40.4
Lipoamide acyltransferase component of branched-chain alpha-keto acid dehydrogenase complex, mitochondrial	DBT	P11182	P11182	-0.592745	19	16	3	50.6	0.0470552	19	18	2	55.2
DDB1- and CUL4-associated factor 7	DCAF7	P61962;P61962-2	P61962	0.0489336	10	11	3	47.1	0.366708	9	9	0	37.4
Dephospho-CoA kinase domain-containing protein	DCAKD	Q8WVC6;Q8WVC6-2	Q8WVC6;Q8WVC6-2	0.738725	29	21	8	81.8	1.08449	31	19	9	77.5
Discoidin, CUB and LCCL domain-containing protein 1	DCBLD1	Q8N8Z6;Q8N8Z6-2	Q8N8Z6	-0.734131	3	3	1	10.2	0.299028	2	2	1	7.3
Protocadherin-16	DCHS1	Q96JQ0	Q96JQ0	0.934328	22	21	9	10.9	1.39771	21	26	11	15
Dynactin subunit 1	DCTN1	Q14203-5;Q14203-2;Q14203-3;Q14203-4;Q14203-6;Q14203	Q14203-5;Q14203-2;Q14203-3;Q14203-4;Q14203-6;Q14203	-0.867805	14	13	5	16.8	-0.0199154	10	10	2	15.4
Dynactin subunit 2	DCTN2	Q13561;Q13561-3;Q13561-2	Q13561;Q13561-3;Q13561-2	-0.709269	7	7	5	28.7	0.32366	3	3	2	8.2
Dynactin subunit 3	DCTN3	O75935-3;O75935-2;O75935	O75935-3;O75935-2;O75935	-0.840113	3	3	0	22.8	1.13755	2	2	1	10.8
Dynactin subunit 5	DCTN5	Q9BTE1;Q9BTE1-2;Q9BTE1-3	Q9BTE1;Q9BTE1-2	-0.347729	2	3	1	14.8	0.745648	2	3	1	14.8
dCTP pyrophosphatase 1	DCTPP1	Q9H773	Q9H773	-0.734899	3	3	2	42.9	-0.78266	4	4	1	33.5
DCN1-like protein 3	DCUN1D3	Q8IWE4	Q8IWE4	-0.224435	2	2	1	8.9	0.250938	2	2	0	8.9
DCN1-like protein 5	DCUN1D5	Q9BTE7	Q9BTE7	-0.780413	3	5	0	27.8	-0.449746	3	3	1	22.4
L-xylulose reductase	DCXR	Q7Z4W1	Q7Z4W1	-0.846532	32	16	9	77.5	-0.289362	30	17	4	84.8
DET1- and DDB1-associated protein 1	DDA1	Q9BW61	Q9BW61	-1.01098	2	2	1	26.5	-0.422556	2	2	0	27.5
DNA damage-binding protein 1	DDB1	Q16531;Q16531-2	Q16531	-0.798642	25	26	8	34.5	-0.284514	21	21	3	28.6
Dolichyl-diphosphooligosaccharide--protein glycosyltransferase 48 kDa subunit	DDOST	P39656;P39656-3;P39656-2	P39656;P39656-3;P39656-2	-0.521908	122	53	32	79.4	-0.10541	102	49	22	79.4
Discoidin domain-containing receptor 2	DDR2	Q16832	Q16832	1.62985	2	4	2	5.5	2.81878	5	4	5	5.1
DDRGK domain-containing protein 1	DDRGK1	Q96HY6;Q96HY6-2	Q96HY6;Q96HY6-2	-0.474733	31	10	2	49.4	0.0214382	28	10	2	49.4
D-dopachrome decarboxylase;D-dopachrome decarboxylase-like protein	DDT;DDTL	P30046;P30046-2;A6NHG4	P30046;P30046-2;A6NHG4	-1.06537	8	5	2	49.2	-0.605684	12	5	3	49.2
ATP-dependent RNA helicase DDX1	DDX1	Q92499;Q92499-3;Q92499-2	Q92499;Q92499-3;Q92499-2	-0.568388	36	31	6	52.8	-0.203389	47	39	5	58
Probable ATP-dependent RNA helicase DDX17	DDX17	Q92841;Q92841-1;Q92841-3;Q92841-2	Q92841;Q92841-1;Q92841-3;Q92841-2	-0.792482	30	29	5	48.6	-0.424277	26	23	2	49.2
ATP-dependent RNA helicase DDX18	DDX18	Q9NVP1	Q9NVP1	-0.528365	6	6	2	10.7	-0.282499	4	3	2	5.4
ATP-dependent RNA helicase DDX19A;ATP-dependent RNA helicase DDX19B	DDX19A;DDX19B	Q9NUU7;Q9NUU7-2;Q9UMR2;Q9UMR2-2;Q9UMR2-4;Q9UMR2-3;Q9UHL0-2;Q9UHL0	Q9NUU7;Q9NUU7-2;Q9UMR2;Q9UMR2-2;Q9UMR2-4;Q9UMR2-3	-0.99094	10	12	3	38.3	-0.0333701	8	8	3	25.9
Probable ATP-dependent RNA helicase DDX20	DDX20	Q9UHI6;Q9UHI6-2	Q9UHI6	-0.993063	5	8	1	13.8	-0.185232	2	3	0	5.6
Nucleolar RNA helicase 2	DDX21	Q9NR30;Q9NR30-2	Q9NR30;Q9NR30-2	-0.887847	83	48	19	63.6	-0.500496	75	45	17	64.9
Probable ATP-dependent RNA helicase DDX23	DDX23	Q9BUQ8	Q9BUQ8	-0.648213	52	40	16	50.7	-0.156914	39	35	12	43.7
ATP-dependent RNA helicase DDX24	DDX24	Q9GZR7;Q9GZR7-2	Q9GZR7;Q9GZR7-2	-0.805308	21	19	3	33.1	-0.324695	13	12	3	19.3
Probable ATP-dependent RNA helicase DDX28	DDX28	Q9NUL7	Q9NUL7	-1.23664	5	5	3	16.9	-0.592923	3	3	1	9.1
ATP-dependent RNA helicase DDX39A	DDX39A	O00148;O00148-2;O00148-3	O00148;O00148-2;O00148-3	-0.474532	35	22	11	78	-0.298541	35	22	15	75.2
Spliceosome RNA helicase DDX39B	DDX39B	Q13838;Q13838-2	Q13838;Q13838-2	-0.255391	95	26	19	84.3	-0.04698	87	26	21	83.9
ATP-dependent RNA helicase DDX3X;ATP-dependent RNA helicase DDX3Y	DDX3X;DDX3Y	O00571;O00571-2;O15523-2;O15523;O15523-3;Q9NQI0-3;Q9NQI0-2;Q9NQI0-4;Q9NQI0	O00571;O00571-2;O15523-2;O15523	-0.508198	37	34	13	59.5	-0.25411	32	32	5	56.2
Probable ATP-dependent RNA helicase DDX41	DDX41	Q9UJV9	Q9UJV9	-0.61542	4	5	0	10.5	-0.213378	3	4	2	9.5
ATP-dependent RNA helicase DDX42	DDX42	Q86XP3;Q86XP3-2	Q86XP3;Q86XP3-2	-0.574927	72	53	23	70.3	-0.188274	76	45	20	62.2
Probable ATP-dependent RNA helicase DDX46	DDX46	Q7L014	Q7L014	-0.796561	85	60	30	56.4	-0.326767	79	64	17	59.8
Probable ATP-dependent RNA helicase DDX47	DDX47	Q9H0S4-2;Q9H0S4	Q9H0S4-2;Q9H0S4	-1.0129	2	3	0	9.9	-0.62882	5	5	1	15.8
Probable ATP-dependent RNA helicase DDX5	DDX5	P17844;P17844-2	P17844;P17844-2	-0.557009	48	29	13	50.2	-0.265077	49	33	15	58.6
ATP-dependent RNA helicase DDX50	DDX50	Q9BQ39	Q9BQ39	-0.53389	27	22	8	48.2	-0.168257	30	27	7	53.9
ATP-dependent RNA helicase DDX54	DDX54	Q8TDD1;Q8TDD1-2	Q8TDD1;Q8TDD1-2	-0.899318	14	14	7	26	-0.527271	15	16	7	25.1
Probable ATP-dependent RNA helicase DDX6	DDX6	P26196	P26196	-0.680336	29	22	2	63.8	-0.197362	31	23	5	61.7
2,4-dienoyl-CoA reductase, mitochondrial	DECR1	Q16698-2;Q16698	Q16698-2;Q16698	0.377401	47	30	12	78.2	0.862785	49	26	12	71.5
Peroxisomal 2,4-dienoyl-CoA reductase	DECR2	Q9NUI1;Q9NUI1-3;Q9NUI1-2	Q9NUI1;Q9NUI1-3	-0.208561	5	6	2	19.2	0.527471	5	6	2	22.3
Sphingolipid delta(4)-desaturase DES1	DEGS1	O15121;Q6QHC5	O15121	-1.41097	7	7	3	24.8	-1.10722	16	9	6	30
Protein DEK	DEK	P35659;P35659-2	P35659;P35659-2	-0.91997	11	11	3	39.2	-0.494262	13	13	0	42.9
DENN domain-containing protein 2A	DENND2A	Q9ULE3-2;Q9ULE3	Q9ULE3-2;Q9ULE3	-0.708279	2	2	0	3.6	-1.27959	5	3	3	5
Density-regulated protein	DENR	O43583	O43583	-0.179809	6	6	3	34.3	0.314123	4	7	1	43.4
Deoxyribose-phosphate aldolase	DERA	Q9Y315	Q9Y315	0.141956	11	12	3	52.8	0.632383	8	8	1	29.6
Derlin-1	DERL1	Q9BUN8;Q9BUN8-2	Q9BUN8;Q9BUN8-2	-0.646112	19	13	2	41.8	-0.315102	18	14	0	49.4
Derlin-2	DERL2	Q9GZP9;Q96Q80-5;Q96Q80-4;Q96Q80-3;Q96Q80;Q96Q80-2	Q9GZP9	-0.678141	11	8	4	21.8	-0.12075	10	8	3	25.1
Desumoylating isopeptidase 1	DESI1	Q6ICB0	Q6ICB0	-0.229551	2	3	0	36.3	0.189121	2	2	0	19.6
Desumoylating isopeptidase 2	DESI2	Q9BSY9;Q9BSY9-2	Q9BSY9	-0.618384	10	10	4	61.3	-0.217975	12	11	6	69.6
Diacylglycerol O-acyltransferase 1	DGAT1	O75907	O75907	-1.09826	3	4	1	13.1	-0.134878	5	4	2	14.3
Diacylglycerol kinase epsilon	DGKE	P52429	P52429	-0.558134	2	2	0	4.4	-0.3667	3	3	1	6.5
Deoxyguanosine kinase, mitochondrial	DGUOK	Q16854;Q16854-2;Q16854-3;Q16854-5;Q16854-4	Q16854;Q16854-2;Q16854-3;Q16854-5	-0.237745	6	6	2	27.8	0.511979	8	6	0	27.8
Delta(24)-sterol reductase	DHCR24	Q15392-2;Q15392	Q15392-2;Q15392	-0.774626	65	39	17	77.5	-0.464773	60	35	13	70.5
7-dehydrocholesterol reductase	DHCR7	Q9UBM7	Q9UBM7	-1.19572	29	19	9	49.5	-0.800413	27	16	5	36.4
Dehydrodolichyl diphosphate syntase complex subunit DHDDS	DHDDS	Q86SQ9;Q86SQ9-2;Q86SQ9-3;Q86SQ9-4	Q86SQ9;Q86SQ9-2;Q86SQ9-3;Q86SQ9-4	-1.12945	4	4	2	18	-0.652876	4	4	3	21
Dihydroorotate dehydrogenase (quinone), mitochondrial	DHODH	Q02127	Q02127	-0.839338	21	17	7	56.2	-0.238542	20	18	3	60.3
Dehydrogenase/reductase SDR family member 1	DHRS1	Q96LJ7	Q96LJ7	0.195474	18	14	2	62	0.715391	19	16	5	72.5
Dehydrogenase/reductase SDR family member 13	DHRS13	Q6UX07;Q6UX07-2;Q6UX07-3	Q6UX07;Q6UX07-2;Q6UX07-3	-0.501239	6	6	2	18	-0.327917	7	6	3	21
Short-chain dehydrogenase/reductase 3	DHRS3	O75911;O75911-2	O75911	-1.28518	7	7	2	42.1	-0.809826	10	8	5	42.7
Dehydrogenase/reductase SDR family member 4	DHRS4	Q9BTZ2-8;Q9BTZ2-4;Q9BTZ2;Q9BTZ2-3;Q9BTZ2-2;Q9BTZ2-5;Q9BTZ2-7;Q9BTZ2-6;P0CG22	Q9BTZ2-8;Q9BTZ2-4;Q9BTZ2;Q9BTZ2-3;Q9BTZ2-2;Q9BTZ2-5;Q9BTZ2-7	0.0485151	6	4	0	45.1	0.582771	14	7	1	50.9
Dehydrogenase/reductase SDR family member 7	DHRS7	Q9Y394;Q9Y394-2	Q9Y394;Q9Y394-2	-0.584696	30	19	7	53.4	-0.238787	25	17	5	56.9
Dehydrogenase/reductase SDR family member 7B	DHRS7B	Q6IAN0	Q6IAN0	0.509037	13	10	3	36.6	1.0683	12	10	4	36.3
Dehydrogenase/reductase SDR family member on chromosome X	DHRSX	Q8N5I4	Q8N5I4	0.101112	3	3	2	14.2	0.419546	6	4	3	23.9
Probable 2-oxoglutarate dehydrogenase E1 component DHKTD1, mitochondrial	DHTKD1	Q96HY7	Q96HY7	0.100978	46	34	15	54.7	0.659723	36	30	10	50.4
Pre-mRNA-splicing factor ATP-dependent RNA helicase DHX15	DHX15	O43143	O43143	-0.720065	50	35	17	58	-0.349139	42	32	7	53.1
Putative pre-mRNA-splicing factor ATP-dependent RNA helicase DHX16	DHX16	O60231	O60231	-0.648824	19	18	8	28.6	-0.270589	22	19	6	29.8
ATP-dependent RNA helicase DHX29	DHX29	Q7Z478	Q7Z478	-0.945749	38	37	16	40	-0.59321	33	33	7	34.6
Putative ATP-dependent RNA helicase DHX30	DHX30	Q7L2E3-3;Q7L2E3;Q7L2E3-2	Q7L2E3-3;Q7L2E3;Q7L2E3-2	-0.807983	85	51	22	56.8	-0.305329	89	51	22	56.9
ATP-dependent RNA helicase DHX36	DHX36	Q9H2U1-3;Q9H2U1;Q9H2U1-2	Q9H2U1-3;Q9H2U1;Q9H2U1-2	-1.39821	5	6	4	10.9	-0.329181	6	5	2	8.9
Probable ATP-dependent RNA helicase DHX37	DHX37	Q8IY37	Q8IY37	-0.841017	3	3	0	5.4	-0.903964	3	3	1	5.1
Pre-mRNA-splicing factor ATP-dependent RNA helicase PRP16	DHX38	Q92620;Q92620-2	Q92620	-1.13676	6	6	0	8.1	-0.780898	4	4	1	4.6
Probable ATP-dependent RNA helicase DHX40	DHX40	Q8IX18-4;Q8IX18-3;Q8IX18;Q8IX18-2	Q8IX18-4;Q8IX18-3;Q8IX18;Q8IX18-2	-0.479895	4	4	2	11.3	0.00127022	9	8	3	17.9
ATP-dependent RNA helicase DHX8	DHX8	Q14562	Q14562	-0.788041	14	15	6	17.3	-0.706906	12	13	5	19.3
ATP-dependent RNA helicase A	DHX9	Q08211;Q08211-2	Q08211	-0.404477	126	72	19	65.7	-0.0913952	94	65	12	61.1
Diablo homolog, mitochondrial	DIABLO	Q9NR28-2;Q9NR28;Q9NR28-3	Q9NR28-2;Q9NR28;Q9NR28-3	-0.588704	27	17	5	88.7	-0.113167	39	19	9	85.5
Protein diaphanous homolog 1	DIAPH1	O60610-2;O60610-3;O60610	O60610-2;O60610-3;O60610	-0.83748	2	3	1	2.7	1.31104	2	2	2	2.3
Death-inducer obliterator 1	DIDO1	Q9BTC0;Q9BTC0-1;Q9BTC0-2;Q9BTC0-3	Q9BTC0;Q9BTC0-1	-0.417174	57	48	7	36.3	-0.0024506	54	50	6	37
Probable dimethyladenosine transferase	DIMT1	Q9UNQ2	Q9UNQ2	-1.53872	3	5	2	30	-0.922502	5	7	1	26.8
Disco-interacting protein 2 homolog C	DIP2C	Q9Y2E4;Q9Y2E4-2;Q14689-3;Q14689-2;Q14689-4;Q14689-6;Q14689	Q9Y2E4	-0.0277044	2	3	1	1.9	0.495105	3	4	3	5.1
Exosome complex exonuclease RRP44	DIS3	Q9Y2L1;Q9Y2L1-2	Q9Y2L1;Q9Y2L1-2	-0.565695	11	11	3	16.2	-0.295841	8	7	3	10
Dihydrolipoyllysine-residue acetyltransferase component of pyruvate dehydrogenase complex, mitochondrial	DLAT	P10515	P10515	-0.846947	60	31	22	47.8	-0.328262	51	25	10	40.5
Dihydrolipoyl dehydrogenase, mitochondrial	DLD	P09622;P09622-3;P09622-2	P09622;P09622-3;P09622-2	-1.15098	105	36	40	75	-0.673194	92	34	43	77.6
Disks large homolog 1	DLG1	Q12959-4;Q12959-2;Q12959-7;Q12959-5;Q12959;Q12959-3;Q12959-6;Q12959-8;Q12959-9;Q15700-2;Q15700-4;Q15700;Q15700-3;Q15700-5;P78352-3;P78352-2;P78352	Q12959-4;Q12959-2;Q12959-7;Q12959-5;Q12959;Q12959-3;Q12959-6;Q12959-8;Q12959-9	-0.514161	44	31	12	51.7	-0.0353423	55	29	10	54
Disks large homolog 3	DLG3	Q92796-3;Q92796-2	Q92796-3;Q92796-2	-0.61072	27	2	11	66.9	-0.116897	30	3	12	75.7
Dihydrolipoyllysine-residue succinyltransferase component of 2-oxoglutarate dehydrogenase complex, mitochondrial	DLST	P36957;P36957-2	P36957;P36957-2	-0.547067	52	19	12	47.7	-0.00158604	41	18	6	47.7
Dystrophin	DMD	P11532-4;P11532-11;P11532;P11532-17;P11532-13;P11532-12;P11532-3;P11532-2;P11532-8;P11532-7;P11532-18	P11532-4;P11532-11;P11532;P11532-17;P11532-13;P11532-12;P11532-3;P11532-2;P11532-8;P11532-7;P11532-18	-0.842672	5	0	2	2.9	0.131993	6	0	1	2.6
DmX-like protein 2	DMXL2	Q8TDJ6-3;Q8TDJ6;Q8TDJ6-2	Q8TDJ6-3;Q8TDJ6;Q8TDJ6-2	-0.403637	22	23	8	14	0.221253	21	22	8	12.2
DnaJ homolog subfamily A member 1	DNAJA1	P31689;P31689-2	P31689;P31689-2	-1.38904	16	14	3	55.2	-0.853517	19	14	6	52.9
DnaJ homolog subfamily A member 2	DNAJA2	O60884	O60884	-0.753555	10	9	2	41.3	-0.58246	7	8	3	43.2
DnaJ homolog subfamily A member 3, mitochondrial	DNAJA3	Q96EY1;Q96EY1-2;Q96EY1-3	Q96EY1;Q96EY1-2	-0.530968	36	20	7	38.8	-0.228849	29	20	4	41.5
DnaJ homolog subfamily B member 1	DNAJB1	P25685;P25685-2;Q9UDY4	P25685;P25685-2	-1.0315	4	5	2	25.3	-0.00345841	5	7	2	32.4
DnaJ homolog subfamily B member 11	DNAJB11	Q9UBS4	Q9UBS4	-0.677333	69	25	16	57	-0.202261	66	27	19	61.7
DnaJ homolog subfamily B member 12	DNAJB12	Q9NXW2;Q9NXW2-2	Q9NXW2;Q9NXW2-2	-0.544414	17	12	4	45.1	-0.203264	15	9	0	37.9
DnaJ homolog subfamily B member 14	DNAJB14	Q8TBM8;Q8TBM8-2	Q8TBM8;Q8TBM8-2	-0.507521	12	11	2	34.6	-0.0607391	12	10	0	34.3
DnaJ homolog subfamily B member 6	DNAJB6	O75190-3;O75190;O75190-2;O75190-4;Q8WWF6	O75190-3;O75190;O75190-2;O75190-4	-0.958785	2	3	1	12.6	-0.491699	2	1	2	4
DnaJ homolog subfamily C member 1	DNAJC1	Q96KC8	Q96KC8	-0.731757	6	6	2	16.4	-0.207768	5	6	0	16.4
DnaJ homolog subfamily C member 10	DNAJC10	Q8IXB1;Q8IXB1-2;Q8IXB1-3	Q8IXB1;Q8IXB1-2	-0.193602	29	26	5	41	0.198394	30	24	9	42.4
DnaJ homolog subfamily C member 11	DNAJC11	Q9NVH1;Q9NVH1-3;Q9NVH1-2	Q9NVH1;Q9NVH1-3;Q9NVH1-2	-0.298105	20	20	1	46.5	0.00720268	20	18	4	41.9
DnaJ homolog subfamily C member 13	DNAJC13	O75165	O75165	-0.393311	52	54	13	36.9	-0.0106367	47	47	12	32.6
DnaJ homolog subfamily C member 16	DNAJC16	Q9Y2G8;Q9Y2G8-2	Q9Y2G8	-0.881321	4	6	2	13.2	-0.297837	6	7	2	14.2
DnaJ homolog subfamily C member 17	DNAJC17	Q9NVM6	Q9NVM6	-0.526348	5	4	0	19.1	-0.0363276	3	3	0	15.1
Mitochondrial import inner membrane translocase subunit TIM14	DNAJC19	Q96DA6	Q96DA6	-0.491815	30	3	9	85.3	-0.0229005	28	5	7	82.8
DnaJ homolog subfamily C member 25	DNAJC25	Q9H1X3;Q9H1X3-2	Q9H1X3	-0.593267	3	3	1	11.1	0.0852058	2	2	0	7.2
DnaJ homolog subfamily C member 3	DNAJC3	Q13217	Q13217	-0.513584	33	25	9	61.1	-0.0866479	27	22	5	52
DnaJ homolog subfamily C member 30	DNAJC30	Q96LL9	Q96LL9	-0.109732	2	2	0	8.8	0.436783	4	4	0	24.8
DnaJ homolog subfamily C member 5	DNAJC5	Q9H3Z4	Q9H3Z4	0.199751	10	1	2	47.5	0.550381	14	1	5	47.5
DnaJ homolog subfamily C member 8	DNAJC8	O75937	O75937	-0.676042	11	7	4	41.5	-0.251204	10	7	5	43.5
DnaJ homolog subfamily C member 9	DNAJC9	Q8WXX5	Q8WXX5	-0.186869	10	7	5	34.2	0.241253	6	5	1	33.8
Deoxyribonuclease-2-alpha	DNASE2	O00115-2;O00115	O00115-2;O00115	-0.75448	8	5	2	16.4	-0.296193	7	3	1	17
Dynamin-2	DNM2	P50570-3;P50570-4;P50570-2;P50570-5;P50570;Q9UQ16-2;Q9UQ16-3;Q9UQ16;Q9UQ16-4;Q9UQ16-5;Q05193-5;Q05193-3;Q05193-2;Q05193	P50570-3;P50570-4;P50570-2;P50570-5;P50570	-0.470449	12	11	6	16.2	0.186443	11	11	4	17.7
DNA (cytosine-5)-methyltransferase 1	DNMT1	P26358-2;P26358;P26358-3	P26358-2;P26358;P26358-3	-0.991743	58	52	9	37.7	-0.758559	61	58	13	42.3
Dedicator of cytokinesis protein 11	DOCK11	Q5JSL3	Q5JSL3	-0.419469	10	11	4	10.3	0.156901	8	9	2	7.1
Dedicator of cytokinesis protein 7	DOCK7	Q96N67-4;Q96N67-3;Q96N67-5;Q96N67-2;Q96N67-6;Q96N67;Q96N67-7	Q96N67-4;Q96N67-3;Q96N67-5;Q96N67-2;Q96N67-6;Q96N67	-0.49598	18	19	8	17.2	0.345931	16	15	5	14.4
Dedicator of cytokinesis protein 9	DOCK9	Q9BZ29-4;Q9BZ29-3;Q9BZ29-5;Q9BZ29;Q9BZ29-6	Q9BZ29-4;Q9BZ29-3;Q9BZ29-5;Q9BZ29	-0.20395	19	18	8	13.6	0.323426	7	7	0	6.6
Dolichyldiphosphatase 1	DOLPP1	Q86YN1;Q86YN1-2	Q86YN1;Q86YN1-2	-0.725303	14	8	3	38.2	-0.404031	11	7	1	38.2
UDP-N-acetylglucosamine--dolichyl-phosphate N-acetylglucosaminephosphotransferase	DPAGT1	Q9H3H5;Q9H3H5-2;Q9H3H5-3	Q9H3H5;Q9H3H5-2;Q9H3H5-3	-0.837249	3	3	0	11.8	-0.528471	2	3	0	17.4
Dolichol-phosphate mannosyltransferase subunit 1	DPM1	O60762	O60762	-0.353395	33	21	9	69.6	0.0619778	41	26	10	77.7
Dolichol-phosphate mannosyltransferase subunit 3	DPM3	Q9P2X0;Q9P2X0-2	Q9P2X0;Q9P2X0-2	-0.321622	2	1	0	10.9	0.0224196	2	1	0	10.9
Dipeptidyl peptidase 2	DPP7	Q9UHL4	Q9UHL4	-1.38586	13	9	8	29.5	-0.181929	14	10	3	29.5
Developmental pluripotency-associated protein 4	DPPA4	Q7L190	Q7L190	-0.952825	2	2	1	10.5	0.61584	2	2	1	12.5
Probable C-mannosyltransferase DPY19L1	DPY19L1	Q2PZI1;Q2PZI1-2;Q6NUT2	Q2PZI1	0.0522768	4	4	3	8.3	-0.143263	9	9	3	19.7
Probable C-mannosyltransferase DPY19L3	DPY19L3	Q6ZPD9;Q6ZPD9-2	Q6ZPD9;Q6ZPD9-2	0.141171	3	3	0	5.7	0.433935	5	4	0	9.6
Protein dpy-30 homolog	DPY30	Q9C005	Q9C005	-0.612086	23	9	5	100	-0.141564	20	8	3	100
Dihydropyrimidinase-related protein 2	DPYSL2	Q16555-2;Q16555;Q14194;Q14194-2	Q16555-2;Q16555	-0.619936	3	3	1	8.2	-0.0787464	2	3	0	6
Protein Dr1	DR1	Q01658	Q01658	-0.624644	2	2	1	15.3	-0.127765	4	3	2	29
DNA damage-regulated autophagy modulator protein 2	DRAM2	Q6UX65	Q6UX65	-0.680544	3	3	0	18.8	-0.305562	4	3	1	18.8
Developmentally-regulated GTP-binding protein 1	DRG1	Q9Y295	Q9Y295	-0.583225	7	7	2	27.5	-0.0928839	7	7	1	28.1
Ribonuclease 3	DROSHA	Q9NRR4-2;Q9NRR4-4;Q9NRR4;Q9NRR4-3	Q9NRR4-2;Q9NRR4-4;Q9NRR4;Q9NRR4-3	-0.781901	3	3	1	3.2	-0.490365	2	2	0	2.5
Desmoglein-2	DSG2	Q14126	Q14126	-0.30677	69	39	17	51.8	0.166956	63	37	11	50.5
Desmoplakin	DSP	P15924;P15924-3;P15924-2	P15924;P15924-3;P15924-2	-0.26531	125	97	34	43.7	-0.0216219	100	78	23	37.7
Dystonin	DST	Q03001;Q03001-14;Q03001-9;Q03001-10;Q03001-13	Q03001;Q03001-14	0.135009	63	3	15	12.3	0.544119	60	1	12	10.8
Destrin	DSTN	P60981;P60981-2	P60981;P60981-2	-0.199189	11	8	0	44.8	0.105566	14	10	2	51.5
D-tyrosyl-tRNA(Tyr) deacylase 1	DTD1	Q8TEA8	Q8TEA8	-0.250028	4	3	1	20.6	0.419392	3	3	0	26.8
Dystrobrevin beta;Dystrobrevin alpha	DTNB;DTNA	O60941-7;O60941;O60941-3;O60941-2;O60941-4;Q9Y4J8-6;Q9Y4J8-10;Q9Y4J8-11;Q9Y4J8-8	O60941-7;O60941;O60941-3;O60941-2;O60941-4;Q9Y4J8-6;Q9Y4J8-10;Q9Y4J8-11	-0.0826217	2	0	0	7.6	0.599396	6	0	2	15.3
Thymidylate kinase	DTYMK	P23919;P23919-2	P23919;P23919-2	-0.392175	34	20	9	69.8	0.0123299	30	22	6	69.8
tRNA-dihydrouridine(20) synthase [NAD(P)+]-like	DUS2	Q9NX74	Q9NX74	-0.303882	2	3	0	9.3	0.037562	2	3	0	7.5
Dual specificity protein phosphatase 23	DUSP23	Q9BVJ7	Q9BVJ7	-1.12951	2	2	0	14.7	-0.565987	5	5	2	38.7
Deoxyuridine 5-triphosphate nucleotidohydrolase, mitochondrial	DUT	P33316;P33316-2	P33316;P33316-2	-0.420202	19	11	3	50.8	-0.0409626	19	9	3	52.4
Cytoplasmic dynein 1 heavy chain 1	DYNC1H1	Q14204	Q14204	-0.758379	220	198	62	53.7	0.158784	188	175	30	50.1
Dynein light chain 1, cytoplasmic	DYNLL1	P63167	P63167	-0.33219	39	5	9	98.9	0.00926294	43	7	9	96.6
Dynein light chain 2, cytoplasmic	DYNLL2	Q96FJ2	Q96FJ2	0.262553	3	3	0	61.8	0.636302	5	5	0	60.7
Dynein light chain roadblock-type 1;Dynein light chain roadblock-type 2	DYNLRB1;DYNLRB2	Q9NP97;Q8TF09;Q9NP97-2	Q9NP97;Q8TF09	-0.669143	5	3	0	43.8	0.139808	4	3	1	44.8
Dual specificity tyrosine-phosphorylation-regulated kinase 1A;Dual specificity tyrosine-phosphorylation-regulated kinase 1B	DYRK1A;DYRK1B	Q13627-4;Q13627-3;Q13627-5;Q13627-2;Q13627;Q9Y463-2;Q9Y463-3;Q9Y463	Q13627-4;Q13627-3;Q13627-5;Q13627-2;Q13627;Q9Y463-2;Q9Y463-3;Q9Y463	-0.360249	2	1	0	1.3	-0.0461418	2	2	0	3.8
Probable glutamate--tRNA ligase, mitochondrial	EARS2	Q5JPH6;Q5JPH6-2	Q5JPH6;Q5JPH6-2	-1.32782	36	25	14	65.2	-0.824401	29	21	4	54.7
Probable rRNA-processing protein EBP2	EBNA1BP2	Q99848	Q99848	-0.601934	6	7	0	26.1	-0.243791	4	4	1	15.7
3-beta-hydroxysteroid-Delta(8),Delta(7)-isomerase	EBP	Q15125	Q15125	-0.774972	13	9	3	36.5	-0.367483	20	13	4	59.6
Endothelin-converting enzyme 1	ECE1	P42892-3;P42892-4;P42892;P42892-2	P42892-3;P42892-4;P42892;P42892-2	-0.0447616	39	21	8	38.6	0.393027	33	20	6	34.2
Delta(3,5)-Delta(2,4)-dienoyl-CoA isomerase, mitochondrial	ECH1	Q13011	Q13011	-0.405069	86	28	23	74.4	0.163882	82	26	17	75.6
Enoyl-CoA hydratase, mitochondrial	ECHS1	P30084	P30084	-0.0718305	83	29	16	73.8	0.383417	93	28	15	71.4
Enoyl-CoA delta isomerase 1, mitochondrial	ECI1	P42126;P42126-2	P42126;P42126-2	-0.420125	69	23	21	60.9	0.0668958	63	23	12	61.6
Enoyl-CoA delta isomerase 2, mitochondrial	ECI2	O75521-2;O75521	O75521-2;O75521	-0.377126	42	28	7	73.8	0.243352	42	27	6	69.1
Proteasome-associated protein ECM29 homolog	ECM29	Q5VYK3	Q5VYK3	-0.817994	10	11	8	10.9	-0.625551	9	9	8	7.6
Evolutionarily conserved signaling intermediate in Toll pathway, mitochondrial	ECSIT	Q9BQ95;Q9BQ95-4;Q9BQ95-2;Q9BQ95-3	Q9BQ95;Q9BQ95-4;Q9BQ95-2	-0.875725	15	13	3	45.9	-0.113434	14	12	4	49
Enhancer of mRNA-decapping protein 3	EDC3	Q96F86	Q96F86	-1.11413	6	8	2	29.1	-0.476952	6	8	0	32.9
Enhancer of mRNA-decapping protein 4	EDC4	Q6P2E9;Q6P2E9-2	Q6P2E9;Q6P2E9-2	-1.10178	48	45	11	53.2	-0.559932	43	41	9	48.8
ER degradation-enhancing alpha-mannosidase-like protein 3	EDEM3	Q9BZQ6-2;Q9BZQ6	Q9BZQ6-2;Q9BZQ6	-0.455515	15	14	9	23.1	-0.396488	11	11	4	19.6
Endothelial differentiation-related factor 1	EDF1	O60869-2;O60869-3;O60869	O60869-2;O60869-3;O60869	-0.224182	9	6	0	48.2	-0.0769695	10	7	1	48.2
Early endosome antigen 1	EEA1	Q15075	Q15075	-0.820642	17	16	6	16.9	-0.453228	5	5	0	4.5
Elongation factor 1-alpha 1;Putative elongation factor 1-alpha-like 3	EEF1A1;EEF1A1P5	P68104;P68104-2;Q5VTE0	P68104;P68104-2;Q5VTE0	-0.705335	81	20	22	71.4	-0.433173	76	20	18	73.2
Elongation factor 1-alpha 2	EEF1A2	Q05639	Q05639	-0.219992	16	14	3	67.2	0.0586683	16	12	4	68
Elongation factor 1-beta	EEF1B2	P24534	P24534	-0.824725	11	10	2	62.2	-0.44074	19	13	4	68
Elongation factor 1-delta	EEF1D	P29692;P29692-3;P29692-2;P29692-4	P29692;P29692-3;P29692-2;P29692-4	-0.938956	28	17	11	65.5	-0.72334	21	14	8	56.6
Eukaryotic translation elongation factor 1 epsilon-1	EEF1E1	O43324;O43324-2	O43324;O43324-2	-2.06028	13	8	6	47.7	-1.68518	21	12	9	64.9
Elongation factor 1-gamma	EEF1G	P26641;P26641-2	P26641;P26641-2	-0.979942	31	21	11	47.4	-0.668392	24	21	7	52.2
Elongation factor 2	EEF2	P13639;Q7Z2Z2-2;Q7Z2Z2	P13639	-1.0497	54	43	12	59.7	-0.644133	56	47	19	57.5
EF-hand domain-containing protein D2	EFHD2	Q96C19	Q96C19	-0.514656	8	5	3	17.9	0.00955341	9	7	1	23.3
Ephrin-A5	EFNA5	P52803	P52803	-0.167037	2	1	0	7.5	0.0355495	6	5	1	36.8
Ephrin-B1	EFNB1	P98172;P52799	P98172	0.0340749	16	10	3	43.9	0.573982	18	9	7	43.1
Protein EFR3 homolog A	EFR3A	Q14156-3;Q14156-2;Q14156	Q14156-3;Q14156-2;Q14156	-0.550085	5	5	1	9.7	0.0108028	7	7	5	15.4
116 kDa U5 small nuclear ribonucleoprotein component	EFTUD2	Q15029;Q15029-2;Q15029-3	Q15029;Q15029-2;Q15029-3	-0.484489	94	71	28	78.6	-0.117695	88	61	17	75.7
EH domain-binding protein 1-like protein 1	EHBP1L1	Q8N3D4	Q8N3D4	0.0267293	13	8	4	8.1	0.852511	4	4	1	4.1
Histone-lysine N-methyltransferase EHMT1	EHMT1	Q9H9B1;Q9H9B1-3;Q9H9B1-4	Q9H9B1;Q9H9B1-3;Q9H9B1-4	-0.678441	6	6	0	8.7	-0.133564	7	8	2	12.5
Histone-lysine N-methyltransferase EHMT2	EHMT2	Q96KQ7-2;Q96KQ7;Q96KQ7-3	Q96KQ7-2;Q96KQ7	-0.624332	10	12	3	20.1	-0.051024	9	8	3	14.4
Etoposide-induced protein 2.4 homolog	EI24	O14681;O14681-3	O14681;O14681-3	-0.433974	10	9	1	24.4	-0.0521377	14	9	2	24.4
Eukaryotic translation initiation factor 1	EIF1	P41567	P41567	-0.591506	31	8	3	86.7	-0.406101	31	9	4	86.7
Eukaryotic translation initiation factor 1A, X-chromosomal;Eukaryotic translation initiation factor 1A, Y-chromosomal	EIF1AX;EIF1AY	P47813;O14602	P47813;O14602	-0.311488	24	17	3	61.1	0.0413726	27	15	2	53.5
Eukaryotic translation initiation factor 1b	EIF1B	O60739	O60739	-0.83439	7	4	2	86.7	-0.706199	4	3	1	86.7
Eukaryotic translation initiation factor 2A;Eukaryotic translation initiation factor 2A, N-terminally processed	EIF2A	Q9BY44-3;Q9BY44;Q9BY44-4;Q9BY44-2	Q9BY44-3;Q9BY44;Q9BY44-4;Q9BY44-2	-0.856476	12	9	3	21.4	-0.418136	12	11	4	32.9
Interferon-induced, double-stranded RNA-activated protein kinase	EIF2AK2	P19525-2;P19525	P19525-2;P19525	-0.270017	6	7	0	15.3	0.230076	6	7	0	15.3
Eukaryotic translation initiation factor 2-alpha kinase 3	EIF2AK3	Q9NZJ5	Q9NZJ5	-0.4922	8	8	1	10	-0.258579	4	4	0	4.2
Eukaryotic translation initiation factor 2D	EIF2D	P41214;P41214-2	P41214;P41214-2	-1.23504	5	7	3	24.1	-0.461633	7	6	2	20.2
Eukaryotic translation initiation factor 2 subunit 1	EIF2S1	P05198	P05198	-0.668065	27	19	8	60.6	-0.403486	23	21	3	70.8
Eukaryotic translation initiation factor 2 subunit 2	EIF2S2	P20042	P20042	-0.665363	24	15	12	56.8	-0.353436	17	14	6	50.8
Eukaryotic translation initiation factor 2 subunit 3;Putative eukaryotic translation initiation factor 2 subunit 3-like protein	EIF2S3;EIF2S3L	P41091;Q2VIR3;Q2VIR3-2	P41091;Q2VIR3;Q2VIR3-2	-0.693038	31	20	4	51.5	-0.321351	26	18	3	55.1
Eukaryotic translation initiation factor 3 subunit A	EIF3A	Q14152;Q14152-2	Q14152;Q14152-2	-0.883742	123	68	39	49.9	-0.4654	108	71	21	49
Eukaryotic translation initiation factor 3 subunit B	EIF3B	P55884;P55884-2	P55884;P55884-2	-0.971487	71	51	18	59.2	-0.502636	62	50	12	59.3
Eukaryotic translation initiation factor 3 subunit C;Eukaryotic translation initiation factor 3 subunit C-like protein	EIF3C;EIF3CL	Q99613;Q99613-2;B5ME19	Q99613;Q99613-2;B5ME19	-0.91308	46	34	12	43.3	-0.484499	44	31	9	41.2
Eukaryotic translation initiation factor 3 subunit D	EIF3D	O15371;O15371-3;O15371-2	O15371;O15371-3;O15371-2	-0.902983	35	28	7	59.9	-0.430285	32	24	5	54
Eukaryotic translation initiation factor 3 subunit E	EIF3E	P60228	P60228	-0.937574	44	26	18	74.8	-0.584962	37	28	6	76.2
Eukaryotic translation initiation factor 3 subunit F	EIF3F	O00303	O00303	-0.939676	28	16	9	59.9	-0.511367	27	18	5	66.1
Eukaryotic translation initiation factor 3 subunit G	EIF3G	O75821	O75821	-1.03833	18	11	5	48.4	-0.499884	22	11	6	48.4
Eukaryotic translation initiation factor 3 subunit H	EIF3H	O15372	O15372	-0.90525	25	19	5	62.2	-0.527971	24	21	4	66.5
Eukaryotic translation initiation factor 3 subunit I	EIF3I	Q13347	Q13347	-0.965136	35	31	10	90.2	-0.481609	34	29	4	86.2
Eukaryotic translation initiation factor 3 subunit J	EIF3J	O75822;O75822-3;O75822-2	O75822;O75822-3;O75822-2	-0.478527	18	14	2	62.8	-0.153805	15	11	1	48.8
Eukaryotic translation initiation factor 3 subunit K	EIF3K	Q9UBQ5;Q9UBQ5-2	Q9UBQ5;Q9UBQ5-2	-0.955844	33	25	7	91.7	-0.458277	30	20	4	88.1
Eukaryotic translation initiation factor 3 subunit L	EIF3L	Q9Y262;Q9Y262-2	Q9Y262;Q9Y262-2	-0.954948	47	38	10	65.8	-0.537445	40	31	5	58.5
Eukaryotic translation initiation factor 3 subunit M	EIF3M	Q7L2H7;Q7L2H7-2	Q7L2H7;Q7L2H7-2	-0.918851	45	25	15	77.3	-0.490262	39	23	5	70.9
Eukaryotic initiation factor 4A-I	EIF4A1	P60842;P60842-2	P60842;P60842-2	-0.403084	59	25	18	81.3	-0.138159	48	23	16	72.4
Eukaryotic initiation factor 4A-II;Eukaryotic initiation factor 4A-II, N-terminally processed	EIF4A2	Q14240;Q14240-2	Q14240;Q14240-2	-0.557242	5	6	2	52.3	-0.220082	6	6	1	53.3
Eukaryotic initiation factor 4A-III;Eukaryotic initiation factor 4A-III, N-terminally processed	EIF4A3	P38919	P38919	-0.369296	27	20	9	60.8	-0.0946416	22	19	5	59.6
Eukaryotic translation initiation factor 4B	EIF4B	P23588;P23588-2	P23588;P23588-2	-0.692408	17	12	9	25.5	-0.280244	12	9	3	19
Eukaryotic translation initiation factor 4E	EIF4E	P06730;P06730-2;P06730-3;A6NMX2	P06730;P06730-2;P06730-3	-1.05583	26	17	8	91.2	-0.715366	21	18	1	92.6
Eukaryotic translation initiation factor 4E type 2	EIF4E2	O60573;O60573-2	O60573;O60573-2	-0.90763	4	4	0	24.1	-0.362778	7	6	0	41.2
Eukaryotic translation initiation factor 4 gamma 1	EIF4G1	Q04637-3;Q04637;Q04637-8;Q04637-9;Q04637-5;Q04637-6;Q04637-7	Q04637-3;Q04637;Q04637-8;Q04637-9;Q04637-5;Q04637-6;Q04637-7	-1.10222	81	0	31	42.8	-0.717474	67	1	11	41.1
Eukaryotic translation initiation factor 4 gamma 2	EIF4G2	P78344;P78344-2	P78344;P78344-2	-0.606276	39	37	12	55.5	-0.248656	36	32	9	50.8
Eukaryotic translation initiation factor 4H	EIF4H	Q15056-2;Q15056	Q15056-2;Q15056	-0.50828	8	7	4	48.2	-0.0597706	9	6	3	46.9
Eukaryotic translation initiation factor 5	EIF5	P55010	P55010	-0.218078	13	12	3	24.4	0.086247	10	10	0	23.4
Eukaryotic translation initiation factor 5A-1;Eukaryotic translation initiation factor 5A-1-like	EIF5A;EIF5AL1	P63241;P63241-2;Q6IS14;Q9GZV4	P63241;P63241-2;Q6IS14	-0.497792	69	23	11	81.2	-0.0163536	79	25	18	85.7
Eukaryotic translation initiation factor 5B	EIF5B	O60841	O60841	-0.449868	26	22	5	28.2	-0.0988237	23	21	4	29.8
Eukaryotic translation initiation factor 6	EIF6	P56537;P56537-2	P56537;P56537-2	-0.441478	16	9	7	57.1	-0.0243196	13	9	5	60.4
Zinc phosphodiesterase ELAC protein 2	ELAC2	Q9BQ52;Q9BQ52-4;Q9BQ52-3;Q9BQ52-2	Q9BQ52;Q9BQ52-4;Q9BQ52-3;Q9BQ52-2	-0.480961	37	33	9	59.8	-0.174534	35	33	8	65.3
ELAV-like protein 1	ELAVL1	Q15717;Q15717-2;P26378-4;P26378-2;P26378-5;P26378-1;P26378-3;P26378	Q15717;Q15717-2	-0.47706	43	24	2	76.1	-0.115832	51	22	6	63.8
ELMO domain-containing protein 2	ELMOD2	Q8IZ81	Q8IZ81	-0.456702	20	15	3	57.7	-0.0294175	25	19	3	63.5
Elongation of very long chain fatty acids protein 1	ELOVL1	Q9BW60;Q9BW60-2	Q9BW60;Q9BW60-2	-0.533744	13	5	1	23.3	-0.422771	13	5	0	23.3
Elongation of very long chain fatty acids protein 2	ELOVL2	Q9NXB9	Q9NXB9	-0.382307	3	2	0	9.8	0.0860633	3	2	1	12.8
Elongation of very long chain fatty acids protein 5	ELOVL5	Q9NYP7-2;Q9NYP7;Q9NYP7-3	Q9NYP7-2;Q9NYP7	-0.964123	24	11	7	27.3	-0.481299	26	13	6	31.3
Elongation of very long chain fatty acids protein 6	ELOVL6	Q9H5J4	Q9H5J4	-1.32222	2	3	1	17	-0.834711	3	3	1	13.6
Elongation of very long chain fatty acids protein 7	ELOVL7	A1L3X0	A1L3X0	-0.536461	5	4	1	10.3	-0.519441	3	3	0	6.4
ER membrane protein complex subunit 1	EMC1	Q8N766-2;Q8N766;Q8N766-4;Q8N766-3	Q8N766-2;Q8N766;Q8N766-4;Q8N766-3	-0.681215	86	59	26	66.7	-0.309875	79	52	18	59.7
ER membrane protein complex subunit 2	EMC2	Q15006	Q15006	-0.333316	49	23	12	74.1	0.0687102	46	25	15	75.1
ER membrane protein complex subunit 3	EMC3	Q9P0I2;Q9P0I2-2	Q9P0I2;Q9P0I2-2	-0.610698	30	19	8	57.9	-0.176833	24	15	4	55.2
ER membrane protein complex subunit 4	EMC4	Q5J8M3;Q5J8M3-2;Q5J8M3-3	Q5J8M3;Q5J8M3-2;Q5J8M3-3	-0.663122	22	15	5	54.1	-0.279531	32	14	14	69.9
ER membrane protein complex subunit 6	EMC6	Q9BV81	Q9BV81	-0.624199	5	3	0	20.9	0.00323532	5	3	1	26.4
ER membrane protein complex subunit 7	EMC7	Q9NPA0	Q9NPA0	-0.736004	37	18	7	52.9	-0.34551	38	14	3	47.1
ER membrane protein complex subunit 8	EMC8	O43402;O43402-2	O43402	-0.288858	27	16	4	71	0.151875	25	14	3	68.1
ER membrane protein complex subunit 9	EMC9	Q9Y3B6	Q9Y3B6	-1.06425	10	7	2	45.2	-0.665393	10	6	5	39.4
Emerin	EMD	P50402	P50402	-0.00106798	54	26	13	79.1	0.309538	57	26	13	79.1
Ribosomal RNA small subunit methyltransferase NEP1	EMG1	Q92979	Q92979	-1.33297	3	3	1	18.4	-1.37457	5	5	2	27.5
Protein enabled homolog	ENAH	Q8N8S7-3;Q8N8S7-2;Q8N8S7	Q8N8S7-3;Q8N8S7-2;Q8N8S7	-0.882544	2	3	2	9.6	-0.152248	8	8	3	22.7
Endonuclease domain-containing 1 protein	ENDOD1	O94919	O94919	-0.403389	6	6	1	22.6	0.295252	3	3	1	10.8
Endonuclease G, mitochondrial	ENDOG	Q14249	Q14249	-0.529531	14	10	3	45.1	-0.0650208	15	13	4	45.8
Alpha-enolase	ENO1	P06733;P06733-2;P13929-3;P13929-2;P13929	P06733;P06733-2	-0.62391	25	14	6	50	-0.287118	22	18	6	51.2
Ectonucleotide pyrophosphatase/phosphodiesterase family member 1;Alkaline phosphodiesterase I;Nucleotide pyrophosphatase	ENPP1	P22413	P22413	0.179129	5	5	2	10.7	0.270208	7	7	2	14.3
Alpha-endosulfine	ENSA	O43768-6;O43768-5;O43768-2;O43768;O43768-9;O43768-7;O43768-3;O43768-4;O43768-8	O43768-6;O43768-5;O43768-2;O43768;O43768-9;O43768-7;O43768-3;O43768-4	-1.05134	3	2	0	41.6	-0.486663	6	3	0	41.6
Transcription and mRNA export factor ENY2	ENY2	Q9NPA8-2;Q9NPA8	Q9NPA8-2;Q9NPA8	-0.901042	5	3	0	38.5	-0.547845	7	3	0	38.5
EGF domain-specific O-linked N-acetylglucosamine transferase	EOGT	Q5NDL2;Q5NDL2-3;Q5NDL2-2	Q5NDL2;Q5NDL2-3	0.428464	3	4	0	10.2	0.638232	6	5	1	14.4
Histone acetyltransferase p300	EP300	Q09472	Q09472	-1.06863	2	3	2	6.5	-0.377957	3	3	0	8.5
E1A-binding protein p400	EP400	Q96L91-5;Q96L91-2;Q96L91;Q96L91-3;Q96L91-4;Q6ZTU2-6;Q6ZTU2;Q6ZTU2-2;Q6ZTU2-4;Q6ZTU2-5	Q96L91-5;Q96L91-2;Q96L91;Q96L91-3;Q96L91-4	-0.382118	66	63	7	34.3	-0.148739	72	68	7	36
Protein 4.1	EPB41	P11171-2;P11171;P11171-7;P11171-5	P11171-2;P11171;P11171-7;P11171-5	-0.32431	70	3	22	46.9	0.178878	68	4	17	52.8
Band 4.1-like protein 2	EPB41L2	O43491;O43491-3;O43491-2	O43491;O43491-3;O43491-2	-0.405891	73	6	13	53.9	0.00395842	67	9	16	52
Band 4.1-like protein 3;Band 4.1-like protein 3, N-terminally processed	EPB41L3	Q9Y2J2-2;Q9Y2J2-4;Q9Y2J2;Q9Y2J2-3	Q9Y2J2-2;Q9Y2J2-4;Q9Y2J2;Q9Y2J2-3	-0.0223611	87	42	8	65.5	0.425927	96	39	19	68
Band 4.1-like protein 5	EPB41L5	Q9HCM4;Q9HCM4-3;Q9HCM4-2	Q9HCM4;Q9HCM4-3;Q9HCM4-2	-0.0867678	23	1	6	47.7	0.321567	20	1	6	42.8
Ephrin type-A receptor 2	EPHA2	P29317;Q9UF33-2;Q9UF33-3;P54762-5;P54762;Q15375-2;Q15375-4;Q15375;Q9UF33;P29317-2;Q06187;Q06187-2;P29320	P29317	0.0629506	6	7	0	8.7	0.178453	2	1	0	3
Ephrin type-A receptor 4	EPHA4	P54764-2;P54764	P54764-2;P54764	-0.196773	11	9	7	15.9	-0.155361	5	4	0	6
Ephrin type-B receptor 4	EPHB4	P54760;P54760-2;P54753;P54760-4;P54756-3;P29322;P54756-2;P54756;P54760-3	P54760	-0.34918	7	6	5	10.2	-0.00762614	7	5	3	9.8
Epoxide hydrolase 1	EPHX1	P07099	P07099	-0.654717	56	41	16	71	-0.241352	46	36	8	71
Epsin-1	EPN1	Q9Y6I3-3;Q9Y6I3;Q9Y6I3-1	Q9Y6I3-3;Q9Y6I3;Q9Y6I3-1	-0.676595	4	3	1	7.1	0.102992	8	4	2	11.3
Epiplakin	EPPK1	P58107	P58107	-1.80203	7	7	7	18.3	-0.464041	3	4	2	13.3
Bifunctional glutamate/proline--tRNA ligase;Glutamate--tRNA ligase;Proline--tRNA ligase	EPRS	P07814	P07814	-1.62269	86	68	36	60.3	-1.34199	80	72	29	59.3
Epidermal growth factor receptor substrate 15	EPS15	P42566;P42566-2	P42566;P42566-2	-0.0538082	5	5	1	8.9	0.461303	10	11	2	16.9
Epidermal growth factor receptor substrate 15-like 1	EPS15L1	Q9UBC2-3;Q9UBC2;Q9UBC2-2;Q9UBC2-4	Q9UBC2-3;Q9UBC2;Q9UBC2-2;Q9UBC2-4	-0.545529	19	19	7	37.3	0.25044	17	19	6	35
Ethanolaminephosphotransferase 1	EPT1	Q9C0D9	Q9C0D9	-0.73942	10	5	3	13.9	-0.212881	13	6	7	20.4
GTPase Era, mitochondrial	ERAL1	O75616;O75616-2	O75616;O75616-2	-0.755478	20	14	6	58.6	-0.425244	20	12	4	54.9
Endoplasmic reticulum aminopeptidase 1	ERAP1	Q9NZ08;Q9NZ08-2	Q9NZ08;Q9NZ08-2	0.256165	33	29	3	39	0.572265	27	25	7	33.8
Protein LAP2	ERBB2IP	Q96RT1-7;Q96RT1-6;Q96RT1-4;Q96RT1-5;Q96RT1-3;Q96RT1-9;Q96RT1-2;Q96RT1;Q96RT1-8;Q96NW7-2;Q96NW7;Q96NW7-3	Q96RT1-7;Q96RT1-6;Q96RT1-4;Q96RT1-5;Q96RT1-3;Q96RT1-9;Q96RT1-2;Q96RT1;Q96RT1-8	-0.327457	17	18	8	21.9	0.214207	21	14	9	18
Endoplasmic reticulum-Golgi intermediate compartment protein 1	ERGIC1	Q969X5-2;Q969X5	Q969X5-2;Q969X5	0.354114	12	9	3	46	0.750494	17	12	6	62.1
Endoplasmic reticulum-Golgi intermediate compartment protein 2	ERGIC2	Q96RQ1	Q96RQ1	0.0284277	7	5	4	17.5	0.0826065	7	6	3	27.6
Endoplasmic reticulum-Golgi intermediate compartment protein 3	ERGIC3	Q9Y282-3;Q9Y282;Q9Y282-2	Q9Y282-3;Q9Y282;Q9Y282-2	-0.302813	16	12	2	35.6	0.177555	17	14	2	47.4
Enhancer of rudimentary homolog	ERH	P84090	P84090	-0.425676	29	13	2	97.1	-0.122076	30	13	0	86.5
ERI1 exoribonuclease 3	ERI3	O43414-3;O43414-2;O43414	O43414-3;O43414-2;O43414	0.15043	3	4	1	32	0.191458	3	3	1	30.5
Endoplasmic reticulum lectin 1	ERLEC1	Q96DZ1;Q96DZ1-2;Q96DZ1-3	Q96DZ1;Q96DZ1-2;Q96DZ1-3	-0.279231	8	7	6	22.6	0.316025	11	10	2	31.9
Erlin-1	ERLIN1	O75477	O75477	-0.76004	18	14	7	54	-0.278698	15	13	3	59.8
Erlin-2	ERLIN2	O94905;O94905-2;O94905-3	O94905	-0.609707	57	29	9	77.6	-0.190552	50	21	8	71.4
Endoplasmic reticulum metallopeptidase 1	ERMP1	Q7Z2K6;Q7Z2K6-2	Q7Z2K6	-0.759967	16	15	5	25	-0.299714	17	16	5	26
ERO1-like protein alpha	ERO1L	Q96HE7;Q86YB8-2	Q96HE7	-0.834545	53	33	10	73.1	-0.393197	50	29	7	72.4
Endoplasmic reticulum resident protein 29	ERP29	P30040;P30040-2	P30040	-0.18728	83	30	22	67.8	0.213153	112	29	28	66.7
Endoplasmic reticulum resident protein 44	ERP44	Q9BS26	Q9BS26	-0.391664	50	28	7	70.2	0.0908336	47	27	8	68.2
Endogenous retrovirus group K member 25 Env polyprotein;Surface protein;Transmembrane protein;Endogenous retrovirus group K member 9 Env polyprotein;Surface protein;Transmembrane protein;Endogenous retrovirus group K member 8 Env polyprotein;Surface protein;Transmembrane protein;Endogenous retrovirus group K member 6 Env polyprotein;Surface protein;Transmembrane protein;Endogenous retrovirus grou…	ERVK-25;ERVK-9;ERVK-8;ERVK-6;ERVK-19;ERVK-21;HERVK_113	P61570;Q9UKH3;Q902F8;Q69384;O71037;P61565;Q902F9;P61575;P61574;P61567;P61566;P63135;O42043	P61570;Q9UKH3;Q902F8;Q69384;O71037;P61565;Q902F9	-2.8969	6	3	6	12	-2.36949	7	3	6	13.9
Endogenous retrovirus group K member 7 Gag polyprotein;Endogenous retrovirus group K member 8 Gag polyprotein;Endogenous retrovirus group K member 19 Gag polyprotein;Endogenous retrovirus group K member 6 Gag polyprotein;Endogenous retrovirus group K member 9 Gag polyprotein;Endogenous retrovirus group K member 113 Gag polyprotein;Endogenous retrovirus group K member 9 Pol protein;Protease;Revers…	ERVK-7;ERVK-8;ERVK-19;ERVK-6;ERVK-9;HERVK_113;ERVK-21;ERVK-10	P63130;P62685;Q9YNA8;Q7LDI9;P63126;P62684;P63128;P62683;P87889	P63130;P62685;Q9YNA8;Q7LDI9;P63126;P62684;P63128;P62683;P87889	-2.14899	7	2	5	14	-1.55915	5	2	4	9.3
Steroid hormone receptor ERR1	ESRRA	P11474-2;P11474;O95718;O95718-2;O95718-1	P11474-2;P11474	-1.7519	6	7	3	26.8	-1.38256	4	5	1	13.7
Extended synaptotagmin-1	ESYT1	Q9BSJ8;Q9BSJ8-2	Q9BSJ8;Q9BSJ8-2	-0.608606	99	55	22	56.2	-0.214871	116	52	14	57.7
Extended synaptotagmin-2	ESYT2	A0FGR8-2;A0FGR8;A0FGR8-6;A0FGR8-4;A0FGR8-5	A0FGR8-2;A0FGR8;A0FGR8-6;A0FGR8-4	-0.461502	26	24	4	39.2	-0.0113525	21	18	2	32.1
Eukaryotic peptide chain release factor subunit 1	ETF1	P62495;P62495-2	P62495;P62495-2	-0.599309	5	6	0	22.4	-0.311038	8	8	4	27.2
Electron transfer flavoprotein subunit alpha, mitochondrial	ETFA	P13804;P13804-2	P13804;P13804-2	-0.21486	134	37	34	81.4	0.246036	142	36	32	80.8
Electron transfer flavoprotein subunit beta	ETFB	P38117;P38117-2	P38117;P38117-2	-0.209779	63	21	6	68.6	0.330574	74	23	3	73.3
Electron transfer flavoprotein-ubiquinone oxidoreductase, mitochondrial	ETFDH	Q16134;Q16134-3	Q16134;Q16134-3	-0.548396	21	18	9	32.4	-0.112367	21	21	4	35
Persulfide dioxygenase ETHE1, mitochondrial	ETHE1	O95571	O95571	-0.442124	21	13	3	74	0.159879	15	11	1	65.4
Exonuclease 3-5 domain-containing protein 2	EXD2	Q9NVH0;Q9NVH0-2	Q9NVH0;Q9NVH0-2	-0.605486	12	13	4	30.1	-0.127501	16	15	3	36.4
Exocyst complex component 1	EXOC1	Q9NV70-2;Q9NV70	Q9NV70-2;Q9NV70	-0.64697	19	14	8	27.5	0.121157	16	13	5	25.5
Exocyst complex component 2	EXOC2	Q96KP1	Q96KP1	-0.679943	12	14	4	21.9	0.0599912	5	5	2	8.4
Exocyst complex component 3	EXOC3	O60645	O60645	-0.843189	7	8	4	14.4	0.449907	3	4	1	8.1
Exocyst complex component 4	EXOC4	Q96A65;Q96A65-2	Q96A65	-0.833336	22	23	7	38.2	0.16096	26	25	5	41.9
Exocyst complex component 5	EXOC5	O00471	O00471	-0.772924	13	14	4	28.4	0.142576	10	11	2	23.2
Exocyst complex component 6	EXOC6	Q8TAG9;Q8TAG9-2	Q8TAG9;Q8TAG9-2	2.73598	4	3	3	5.7	-0.87688	3	4	1	8.1
Exocyst complex component 7	EXOC7	Q9UPT5-2;Q9UPT5-5;Q9UPT5-1;Q9UPT5-6;Q9UPT5;Q9UPT5-4	Q9UPT5-2;Q9UPT5-5;Q9UPT5-1;Q9UPT5-6;Q9UPT5	-0.691989	17	16	6	32.6	0.280808	12	12	2	29.7
Exocyst complex component 8	EXOC8	Q8IYI6	Q8IYI6	-0.845676	5	5	2	10.9	-0.0583858	3	3	2	6.2
Nuclease EXOG, mitochondrial	EXOG	Q9Y2C4;Q9Y2C4-4;Q9Y2C4-3;Q9Y2C4-2	Q9Y2C4;Q9Y2C4-4;Q9Y2C4-3	-0.522364	8	8	3	37	0.0337911	7	10	0	49.5
Exosome complex component CSL4	EXOSC1	Q9Y3B2	Q9Y3B2	-0.648824	12	10	3	59	-0.233275	12	10	4	67.2
Exosome component 10	EXOSC10	Q01780-2;Q01780	Q01780-2;Q01780	-0.64442	19	19	7	33.8	-0.264837	15	15	3	24.5
Exosome complex component RRP4	EXOSC2	Q13868;Q13868-2;Q13868-3	Q13868;Q13868-2;Q13868-3	-0.634979	9	7	3	44.4	-0.181929	10	9	3	51.2
Exosome complex component RRP40	EXOSC3	Q9NQT5;Q9NQT5-2	Q9NQT5	-0.796085	11	10	5	62.5	-0.182565	12	10	2	64
Exosome complex component RRP41	EXOSC4	Q9NPD3	Q9NPD3	-0.646948	6	5	1	26.1	-0.200002	5	6	0	22
Exosome complex component RRP46	EXOSC5	Q9NQT4	Q9NQT4	-0.503875	3	4	1	25.5	-0.271187	6	6	2	35.3
Exosome complex component MTR3	EXOSC6	Q5RKV6	Q5RKV6	-0.621111	11	8	3	43	-0.207518	5	4	1	31.6
Exosome complex component RRP42	EXOSC7	Q15024	Q15024	-0.696564	5	5	0	25.1	-0.0968015	8	7	1	40.2
Exosome complex component RRP43	EXOSC8	Q96B26	Q96B26	-0.576002	12	11	4	43.8	-0.27608	10	9	2	43.1
Exosome complex component RRP45	EXOSC9	Q06265;Q06265-2;Q06265-3;Q06265-4	Q06265;Q06265-2;Q06265-3;Q06265-4	-0.704935	8	8	4	30.1	-0.386701	6	6	0	26.9
Exostosin-2	EXT2	Q93063;Q93063-3;Q93063-2	Q93063;Q93063-3;Q93063-2	-0.452945	6	7	1	15.3	0.128141	13	13	4	29.8
Exostosin-like 2;Processed exostosin-like 2	EXTL2	Q9UBQ6	Q9UBQ6	-0.422868	2	2	0	9.4	-0.640158	3	3	1	15.8
Exostosin-like 3	EXTL3	O43909	O43909	-0.54271	4	5	1	9.1	-0.234133	4	4	1	9.9
Ezrin	EZR	P15311	P15311	-0.257045	13	11	2	32.8	-0.0790197	9	8	5	26.1
Junctional adhesion molecule A	F11R	Q9Y624;Q9Y624-2	Q9Y624;Q9Y624-2	-1.24096	15	8	3	31.4	-0.679784	8	6	1	22.1
Fatty acid-binding protein, epidermal	FABP5	Q01469;A8MUU1	Q01469	-1.2623	5	6	2	55.6	-0.84141	14	11	2	73.3
Fatty acid desaturase 1	FADS1	O60427;O60427-2	O60427	-1.21578	23	19	8	47.3	-0.678793	21	16	7	38.7
Fatty acid desaturase 2	FADS2	O95864;O95864-3;O95864-4;O95864-2	O95864;O95864-3;O95864-4;O95864-2	-1.45103	46	23	15	49.8	-1.27065	40	19	12	44.8
FAS-associated factor 2	FAF2	Q96CS3	Q96CS3	-0.421554	53	31	9	80.9	-0.0897694	55	34	11	76.9
Acylpyruvase FAHD1, mitochondrial	FAHD1	Q6P587;Q6P587-2;Q6P587-3	Q6P587;Q6P587-2;Q6P587-3	-0.543635	16	10	8	59.8	0.0347662	15	9	6	58.5
Fumarylacetoacetate hydrolase domain-containing protein 2A	FAHD2A	Q96GK7	Q96GK7	-0.146004	24	4	9	58.6	0.325521	23	3	5	64
Fumarylacetoacetate hydrolase domain-containing protein 2B	FAHD2B	Q6P2I3	Q6P2I3	-0.504878	3	2	1	58.3	-0.0370308	2	2	1	64
RNMT-activating mini protein	FAM103A1	Q9BTL3	Q9BTL3	-0.732524	10	10	1	61.9	-0.25084	11	9	0	63.6
Inactive ubiquitin thioesterase FAM105A	FAM105A	Q9NUU6	Q9NUU6	-1.49082	2	3	0	9.6	-0.749062	3	5	2	22.5
Protein FAM114A2	FAM114A2	Q9NRY5	Q9NRY5	-0.278339	11	10	1	34.5	0.157029	10	9	0	29.9
Constitutive coactivator of PPAR-gamma-like protein 1	FAM120A	Q9NZB2-4;Q9NZB2;Q9NZB2-6;Q9NZB2-2;Q9NZB2-5	Q9NZB2-4;Q9NZB2;Q9NZB2-6	-0.405413	5	6	0	7.8	-0.14104	9	9	5	11.4
Protein FAM134A	FAM134A	Q8NC44	Q8NC44	-0.62069	4	4	0	13.4	0.501953	3	3	1	10.7
Protein FAM134B	FAM134B	Q9H6L5;Q9H6L5-2	Q9H6L5;Q9H6L5-2	-1.76307	4	5	3	19.1	-1.06619	2	3	1	9.9
Protein FAM134C	FAM134C	Q86VR2;Q86VR2-2	Q86VR2	-0.47331	5	4	2	12.9	-0.192321	3	3	1	9.7
Protein FAM136A	FAM136A	Q96C01	Q96C01	-1.00179	25	11	4	62.3	-0.488515	32	11	8	58
Protein FAM162A	FAM162A	Q96A26	Q96A26	-1.05176	27	11	0	38.3	-0.448055	33	10	2	35.7
Soluble lamin-associated protein of 75 kDa	FAM169A	Q9Y6X4	Q9Y6X4	0.689299	2	2	1	4.8	0.83182	2	2	1	5.8
Protein FAM177A1	FAM177A1	Q8N128;Q8N128-2	Q8N128;Q8N128-2	-0.12986	6	4	1	29.1	0.0660044	5	4	1	29.1
Glycosaminoglycan xylosylkinase	FAM20B	O75063	O75063	-0.539289	9	8	2	28.4	-0.145351	7	6	2	21.8
Protein FAM210A	FAM210A	Q96ND0	Q96ND0	-1.04904	13	9	6	51.8	-0.460795	9	8	2	41.9
Protein FAM210B	FAM210B	Q96KR6	Q96KR6	0.128029	3	3	0	18.8	0.722301	4	4	0	30.2
Redox-regulatory protein FAM213A	FAM213A	Q9BRX8-2;Q9BRX8	Q9BRX8-2;Q9BRX8	0.783666	10	9	1	48.2	1.53111	13	12	3	56.4
WASH complex subunit FAM21C;WASH complex subunit FAM21A	FAM21C;FAM21A	Q9Y4E1-3;Q9Y4E1-5;Q9Y4E1-6;Q9Y4E1-2;Q9Y4E1-1;Q9Y4E1;Q641Q2-2;Q641Q2	Q9Y4E1-3;Q9Y4E1-5;Q9Y4E1-6;Q9Y4E1-2;Q9Y4E1-1;Q9Y4E1;Q641Q2-2;Q641Q2	-0.925549	3	3	3	5.4	-0.689568	2	2	1	2.8
Protein FAM32A	FAM32A	Q9Y421-3;Q9Y421	Q9Y421-3;Q9Y421	-0.739059	2	1	2	14.1	-0.728225	2	1	0	14.1
Protein FAM3C	FAM3C	Q92520	Q92520	-0.609751	17	11	6	53.7	-0.275126	17	12	0	55.9
Protein FAM49B	FAM49B	Q9NUQ9;Q9NUQ9-2;Q9H0Q0	Q9NUQ9	-0.236809	6	6	2	24.1	0.318398	4	3	0	13.3
Protein FAM50A	FAM50A	Q14320;Q9Y247	Q14320	-0.355941	5	5	1	19.8	-0.14274	7	6	0	25.1
Protein FAM57A	FAM57A	Q8TBR7;Q8TBR7-1	Q8TBR7;Q8TBR7-1	-0.554337	4	3	1	17.9	-0.223793	4	3	0	17.9
Protein FAM76A	FAM76A	Q8TAV0-5;Q8TAV0-2;Q8TAV0;Q8TAV0-4;Q8TAV0-3	Q8TAV0-5;Q8TAV0-2;Q8TAV0;Q8TAV0-4;Q8TAV0-3	-0.79626	2	2	0	11	-0.788101	2	2	0	11
Protein FAM89A	FAM89A	Q96GI7	Q96GI7	-0.593267	6	6	0	39.1	-0.0197731	6	6	0	47.8
Protein FAM8A1	FAM8A1	Q9UBU6	Q9UBU6	-0.648937	7	6	4	31.7	0.0475769	8	7	3	35.8
MIP18 family protein FAM96A	FAM96A	Q9H5X1;Q9H5X1-2	Q9H5X1;Q9H5X1-2	-0.235314	4	5	1	28.1	-0.0603242	2	2	0	15.6
Mitotic spindle-associated MMXD complex subunit MIP18	FAM96B	Q9Y3D0	Q9Y3D0	-0.823141	4	4	0	43.6	-0.122341	5	5	0	54.6
Protein FAM98A	FAM98A	Q8NCA5	Q8NCA5	-0.584414	3	2	1	9.8	-0.190804	2	1	1	10.6
Protein FAM98B	FAM98B	Q52LJ0;Q52LJ0-1	Q52LJ0;Q52LJ0-1	-0.483017	15	9	7	26.6	-0.111298	10	5	4	24.2
Fanconi anemia group I protein	FANCI	Q9NVI1-2;Q9NVI1-1;Q9NVI1;Q9NVI1-4	Q9NVI1-2;Q9NVI1-1;Q9NVI1	-0.692315	11	14	3	14	-0.117429	8	9	5	9.2
Fatty acyl-CoA reductase 1	FAR1	Q8WVX9	Q8WVX9	-0.617432	36	24	7	54.4	-0.280362	35	25	7	55.9
Fatty acyl-CoA reductase 2	FAR2	Q96K12;Q96K12-2	Q96K12;Q96K12-2	0.851679	9	6	7	14.8	0.322614	9	7	7	15.1
FERM, RhoGEF and pleckstrin domain-containing protein 1	FARP1	Q9Y4F1-2;Q9Y4F1;Q9Y4F1-3	Q9Y4F1-2;Q9Y4F1	0.28155	37	25	9	29	0.871548	39	25	15	33.1
FERM, RhoGEF and pleckstrin domain-containing protein 2	FARP2	O94887;O94887-3;O94887-2	O94887;O94887-3;O94887-2	-0.52394	10	10	2	17.1	-0.174534	9	9	3	14
Phenylalanine--tRNA ligase, mitochondrial	FARS2	O95363	O95363	-0.458545	8	8	4	27.7	0.18917	3	4	2	9.3
Phenylalanine--tRNA ligase beta subunit	FARSB	Q9NSD9;Q9NSD9-2	Q9NSD9;Q9NSD9-2	0.10809	2	2	0	3.1	-0.214374	3	4	3	9.7
Fatty acid synthase;[Acyl-carrier-protein] S-acetyltransferase;[Acyl-carrier-protein] S-malonyltransferase;3-oxoacyl-[acyl-carrier-protein] synthase;3-oxoacyl-[acyl-carrier-protein] reductase;3-hydroxyacyl-[acyl-carrier-protein] dehydratase;Enoyl-[acyl-carrier-protein] reductase;Oleoyl-[acyl-carrier-protein] hydrolase	FASN	P49327	P49327	-1.34784	42	41	15	27.8	-0.766807	42	43	14	29.5
FAST kinase domain-containing protein 1	FASTKD1	Q53R41;Q53R41-2	Q53R41;Q53R41-2	-0.59318	13	12	5	22.9	-0.386811	14	14	6	26.4
FAST kinase domain-containing protein 2	FASTKD2	Q9NYY8-2;Q9NYY8	Q9NYY8-2;Q9NYY8	-1.95831	5	10	5	22.4	-1.92987	8	12	8	26.2
FAST kinase domain-containing protein 3	FASTKD3	Q14CZ7	Q14CZ7	-0.732284	4	4	1	12.5	-0.567253	2	2	1	2.7
FAST kinase domain-containing protein 5	FASTKD5	Q7L8L6	Q7L8L6	-0.868516	32	28	10	54.7	-0.642471	28	26	6	50.4
Protocadherin Fat 1;Protocadherin Fat 1, nuclear form	FAT1	Q14517	Q14517	0.00302647	91	91	20	27	0.253034	79	78	20	23.3
Protocadherin Fat 4	FAT4	Q6V0I7;Q6V0I7-3;Q6V0I7-2	Q6V0I7;Q6V0I7-3;Q6V0I7-2	-0.389678	8	9	3	3.1	0.187066	4	4	0	1.1
40S ribosomal protein S30	FAU	P62861	P62861	-0.729292	19	6	0	35.6	-0.486148	15	6	0	35.6
rRNA 2-O-methyltransferase fibrillarin	FBL	P22087	P22087	-0.681423	8	6	1	38.9	-0.430178	6	5	2	20.9
Fibulin-1	FBLN1	P23142-4	P23142-4	-0.232091	8	3	0	20.8	0.137473	12	4	2	30.7
Fibrillin-2	FBN2	P35556;P35556-2;Q75N90	P35556;P35556-2	-1.19008	54	51	15	27.2	-0.663937	44	39	10	21.5
F-box/LRR-repeat protein 20	FBXL20	Q96IG2-2;Q96IG2	Q96IG2-2;Q96IG2	0.367818	3	2	2	5	0.405413	3	4	2	12.6
Squalene synthase	FDFT1	P37268;P37268-5;P37268-2;P37268-3;P37268-4	P37268;P37268-5;P37268-2;P37268-3;P37268-4	-1.13885	60	37	18	89.7	-0.80752	47	34	18	87.8
Farnesyl pyrophosphate synthase	FDPS	P14324-2;P14324	P14324-2;P14324	-0.474051	10	7	3	27.8	0.229146	10	8	1	24.9
Adrenodoxin, mitochondrial	FDX1	P10109	P10109	-0.35334	12	5	2	37.5	0.0982275	12	6	2	37.5
Adrenodoxin-like protein, mitochondrial	FDX1L	Q6P4F2;Q6P4F2-2	Q6P4F2	-1.13603	8	6	2	33.3	-0.800331	10	5	2	33.3
NADPH:adrenodoxin oxidoreductase, mitochondrial	FDXR	P22570;P22570-2;P22570-7;P22570-3;P22570-5;P22570-4	P22570;P22570-2;P22570-7;P22570-3;P22570-5;P22570-4	0.126709	66	9	24	68.4	0.529677	51	8	11	66.8
Ferrochelatase, mitochondrial	FECH	P22830;P22830-2	P22830;P22830-2	-0.379845	46	27	11	83.2	0.242721	40	29	4	81.3
Flap endonuclease 1	FEN1	P39748;P39748-2	P39748;P39748-2	-0.605047	20	12	4	48.7	-0.286881	17	12	6	49.7
Fibroblast growth factor receptor 1	FGFR1	P11362-21;P11362;P11362-19;P11362-2;P11362-7;P11362-20;P11362-4;P11362-3;P11362-14;P11362-5;P11362-6;P11362-8;P11362-9;P11362-13;P11362-10;P11362-11;P11362-12;P11362-15	P11362-21;P11362;P11362-19;P11362-2;P11362-7;P11362-20;P11362-4;P11362-3;P11362-14;P11362-5;P11362-6;P11362-8;P11362-9	-0.625957	8	5	2	13.2	0.138743	3	1	0	5.5
FGFR1 oncogene partner 2	FGFR1OP2	Q9NVK5;Q9NVK5-2;Q9NVK5-3	Q9NVK5;Q9NVK5-2;Q9NVK5-3	-0.433428	5	5	1	34.4	-0.0126402	3	3	0	19.8
Fumarate hydratase, mitochondrial	FH	P07954-2;P07954	P07954-2;P07954	-0.728574	132	43	32	82.4	-0.21014	103	40	16	83.1
Acidic fibroblast growth factor intracellular-binding protein	FIBP	O43427-2;O43427	O43427-2;O43427	-0.480941	8	8	0	28.9	-0.065848	9	8	3	31.1
Pre-mRNA 3-end-processing factor FIP1	FIP1L1	Q6UN15;Q6UN15-3;Q6UN15-5;Q6UN15-4	Q6UN15;Q6UN15-3;Q6UN15-5;Q6UN15-4	-0.61699	13	13	4	32.7	-0.176067	12	13	3	35.2
Mitochondrial fission 1 protein	FIS1	Q9Y3D6	Q9Y3D6	0.0816123	28	13	4	73	0.383567	35	12	7	73
Fat storage-inducing transmembrane protein 2	FITM2	Q8N6M3	Q8N6M3	-0.361157	8	7	2	25.6	0.083447	9	6	5	25.2
Peptidyl-prolyl cis-trans isomerase FKBP10	FKBP10	Q96AY3;Q96AY3-2	Q96AY3	-0.0276456	42	26	16	55.5	0.568837	44	23	9	49.7
Peptidyl-prolyl cis-trans isomerase FKBP11	FKBP11	Q9NYL4;Q9NYL4-2	Q9NYL4;Q9NYL4-2	-1.02585	21	13	3	66.2	-0.411318	30	14	6	66.7
Peptidyl-prolyl cis-trans isomerase FKBP14	FKBP14	Q9NWM8	Q9NWM8	-0.551987	16	11	2	52.1	-0.325617	18	9	3	60.7
Peptidyl-prolyl cis-trans isomerase FKBP1A	FKBP1A	P62942	P62942	-0.427227	5	4	0	44.4	0.0250743	7	5	1	45.4
Peptidyl-prolyl cis-trans isomerase FKBP2	FKBP2	P26885	P26885	-0.411963	24	15	5	66.9	0.0816596	31	18	2	66.9
Peptidyl-prolyl cis-trans isomerase FKBP3	FKBP3	Q00688	Q00688	0.0357646	14	10	4	44.6	0.304915	18	10	8	53.6
Peptidyl-prolyl cis-trans isomerase FKBP4;Peptidyl-prolyl cis-trans isomerase FKBP4, N-terminally processed	FKBP4	Q02790	Q02790	-0.842827	9	10	2	31.2	-0.419647	8	8	3	26.6
Peptidyl-prolyl cis-trans isomerase FKBP7	FKBP7	Q9Y680;Q9Y680-3;Q9Y680-1	Q9Y680;Q9Y680-3	0.178492	6	7	2	33.3	0.328997	7	7	1	34.2
Peptidyl-prolyl cis-trans isomerase FKBP8	FKBP8	Q14318-2;Q14318;Q14318-3	Q14318-2;Q14318	-0.283808	31	14	9	50.1	0.21083	26	13	3	40.9
Peptidyl-prolyl cis-trans isomerase FKBP9	FKBP9	O95302;O95302-3;O95302-2;Q75LS8	O95302;O95302-3	-0.0734085	22	20	7	38.2	0.272593	23	19	2	38.4
FAD synthase;Molybdenum cofactor biosynthesis protein-like region;FAD synthase region	FLAD1	Q8NFF5-3;Q8NFF5-2;Q8NFF5;Q8NFF5-5	Q8NFF5-3;Q8NFF5-2;Q8NFF5;Q8NFF5-5	-0.973894	28	6	10	59.4	-0.478299	22	8	7	55.4
Filamin-A	FLNA	P21333-2;P21333	P21333-2;P21333	0.435309	93	82	23	45.5	0.955256	89	77	21	45.5
Filamin-B	FLNB	O75369-2;O75369-9;O75369;O75369-8;O75369-6;O75369-3;O75369-5;O75369-4;O75369-7	O75369-2;O75369-9;O75369;O75369-8;O75369-6;O75369-3;O75369-5;O75369-4;O75369-7	-0.519776	32	34	6	21.5	0.0825147	38	36	8	23.5
Filamin-C	FLNC	Q14315-2;Q14315	Q14315-2;Q14315	-0.188184	20	20	5	13.7	0.77915	22	22	6	16
Flotillin-2	FLOT2	Q14254	Q14254	0.982802	7	7	4	19.9	1.19271	5	8	2	23.4
Vascular endothelial growth factor receptor 3	FLT4	P35916;P35916-1;P35916-3	P35916;P35916-1;P35916-3	0.0465608	2	2	0	2.6	0.544435	2	2	0	2.6
Feline leukemia virus subgroup C receptor-related protein 1	FLVCR1	Q9Y5Y0;Q9Y5Y0-2	Q9Y5Y0	-0.770289	7	7	5	14.2	-0.734829	4	4	1	9.4
Protein FMC1 homolog	FMC1	Q96HJ9	Q96HJ9	0.321466	4	2	1	64.6	0.750713	3	2	0	52.2
Protein FMC1 homolog;Putative RNA-binding protein Luc7-like 2	FMC1;LUC7L2	Q96HJ9-2;Q9Y383-3;Q9Y383-2	Q96HJ9-2;Q9Y383-3;Q9Y383-2	-0.60073	23	0	5	34.5	-0.051024	24	0	4	30.3
Formin-like protein 2	FMNL2	Q96PY5;Q96PY5-3;Q8IVF7-2;Q8IVF7-3;Q8IVF7	Q96PY5;Q96PY5-3	-0.815047	4	6	1	7.1	-0.414027	3	3	0	4.2
Fibronectin;Anastellin;Ugl-Y1;Ugl-Y2;Ugl-Y3	FN1	P02751;P02751-7;P02751-1;P02751-11;P02751-3;P02751-5;P02751-17;P02751-13;P02751-8;P02751-14;P02751-9;P02751-6;P02751-10;P02751-4;P02751-12;P02751-16;P02751-2	P02751;P02751-7;P02751-1;P02751-11;P02751-3;P02751-5;P02751-17;P02751-13;P02751-8;P02751-14;P02751-9;P02751-6;P02751-10;P02751-4;P02751-12	-0.631377	9	12	2	7.8	-0.228726	6	7	2	4.1
Fructosamine-3-kinase	FN3K	Q9H479	Q9H479	-0.985073	6	7	2	24.6	-0.685895	7	6	3	27.5
Formin-binding protein 4	FNBP4	Q8N3X1;Q8N3X1-2	Q8N3X1;Q8N3X1-2	-0.586731	5	5	0	7.9	-0.267716	5	5	0	7.9
Fibronectin type-III domain-containing protein 3A	FNDC3A	Q9Y2H6-2;Q9Y2H6	Q9Y2H6-2;Q9Y2H6	-0.866673	71	54	18	52.8	-0.34551	50	45	7	49.2
Fibronectin type III domain-containing protein 3B	FNDC3B	Q53EP0;Q53EP0-2	Q53EP0;Q53EP0-2	-0.539373	13	14	5	16.3	-0.0781998	11	13	1	16.1
Forkhead box protein K1	FOXK1	P85037;P85037-2	P85037;P85037-2	-0.838512	5	5	3	13.6	-0.810649	7	7	3	14.2
Forkhead box protein K2	FOXK2	Q01167-2;Q01167	Q01167-2;Q01167	-1.53107	4	4	1	14.8	-0.904041	2	2	0	8.1
FAD-dependent oxidoreductase domain-containing protein 1	FOXRED1	Q96CU9;Q96CU9-3;Q96CU9-2	Q96CU9;Q96CU9-3;Q96CU9-2	-0.568473	17	18	3	51.6	-0.0943713	19	19	8	47.1
Folylpolyglutamate synthase, mitochondrial	FPGS	Q05932-3;Q05932-2;Q05932-4;Q05932	Q05932-3;Q05932-2;Q05932-4;Q05932	0.402722	3	4	0	13.2	0.0752767	5	4	1	12.5
Extracellular matrix protein FRAS1	FRAS1	Q86XX4-2;Q86XX4;Q86XX4-5;Q86XX4-4;Q86XX4-6	Q86XX4-2;Q86XX4	-1.23858	26	28	17	10.7	-0.692874	18	21	9	8.7
FRAS1-related extracellular matrix protein 2	FREM2	Q5SZK8;Q5SZK8-2	Q5SZK8;Q5SZK8-2	-1.14698	32	32	25	16.2	-1.16453	25	27	13	13
Protein FRG1	FRG1	Q14331	Q14331	-1.21381	2	2	1	10.9	-0.728312	3	2	3	12
Protein furry homolog-like	FRYL	O94915;O94915-2;Q5TBA9	O94915	0.0196308	36	37	5	17.1	0.714704	33	36	8	15.2
Fascin	FSCN1	Q16658	Q16658	-0.34496	3	3	0	7.3	-0.249506	5	5	1	12.8
Follistatin-related protein 1	FSTL1	Q12841;Q12841-2	Q12841;Q12841-2	-0.543551	6	5	1	23.4	-0.0575542	4	4	2	21.8
Ferritin heavy chain;Ferritin heavy chain, N-terminally processed	FTH1	P02794	P02794	0.728225	17	11	2	73.2	0.50748	16	9	0	67.2
Ferritin light chain	FTL	P02792	P02792	0.761626	11	8	2	40	0.329015	11	8	1	40
rRNA methyltransferase 2, mitochondrial	FTSJ2	Q9UI43	Q9UI43	-1.3263	5	4	5	30.1	-1.22682	5	5	5	27.6
Far upstream element-binding protein 1	FUBP1	Q96AE4-2	Q96AE4-2	-0.297236	3	2	1	53.6	-0.0142124	3	2	0	48.7
Far upstream element-binding protein 1	FUBP1	Q96AE4	Q96AE4	-0.246378	40	5	5	58.2	0.0250596	38	5	10	53.3
Far upstream element-binding protein 3	FUBP3	Q96I24	Q96I24	-0.415923	12	6	7	34.4	0.0922171	9	6	2	32.3
Tissue alpha-L-fucosidase	FUCA1	P04066	P04066	-1.0635	7	7	3	23.4	-0.379399	6	5	1	21
Plasma alpha-L-fucosidase	FUCA2	Q9BTY2;Q9BTY2-2	Q9BTY2;Q9BTY2-2	-0.948085	2	3	1	8.4	0.647761	2	2	1	6
FUN14 domain-containing protein 1	FUNDC1	Q8IVP5	Q8IVP5	-0.0225662	2	3	0	27.1	0.444734	3	5	0	37.4
FUN14 domain-containing protein 2	FUNDC2	Q9BWH2	Q9BWH2	-0.395037	13	9	1	61.4	0.467992	17	9	2	52.4
RNA-binding protein FUS	FUS	P35637;P35637-2	P35637;P35637-2	-0.462237	25	14	5	33.5	-0.0749165	25	12	5	27.4
Frataxin, mitochondrial;Frataxin intermediate form;Frataxin(56-210);Frataxin(78-210);Frataxin mature form	FXN	Q16595;Q16595-2;Q16595-3	Q16595	-0.311739	34	14	3	54.8	0.114379	37	13	3	55.7
Fragile X mental retardation syndrome-related protein 1	FXR1	P51114;P51114-2;P51114-3	P51114;P51114-2;P51114-3	-0.997895	19	14	9	35.4	-0.3639	19	19	5	45.2
Fragile X mental retardation syndrome-related protein 2	FXR2	P51116	P51116	-0.42979	4	3	1	13.5	-0.17594	7	4	4	13.1
FXYD domain-containing ion transport regulator 6	FXYD6	Q9H0Q3;Q9H0Q3-2	Q9H0Q3	-0.391948	7	4	1	47.4	0.0905418	8	5	0	47.4
UAP56-interacting factor	FYTTD1	Q96QD9-2;Q96QD9;Q96QD9-3;Q96QD9-4	Q96QD9-2;Q96QD9;Q96QD9-3;Q96QD9-4	-0.296669	2	2	1	7.2	0.386016	2	3	2	17.1
Frizzled-7;Frizzled-2	FZD7;FZD2	O75084;Q14332	O75084;Q14332	0.386149	2	2	1	3.3	0.373103	3	2	1	3.3
Ras GTPase-activating protein-binding protein 1	G3BP1	Q13283;Q13283-2	Q13283	-0.722134	63	28	11	53	-0.31823	60	27	19	53.9
Ras GTPase-activating protein-binding protein 2	G3BP2	Q9UN86;Q9UN86-2	Q9UN86;Q9UN86-2	-0.488633	25	16	5	34.6	-0.0535284	28	17	0	37.1
Glucose-6-phosphatase 3	G6PC3	Q9BUM1	Q9BUM1	-0.0489942	5	4	0	17.3	0.375927	9	6	1	27.2
Glucose-6-phosphate 1-dehydrogenase	G6PD	P11413;P11413-3;P11413-2	P11413;P11413-3;P11413-2	0.135535	4	4	1	8.3	0.773763	6	6	3	14.6
Lysosomal alpha-glucosidase;76 kDa lysosomal alpha-glucosidase;70 kDa lysosomal alpha-glucosidase	GAA	P10253	P10253	-1.0068	2	5	1	6.7	0.0235045	5	5	2	9.2
Gamma-aminobutyric acid receptor-associated protein	GABARAP	O95166	O95166	-0.0529847	7	2	0	35.9	0.277429	12	2	1	35.9
Gamma-aminobutyric acid receptor-associated protein-like 2	GABARAPL2	P60520	P60520	-0.531636	4	4	1	38.5	-0.280006	7	6	3	66.7
Growth arrest and DNA damage-inducible proteins-interacting protein 1	GADD45GIP1	Q8TAE8	Q8TAE8	-1.62042	18	8	5	47.3	-1.27715	21	8	7	47.3
Cyclin-G-associated kinase	GAK	O14976;O14976-2	O14976;O14976-2	-0.462674	26	24	5	24.7	-0.277866	21	20	7	19.9
Polypeptide N-acetylgalactosaminyltransferase 1;Polypeptide N-acetylgalactosaminyltransferase 1 soluble form	GALNT1	Q10472;Q10472-2	Q10472	-0.147058	7	5	1	19	0.277307	6	5	1	20
Polypeptide N-acetylgalactosaminyltransferase 2;Polypeptide N-acetylgalactosaminyltransferase 2 soluble form	GALNT2	Q10471;Q10471-2;Q8N4A0-2;Q8N4A0	Q10471	-0.683344	19	18	5	42.9	-0.177982	16	19	4	45.2
Polypeptide N-acetylgalactosaminyltransferase 5	GALNT5	Q7Z7M9	Q7Z7M9	1.94265	14	12	13	16.9	2.98188	5	10	5	16.1
N-acetylgalactosaminyltransferase 7	GALNT7	Q86SF2	Q86SF2	-0.124456	4	5	0	8.8	0.493662	3	4	0	6.2
Neutral alpha-glucosidase AB	GANAB	Q14697	Q14697	-0.302493	3	1	0	84.3	0.331264	3	1	0	84.4
Neutral alpha-glucosidase AB	GANAB	Q14697-2	Q14697-2	-0.237422	248	6	43	85.8	0.195071	257	5	60	84.8
Glyceraldehyde-3-phosphate dehydrogenase	GAPDH	P04406;P04406-2;O14556	P04406;P04406-2	-0.281667	62	34	22	99.1	-0.00028853	64	33	22	96.7
H/ACA ribonucleoprotein complex subunit 1	GAR1	Q9NY12-2;Q9NY12	Q9NY12-2;Q9NY12	-0.312455	3	3	1	22.6	-0.529471	2	2	1	13.6
Glycine--tRNA ligase	GARS	P41250	P41250	-0.172246	51	43	16	59.8	0.244104	50	40	9	55.3
Transcriptional repressor p66-alpha	GATAD2A	Q86YP4-3;Q86YP4;Q86YP4-2	Q86YP4-3;Q86YP4;Q86YP4-2	-1.18354	7	7	3	19.2	-0.416083	6	7	3	21.6
Transcriptional repressor p66-beta	GATAD2B	Q8WXI9	Q8WXI9	-1.12664	11	10	3	31.9	-0.832769	11	9	3	32.9
Glutamyl-tRNA(Gln) amidotransferase subunit B, mitochondrial	GATB	O75879	O75879	-0.708939	21	16	9	43.1	-0.244887	18	18	7	49.7
Glutamyl-tRNA(Gln) amidotransferase subunit C, mitochondrial	GATC	O43716	O43716	-0.579383	26	13	2	68.4	-0.073546	24	11	4	85.3
Glutamine amidotransferase-like class 1 domain-containing protein 3A, mitochondrial;Glutamine amidotransferase-like class 1 domain-containing protein 3B, mitochondrial	GATD3A;GATD3B	P0DPI2;A0A0B4J2D5;P0DPI2-2;A0A0B4J2D5-2	P0DPI2;A0A0B4J2D5;P0DPI2-2;A0A0B4J2D5-2	-0.343476	84	13	18	67.2	0.183048	97	15	22	67.2
Glycine amidinotransferase, mitochondrial	GATM	P50440;P50440-2;P50440-3	P50440;P50440-2;P50440-3	0.13947	18	17	9	47.8	1.13153	16	16	5	47
Glucosylceramidase	GBA	P04062-4;P04062-2;P04062;P04062-5;P04062-3	P04062-4;P04062-2;P04062;P04062-5;P04062-3	-0.427518	16	17	7	41.9	0.0828968	10	13	3	39.9
Protein NipSnap homolog 2	GBAS	O75323;O75323-2	O75323;O75323-2	-0.448095	52	31	14	75.5	-0.0126402	56	32	9	72
Golgi-specific brefeldin A-resistance guanine nucleotide exchange factor 1	GBF1	Q92538-3;Q92538-2;Q92538	Q92538-3;Q92538-2;Q92538	-0.540757	57	47	15	40.1	0.0481138	44	39	13	36.9
2-amino-3-ketobutyrate coenzyme A ligase, mitochondrial	GCAT	O75600;O75600-2	O75600;O75600-2	-0.716457	16	12	4	59.9	-0.251568	11	10	1	48.9
Glutaryl-CoA dehydrogenase, mitochondrial	GCDH	Q92947;Q92947-2	Q92947;Q92947-2	-0.342854	23	17	7	49.5	0.325322	25	19	7	51.8
GC-rich sequence DNA-binding factor 2	GCFC2	P16383-2;P16383	P16383-2;P16383	-0.701717	2	2	0	4.8	-0.463727	2	2	1	4.8
Translational activator GCN1	GCN1L1	Q92616	Q92616	-1.24267	3	4	1	2.4	-0.516721	6	7	3	4.5
Glycine cleavage system H protein, mitochondrial	GCSH	P23434	P23434	0.183074	16	5	1	34.7	0.623065	22	7	0	38.7
Ganglioside-induced differentiation-associated protein 1	GDAP1	Q8TB36;Q8TB36-2	Q8TB36;Q8TB36-2	0.156008	20	14	5	41.9	0.530698	24	14	10	51.4
Glycerophosphodiester phosphodiesterase 1	GDE1	Q9NZC3	Q9NZC3	-0.611469	6	7	1	28.4	-0.352081	6	7	1	28.4
Rab GDP dissociation inhibitor beta	GDI2	P50395;P50395-2;P31150	P50395;P50395-2	-0.162186	5	4	2	16.6	0.274931	8	7	2	22.7
Glycerophosphodiester phosphodiesterase domain-containing protein 1	GDPD1	Q8N9F7;Q8N9F7-2;Q8N9F7-3	Q8N9F7;Q8N9F7-2;Q8N9F7-3	-1.08177	8	7	2	26.1	-0.648189	11	12	3	42
Gem-associated protein 2	GEMIN2	O14893;O14893-2;O14893-3	O14893;O14893-2	-0.836991	3	3	1	13.2	-0.164014	2	2	0	13.2
Gem-associated protein 4	GEMIN4	P57678	P57678	-1.01019	9	9	3	17.2	-0.475189	4	5	2	9.1
Gem-associated protein 5	GEMIN5	Q8TEQ6	Q8TEQ6	-1.29152	34	34	12	34.7	-0.795601	27	28	9	28.4
Golgi to ER traffic protein 4 homolog	GET4	Q7L5D6-2;Q7L5D6	Q7L5D6-2;Q7L5D6	-0.990739	2	2	1	9.9	-0.435095	2	2	1	10.6
FAD-linked sulfhydryl oxidase ALR	GFER	P55789;P55789-2	P55789	-1.17228	12	7	4	38.5	-0.488618	14	6	1	45.4
Elongation factor G, mitochondrial	GFM1	Q96RP9;Q96RP9-2	Q96RP9;Q96RP9-2	-0.561707	116	55	38	68.7	-0.231678	77	51	15	71.2
Ribosome-releasing factor 2, mitochondrial	GFM2	Q969S9-3;Q969S9;Q969S9-4;Q969S9-2;Q969S9-5	Q969S9-3;Q969S9;Q969S9-4;Q969S9-2;Q969S9-5	-0.279214	32	21	7	43.8	0.269825	25	21	2	43.2
Vitamin K-dependent gamma-carboxylase	GGCX	P38435;P38435-2	P38435;P38435-2	-0.378063	5	5	0	8.4	0.0441069	4	4	1	6.3
Gamma-glutamyl hydrolase	GGH	Q92820	Q92820	-1.02506	34	21	10	54.4	-0.463518	27	17	5	51.3
Gamma-glutamyltransferase 7;Gamma-glutamyltransferase 7 heavy chain;Gamma-glutamyltransferase 7 light chain	GGT7	Q9UJ14;Q9UJ14-5;Q9UJ14-4	Q9UJ14	-0.62609	8	8	5	18.7	0.112085	7	6	0	14
GH3 domain-containing protein	GHDC	Q8N2G8;Q8N2G8-3;Q8N2G8-2	Q8N2G8;Q8N2G8-3;Q8N2G8-2	-0.900988	17	12	8	32.6	-0.413269	8	6	5	17.2
Growth hormone-inducible transmembrane protein	GHITM	Q9H3K2	Q9H3K2	-1.31854	15	8	5	26.1	-0.739675	11	5	1	18
Glucose-induced degradation protein 8 homolog	GID8	Q9NWU2	Q9NWU2	-0.873714	2	2	1	15.8	-0.668119	2	2	0	15.8
PERQ amino acid-rich with GYF domain-containing protein 2	GIGYF2	Q6Y7W6-4;Q6Y7W6-5;Q6Y7W6;Q6Y7W6-3	Q6Y7W6-4;Q6Y7W6-5;Q6Y7W6;Q6Y7W6-3	-0.91308	18	19	5	24.2	-0.489132	14	16	4	19.2
PDZ domain-containing protein GIPC1	GIPC1	O14908;O14908-2;Q8TF64	O14908;O14908-2	-0.497486	15	11	6	54.4	0.181526	17	14	6	59.8
Glycerol kinase;Putative glycerol kinase 3	GK;GK3P	P32189-1;P32189-4;P32189-2;P32189;Q14409	P32189-1;P32189-4;P32189-2;P32189;Q14409	-0.499932	4	4	2	13.4	-0.443182	3	3	0	5.7
Alpha-galactosidase A	GLA	P06280	P06280	-1.31506	14	11	7	24.7	-0.787182	6	5	1	14.7
Beta-galactosidase	GLB1	P16278-3;P16278;P16278-2;Q6UWU2-2;Q6UWU2	P16278-3;P16278;P16278-2	-0.836063	23	19	8	38.8	-0.14978	25	23	8	47
Beta-galactosidase-1-like protein 2	GLB1L2	Q8IW92;Q8NCI6-2;Q8NCI6	Q8IW92	-0.173677	4	4	0	11.6	0.376714	15	15	7	41.7
Golgi apparatus protein 1	GLG1	Q92896;Q92896-2	Q92896;Q92896-2	-0.227202	32	2	8	27.5	0.196591	29	2	8	25.2
Golgi-associated plant pathogenesis-related protein 1	GLIPR2	Q9H4G4	Q9H4G4	0.0127833	10	9	4	63.6	0.684225	8	7	0	63.6
Glyoxalase domain-containing protein 4	GLOD4	Q9HC38;Q9HC38-2;Q9HC38-3	Q9HC38;Q9HC38-2;Q9HC38-3	-1.1575	6	6	4	23	-0.811635	4	4	2	16.9
Glutaredoxin-2, mitochondrial	GLRX2	Q9NS18;Q9NS18-2	Q9NS18;Q9NS18-2	-0.993551	3	3	1	27.4	-0.718438	5	4	2	28
Glutaredoxin-related protein 5, mitochondrial	GLRX5	Q86SX6	Q86SX6	-0.587013	40	17	3	59.2	-0.150949	46	18	1	88.5
Glutaminase kidney isoform, mitochondrial	GLS	O94925-3	O94925-3	-0.677172	68	5	13	59.2	-0.468635	57	5	14	59.7
Glutaminase kidney isoform, mitochondrial	GLS	O94925;O94925-2	O94925	-0.091141	3	3	1	53.7	0.366318	3	3	1	54.9
Glycosyltransferase 8 domain-containing protein 1	GLT8D1	Q68CQ7;Q68CQ7-2	Q68CQ7	0.0312541	4	4	1	19.9	0.556181	4	4	1	14.8
Glutamate dehydrogenase 1, mitochondrial	GLUD1	P00367;P00367-3	P00367;P00367-3	-0.215211	122	2	25	81	0.203419	119	2	33	81.4
Glutamate dehydrogenase 2, mitochondrial	GLUD2	P49448	P49448	0.580242	11	8	5	72	1.04793	10	8	6	73.1
Putative oxidoreductase GLYR1	GLYR1	Q49A26-5;Q49A26-2;Q49A26-3;Q49A26;Q49A26-4	Q49A26-5;Q49A26-2;Q49A26-3;Q49A26;Q49A26-4	-0.782397	6	4	4	13.8	-0.552967	3	2	0	7.4
Glucocorticoid modulatory element-binding protein 2	GMEB2	Q9UKD1	Q9UKD1	-0.614116	3	2	3	4.5	-0.395392	3	3	1	10.6
Glia maturation factor beta	GMFB	P60983;O60234	P60983	-0.510519	2	2	1	14.1	0.211999	4	5	0	57
GMP synthase [glutamine-hydrolyzing]	GMPS	P49915;P49915-2	P49915;P49915-2	-0.663328	9	10	3	24.7	-0.310689	10	11	5	23.8
Guanine nucleotide-binding protein subunit alpha-11	GNA11	P29992	P29992	-0.288488	42	9	7	65.7	0.0386731	38	9	4	67.7
Guanine nucleotide-binding protein subunit alpha-13	GNA13	Q14344;Q14344-2	Q14344;Q14344-2	-0.714681	28	22	3	58.6	-0.313246	29	20	4	56.8
Guanine nucleotide-binding protein G(i) subunit alpha-1	GNAI1	P63096-2	P63096-2	-0.415249	2	1	0	82.8	0.141669	2	1	0	92.4
Guanine nucleotide-binding protein G(i) subunit alpha-1	GNAI1	P63096	P63096	-0.391002	16	0	4	73.4	0.00788429	14	0	5	81.1
Guanine nucleotide-binding protein G(i) subunit alpha-2	GNAI2	P04899;P04899-3;P04899-5;P04899-2;P04899-4;P11488;P19087;A8MTJ3	P04899;P04899-3;P04899-5;P04899-2;P04899-4	-0.138188	4	0	0	82.8	0.321928	5	0	1	80.6
Guanine nucleotide-binding protein G(i) subunit alpha-2	GNAI2	P04899-6	P04899-6	0.191689	107	1	25	94.4	0.558644	113	1	36	91.7
Guanine nucleotide-binding protein G(k) subunit alpha	GNAI3	P08754	P08754	-0.0381841	53	32	18	81.4	0.232921	52	29	15	81.9
Guanine nucleotide-binding protein G(o) subunit alpha	GNAO1	P09471-2;P09471	P09471-2;P09471	0.429	7	7	1	38.7	0.89878	10	8	2	50.8
Guanine nucleotide-binding protein G(q) subunit alpha	GNAQ	P50148	P50148	-0.47702	14	9	3	65.7	0.13976	12	10	1	75.2
Guanine nucleotide-binding protein G(s) subunit alpha isoforms short;Guanine nucleotide-binding protein G(s) subunit alpha isoforms XLas	GNAS	P63092-2;Q5JWF2-2	P63092-2;Q5JWF2-2	-0.911777	4	1	2	67.1	-0.277509	4	1	1	72.4
Guanine nucleotide-binding protein G(s) subunit alpha isoforms short;Guanine nucleotide-binding protein G(s) subunit alpha isoforms XLas	GNAS	P63092;P63092-4;Q5JWF2	P63092;P63092-4;Q5JWF2	-0.502117	67	1	12	66.5	-0.0274372	60	1	18	71.6
Guanine nucleotide-binding protein G(z) subunit alpha	GNAZ	P19086	P19086	-1.00162	2	2	0	10.4	0.724659	2	2	1	10.1
Guanine nucleotide-binding protein G(I)/G(S)/G(T) subunit beta-1	GNB1	P62873;P62873-2;P16520-2;P16520	P62873;P62873-2	-0.0948186	66	24	6	86.5	0.260204	70	25	13	89.4
Guanine nucleotide-binding protein G(I)/G(S)/G(T) subunit beta-2	GNB2	P62879;P62879-2	P62879;P62879-2	-0.228436	37	20	6	73.2	0.153848	37	19	15	82.9
Guanine nucleotide-binding protein subunit beta-2-like 1;Guanine nucleotide-binding protein subunit beta-2-like 1, N-terminally processed	GNB2L1	P63244	P63244	-0.811852	76	40	17	90.2	-0.510354	98	42	21	97.5
Guanine nucleotide-binding protein subunit beta-4	GNB4	Q9HAV0	Q9HAV0	-0.666943	18	13	7	73.8	-0.300534	11	13	4	73.2
Guanine nucleotide-binding protein G(I)/G(S)/G(O) subunit gamma-10;DnaJ homolog subfamily C member 25	GNG10;DNAJC25	P50151;Q9H1X3-3	P50151;Q9H1X3-3	-0.402722	18	5	1	75	-0.054779	20	5	1	75
Guanine nucleotide-binding protein G(I)/G(S)/G(O) subunit gamma-12	GNG12	Q9UBI6	Q9UBI6	-0.431695	13	6	1	63.9	0.093602	16	5	0	45.8
Guanine nucleotide-binding protein G(I)/G(S)/G(O) subunit gamma-2	GNG2	P59768	P59768	-0.171726	2	1	0	22.5	0.409642	4	3	2	59.2
Guanine nucleotide-binding protein G(I)/G(S)/G(O) subunit gamma-4	GNG4	P50150	P50150	0.872632	2	1	0	21.3	1.61772	2	1	0	21.3
Guanine nucleotide-binding protein G(I)/G(S)/G(O) subunit gamma-5	GNG5	P63218	P63218	-0.197071	5	3	0	61.8	0.227912	5	3	0	55.9
Guanine nucleotide-binding protein G(I)/G(S)/G(O) subunit gamma-7	GNG7	O60262	O60262	1.48197	3	2	0	26.5	2.04853	3	3	1	47.1
Nucleolar GTP-binding protein 2	GNL2	Q13823	Q13823	-0.94536	6	6	1	12.6	-0.67428	6	6	0	10.4
Guanine nucleotide-binding protein-like 3	GNL3	Q9BVP2-2;Q9BVP2	Q9BVP2-2;Q9BVP2	-0.693668	16	13	7	36.5	-0.734395	15	15	3	34.6
Dihydroxyacetone phosphate acyltransferase	GNPAT	O15228;O15228-2	O15228;O15228-2	-0.473671	35	29	13	62.8	-0.124593	35	32	10	58.2
N-acetylglucosamine-1-phosphotransferase subunits alpha/beta;N-acetylglucosamine-1-phosphotransferase subunit alpha;N-acetylglucosamine-1-phosphotransferase subunit beta	GNPTAB	Q3T906;Q3T906-2	Q3T906;Q3T906-2	0.278698	7	7	2	10.3	0.905683	4	4	2	4.7
N-acetylglucosamine-1-phosphotransferase subunit gamma	GNPTG	Q9UJJ9	Q9UJJ9	-0.198444	2	3	1	14.8	0.142943	2	2	1	16.1
N-acetylglucosamine-6-sulfatase	GNS	P15586;P15586-2	P15586;P15586-2	-0.624555	12	12	3	28.4	-0.141433	13	15	2	30.8
Golgin subfamily A member 2	GOLGA2	Q08379;Q08379-2	Q08379;Q08379-2	0.105276	32	21	8	35.3	0.501586	27	24	3	36.3
Golgin subfamily A member 4	GOLGA4	Q13439-3;Q13439-4;Q13439;Q13439-5	Q13439-3;Q13439-4;Q13439;Q13439-5	-0.754942	11	14	3	8.4	-0.464459	8	10	3	6
Golgin subfamily A member 5	GOLGA5	Q8TBA6;Q8TBA6-2	Q8TBA6;Q8TBA6-2	-0.0648421	6	6	2	12.7	0.442164	13	14	3	32.3
Golgin subfamily A member 7	GOLGA7	Q7Z5G4;Q7Z5G4-3	Q7Z5G4;Q7Z5G4-3	-0.720089	8	6	1	41.6	-0.275126	10	6	2	49.6
Golgin subfamily B member 1	GOLGB1	Q14789;Q14789-3	Q14789;Q14789-3	0.0287106	198	0	30	62.7	0.418986	178	0	26	59.7
Golgi integral membrane protein 4	GOLIM4	O00461	O00461	0.0582473	25	17	7	29.2	0.2859	22	12	4	24.1
Golgi membrane protein 1	GOLM1	Q8NBJ4-2;Q8NBJ4	Q8NBJ4-2;Q8NBJ4	-0.707053	16	8	3	28.4	-0.205392	16	8	2	28.4
Golgi phosphoprotein 3	GOLPH3	Q9H4A6	Q9H4A6	-0.712551	36	14	17	64.4	-0.334568	24	11	7	58.7
Golgi phosphoprotein 3-like	GOLPH3L	Q9H4A5;Q9H4A5-2	Q9H4A5;Q9H4A5-2	-0.689171	6	6	3	53	-0.681404	4	2	0	22.1
Vesicle transport protein GOT1B	GOLT1B	Q9Y3E0	Q9Y3E0	-0.428391	8	6	2	35.5	-0.0574155	9	5	0	34.8
GON-4-like protein	GON4L	Q3T8J9-3;Q3T8J9;Q3T8J9-2;Q9H869-5;Q9H869-3;Q9H869-2;Q9H869-9;Q9H869-6;Q9H869-4;Q9H869;Q9H869-8;Q9H869-7	Q3T8J9-3;Q3T8J9;Q3T8J9-2	-0.76114	5	6	3	4.1	-0.405121	6	6	4	3.5
Golgi reassembly-stacking protein 2	GORASP2	Q9H8Y8-3;Q9H8Y8;Q9H8Y8-2	Q9H8Y8-3;Q9H8Y8;Q9H8Y8-2	-0.0948494	7	8	1	29.7	0.17612	7	7	0	28.4
Golgi SNAP receptor complex member 1	GOSR1	O95249;O95249-2	O95249;O95249-2	-0.177702	10	8	2	41.2	0.122256	12	8	5	40
Golgi SNAP receptor complex member 2	GOSR2	O14653-2;O14653;O14653-3	O14653-2;O14653;O14653-3	0.253505	13	9	5	57.7	0.691709	13	8	3	56.8
Aspartate aminotransferase, mitochondrial	GOT2	P00505;P00505-2	P00505;P00505-2	-0.665111	157	62	42	82.8	-0.198871	168	57	30	83.5
Glycosylphosphatidylinositol anchor attachment 1 protein	GPAA1	O43292;O43292-2	O43292;O43292-2	-0.558963	12	12	2	26.6	-0.0277203	16	14	2	29.1
Glycerol-3-phosphate acyltransferase 1, mitochondrial	GPAM	Q9HCL2	Q9HCL2	-0.557455	5	4	2	7.7	-0.292428	3	3	0	4
Glypican-1;Secreted glypican-1	GPC1	P35052;P35052-2	P35052;P35052-2	0.479748	10	9	2	24.4	0.849596	12	10	4	29.9
Glypican-3;Secreted glypican-3	GPC3	P51654-3;P51654;P51654-2	P51654-3;P51654;P51654-2	0.691713	27	16	8	26.9	0.863704	32	17	10	26.9
Glypican-4;Secreted glypican-4	GPC4	O75487;O75487-2	O75487;O75487-2	1.43941	130	39	50	68.9	1.61896	129	36	50	64.2
Glypican-6;Secreted glypican-6	GPC6	Q9Y625	Q9Y625	0.0475383	2	2	0	9	0.689567	3	3	0	11.9
Glycerol-3-phosphate dehydrogenase 1-like protein	GPD1L	Q8N335	Q8N335	-0.607661	8	7	4	26.8	-0.0267293	7	6	4	22.8
Glycerol-3-phosphate dehydrogenase, mitochondrial	GPD2	P43304;P43304-2	P43304;P43304-2	-0.311112	47	39	6	57.9	0.290798	43	38	14	59.6
Glucose-6-phosphate isomerase	GPI	P06744;P06744-2;CON__Q3ZBD7	P06744;P06744-2	-0.640974	9	8	1	23.7	-0.166201	9	8	4	30.3
G patch domain and KOW motifs-containing protein	GPKOW	Q92917	Q92917	-0.752413	7	7	2	27.7	-0.206268	8	8	4	32.4
Neuronal membrane glycoprotein M6-a	GPM6A	P51674-3;P51674-2;P51674	P51674-3;P51674-2;P51674	-0.0814611	9	4	1	13.5	0.268504	11	5	0	13.5
Protein GPR107	GPR107	Q5VW38;Q5VW38-2;Q5VW38-3	Q5VW38;Q5VW38-2	0.0822938	2	2	0	4.5	0.236996	2	3	0	6.5
Integral membrane protein GPR180	GPR180	Q86V85	Q86V85	0.0432045	3	4	0	11.8	0.376789	3	2	2	7
Golgi pH regulator A;Golgi pH regulator B	GPR89A;GPR89B	B7ZAQ6-2;B7ZAQ6-3;P0CG08;B7ZAQ6	B7ZAQ6-2;B7ZAQ6-3;P0CG08;B7ZAQ6	-0.405834	6	6	2	23.6	-0.0528332	8	7	2	31.9
G-protein coupled receptor 98	GPR98	Q8WXG9;Q8WXG9-3;Q8WXG9-4;Q8WXG9-2	Q8WXG9	0.938098	21	24	14	6	1.01765	16	20	8	5
G-protein coupled receptor family C group 5 member B	GPRC5B	Q9NZH0;Q9NZH0-2	Q9NZH0;Q9NZH0-2	-0.465719	7	3	1	12.9	0.119213	10	4	7	17.6
G-protein coupled receptor family C group 5 member C	GPRC5C	Q9NQ84;Q9NQ84-2	Q9NQ84;Q9NQ84-2	0.305445	4	4	0	10.9	0.615751	2	2	0	6.1
COP9 signalosome complex subunit 1	GPS1	Q13098-5;Q13098;Q13098-7;Q13098-6	Q13098-5;Q13098;Q13098-7;Q13098-6	-0.826438	6	4	4	13.3	-0.661111	6	5	0	15.8
Alanine aminotransferase 2	GPT2	Q8TD30;Q8TD30-2;P24298	Q8TD30;Q8TD30-2	1.03118	21	20	10	46.1	1.33523	21	20	12	46.8
Glutathione peroxidase 1	GPX1	P07203;P07203-2	P07203	-0.241646	28	15	5	65.5	0.198725	36	14	8	65.5
Phospholipid hydroperoxide glutathione peroxidase, mitochondrial	GPX4	P36969-2;P36969	P36969-2;P36969	-0.712102	11	8	6	46.5	-0.0582473	12	8	5	46.5
Glutathione peroxidase 7	GPX7	Q96SL4	Q96SL4	0.0184917	21	14	5	65.2	0.553024	24	12	2	56.1
Probable glutathione peroxidase 8	GPX8	Q8TED1	Q8TED1	-0.17067	35	17	12	53.1	0.209111	31	19	4	59.8
GRAM domain-containing protein 1A	GRAMD1A	Q96CP6-2;Q96CP6-3;Q96CP6	Q96CP6-2;Q96CP6-3;Q96CP6	-0.336446	15	12	10	30	-0.0297002	12	12	3	26.6
Growth factor receptor-bound protein 2	GRB2	P62993;P62993-2	P62993;P62993-2	-0.233125	29	18	8	75.6	0.0977644	23	18	2	76.5
Glyoxylate reductase/hydroxypyruvate reductase	GRHPR	Q9UBQ7;Q9UBQ7-2	Q9UBQ7	0.236829	22	19	6	71	0.76026	18	17	2	66.2
Protein lifeguard 1	GRINA	Q7Z429	Q7Z429	-0.116442	2	4	0	16.7	0.357104	3	2	1	9.2
Granulins;Acrogranin;Paragranulin;Granulin-1;Granulin-2;Granulin-3;Granulin-4;Granulin-5;Granulin-6;Granulin-7	GRN	P28799-3;P28799-2;P28799	P28799-3;P28799-2;P28799	0.0614305	2	2	0	6.8	0.414691	2	1	0	2.7
GrpE protein homolog 1, mitochondrial	GRPEL1	Q9HAV7	Q9HAV7	-0.561132	72	25	16	78.8	-0.148869	76	24	10	78.8
GrpE protein homolog 2, mitochondrial	GRPEL2	Q8TAA5;Q8TAA5-2	Q8TAA5	0.0738202	8	6	0	43.1	0.503671	8	7	0	43.1
G-rich sequence factor 1	GRSF1	Q12849;Q12849-5	Q12849;Q12849-5	-0.382231	47	25	6	59.6	0.11796	41	25	9	62.5
Glutamate-rich WD repeat-containing protein 1	GRWD1	Q9BQ67	Q9BQ67	-1.00251	8	10	1	42.8	-0.444667	9	10	2	38.1
Glycogen synthase kinase-3 beta	GSK3B	P49841;P49841-2	P49841;P49841-2	-0.24168	3	3	0	17.6	0.349824	5	5	0	26.9
Eukaryotic peptide chain release factor GTP-binding subunit ERF3B;Eukaryotic peptide chain release factor GTP-binding subunit ERF3A	GSPT2;GSPT1	Q8IYD1;P15170-2;P15170-3;P15170	Q8IYD1;P15170-2;P15170-3;P15170	0.0579701	2	2	2	4.5	-0.496923	2	2	1	4.5
Glutathione reductase, mitochondrial	GSR	P00390-2;P00390-3;P00390;P00390-5;P00390-4	P00390-2;P00390-3;P00390;P00390-5;P00390-4	-0.846454	24	15	9	49.3	-0.500904	17	14	4	48.2
Glutathione S-transferase kappa 1	GSTK1	Q9Y2Q3;Q9Y2Q3-3;Q9Y2Q3-2;Q9Y2Q3-4	Q9Y2Q3;Q9Y2Q3-3;Q9Y2Q3-2;Q9Y2Q3-4	-0.120733	55	24	11	87.2	0.463649	46	22	11	81.4
Glutathione S-transferase P	GSTP1	P09211	P09211	-0.484833	46	19	9	71.4	-0.0610158	44	19	8	71.9
Maleylacetoacetate isomerase	GSTZ1	O43708;O43708-3;O43708-2	O43708;O43708-3;O43708-2	0.101516	16	10	5	48.6	0.629188	14	9	2	48.6
General transcription factor IIH subunit 2-like protein;General transcription factor IIH subunit 2	GTF2H2C;GTF2H2	Q6P1K8;Q13888	Q6P1K8;Q13888	-1.2958	2	2	0	5.8	-0.726221	4	4	2	12.2
General transcription factor IIH subunit 3	GTF2H3	Q13889-2;Q13889	Q13889-2;Q13889	-0.870572	6	6	3	31.8	-0.681944	2	1	0	9
General transcription factor IIH subunit 5	GTF2H5	Q6ZYL4	Q6ZYL4	-0.978066	5	3	0	56.3	-0.459432	7	5	1	91.5
General transcription factor II-I	GTF2I	P78347-2;P78347-4;P78347-3;P78347;P78347-5;Q86UP8-3;Q86UP8;Q6EKJ0;Q86UP8-2;Q6EKJ0-2;Q86UP8-5;Q86UP8-4	P78347-2;P78347-4;P78347-3;P78347	-0.506189	211	81	54	69.5	0.00805823	181	85	35	70.8
General transcription factor 3C polypeptide 1	GTF3C1	Q12789;Q12789-3	Q12789;Q12789-3	-0.888408	121	81	33	47.8	-0.46874	106	72	29	45.5
General transcription factor 3C polypeptide 2	GTF3C2	Q8WUA4;Q8WUA4-2	Q8WUA4;Q8WUA4-2	-0.84983	11	12	3	22.2	-0.482952	16	17	6	27.2
General transcription factor 3C polypeptide 3	GTF3C3	Q9Y5Q9;Q9Y5Q9-2	Q9Y5Q9;Q9Y5Q9-2	-0.819954	16	15	5	23.3	-0.641546	18	18	2	29
General transcription factor 3C polypeptide 4	GTF3C4	Q9UKN8	Q9UKN8	-0.779422	24	20	11	37.1	-0.551294	20	21	5	37
General transcription factor 3C polypeptide 5	GTF3C5	Q9Y5Q8-2;Q9Y5Q8;Q9Y5Q8-3	Q9Y5Q8-2;Q9Y5Q8;Q9Y5Q8-3	-0.908849	16	15	10	39.1	-0.594357	14	12	3	31.6
GTP-binding protein 10	GTPBP10	A4D1E9;A4D1E9-2;A4D1E9-3	A4D1E9;A4D1E9-2	-1.16501	19	16	3	54.5	-0.8222	23	18	8	55.8
tRNA modification GTPase GTPBP3, mitochondrial	GTPBP3	Q969Y2-3;Q969Y2;Q969Y2-4;Q969Y2-2	Q969Y2-3;Q969Y2;Q969Y2-4;Q969Y2-2	-0.584544	15	12	2	43.1	-0.154583	14	13	3	43.3
Nucleolar GTP-binding protein 1	GTPBP4	Q9BZE4;Q9BZE4-2;Q9BZE4-3	Q9BZE4;Q9BZE4-2;Q9BZE4-3	-1.06109	13	12	5	26.5	-0.540622	14	13	1	30.1
Putative GTP-binding protein 6	GTPBP6	O43824	O43824	0.45038	4	4	2	15.7	0.520728	3	3	0	12
GTP-binding protein 8	GTPBP8	Q8N3Z3;Q8N3Z3-2;Q8N3Z3-3	Q8N3Z3;Q8N3Z3-2;Q8N3Z3-3	-1.50803	2	2	1	7.4	-1.0229	9	9	6	39.4
Gametocyte-specific factor 1	GTSF1	Q8WW33	Q8WW33	-0.244685	4	3	0	20.4	0.196674	4	3	0	20.4
Translation factor GUF1, mitochondrial	GUF1	Q8N442	Q8N442	-0.494109	11	10	6	24.1	-0.220082	10	11	2	24.1
Guanylate kinase	GUK1	Q16774-2;Q16774;Q16774-3	Q16774-2;Q16774;Q16774-3	-0.199587	24	12	9	87.6	0.24407	19	12	3	75.2
PTB domain-containing engulfment adapter protein 1	GULP1	Q9UBP9;Q9UBP9-3;Q9UBP9-4;Q9UBP9-2	Q9UBP9;Q9UBP9-3;Q9UBP9-4	-0.453557	6	7	2	27.6	-0.149129	5	5	1	23.4
Beta-glucuronidase	GUSB	P08236;P08236-2;P08236-3	P08236;P08236-2;P08236-3	-0.954557	30	27	6	44.9	-0.304861	19	19	3	37
Glucoside xylosyltransferase 1	GXYLT1	Q4G148-2;Q4G148	Q4G148-2;Q4G148	-0.253859	5	3	1	7.8	-0.0677763	5	6	0	14.7
Glycophorin-C	GYPC	P04921-2;P04921-3;P04921	P04921-2;P04921-3;P04921	-0.381122	14	4	4	32.7	0.0536734	11	4	3	32.7
Histone H1x	H1FX	Q92522	Q92522	-0.344447	21	9	4	38.5	-0.00633399	18	8	4	38.5
Histone H2A.V;Histone H2A.Z	H2AFV;H2AFZ	Q71UI9;P0C0S5;Q71UI9-4;Q71UI9-2;Q71UI9-3	Q71UI9;P0C0S5;Q71UI9-4;Q71UI9-2;Q71UI9-3	-1.28209	3	3	0	53.9	-0.601887	5	4	2	53.9
Histone H2AX;Histone H2A type 1-A;Histone H2A type 2-B	H2AFX;HIST1H2AA;HIST2H2AB	P16104;Q96QV6;Q8IUE6	P16104;Q96QV6;Q8IUE6	-1.25963	2	1	0	52.4	-0.167229	3	2	0	52.4
Histone H3.3;Histone H3.1;Histone H3.1t	H3F3A;HIST1H3A;HIST3H3	P84243;P68431;Q16695	P84243;P68431;Q16695	-1.11453	10	2	2	40.4	-0.148348	8	1	1	43.4
GDH/6PGL endoplasmic bifunctional protein;Glucose 1-dehydrogenase;6-phosphogluconolactonase	H6PD	O95479;O95479-2	O95479;O95479-2	1.11143	9	10	5	16.1	1.32485	12	11	5	22.1
Very-long-chain (3R)-3-hydroxyacyl-CoA dehydratase 2	HACD2	Q6Y1H2	Q6Y1H2	-0.612726	10	8	2	38.6	-0.35242	16	8	4	42.1
Very-long-chain (3R)-3-hydroxyacyl-CoA dehydratase 3	HACD3	Q9P035;Q9P035-2	Q9P035;Q9P035-2	-0.874058	58	30	13	51.9	-0.41045	73	33	12	56.6
2-hydroxyacyl-CoA lyase 1	HACL1	Q9UJ83-2;Q9UJ83;Q9UJ83-4;Q9UJ83-3	Q9UJ83-2;Q9UJ83;Q9UJ83-4;Q9UJ83-3	0.0633648	20	18	5	47.4	0.697546	20	19	3	48.8
Hydroxyacyl-coenzyme A dehydrogenase, mitochondrial	HADH	Q16836;Q16836-3;Q16836-2	Q16836;Q16836-3;Q16836-2	-0.379376	70	21	10	75.2	0.0918942	71	18	12	67.8
Trifunctional enzyme subunit alpha, mitochondrial;Long-chain enoyl-CoA hydratase;Long chain 3-hydroxyacyl-CoA dehydrogenase	HADHA	P40939	P40939	-0.476799	123	50	43	76.7	-0.0426443	109	48	32	69.5
Trifunctional enzyme subunit beta, mitochondrial;3-ketoacyl-CoA thiolase	HADHB	P55084-2;P55084	P55084-2;P55084	-0.33179	84	41	21	74.6	0.0764173	70	41	13	71
Hydroxyacylglutathione hydrolase, mitochondrial	HAGH	Q16775;Q16775-2;Q16775-3	Q16775;Q16775-2	-0.146611	9	8	1	37.7	0.201311	15	12	3	49.4
Probable histidine--tRNA ligase, mitochondrial	HARS2	P49590-2;P49590;P12081-3;P12081-2;P12081-4;P12081	P49590-2;P49590	-0.56143	14	14	4	37.8	-0.159887	13	14	1	36.8
HCLS1-associated protein X-1	HAX1	O00165;O00165-2;O00165-5;O00165-3;O00165-4;O00165-6	O00165;O00165-2;O00165-5;O00165-3;O00165-4	-0.776133	45	22	8	81.4	-0.193961	44	24	6	82.8
HBS1-like protein	HBS1L	Q9Y450-4;Q9Y450	Q9Y450-4;Q9Y450	-0.503098	3	1	1	3.6	0.0882702	4	3	0	8.1
Cytochrome c-type heme lyase	HCCS	P53701	P53701	-0.34236	57	28	13	88.1	0.193453	71	31	17	86.2
Host cell factor 1;HCF N-terminal chain 1;HCF N-terminal chain 2;HCF N-terminal chain 3;HCF N-terminal chain 4;HCF N-terminal chain 5;HCF N-terminal chain 6;HCF C-terminal chain 1;HCF C-terminal chain 2;HCF C-terminal chain 3;HCF C-terminal chain 4;HCF C-terminal chain 5;HCF C-terminal chain 6	HCFC1	P51610-4;P51610;P51610-2;P51610-3	P51610-4;P51610;P51610-2;P51610-3	-0.484388	79	41	23	30.7	-0.0878702	84	39	23	30.2
Histone deacetylase 1	HDAC1	Q13547	Q13547	-0.801833	8	8	4	42.9	-0.361656	9	7	6	44.8
Histone deacetylase 2	HDAC2	Q92769;Q92769-3	Q92769;Q92769-3	-0.739011	29	13	3	56.1	-0.329755	35	13	1	60.2
Histone deacetylase 3	HDAC3	O15379;O15379-2	O15379;O15379-2	-0.526286	5	5	1	14.7	-0.400538	4	4	0	11.7
Hepatoma-derived growth factor	HDGF	P51858;P51858-2;P51858-3	P51858;P51858-2;P51858-3	-0.95383	9	8	3	43.3	-0.384381	11	8	4	39.2
Hepatoma-derived growth factor-related protein 2	HDGFRP2	Q7Z4V5-2;Q7Z4V5;Q7Z4V5-4;Q7Z4V5-3;Q5TGJ6	Q7Z4V5-2;Q7Z4V5;Q7Z4V5-4;Q7Z4V5-3	-0.76756	11	7	5	15.2	-0.185486	9	7	2	15.2
Haloacid dehalogenase-like hydrolase domain-containing protein 3	HDHD3	Q9BSH5	Q9BSH5	-0.583787	7	8	2	56.2	-0.0939657	9	10	3	63.7
Vigilin	HDLBP	Q00341;Q00341-2	Q00341;Q00341-2	-0.644397	25	25	4	27.4	-0.246591	21	21	5	21.8
HEAT repeat-containing protein 1;HEAT repeat-containing protein 1, N-terminally processed	HEATR1	Q9H583	Q9H583	-1.57596	25	26	17	17.3	-1.22484	20	22	6	15.3
Heme-binding protein 1	HEBP1	Q9NRV9	Q9NRV9	-1.12271	18	13	5	75.1	-0.521352	13	11	4	69.8
Protein HEG homolog 1	HEG1	Q9ULI3	Q9ULI3	0.0270125	6	6	0	5.1	0.479452	7	5	5	4.9
Lymphoid-specific helicase	HELLS	Q9NRZ9-4;Q9NRZ9-3;Q9NRZ9-2;Q9NRZ9;Q9NRZ9-6;Q9NRZ9-5;Q9NRZ9-8;Q9NRZ9-7	Q9NRZ9-4;Q9NRZ9-3;Q9NRZ9-2;Q9NRZ9;Q9NRZ9-6;Q9NRZ9-5	-1.13119	3	5	1	9.8	-1.00992	5	6	2	9.5
E3 ubiquitin-protein ligase HERC2	HERC2	O95714;Q9BVR0	O95714	-0.29511	63	64	13	19.4	0.155486	61	62	20	20.2
Homocysteine-responsive endoplasmic reticulum-resident ubiquitin-like domain member 2 protein	HERPUD2	Q9BSE4	Q9BSE4	-0.83403	2	3	1	11.1	-0.250719	2	2	0	7.4
Beta-hexosaminidase subunit alpha	HEXA	P06865;P06865-2	P06865	-0.50181	33	22	11	50.9	0.0928478	38	24	8	47.8
Beta-hexosaminidase subunit beta;Beta-hexosaminidase subunit beta chain B;Beta-hexosaminidase subunit beta chain A	HEXB	P07686	P07686	-1.54608	17	15	8	37.6	-0.774165	19	13	7	29.7
Protein HEXIM1	HEXIM1	O94992	O94992	-0.899695	6	7	1	40.9	-0.291014	7	7	1	40.4
3-hydroxyisobutyrate dehydrogenase, mitochondrial	HIBADH	P31937	P31937	-0.231803	37	21	7	66.1	0.286938	30	21	3	72.9
3-hydroxyisobutyryl-CoA hydrolase, mitochondrial	HIBCH	Q6NVY1;Q6NVY1-2	Q6NVY1;Q6NVY1-2	-0.369352	56	34	15	66.1	-0.0126402	55	32	14	64
Hypermethylated in cancer 2 protein	HIC2	Q96JB3-2;Q96JB3	Q96JB3-2;Q96JB3	-0.915745	4	5	1	14.1	-0.777956	4	3	2	9.7
HIG1 domain family member 1A, mitochondrial	HIGD1A	Q9Y241;Q9Y241-2;A8MV81	Q9Y241;Q9Y241-2	-0.641671	19	10	1	61.3	-0.210264	24	11	0	90.3
HIG1 domain family member 2A, mitochondrial	HIGD2A	Q9BW72	Q9BW72	-1.12246	22	9	4	88.7	-0.740625	23	7	4	88.7
Histidine triad nucleotide-binding protein 1	HINT1	P49773	P49773	-0.233956	2	2	0	26.2	0.033481	7	5	0	51.6
Histidine triad nucleotide-binding protein 2, mitochondrial	HINT2	Q9BX68	Q9BX68	0.0946415	36	17	3	66.3	0.628096	43	15	11	68.7
Histidine triad nucleotide-binding protein 3	HINT3	Q9NQE9	Q9NQE9	-0.346573	16	10	2	62.1	0.0145579	16	9	3	64.8
Huntingtin-interacting protein 1	HIP1	O00291-3;O00291-4;O00291;O75146-2	O00291-3;O00291-4;O00291	-0.254806	15	13	8	24.6	0.302458	15	12	7	24.9
Histone H1.2	HIST1H1C	P16403	P16403	-0.396745	28	3	1	27.7	0.00924841	32	3	4	31.9
Histone H1.4	HIST1H1E	P10412;P22492;Q02539;P16401	P10412	-0.497425	5	3	2	26.9	-0.32112	2	2	0	30.6
Histone H2A type 1-C;Histone H2A type 3;Histone H2A type 1-B/E	HIST1H2AC;HIST3H2A;HIST1H2AB	Q93077;Q7L7L0;P04908;Q71UI9-5	Q93077;Q7L7L0;P04908	-1.22833	6	3	1	63.1	-0.466653	3	2	1	57.7
Histone H2A type 1-J;Histone H2A type 1-H;Histone H2A type 1-D;Histone H2A type 1;Histone H2A.J	HIST1H2AJ;HIST1H2AH;HIST1H2AD;HIST1H2AG;H2AFJ	Q99878;Q96KK5;P20671;P0C0S8;Q9BTM1;Q9BTM1-2	Q99878;Q96KK5;P20671;P0C0S8;Q9BTM1;Q9BTM1-2	-0.868516	2	0	1	64.1	-0.0659859	4	0	1	58.6
Histone H2B type 1-M;Histone H2B type 1-N;Histone H2B type 1-H;Histone H2B type 2-F;Histone H2B type 1-C/E/F/G/I;Histone H2B type 1-D;Histone H2B type 1-K;Histone H2B type F-S;Histone H2B type 1-L	HIST1H2BM;HIST1H2BN;HIST1H2BH;HIST2H2BF;HIST1H2BC;HIST1H2BD;HIST1H2BK;H2BFS;HIST1H2BL	Q99879;Q99877;Q93079;Q5QNW6;P62807;P58876;O60814;Q5QNW6-2;P57053;Q99880;Q96A08	Q99879;Q99877;Q93079;Q5QNW6;P62807;P58876;O60814;Q5QNW6-2;P57053;Q99880	-1.17625	34	2	2	52.4	-0.428357	26	2	1	32.5
Histone H4	HIST1H4A	P62805	P62805	-1.16298	53	20	7	71.8	-0.280719	44	14	4	68
Histone H2A type 2-A;Histone H2A type 2-C	HIST2H2AA3;HIST2H2AC	Q6FI13;Q16777	Q6FI13;Q16777	-1.20766	32	1	4	63.1	-0.414027	22	1	0	57.7
Histone H2B type 2-E;Histone H2B type 1-B;Histone H2B type 1-O;Histone H2B type 1-J	HIST2H2BE;HIST1H2BB;HIST1H2BO;HIST1H2BJ	Q16778;P33778;P23527;P06899;Q8N257;Q6DRA6;Q6DN03	Q16778;P33778;P23527;P06899	-1.01774	2	1	1	51.6	-0.531668	3	2	0	32.5
Histone H3.2	HIST2H3A	Q71DI3	Q71DI3	-1.78245	2	1	0	40.4	-0.608715	5	1	0	43.4
Hexokinase-1	HK1	P19367;P19367-4;P19367-2;P19367-3;Q2TB90-3;Q2TB90-2	P19367;P19367-4;P19367-2;P19367-3	0.646163	52	40	17	48	0.409872	43	37	8	47.3
Hexokinase-2	HK2	P52789;P52790	P52789	0.131194	21	21	8	32.2	-0.320542	13	15	3	25.6
HLA class I histocompatibility antigen, A-3 alpha chain	HLA-A	P04439;P04439-2	P04439;P04439-2	-1.07531	16	5	6	34.8	-0.339137	13	4	4	31.8
HLA class I histocompatibility antigen, B-7 alpha chain	HLA-B	P01889;P17693-6;P17693-2	P01889	-0.978321	44	9	9	40.1	-0.384381	37	9	3	44.5
HLA class I histocompatibility antigen, Cw-7 alpha chain	HLA-C	P10321;P10321-2;P30511;P30511-3;P17693-7;P17693-3;P30511-2	P10321;P10321-2	-0.94034	32	8	6	37.4	-0.319849	25	7	4	34.4
HLA class I histocompatibility antigen, alpha chain G	HLA-G	P17693;P17693-5;P17693-4	P17693;P17693-5;P17693-4	-0.92355	5	3	1	11.8	-0.370053	6	4	2	11.8
Putative HLA class I histocompatibility antigen, alpha chain H	HLA-H	P01893	P01893	-0.59131	4	1	1	25.1	-0.0086304	2	1	1	22.1
Helicase-like transcription factor	HLTF	Q14527-2;Q14527	Q14527-2;Q14527	-1.74758	2	3	1	6.2	0.0160596	4	4	3	8.1
Minor histocompatibility antigen H13	HM13	Q8TCT9;Q8TCT9-5;Q8TCT9-4;Q8TCT9-2	Q8TCT9;Q8TCT9-5;Q8TCT9-4;Q8TCT9-2	-0.466217	24	15	10	42.4	-0.00475299	24	15	6	38.5
High mobility group protein HMG-I/HMG-Y	HMGA1	P17096;P17096-3	P17096;P17096-3	-1.46176	8	2	2	23.4	-0.813853	5	2	1	41.1
High mobility group protein B1	HMGB1	P09429;B2RPK0	P09429	-0.312886	31	17	6	41.9	0.00327856	31	15	6	41.9
High mobility group protein B2	HMGB2	P26583	P26583	-0.0341898	19	14	5	53.1	0.330647	23	14	5	44.5
High mobility group protein B3	HMGB3	O15347	O15347	-0.0310025	10	9	2	33	0.3524	16	12	5	38
Hydroxymethylglutaryl-CoA lyase, mitochondrial	HMGCL	P35914;P35914-3;P35914-2	P35914	0.269751	21	9	3	35.4	0.863467	20	9	6	35.7
3-hydroxy-3-methylglutaryl-coenzyme A reductase	HMGCR	P04035-2;P04035;P04035-3	P04035-2;P04035;P04035-3	-1.04805	4	4	1	6.3	-0.497842	8	8	3	13.1
High mobility group nucleosome-binding domain-containing protein 5	HMGN5	P82970	P82970	-0.0542575	4	3	0	16	0.19856	3	3	0	16
Heme oxygenase 1	HMOX1	P09601	P09601	-0.130129	20	13	5	57.6	0.212467	17	13	3	54.2
Heme oxygenase 2	HMOX2	P30519	P30519	-1.09764	63	1	17	81.6	-0.663846	56	1	14	70.6
Hematological and neurological expressed 1 protein;Hematological and neurological expressed 1 protein, N-terminally processed	HN1	Q9UK76;Q9UK76-2;Q9UK76-3	Q9UK76;Q9UK76-2;Q9UK76-3	-0.862628	6	6	0	74.7	-0.214622	6	6	0	64.9
Hematological and neurological expressed 1-like protein	HN1L	Q9H910-3;Q9H910;Q9H910-2	Q9H910-3;Q9H910;Q9H910-2	-0.80821	5	4	1	33	-0.372506	6	6	2	45
Heterogeneous nuclear ribonucleoprotein A0	HNRNPA0	Q13151	Q13151	-0.162735	34	22	14	74.4	0.0989999	27	19	8	63.9
Heterogeneous nuclear ribonucleoprotein A1;Heterogeneous nuclear ribonucleoprotein A1, N-terminally processed;Heterogeneous nuclear ribonucleoprotein A1-like 2	HNRNPA1;HNRNPA1L2	P09651-2;Q32P51	P09651-2;Q32P51	-0.510745	151	2	47	86.9	-0.215865	133	3	37	86.9
Heterogeneous nuclear ribonucleoproteins A2/B1	HNRNPA2B1	P22626	P22626	-0.516656	2	2	1	82.7	-0.0560286	3	1	1	80.2
Heterogeneous nuclear ribonucleoproteins A2/B1	HNRNPA2B1	P22626-2	P22626-2	-0.34172	142	3	34	85.3	-0.0381552	141	2	32	83
Heterogeneous nuclear ribonucleoprotein A3	HNRNPA3	P51991	P51991	-0.49981	5	2	0	61.1	0.143468	5	2	0	63.2
Heterogeneous nuclear ribonucleoprotein A3	HNRNPA3	P51991-2	P51991-2	-0.271601	72	3	21	59.8	0.105737	73	3	8	62.1
Heterogeneous nuclear ribonucleoprotein A/B	HNRNPAB	Q99729-2;Q99729-3;Q99729;Q99729-4	Q99729-2;Q99729-3;Q99729;Q99729-4	-0.527242	59	28	29	46.7	-0.102457	58	25	22	45.5
Heterogeneous nuclear ribonucleoproteins C1/C2	HNRNPC	P07910-2;P07910-4	P07910-2;P07910-4	-0.293412	56	4	13	63.8	-0.0237521	48	3	6	62.5
Heterogeneous nuclear ribonucleoprotein D0	HNRNPD	Q14103-2;Q14103;Q14103-4;Q14103-3	Q14103-2;Q14103;Q14103-4;Q14103-3	-0.510128	96	28	37	48.8	-0.140648	82	23	29	48.5
Heterogeneous nuclear ribonucleoprotein D-like	HNRNPDL	O14979-2;O14979-3;O14979	O14979-2;O14979-3;O14979	-0.448351	77	29	22	56.8	-0.105544	68	26	17	62.5
Heterogeneous nuclear ribonucleoprotein F;Heterogeneous nuclear ribonucleoprotein F, N-terminally processed	HNRNPF	P52597	P52597	-0.679342	55	30	23	77.8	-0.425674	44	27	13	78.3
Heterogeneous nuclear ribonucleoprotein H;Heterogeneous nuclear ribonucleoprotein H, N-terminally processed	HNRNPH1	P31943	P31943	-0.311811	74	28	12	73.7	-0.100978	75	25	14	65.9
Heterogeneous nuclear ribonucleoprotein H2	HNRNPH2	P55795	P55795	0.115699	16	11	3	45.9	0.530177	9	7	2	41.6
Heterogeneous nuclear ribonucleoprotein H3	HNRNPH3	P31942;P31942-2;P31942-3;P31942-4;P31942-5;P31942-6	P31942;P31942-2;P31942-3;P31942-4	-0.0706331	19	14	3	58.1	0.0439433	18	11	4	57.2
Heterogeneous nuclear ribonucleoprotein K	HNRNPK	P61978-2	P61978-2	-0.44843	108	0	23	73.1	-0.1038	109	0	20	72.8
Heterogeneous nuclear ribonucleoprotein K	HNRNPK	P61978-3	P61978-3	-0.230482	2	1	1	71.6	0.610037	2	1	0	71.4
Heterogeneous nuclear ribonucleoprotein L	HNRNPL	P14866;P14866-2	P14866;P14866-2	-0.417617	103	54	15	85.9	0.0455952	101	51	19	85.9
Heterogeneous nuclear ribonucleoprotein L-like	HNRNPLL	Q8WVV9-4;Q8WVV9;Q8WVV9-5;Q8WVV9-3;Q8WVV9-2	Q8WVV9-4;Q8WVV9;Q8WVV9-5	-0.176593	10	11	4	27.9	-0.0489337	15	14	2	40.6
Heterogeneous nuclear ribonucleoprotein M	HNRNPM	P52272;P52272-2	P52272;P52272-2	-0.359324	81	40	18	58.9	-0.0691522	67	40	8	61
Heterogeneous nuclear ribonucleoprotein R	HNRNPR	O43390;O43390-3	O43390;O43390-3	-0.309485	67	3	15	55.9	0.0269545	60	2	10	55.6
Heterogeneous nuclear ribonucleoprotein U	HNRNPU	Q00839-2;Q00839	Q00839-2;Q00839	-0.493601	144	63	23	57.8	-0.17031	150	58	28	57.8
Heterogeneous nuclear ribonucleoprotein U-like protein 1	HNRNPUL1	Q9BUJ2-2;Q9BUJ2;Q9BUJ2-3;Q9BUJ2-4	Q9BUJ2-2;Q9BUJ2;Q9BUJ2-3;Q9BUJ2-4	-0.322812	15	11	4	19.9	0.0638313	15	11	4	20.4
Heterogeneous nuclear ribonucleoprotein U-like protein 2	HNRNPUL2	Q1KMD3	Q1KMD3	-0.188052	17	19	5	29	0.249411	17	17	4	26.4
Heterochromatin protein 1-binding protein 3	HP1BP3	Q5SSJ5;Q5SSJ5-2;Q5SSJ5-3;Q5SSJ5-5	Q5SSJ5;Q5SSJ5-2;Q5SSJ5-3	-0.069573	8	8	1	22.4	-0.0241777	4	4	0	11.9
Hypoxanthine-guanine phosphoribosyltransferase	HPRT1	P00492	P00492	-0.594073	4	4	0	29.4	-0.166972	5	5	3	33.9
Heparanase;Heparanase 8 kDa subunit;Heparanase 50 kDa subunit	HPSE	Q9Y251-2;Q9Y251;Q9Y251-4;Q9Y251-3	Q9Y251-2;Q9Y251;Q9Y251-4;Q9Y251-3	-1.31858	4	4	1	8.2	-0.942383	4	3	0	6.4
GTPase HRas;GTPase HRas, N-terminally processed	HRAS	P01112;P01112-2	P01112;P01112-2	-0.262781	3	3	0	70.9	0.33388	5	3	2	70.9
Ribonuclease UK114	HRSP12	P52758	P52758	0.0699771	20	12	1	73.7	0.638524	17	11	4	73.7
Heparan sulfate 2-O-sulfotransferase 1	HS2ST1	Q7LGA3;Q7LGA3-3;Q7LGA3-2	Q7LGA3;Q7LGA3-3;Q7LGA3-2	-0.451701	11	10	4	39.9	0.0930632	10	9	3	31.2
Heat shock factor-binding protein 1	HSBP1	O75506	O75506	-0.283562	3	1	0	32.9	0.142115	4	3	2	72.4
Iron-sulfur cluster co-chaperone protein HscB, mitochondrial	HSCB	Q8IWL3	Q8IWL3	-0.66857	8	8	1	41.3	-0.252052	10	7	1	27.2
3-hydroxyacyl-CoA dehydrogenase type-2	HSD17B10	Q99714;Q99714-2	Q99714;Q99714-2	-0.102155	211	45	29	99.6	0.385978	227	43	32	99.6
Estradiol 17-beta-dehydrogenase 11	HSD17B11	Q8NBQ5	Q8NBQ5	-1.06453	44	20	9	64.7	-0.682663	39	22	8	74.7
Very-long-chain 3-oxoacyl-CoA reductase	HSD17B12	Q53GQ0;Q53GQ0-2	Q53GQ0	-1.752	53	30	16	74.7	-1.29001	53	28	20	63.8
Peroxisomal multifunctional enzyme type 2;(3R)-hydroxyacyl-CoA dehydrogenase;Enoyl-CoA hydratase 2	HSD17B4	P51659;P51659-3;P51659-2	P51659;P51659-3;P51659-2	-0.212267	145	55	21	75.7	0.266819	145	49	30	75.8
3-keto-steroid reductase	HSD17B7	P56937;P56937-3;P56937-2	P56937;P56937-3;P56937-2	-0.71864	24	14	10	46.3	-0.50019	19	14	4	51.6
Estradiol 17-beta-dehydrogenase 8	HSD17B8	Q92506	Q92506	-1.3496	9	7	4	38.7	-0.780226	9	7	1	38.7
Inactive hydroxysteroid dehydrogenase-like protein 1	HSDL1	Q3SXM5;Q3SXM5-2	Q3SXM5;Q3SXM5-2	0.5889	27	19	7	68.2	0.95929	27	20	10	61.2
Hydroxysteroid dehydrogenase-like protein 2	HSDL2	Q6YN16;Q6YN16-2	Q6YN16;Q6YN16-2	-0.249102	48	27	15	64.6	0.215814	44	26	13	64.6
Heat shock protein HSP 90-alpha	HSP90AA1	P07900;P07900-2;Q58FG0;Q14568;Q58FG1	P07900;P07900-2	-0.958589	44	33	16	62.2	-0.591488	42	31	9	54.2
Heat shock protein HSP 90-beta	HSP90AB1	P08238	P08238	-0.761653	68	20	21	59.7	-0.373398	68	21	22	59.7
Putative heat shock protein HSP 90-beta 2	HSP90AB2P	Q58FF8	Q58FF8	-0.656626	2	1	0	21.5	-0.38648	2	1	0	18.9
Endoplasmin	HSP90B1	P14625;Q58FF3	P14625	-0.262244	627	109	215	74	0.197616	699	102	217	73
Heat shock 70 kDa protein 13	HSPA13	P48723	P48723	0.25532	8	6	0	13.8	0.390718	8	5	0	13.2
Heat shock 70 kDa protein 1A;Heat shock 70 kDa protein 1B	HSPA1A;HSPA1B	P0DMV8;P0DMV9;P0DMV8-2	P0DMV8;P0DMV9;P0DMV8-2	-1.15213	64	24	24	66.9	-0.721504	57	24	12	63.2
Heat shock 70 kDa protein 4	HSPA4	P34932;P34932-2	P34932	-0.531907	18	17	1	32.1	-0.308477	20	19	5	36.5
Heat shock 70 kDa protein 4L	HSPA4L	O95757	O95757	-0.784707	7	8	5	22.3	-0.086512	7	7	5	17.3
78 kDa glucose-regulated protein	HSPA5	P11021	P11021	-0.496977	436	76	137	75.1	-0.0831112	446	68	143	76.8
Heat shock cognate 71 kDa protein	HSPA8	P11142;P11142-2	P11142;P11142-2	-0.854362	162	39	46	79.3	-0.510759	155	35	32	72.1
Stress-70 protein, mitochondrial	HSPA9	P38646	P38646	-0.469769	455	76	171	81.6	-0.0939657	541	74	195	81.9
Heat shock protein beta-1	HSPB1	P04792	P04792	-1.30754	16	13	4	77.1	-0.141171	17	12	3	80.5
Hsp70-binding protein 1	HSPBP1	Q9NZL4-3;Q9NZL4;Q9NZL4-2	Q9NZL4-3;Q9NZL4;Q9NZL4-2	-1.16838	5	5	3	22.4	-0.734048	3	3	2	9
60 kDa heat shock protein, mitochondrial	HSPD1	P10809;P10809-2	P10809	-0.60942	1363	87	403	89.9	-0.211511	1441	75	440	87.8
10 kDa heat shock protein, mitochondrial	HSPE1	P61604	P61604	-0.690242	178	37	15	99	-0.322044	218	40	45	99
Basement membrane-specific heparan sulfate proteoglycan core protein;Endorepellin;LG3 peptide	HSPG2	P98160	P98160	0.269033	4	5	2	1.8	0.590832	4	4	3	1.6
Heat shock protein 105 kDa	HSPH1	Q92598;Q92598-2;Q92598-3;Q92598-4	Q92598;Q92598-2;Q92598-3;Q92598-4	-0.801506	41	33	16	58.2	-0.500802	42	34	15	57.2
HIV Tat-specific factor 1	HTATSF1	O43719	O43719	-0.53644	34	25	5	41.7	-0.0391385	40	32	9	46.4
Serine protease HTRA2, mitochondrial	HTRA2	O43464;O43464-3;O43464-2;O43464-4;P83110-2;P83110	O43464;O43464-3;O43464-2;O43464-4	-0.790834	23	14	8	37.8	-0.212507	23	17	6	47.4
E3 ubiquitin-protein ligase HUWE1	HUWE1	Q7Z6Z7-3;Q7Z6Z7-2;Q7Z6Z7;A5YM72-2;A5YM72;A5YM72-4;A5YM72-5;A5YM72-3	Q7Z6Z7-3;Q7Z6Z7-2;Q7Z6Z7	-0.696868	43	44	10	18.2	-0.159242	32	35	9	13.7
Voltage-gated hydrogen channel 1	HVCN1	Q96D96-4;Q96D96;Q96D96-3;Q96D96-2	Q96D96-4;Q96D96;Q96D96-3;Q96D96-2	0.394843	4	2	2	12.6	1.57992	5	5	4	26.5
Hypoxia up-regulated protein 1	HYOU1	Q9Y4L1	Q9Y4L1	-0.447839	183	27	36	66.7	-0.0479571	144	24	22	60.8
Isoleucine--tRNA ligase, cytoplasmic	IARS	P41252	P41252	-1.57966	79	71	29	59	-1.27596	73	63	23	58.6
Isoleucine--tRNA ligase, mitochondrial	IARS2	Q9NSE4	Q9NSE4	-0.627739	110	70	30	68.2	-0.210638	100	68	20	70.4
Putative transferase CAF17, mitochondrial	IBA57	Q5T440	Q5T440	-1.05337	18	16	6	61.8	-0.537743	21	16	6	60.1
Protein-S-isoprenylcysteine O-methyltransferase	ICMT	O60725	O60725	-0.875248	28	13	4	40.5	-0.545968	24	10	1	35.9
Peptidyl-tRNA hydrolase ICT1, mitochondrial	ICT1	Q14197	Q14197	-1.67673	26	12	13	52.9	-1.21829	20	12	4	43.7
Insulin-degrading enzyme	IDE	P14735;P14735-2	P14735	-0.330774	12	9	5	12.7	0.377819	7	7	3	9.7
Isocitrate dehydrogenase [NADP], mitochondrial	IDH2	P48735;P48735-2;O75874	P48735;P48735-2	0.295488	91	44	21	79.4	0.946944	79	44	20	79.2
Isocitrate dehydrogenase [NAD] subunit alpha, mitochondrial	IDH3A	P50213;P50213-2	P50213;P50213-2	-0.462634	98	33	22	58.2	-0.0503276	95	30	24	55.5
Isocitrate dehydrogenase [NAD] subunit beta, mitochondrial	IDH3B	O43837;O43837-2;O43837-3	O43837;O43837-2	-0.693108	69	29	16	71.2	-0.309409	81	34	16	76.9
Isocitrate dehydrogenase [NAD] subunit gamma, mitochondrial	IDH3G	P51553;P51553-2	P51553;P51553-2	-0.0305898	31	13	5	46.6	0.500218	36	14	10	50.6
Isopentenyl-diphosphate Delta-isomerase 1	IDI1	Q13907;Q13907-2	Q13907;Q13907-2	-0.556584	12	10	6	63.4	-0.398569	14	12	4	63.9
Immediate early response 3-interacting protein 1	IER3IP1	Q9Y5U9	Q9Y5U9	-0.396365	10	2	2	34.1	-0.00776948	10	3	2	34.1
Gamma-interferon-inducible lysosomal thiol reductase	IFI30	P13284	P13284	-1.34817	3	3	3	19.6	-1.00633	3	2	3	8.8
Insulin-like growth factor 1 receptor;Insulin-like growth factor 1 receptor alpha chain;Insulin-like growth factor 1 receptor beta chain	IGF1R	P08069	P08069	-0.68622	2	4	1	3.1	-0.618051	3	2	1	2.6
Insulin-like growth factor 2 mRNA-binding protein 1	IGF2BP1	Q9NZI8;Q9NZI8-2	Q9NZI8;Q9NZI8-2	-0.775565	20	17	4	34	-0.402176	19	15	0	30.3
Insulin-like growth factor 2 mRNA-binding protein 2	IGF2BP2	Q9Y6M1-1;Q9Y6M1;Q9Y6M1-5;Q9Y6M1-6;Q9Y6M1-3;Q9Y6M1-4	Q9Y6M1-1;Q9Y6M1;Q9Y6M1-5;Q9Y6M1-6;Q9Y6M1-3;Q9Y6M1-4	-0.667172	8	7	3	20.3	-0.0132121	3	3	2	10.1
Insulin-like growth factor 2 mRNA-binding protein 3	IGF2BP3	O00425;O00425-2	O00425	-0.617631	20	14	2	35.9	-0.149129	18	16	2	36.4
Cation-independent mannose-6-phosphate receptor	IGF2R	P11717	P11717	-0.253481	137	118	31	53.2	0.0325511	117	103	23	48.9
Insulin-like growth factor-binding protein 2	IGFBP2	P18065	P18065	-1.45091	16	12	6	53.5	-0.766638	15	12	5	56.3
Immunoglobulin superfamily member 3	IGSF3	O75054-2	O75054-2	-0.375309	29	1	6	31.4	0.147314	28	1	4	29.1
Protein Red	IK	Q13123	Q13123	-0.505165	10	9	1	25	-0.0900404	8	5	2	13.5
Inhibitor of nuclear factor kappa-B kinase-interacting protein	IKBIP	Q70UQ0-4	Q70UQ0-4	-0.156563	17	13	2	42.2	0.103643	18	15	2	45.6
Inhibitor of nuclear factor kappa-B kinase-interacting protein	IKBIP	Q70UQ0;Q70UQ0-2	Q70UQ0;Q70UQ0-2	-0.000577203	22	13	8	39.7	0.391891	21	13	4	38.6
Interleukin-17 receptor A	IL17RA	Q96F46-2;Q96F46	Q96F46-2;Q96F46	-0.113208	4	4	1	8.1	-0.167872	2	2	0	5
Interleukin enhancer-binding factor 2	ILF2	Q12905	Q12905	-0.527429	63	31	14	78.5	-0.179001	51	29	9	85.4
Interleukin enhancer-binding factor 3	ILF3	Q12906-7;Q12906-4;Q12906-6;Q12906;Q12906-5;Q12906-2;Q12906-3	Q12906-7;Q12906-4;Q12906-6;Q12906;Q12906-5;Q12906-2;Q12906-3	-0.536984	56	34	14	58.5	-0.133169	50	33	9	58.4
Acetolactate synthase-like protein	ILVBL	A1L0T0	A1L0T0	-0.574734	28	19	7	41.5	-0.136716	34	22	9	46.2
MICOS complex subunit MIC60	IMMT	Q16891-4	Q16891-4	-0.566549	3	1	0	60.5	0.137394	2	1	0	58.5
MICOS complex subunit MIC60	IMMT	Q16891-2	Q16891-2	-0.350651	2	1	2	60	0.12466	2	1	2	58
MICOS complex subunit MIC60	IMMT	Q16891;Q16891-3	Q16891;Q16891-3	-0.343696	89	0	16	60.6	0.0748817	74	0	16	58.6
Inositol monophosphatase 3	IMPAD1	Q9NX62	Q9NX62	-0.550528	16	10	3	33.4	0.12213	9	8	1	28.7
Inosine-5-monophosphate dehydrogenase 2	IMPDH2	P12268	P12268	-1.96957	14	11	5	27.6	-1.14176	10	9	1	21.8
Inhibitor of growth protein 3	ING3	Q9NXR8	Q9NXR8	-0.117506	3	2	0	6	0.125683	3	2	0	6
SOSS complex subunit C	INIP	Q9NRY2;Q9NRY2-2	Q9NRY2	-0.320955	7	6	2	49	-0.0124972	9	6	0	65.4
DNA helicase INO80	INO80	Q9ULG1	Q9ULG1	-0.638995	9	9	4	10	-0.0608775	5	6	1	5.5
INO80 complex subunit C	INO80C	Q6PI98;Q6PI98-3;Q6PI98-4	Q6PI98;Q6PI98-3;Q6PI98-4	-0.482674	6	6	2	45.8	0.0409422	3	3	1	29.7
Inositol polyphosphate 5-phosphatase K	INPP5K	Q9BT40-2;Q9BT40	Q9BT40-2;Q9BT40	-0.271897	2	2	0	8.1	0.268209	2	2	0	8.1
Insulin receptor;Insulin receptor subunit alpha;Insulin receptor subunit beta	INSR	P06213-2;P06213	P06213-2;P06213	-0.347472	9	9	2	11.2	0.17171	6	7	0	8.6
Integrator complex subunit 1	INTS1	Q8N201	Q8N201	-0.370415	32	33	9	22	-0.169668	31	34	4	23.3
Integrator complex subunit 10	INTS10	Q9NVR2	Q9NVR2	-0.531031	5	5	1	7.6	-0.250476	3	4	2	7.3
Integrator complex subunit 12	INTS12	Q96CB8	Q96CB8	-0.477241	2	2	0	10.6	-0.16221	3	3	0	13.4
Integrator complex subunit 2	INTS2	Q9H0H0	Q9H0H0	-0.489403	6	6	2	10.1	-0.140517	6	6	1	10.9
Integrator complex subunit 3	INTS3	Q68E01-2;Q68E01;Q68E01-3;Q68E01-4	Q68E01-2;Q68E01;Q68E01-3	-0.435183	19	19	3	27.5	-0.104739	17	18	3	25
Integrator complex subunit 4	INTS4	Q96HW7;Q96HW7-2;Q96HW7-3;Q96HW7-4	Q96HW7;Q96HW7-2	-0.391361	7	7	5	9.6	-0.283566	6	6	3	8.5
Integrator complex subunit 5	INTS5	Q6P9B9	Q6P9B9	-0.395189	6	6	0	8.2	-0.197488	7	7	0	9.8
Integrator complex subunit 6	INTS6	Q9UL03-3;Q9UL03;Q5JSJ4;Q9UL03-2	Q9UL03-3;Q9UL03	-0.828511	7	8	1	11.6	-0.490776	6	6	2	11.9
Integrator complex subunit 7	INTS7	Q9NVH2-2;Q9NVH2;Q9NVH2-4;Q9NVH2-3	Q9NVH2-2;Q9NVH2;Q9NVH2-4;Q9NVH2-3	-0.104465	2	4	0	4.6	-0.432104	4	4	3	5.6
Integrator complex subunit 8	INTS8	Q75QN2-2;Q75QN2	Q75QN2-2;Q75QN2	-0.322614	4	4	2	5.2	-0.199374	2	2	0	3
Integrator complex subunit 9	INTS9	Q9NV88;Q9NV88-2;Q9NV88-3	Q9NV88;Q9NV88-2;Q9NV88-3	-0.464684	9	9	0	20.2	-0.298424	9	8	4	21.6
Inositol hexakisphosphate kinase 1	IP6K1	Q92551;Q92551-2	Q92551;Q92551-2	-0.67542	5	4	1	9.8	-0.157303	6	5	3	19.3
Importin-5	IPO5	O00410;O00410-3;O00410-2	O00410;O00410-3;O00410-2	-0.304612	64	55	9	67.4	-0.0472592	56	42	12	58.2
Importin-7	IPO7	O95373	O95373	-1.20114	28	25	8	39.1	-0.737081	25	21	6	36
Ras GTPase-activating-like protein IQGAP1	IQGAP1	P46940;Q86VI3	P46940	-0.323498	6	4	0	4.9	-0.0893626	6	5	1	5.2
Iron-sulfur cluster assembly 1 homolog, mitochondrial	ISCA1	Q9BUE6;Q9BUE6-2	Q9BUE6;Q9BUE6-2	-0.488714	10	10	0	55	-0.0885487	16	13	2	64.3
Iron-sulfur cluster assembly 2 homolog, mitochondrial	ISCA2	Q86U28	Q86U28	-0.728933	12	9	3	57.8	-0.263515	17	9	3	61.7
Iron-sulfur cluster assembly enzyme ISCU, mitochondrial	ISCU	Q9H1K1-2;Q9H1K1	Q9H1K1-2;Q9H1K1	-0.69867	10	7	1	51.4	-0.225768	17	7	1	52.8
Isochorismatase domain-containing protein 1	ISOC1	Q96CN7	Q96CN7	-0.764248	7	6	2	30.5	-0.560813	5	6	0	29.5
Isochorismatase domain-containing protein 2, mitochondrial	ISOC2	Q96AB3;Q96AB3-2;Q96AB3-3	Q96AB3;Q96AB3-2;Q96AB3-3	-0.53026	38	14	11	88.3	0.19408	40	12	9	89.3
Pre-mRNA-splicing factor ISY1 homolog	ISY1	Q9ULR0;Q9ULR0-2;Q9ULR0-1	Q9ULR0;Q9ULR0-2;Q9ULR0-1	-0.727403	10	9	5	31.9	-0.399445	6	6	3	28.8
E3 ubiquitin-protein ligase Itchy homolog	ITCH	Q96J02-2;Q96J02;Q96J02-3;Q9H0M0-6;Q9H0M0-3;Q9H0M0	Q96J02-2;Q96J02;Q96J02-3	-0.476137	20	19	5	34.3	-0.101112	17	15	4	25.6
T-cell immunomodulatory protein	ITFG1	Q8TB96	Q8TB96	0.217479	12	11	2	21.6	0.685385	8	8	1	16
Protein ITFG3	ITFG3	Q9H0X4;Q9H0X4-2	Q9H0X4;Q9H0X4-2	0.231555	7	7	3	20.7	1.2182	6	7	1	26.4
Integrin alpha-2	ITGA2	P17301	P17301	-0.00314848	42	36	12	38.8	0.500055	28	26	7	30.3
Integrin alpha-4	ITGA4	P13612;P13612-2	P13612	-1.00332	25	18	8	22.4	-0.594357	24	16	2	20.9
Integrin alpha-5;Integrin alpha-5 heavy chain;Integrin alpha-5 light chain	ITGA5	P08648	P08648	-0.15157	14	14	5	19.9	0.304202	14	12	3	17.9
Integrin alpha-6;Integrin alpha-6 heavy chain;Integrin alpha-6 light chain;Processed integrin alpha-6	ITGA6	P23229-2;P23229-3;P23229-9;P23229-6;P23229;P23229-4;P23229-5;P23229-7	P23229-2;P23229-3;P23229-9;P23229-6;P23229;P23229-4;P23229-5;P23229-7	-0.603819	43	26	11	33.4	-0.220082	41	28	8	34
Integrin alpha-7;Integrin alpha-7 heavy chain;Integrin alpha-7 light chain;Integrin alpha-7 70 kDa form	ITGA7	Q13683-13;Q13683-9;Q13683-7;Q13683-3;Q13683;Q13683-10	Q13683-13;Q13683-9;Q13683-7;Q13683-3;Q13683	0.208642	3	2	0	4	0.704794	3	3	0	5.3
Integrin alpha-9	ITGA9	Q13797	Q13797	0.690998	6	6	2	12.9	0.782471	4	4	3	7.2
Integrin alpha-V;Integrin alpha-V heavy chain;Integrin alpha-V light chain	ITGAV	P06756;P06756-3;P06756-2	P06756;P06756-3;P06756-2	-0.24542	35	26	8	33.9	0.212233	35	31	5	38.2
Integrin beta-1	ITGB1	P05556;P05556-2;P05556-5;P05556-4;P05556-3	P05556;P05556-2;P05556-5;P05556-4;P05556-3	-0.0765846	76	33	18	42.5	0.254651	65	30	13	41.5
Integrin beta-5	ITGB5	P18084	P18084	-1.0305	16	13	9	23.2	-0.658006	11	10	4	21.3
Integrin beta-6	ITGB6	P18564-2;P18564	P18564-2;P18564	0.0731348	2	1	0	1.3	0.361732	2	1	0	1.3
Integral membrane protein 2A	ITM2A	O43736-2;O43736	O43736-2;O43736	-0.764788	15	12	6	60.3	-0.704606	14	12	7	63.9
Integral membrane protein 2B;BRI2, membrane form;BRI2 intracellular domain;BRI2C, soluble form;Bri23 peptide	ITM2B	Q9Y287;Q9Y287-2	Q9Y287;Q9Y287-2	-0.490335	3	2	0	8.3	-0.381394	3	3	2	15.4
Integral membrane protein 2C;CT-BRI3	ITM2C	Q9NQX7-2;Q9NQX7;Q9NQX7-3	Q9NQX7-2;Q9NQX7;Q9NQX7-3	-0.190306	10	7	2	39.1	0.39443	5	3	0	24.1
Inosine triphosphate pyrophosphatase	ITPA	Q9BY32;Q9BY32-2;Q9BY32-3	Q9BY32;Q9BY32-2;Q9BY32-3	-0.609552	3	3	0	26.8	-0.0629506	5	5	1	45.4
Inositol 1,4,5-trisphosphate receptor type 1	ITPR1	Q14643-4;Q14643-8;Q14643-7;Q14643-5;Q14643-2	Q14643-4;Q14643-8;Q14643-7;Q14643-5;Q14643-2	0.283922	51	1	15	30.2	0.563732	46	0	14	30.7
Inositol 1,4,5-trisphosphate receptor type 2	ITPR2	Q14571;Q14571-2	Q14571	-0.794507	118	86	30	45.8	-0.363115	106	70	19	39.2
Inositol 1,4,5-trisphosphate receptor type 3	ITPR3	Q14573	Q14573	-0.826105	116	76	33	44	-0.465713	114	69	32	40.1
Intersectin-1	ITSN1	Q15811-8;Q15811;Q15811-4;Q15811-9;Q15811-10;Q15811-7;Q15811-2;Q15811-6;Q15811-12;Q15811-11;Q15811-3;Q15811-13;Q15811-5;CON__ENSEMBL:ENSBTAP00000001528	Q15811-8;Q15811;Q15811-4;Q15811-9;Q15811-10;Q15811-7;Q15811-2;Q15811-6;Q15811-12;Q15811-11;Q15811-3;Q15811-13;Q15811-5	0.379177	4	4	1	5.2	0.958981	6	6	3	7.8
Intersectin-2	ITSN2	Q9NZM3-2;Q9NZM3;Q9NZM3-4;Q9NZM3-3	Q9NZM3-2;Q9NZM3;Q9NZM3-4;Q9NZM3-3	-0.605947	11	10	5	10.3	-0.214498	10	7	2	7.7
Isovaleryl-CoA dehydrogenase, mitochondrial	IVD	P26440;P26440-2	P26440;P26440-2	-0.258253	34	21	8	64.1	0.180152	33	19	9	64.6
Protein IWS1 homolog	IWS1	Q96ST2-2;Q96ST2-3;Q96ST2	Q96ST2-2;Q96ST2-3;Q96ST2	-0.866016	7	5	3	13.6	-0.396488	9	8	2	20.6
Protein jagged-1	JAG1	P78504;P78504-2	P78504;P78504-2	-1.00854	3	3	0	6.7	-0.259303	2	2	1	3.4
Protein jagged-2	JAG2	Q9Y219;Q9Y219-2	Q9Y219;Q9Y219-2	-1.59575	13	13	7	21.6	-1.2397	8	8	1	12.4
Protein jagunal homolog 1	JAGN1	Q8N5M9	Q8N5M9	-0.742507	13	8	5	48.1	-0.28948	16	10	2	45.4
Tyrosine-protein kinase JAK1	JAK1	P23458	P23458	-0.571086	5	5	2	4.3	-0.0184918	4	5	1	6.7
Junctional adhesion molecule C	JAM3	Q9BX67-2;Q9BX67	Q9BX67-2;Q9BX67	-0.730249	9	8	5	24.7	-0.345851	8	5	3	22.4
Junction plakoglobin	JUP	P14923	P14923	-0.422462	58	30	14	69.1	0.0262933	42	30	5	67.1
Lysine--tRNA ligase	KARS	Q15046;Q15046-2	Q15046;Q15046-2	-1.31344	40	31	14	64.7	-0.98703	36	31	13	59.8
Histone acetyltransferase KAT2A	KAT2A	Q92830-2;Q92830;Q92831	Q92830-2;Q92830	-0.881959	3	4	1	18.3	-0.393746	2	2	0	6.8
BTB/POZ domain-containing protein KCTD5	KCTD5	Q9NXV2	Q9NXV2	-0.654785	17	13	6	69.7	-0.296663	18	12	6	65
KDEL motif-containing protein 1	KDELC1	Q6UW63	Q6UW63	-0.679088	19	18	8	49.4	-0.219711	19	16	8	43.8
KDEL motif-containing protein 2	KDELC2	Q7Z4H8;Q7Z4H8-2;Q7Z4H8-3	Q7Z4H8;Q7Z4H8-2;Q7Z4H8-3	-0.183032	29	24	4	53.5	0.305343	26	20	0	51.3
ER lumen protein-retaining receptor 1	KDELR1	P24390;P24390-2	P24390;P24390-2	0.0132121	21	12	4	59	0.320847	32	13	7	59.9
ER lumen protein-retaining receptor 2	KDELR2	P33947;P33947-2	P33947;P33947-2	-0.141303	16	9	3	54.2	0.100995	22	5	5	40.1
Lysine-specific histone demethylase 1A	KDM1A	O60341;O60341-2	O60341;O60341-2	-0.517647	19	18	10	40.7	0.0315627	25	23	9	41.1
Lysine-specific demethylase 6A	KDM6A	O15550;O14607-2;O14607-5;O14607-3;O14607;O14607-4	O15550	-0.35764	6	7	2	8.9	-0.0163536	6	6	1	7.7
3-ketodihydrosphingosine reductase	KDSR	Q06136;Q06136-2	Q06136;Q06136-2	-0.534308	8	7	4	25.3	-0.0140695	7	5	3	21.4
KH domain-containing, RNA-binding, signal transduction-associated protein 1	KHDRBS1	Q07666;Q07666-2;Q07666-3;Q5VWX1;O75525-2;O75525	Q07666;Q07666-2;Q07666-3	-0.329667	38	15	17	29.3	-0.007913	31	15	13	38.1
Far upstream element-binding protein 2	KHSRP	Q92945	Q92945	-0.830049	34	19	6	35.7	-0.249749	30	21	3	40.4
Pumilio domain-containing protein KIAA0020	KIAA0020	Q15397	Q15397	-0.273919	2	3	2	7.6	0.363048	2	2	1	6
PCNA-associated factor	KIAA0101	Q15004;Q15004-2	Q15004	-1.45728	7	4	2	37.8	-1.2993	10	6	1	62.2
Dyslexia-associated protein KIAA0319-like protein	KIAA0319L	Q8IZA0;Q8IZA0-2;Q8IZA0-3	Q8IZA0;Q8IZA0-2;Q8IZA0-3	-0.0166141	12	12	2	17.3	0.417829	10	10	4	16.2
Mitochondrial ribonuclease P protein 3	KIAA0391	O15091-2;O15091;O15091-4;O15091-3	O15091-2;O15091;O15091-4	-1.38703	35	18	16	48	-0.994073	31	18	5	50.4
Uncharacterized protein KIAA0754	KIAA0754	O94854;O94854-2	O94854;O94854-2	0.281075	6	6	2	7	0.524749	4	4	3	4.1
Uncharacterized protein KIAA1109	KIAA1109	Q2LD37-4;Q2LD37;Q2LD37-7;Q2LD37-6;Q2LD37-2;Q2LD37-5	Q2LD37-4;Q2LD37;Q2LD37-7;Q2LD37-6;Q2LD37-2	-0.142258	28	35	5	10	0.330737	26	30	6	9.2
Uncharacterized family 31 glucosidase KIAA1161	KIAA1161	Q6NSJ0	Q6NSJ0	-0.362325	3	2	2	6.9	-0.189034	4	3	0	8.4
Putative monooxygenase p33MONOX	KIAA1191	Q96A73-3;Q96A73-2;Q96A73	Q96A73-3;Q96A73-2;Q96A73	-1.18518	2	3	1	34.7	-0.0731348	3	2	1	24.5
Sickle tail protein homolog	KIAA1217	Q5T5P2-4;Q5T5P2-8;Q5T5P2-6;Q5T5P2-9;Q5T5P2-2;Q5T5P2-7;Q5T5P2-10;Q5T5P2-3;Q5T5P2	Q5T5P2-4;Q5T5P2-8;Q5T5P2-6;Q5T5P2-9;Q5T5P2-2;Q5T5P2-7;Q5T5P2-10;Q5T5P2-3;Q5T5P2	-0.485418	2	2	0	4.4	0.337813	2	1	0	2.7
Protein virilizer homolog	KIAA1429	Q69YN4-3;Q69YN4;Q69YN4-2;Q69YN4-4	Q69YN4-3;Q69YN4;Q69YN4-2;Q69YN4-4	-0.661136	40	35	12	29	-0.293841	37	31	9	24.9
Uncharacterized protein KIAA1522	KIAA1522	Q9P206;Q9P206-3;Q9P206-2;Q9P206-4	Q9P206;Q9P206-3;Q9P206-2;Q9P206-4	0.349931	2	2	0	2.7	0.76567	2	2	0	2.7
UPF0606 protein KIAA1549	KIAA1549	Q9HCM3-2;Q9HCM3	Q9HCM3-2;Q9HCM3	-0.316977	2	3	0	2.1	0.447111	2	3	0	2.1
Uncharacterized protein KIAA2013	KIAA2013	Q8IYS2;Q8IYS2-2	Q8IYS2;Q8IYS2-2	-0.432825	13	13	0	29.8	0.0995408	18	12	6	31.7
Kinase D-interacting substrate of 220 kDa	KIDINS220	Q9ULH0-4;Q9ULH0;Q9ULH0-2;Q9ULH0-3;Q9ULH0-5	Q9ULH0-4;Q9ULH0;Q9ULH0-2;Q9ULH0-3	-0.916154	58	54	20	45	-0.510051	47	45	12	39.2
Kinesin-like protein KIF14	KIF14	Q15058	Q15058	-1.23654	4	5	2	3.6	-0.643949	3	3	2	2
Kinesin-like protein KIF1A	KIF1A	Q12756;Q12756-3;Q12756-2	Q12756;Q12756-3;Q12756-2	-0.772481	5	6	2	6.6	-0.190552	3	3	0	2.7
Kinesin-like protein KIF2A	KIF2A	O00139-2;O00139-1;O00139-5;O00139;O00139-4	O00139-2;O00139-1;O00139-5;O00139;O00139-4	-0.345876	4	4	1	12.9	-0.147307	2	2	0	7.4
Kinesin-like protein KIF2C	KIF2C	Q99661;Q99661-2;Q8N4N8	Q99661;Q99661-2	-0.807402	7	8	3	14.3	-0.52306	10	11	4	19.2
Chromosome-associated kinesin KIF4A	KIF4A	O95239;O95239-2	O95239;O95239-2	-0.498525	14	8	4	18.4	-0.180403	13	8	4	20.2
Kinesin-1 heavy chain	KIF5B	P33176;O60282;Q12840;O60282-2	P33176	-0.857391	11	11	5	15.5	0.0302952	15	15	4	20
Kin of IRRE-like protein 1	KIRREL	Q96J84-2;Q96J84;Q96J84-3	Q96J84-2;Q96J84	-0.270086	2	2	0	3.8	-1.25556	2	2	2	3.2
Kelch-like protein 9;Kelch-like protein 13	KLHL9;KLHL13	Q9P2J3;Q9P2N7-2;Q9P2N7-3;Q9P2N7-4;Q9P2N7;Q9P2N7-5	Q9P2J3;Q9P2N7-2;Q9P2N7-3;Q9P2N7-4;Q9P2N7;Q9P2N7-5	-2.92019	2	3	2	12.6	0.098969	2	2	0	3.7
Killer cell lectin-like receptor subfamily G member 2	KLRG2	A4D1S0;A4D1S0-2	A4D1S0;A4D1S0-2	-0.928924	5	4	2	12.7	-0.521553	3	4	1	9.3
Histone-lysine N-methyltransferase 2B	KMT2B	Q9UMN6	Q9UMN6	-0.539058	2	2	0	1.3	-0.766383	2	2	0	1
Histone-lysine N-methyltransferase 2C	KMT2C	Q8NEZ4-3;Q8NEZ4;Q8NEZ4-2	Q8NEZ4-3;Q8NEZ4;Q8NEZ4-2	-0.40133	24	26	5	9.7	0.0979342	16	16	5	6.5
Histone-lysine N-methyltransferase 2D	KMT2D	O14686;O14686-3	O14686;O14686-3	-0.738481	46	44	19	13.2	-0.23634	46	46	8	14.7
Histone-lysine N-methyltransferase 2E	KMT2E	Q8IZD2-5;Q8IZD2-2;Q8IZD2-7;Q8IZD2;Q8IZD2-8;Q8IZD2-6;Q8IZD2-4	Q8IZD2-5;Q8IZD2-2;Q8IZD2-7;Q8IZD2;Q8IZD2-8;Q8IZD2-6;Q8IZD2-4	-0.476418	2	2	0	2.6	0.152067	3	4	2	4.1
Importin subunit alpha-5;Importin subunit alpha-5, N-terminally processed	KPNA1	P52294	P52294	-0.921117	10	6	3	29	-0.246955	8	3	4	22.9
Importin subunit alpha-1	KPNA2	P52292	P52292	-0.630818	61	31	15	73	-0.142609	55	28	14	70.1
Importin subunit alpha-4	KPNA3	O00505	O00505	-0.851704	17	10	9	50.3	-0.453228	16	8	7	39.2
Importin subunit alpha-3	KPNA4	O00629	O00629	-1.07042	5	3	1	24.8	-0.358396	6	5	0	27.1
Importin subunit alpha-7	KPNA6	O60684;O15131	O60684	-0.690731	2	1	0	11.2	0.050129	4	3	2	20.1
Importin subunit beta-1	KPNB1	Q14974;Q14974-2	Q14974;Q14974-2	-0.659768	69	44	12	70.5	-0.234869	68	44	8	73.1
GTPase KRas	KRAS	P01116-2	P01116-2	-0.369147	37	3	5	77.1	-0.0859685	39	2	5	73.9
Keratinocyte-associated protein 2	KRTCAP2	Q8N6L1;Q8N6L1-2	Q8N6L1;Q8N6L1-2	-0.582966	11	10	4	66.2	-0.320311	11	7	3	65.4
Kinectin	KTN1	Q86UP2;Q86UP2-4;Q86UP2-3;Q86UP2-2	Q86UP2;Q86UP2-4;Q86UP2-3;Q86UP2-2	-0.205247	165	87	39	61.4	0.110012	141	84	33	59.9
L-2-hydroxyglutarate dehydrogenase, mitochondrial	L2HGDH	Q9H9P8;Q9H9P8-2	Q9H9P8;Q9H9P8-2	-0.623976	42	23	14	57.5	-0.198997	29	20	5	49.2
Serine beta-lactamase-like protein LACTB, mitochondrial	LACTB	P83111;P83111-2	P83111;P83111-2	-1.01226	4	4	3	10.1	0.128346	6	6	0	19.9
Beta-lactamase-like protein 2	LACTB2	Q53H82	Q53H82	-0.496855	12	7	8	36.1	0.0699515	14	9	5	42
Laminin subunit alpha-5	LAMA5	O15230;O15230-2;Q16787-3;Q16787	O15230	0.162726	70	67	16	27.1	0.634464	65	62	19	26.1
Laminin subunit beta-1	LAMB1	P07942	P07942	-0.929501	31	28	7	20.2	-0.423094	26	24	7	17.6
Laminin subunit beta-2	LAMB2	P55268;A4D0S4-2;A4D0S4-3	P55268	0.588613	39	39	7	33.8	1.08082	32	31	10	29.9
Laminin subunit gamma-1	LAMC1	P11047;Q9Y6N6	P11047	-1.17218	58	44	16	39.7	-0.647729	50	39	7	33.9
Lysosome-associated membrane glycoprotein 1	LAMP1	P11279;P11279-2	P11279;P11279-2	-0.134889	18	7	3	14.9	-0.0532505	16	7	3	14.9
Lysosome-associated membrane glycoprotein 2	LAMP2	P13473-2;P13473;P13473-3	P13473-2;P13473;P13473-3	0.137372	12	8	1	19.3	0.454387	13	5	2	8.8
Ragulator complex protein LAMTOR1	LAMTOR1	Q6IAA8	Q6IAA8	-0.594269	28	13	3	78.3	-0.0439044	28	12	3	77
Ragulator complex protein LAMTOR2	LAMTOR2	Q9Y2Q5;Q9Y2Q5-2;Q9Y2Q5-3	Q9Y2Q5;Q9Y2Q5-2;Q9Y2Q5-3	-0.511937	10	7	2	90.4	0.029588	13	8	1	90.4
Ragulator complex protein LAMTOR3	LAMTOR3	Q9UHA4;Q9UHA4-2	Q9UHA4;Q9UHA4-2	-0.678741	21	8	3	69.4	0.0516832	20	8	3	69.4
Ragulator complex protein LAMTOR4;Ragulator complex protein LAMTOR4, N-terminally processed	LAMTOR4	Q0VGL1	Q0VGL1	-0.510519	6	3	1	35.4	0.104201	5	3	0	71.7
Ragulator complex protein LAMTOR5	LAMTOR5	O43504	O43504	-0.527471	15	5	2	85.7	0.0123736	18	5	2	85.7
LanC-like protein 1	LANCL1	O43813	O43813	-0.183687	3	2	2	7.5	0.0754744	3	3	0	11.8
LanC-like protein 2	LANCL2	Q9NS86	Q9NS86	-0.262521	4	4	0	16	0.0142082	5	5	1	19.3
Cytosol aminopeptidase	LAP3	P28838-2;P28838	P28838-2;P28838	-0.824571	60	38	16	72.3	-0.424815	46	30	9	70.1
La-related protein 1	LARP1	Q6PKG0;Q6PKG0-3;Q659C4-7;Q659C4-6;Q659C4-5	Q6PKG0;Q6PKG0-3	-1.02765	57	40	18	57.2	-0.596554	42	35	15	51.8
La-related protein 4	LARP4	Q71RC2;Q71RC2-4;Q71RC2-3;Q71RC2-5;Q71RC2-6;Q71RC2-2;Q71RC2-7	Q71RC2;Q71RC2-4;Q71RC2-3;Q71RC2-5;Q71RC2-6;Q71RC2-2;Q71RC2-7	-0.97112	18	16	4	34.3	-0.604261	14	15	5	29.6
La-related protein 4B	LARP4B	Q92615	Q92615	-0.81947	11	10	1	27.8	-0.434668	10	10	2	25.3
La-related protein 7	LARP7	Q4G0J3-3;Q4G0J3;Q4G0J3-2	Q4G0J3-3;Q4G0J3	-0.64273	11	11	2	27.7	-0.236462	11	10	1	25
Leucine--tRNA ligase, cytoplasmic	LARS	Q9P2J5;Q9P2J5-2;Q9P2J5-3	Q9P2J5;Q9P2J5-2	-1.54983	32	29	18	37.2	-1.19837	45	32	17	40.8
Probable leucine--tRNA ligase, mitochondrial	LARS2	Q15031	Q15031	-0.529094	61	53	8	66.6	-0.126841	51	48	4	62.5
Ribosomal biogenesis protein LAS1L	LAS1L	Q9Y4W2;Q9Y4W2-2;Q9Y4W2-3;Q9Y4W2-4	Q9Y4W2;Q9Y4W2-2;Q9Y4W2-3	0.0287106	20	19	6	40.2	0.201029	23	20	6	47.5
Lamin-B receptor	LBR	Q14739	Q14739	-0.75217	41	28	8	48.1	-0.44074	42	27	10	47.8
Lysocardiolipin acyltransferase 1	LCLAT1	Q6UWP7;Q6UWP7-3;Q6UWP7-2	Q6UWP7;Q6UWP7-3;Q6UWP7-2	-1.11838	26	21	5	49.3	-0.713608	26	16	10	42.3
L-lactate dehydrogenase A chain	LDHA	P00338;P00338-3;P00338-4;P00338-5;P00338-2	P00338;P00338-3;P00338-4;P00338-5;P00338-2	-1.2063	42	26	14	78.3	-0.776441	51	26	11	80.1
L-lactate dehydrogenase A-like 6A	LDHAL6A	Q6ZMR3	Q6ZMR3	-1.22952	2	1	2	6.6	-0.739675	3	1	3	6.6
L-lactate dehydrogenase B chain	LDHB	P07195;P07864	P07195	-1.01377	48	24	16	79.3	-0.674732	40	24	4	74.6
Low-density lipoprotein receptor	LDLR	P01130-3;P01130;P01130-2;P01130-6;P01130-4;P01130-5	P01130-3;P01130;P01130-2;P01130-6;P01130-4;P01130-5	-1.82859	11	12	6	25.4	-1.3104	10	11	5	23.7
LEM domain-containing protein 2	LEMD2	Q8NC56;Q8NC56-2	Q8NC56	-0.797162	11	10	3	25.8	-0.416948	12	13	1	29
Inner nuclear membrane protein Man1	LEMD3	Q9Y2U8	Q9Y2U8	-0.672864	17	17	5	32.5	-0.265317	16	17	3	28.9
RNA polymerase-associated protein LEO1	LEO1	Q8WVC0;Q8WVC0-2	Q8WVC0;Q8WVC0-2	-0.803771	20	17	4	34.7	-0.440208	18	14	7	29.4
Prolyl 3-hydroxylase 1	LEPRE1	Q32P28;Q32P28-4;Q32P28-3;Q32P28-2	Q32P28;Q32P28-4;Q32P28-3	0.0250289	20	18	2	37.5	0.204915	18	18	5	40.5
Prolyl 3-hydroxylase 3	LEPREL2	Q8IVL6	Q8IVL6	-0.666485	18	4	3	30.3	0.19555	13	4	0	24.7
Synaptonemal complex protein SC65	LEPREL4	Q92791	Q92791	-0.348647	17	12	6	35.9	-0.0973412	14	10	6	33.4
LETM1 and EF-hand domain-containing protein 1, mitochondrial	LETM1	O95202;O95202-2;O95202-3	O95202	-0.808791	93	40	34	55.3	-0.283092	92	44	25	55.9
LETM1 domain-containing protein 1	LETMD1	Q6P1Q0;Q6P1Q0-7;Q6P1Q0-4;Q6P1Q0-2;Q6P1Q0-5;Q6P1Q0-6;Q6P1Q0-3	Q6P1Q0;Q6P1Q0-7;Q6P1Q0-4;Q6P1Q0-2	-0.102574	6	6	0	23.3	0.216233	10	9	4	34.7
Galectin-1	LGALS1	P09382	P09382	-0.28914	35	17	2	85.9	0.327783	33	15	0	91.9
Galectin-3	LGALS3	P17931	P17931	0.373286	7	6	2	28.4	0.437721	8	7	1	27.6
Galectin-3-binding protein	LGALS3BP	Q08380	Q08380	-0.717833	21	13	6	29.2	-0.199374	21	13	5	26.8
Leucine-rich repeat-containing G-protein coupled receptor 4	LGR4	Q9BXB1;Q9BXB1-2	Q9BXB1;Q9BXB1-2	-0.708302	6	5	3	10.9	-0.13829	9	8	5	16.7
Lipoyl synthase, mitochondrial	LIAS	O43766;O43766-2;O43766-3	O43766;O43766-2;O43766-3	-1.51911	6	6	4	29	-1.32889	6	6	4	31.2
DNA ligase 3	LIG3	P49916-3;P49916;P49916-4;P49916-2	P49916-3;P49916;P49916-4;P49916-2	-0.694064	5	7	3	8	-0.398679	7	7	1	7.7
LIM domain and actin-binding protein 1	LIMA1	Q9UHB6-3;Q9UHB6-2;Q9UHB6-5;Q9UHB6;Q9UHB6-4	Q9UHB6-3;Q9UHB6-2;Q9UHB6-5;Q9UHB6;Q9UHB6-4	-0.520025	2	2	1	5.7	0.029058	3	4	0	10.9
LIM and calponin homology domains-containing protein 1	LIMCH1	Q9UPQ0-10;Q9UPQ0-2;Q9UPQ0-4;Q9UPQ0;Q9UPQ0-9;Q9UPQ0-8;Q9UPQ0-6;Q9UPQ0-5;Q9UPQ0-3	Q9UPQ0-10;Q9UPQ0-2;Q9UPQ0-4;Q9UPQ0;Q9UPQ0-9;Q9UPQ0-8;Q9UPQ0-6;Q9UPQ0-5;Q9UPQ0-3	0.55277	2	3	1	4.8	0.554718	2	2	1	2.7
Protein lin-7 homolog A	LIN7A	O14910;Q9HAP6;Q9HAP6-2	O14910	-0.338725	31	11	7	65.2	-0.0159258	33	11	5	62.7
Protein lin-7 homolog C	LIN7C	Q9NUP9	Q9NUP9	-0.310987	14	9	1	68	0.0790817	13	8	0	58.4
Leucine-rich repeat and immunoglobulin-like domain-containing nogo receptor-interacting protein 1	LINGO1	Q96FE5;Q96FE5-2;Q7L985	Q96FE5;Q96FE5-2	0.1145	3	3	2	6.5	0.713001	3	2	2	4.5
Lysosomal acid lipase/cholesteryl ester hydrolase	LIPA	P38571-2;P38571	P38571-2;P38571	-0.566656	3	2	0	10.5	-0.252658	2	1	0	7.3
Lethal(2) giant larvae protein homolog 2	LLGL2	Q6P1M3;Q6P1M3-2;Q6P1M3-3	Q6P1M3;Q6P1M3-2;Q6P1M3-3	-0.532616	2	2	1	3.4	0.372711	4	4	3	6
Protein LLP homolog	LLPH	Q9BRT6	Q9BRT6	-0.988476	3	2	0	20.2	-0.504366	5	3	1	32.6
Protein ERGIC-53	LMAN1	P49257	P49257	-0.516656	72	37	24	72.9	-0.0519985	64	34	17	70.6
Vesicular integral-membrane protein VIP36	LMAN2	Q12907	Q12907	-0.0355052	62	37	11	61	0.454111	64	33	16	59.8
VIP36-like protein	LMAN2L	Q9H0V9;Q9H0V9-2;Q9H0V9-3	Q9H0V9;Q9H0V9-2	-0.0974556	19	13	8	48.3	0.286339	11	11	2	38.2
Lipase maturation factor 2	LMF2	Q9BU23;Q9BU23-2;Q9BU23-3	Q9BU23;Q9BU23-2;Q9BU23-3	-0.433701	19	18	2	36.8	0.281877	16	13	6	29.1
Prelamin-A/C;Lamin-A/C	LMNA	P02545;P02545-6;P02545-3;P02545-5;P02545-4	P02545;P02545-6;P02545-3;P02545-5;P02545-4	-0.59005	30	3	10	46.8	-0.2949	27	2	7	41.1
Lamin-B1	LMNB1	P20700	P20700	-0.442536	49	35	10	57.8	-0.1145	44	33	12	55.3
Lamin-B2	LMNB2	Q03252	Q03252	-0.608078	19	17	10	34.5	-0.239642	14	14	4	27.7
Serine/threonine-protein kinase LMTK2	LMTK2	Q8IWU2	Q8IWU2	-0.442889	7	7	3	8.5	-0.201257	7	7	0	8.7
Protein lunapark	LNP	Q9C0E8-2;Q9C0E8;Q9C0E8-4;Q9C0E8-3	Q9C0E8-2;Q9C0E8;Q9C0E8-4;Q9C0E8-3	-0.646428	11	10	2	30.7	-0.298658	9	9	3	27.4
Leucyl-cystinyl aminopeptidase;Leucyl-cystinyl aminopeptidase, pregnancy serum form	LNPEP	Q9UIQ6;Q9UIQ6-3;Q9UIQ6-2	Q9UIQ6;Q9UIQ6-3;Q9UIQ6-2	-0.10967	31	30	8	35.8	0.3191	24	24	3	32.6
Loss of heterozygosity 12 chromosomal region 1 protein	LOH12CR1	Q969J3;Q969J3-2	Q969J3;Q969J3-2	-0.373028	9	10	2	53.6	0.0586683	6	7	1	54.1
Lon protease homolog, mitochondrial	LONP1	P36776;P36776-2;P36776-3	P36776;P36776-2;P36776-3	-0.351737	146	72	26	67.6	0.165515	131	69	19	67.4
Lon protease homolog 2, peroxisomal	LONP2	Q86WA8;Q86WA8-2	Q86WA8;Q86WA8-2	-0.771939	19	18	9	30.6	-0.187641	22	22	5	37.3
Lysophosphatidylcholine acyltransferase 1	LPCAT1	Q8NF37	Q8NF37	-0.663808	50	27	17	61.2	-0.273575	49	27	19	58.1
Lysophosphatidylcholine acyltransferase 2	LPCAT2	Q7L5N7;Q7L5N7-2	Q7L5N7;Q7L5N7-2	-0.410275	3	4	3	17.1	0.0723158	2	2	0	7.9
Lysophospholipid acyltransferase 5	LPCAT3	Q6P1A2;Q6P1A2-2	Q6P1A2;Q6P1A2-2	-0.707619	4	4	0	16	-0.64441	3	3	1	10.3
Lysophospholipid acyltransferase LPCAT4	LPCAT4	Q643R3	Q643R3	-1.04886	5	6	2	16.4	-0.506094	4	4	1	12.6
Acyl-CoA:lysophosphatidylglycerol acyltransferase 1	LPGAT1	Q92604	Q92604	-0.657946	9	8	1	22.2	-0.226262	12	12	5	30
Latrophilin-2	LPHN2	O95490-2;O95490-5;O95490;O95490-7;O95490-6;O95490-3;O95490-4	O95490-2;O95490-5;O95490;O95490-7;O95490-6;O95490-3;O95490-4	-0.0883928	6	5	2	6.8	0.356051	6	5	2	7
Lipopolysaccharide-responsive and beige-like anchor protein	LRBA	P50851	P50851	-0.329432	22	1	6	9.1	0.268017	22	1	5	10.1
Leucine-rich repeat and calponin homology domain-containing protein 2	LRCH2	Q5VUJ6-2;Q5VUJ6	Q5VUJ6-2;Q5VUJ6	-0.270469	2	3	1	4.4	0.776231	2	2	2	4.4
Prolow-density lipoprotein receptor-related protein 1;Low-density lipoprotein receptor-related protein 1 85 kDa subunit;Low-density lipoprotein receptor-related protein 1 515 kDa subunit;Low-density lipoprotein receptor-related protein 1 intracellular domain	LRP1	Q07954;Q07954-2	Q07954	0.461005	148	131	26	39.1	0.979971	126	117	36	34.2
Low-density lipoprotein receptor-related protein 4	LRP4	O75096	O75096	-0.633367	20	19	7	17.8	-0.0471196	10	11	1	9.7
Low-density lipoprotein receptor-related protein 6	LRP6	O75581	O75581	0.410233	5	6	3	5.9	-1.18155	3	4	1	3.2
Alpha-2-macroglobulin receptor-associated protein	LRPAP1	P30533	P30533	-0.0911717	35	18	6	45.1	0.185441	26	16	8	39.2
Leucine-rich PPR motif-containing protein, mitochondrial	LRPPRC	P42704	P42704	-0.850272	529	165	106	83.5	-0.510152	415	167	70	84.1
Leucine-rich repeat-containing protein 1	LRRC1	Q9BTT6;Q9BTT6-2	Q9BTT6;Q9BTT6-2	-0.839983	34	27	9	72.1	-0.438399	33	24	7	70
Leucine-rich repeat-containing protein 47	LRRC47	Q8N1G4	Q8N1G4	-0.233176	7	7	2	16.3	0.288963	7	7	3	15.8
Leucine-rich repeat-containing protein 57	LRRC57	Q8N9N7	Q8N9N7	-0.408474	3	3	1	13.4	-0.093425	3	3	1	14.2
Leucine-rich repeat-containing protein 59	LRRC59	Q96AG4	Q96AG4	-0.757916	72	23	17	57	-0.431249	57	20	10	54.1
Volume-regulated anion channel subunit LRRC8A	LRRC8A	Q8IWT6	Q8IWT6	-0.541345	20	18	2	32	-0.162468	21	18	7	32
Volume-regulated anion channel subunit LRRC8B	LRRC8B	Q6P9F7	Q6P9F7	-0.495085	4	3	2	9.1	-0.0650208	4	5	1	9.8
Volume-regulated anion channel subunit LRRC8C	LRRC8C	Q8TDW0	Q8TDW0	-0.813246	14	13	6	21.7	-0.31603	13	13	6	23.7
Volume-regulated anion channel subunit LRRC8D	LRRC8D	Q7L1W4	Q7L1W4	0.143916	27	27	9	45	0.426781	22	22	7	37.5
Volume-regulated anion channel subunit LRRC8E	LRRC8E	Q6NSJ5	Q6NSJ5	-0.418446	7	7	1	14.3	0.159347	8	8	0	17
Leucine-rich repeat flightless-interacting protein 1	LRRFIP1	Q32MZ4-3;Q32MZ4-2;Q32MZ4	Q32MZ4-3;Q32MZ4-2;Q32MZ4	-1.10961	2	2	0	4.7	-0.281194	2	2	0	4.7
Leucine-rich repeat and WD repeat-containing protein 1	LRWD1	Q9UFC0	Q9UFC0	-0.905818	2	2	2	4	-0.41045	3	3	0	7.1
Large subunit GTPase 1 homolog	LSG1	Q9H089	Q9H089	-0.784607	51	32	10	64.7	-0.403922	42	32	6	62.8
U6 snRNA-associated Sm-like protein LSm1	LSM1	O15116	O15116	-0.840035	3	3	3	30.1	-0.79427	4	3	2	30.1
Protein LSM12 homolog	LSM12	Q3MHD2;Q3MHD2-2	Q3MHD2;Q3MHD2-2	-0.739203	2	2	1	13.8	-1.22719	2	2	1	13.8
Protein LSM14 homolog A	LSM14A	Q8ND56-3;Q8ND56-2;Q8ND56	Q8ND56-3;Q8ND56-2;Q8ND56	-0.384264	4	3	2	9	-0.433707	3	3	1	9.5
Protein LSM14 homolog B	LSM14B	Q9BX40;Q9BX40-2;Q9BX40-3	Q9BX40;Q9BX40-2	-1.06205	2	2	0	7	0.17067	4	4	1	20.5
U6 snRNA-associated Sm-like protein LSm2	LSM2	Q9Y333	Q9Y333	-0.534955	14	5	1	76.8	-0.202386	22	9	3	89.5
U6 snRNA-associated Sm-like protein LSm3	LSM3	P62310	P62310	-0.54905	7	5	0	42.2	-0.0641931	13	7	0	75.5
U6 snRNA-associated Sm-like protein LSm4	LSM4	Q9Y4Z0	Q9Y4Z0	-0.547004	8	5	2	41	-0.138552	16	7	4	48.2
U6 snRNA-associated Sm-like protein LSm5	LSM5	Q9Y4Y9;Q9Y4Y9-2	Q9Y4Y9;Q9Y4Y9-2	-0.600599	3	2	0	49.5	-0.00662128	4	4	0	86.8
U6 snRNA-associated Sm-like protein LSm6	LSM6	P62312	P62312	-0.354095	4	4	1	56.2	-0.0565835	11	8	1	81.2
U6 snRNA-associated Sm-like protein LSm7	LSM7	Q9UK45	Q9UK45	-0.529218	9	3	6	40.8	-0.0961269	9	5	3	48.5
U6 snRNA-associated Sm-like protein LSm8	LSM8	O95777	O95777	-0.276485	5	2	0	27.1	0.0777413	8	3	0	46.9
Lipolysis-stimulated lipoprotein receptor	LSR	Q86X29-6;Q86X29-5;Q86X29-3;Q86X29-4;Q86X29;Q86X29-2	Q86X29-6;Q86X29-5;Q86X29-3;Q86X29-4;Q86X29;Q86X29-2	-0.179678	9	8	2	23.7	0.138934	12	10	3	36.7
Lanosterol synthase	LSS	P48449;P48449-3;P48449-2	P48449;P48449-3;P48449-2	-0.596885	51	44	5	64.5	-0.198243	49	43	7	58.9
Putative RNA-binding protein Luc7-like 1	LUC7L	Q9NQ29-2;Q9NQ29;Q9NQ29-3	Q9NQ29-2;Q9NQ29;Q9NQ29-3	-0.457811	4	4	1	20	0.0630474	5	4	1	20
Luc7-like protein 3	LUC7L3	O95232;O95232-2	O95232	-0.507009	25	15	8	42.8	-0.1125	23	14	6	40.3
Cell growth-regulating nucleolar protein	LYAR	Q9NX58	Q9NX58	-1.05469	17	12	2	40.1	-0.556699	21	14	4	41.2
Tyrosine-protein kinase Lyn	LYN	P07948;P08631-3;P08631-2;P08631-4;P08631	P07948	-0.471249	25	2	11	55.9	-0.0496307	23	0	5	48.4
Acyl-protein thioesterase 1	LYPLA1	O75608;O75608-2	O75608;O75608-2	-1.11166	44	17	10	83.9	-0.595504	48	18	8	87
Acyl-protein thioesterase 2	LYPLA2	O95372	O95372	-0.323209	5	4	2	41.6	0.051429	4	4	1	39
Lysophospholipase-like protein 1	LYPLAL1	Q5VWZ2;Q5VWZ2-2	Q5VWZ2;Q5VWZ2-2	-0.869649	17	14	3	78.1	-0.44615	16	12	4	64.1
LYR motif-containing protein 2	LYRM2	Q9NU23	Q9NU23	-0.207578	8	5	0	43.2	0.142258	13	4	3	33
LYR motif-containing protein 4	LYRM4	Q9HD34	Q9HD34	-0.744463	28	9	1	58.2	-0.339594	26	10	3	59.3
LYR motif-containing protein 5	LYRM5	Q6IPR1	Q6IPR1	-0.516491	5	3	1	27.8	-0.0644689	5	3	0	32.2
Complex III assembly factor LYRM7	LYRM7	Q5U5X0	Q5U5X0	-0.431715	18	10	0	68.3	0.0100037	18	8	1	51.9
Cation-dependent mannose-6-phosphate receptor	M6PR	P20645	P20645	-0.808033	17	7	5	29.2	-0.484499	18	8	8	32.9
Microtubule-actin cross-linking factor 1, isoforms 1/2/3/5	MACF1	Q9UPN3-5	Q9UPN3-5	0.14104	26	0	5	8.2	0.675719	28	0	16	8.9
O-acetyl-ADP-ribose deacetylase MACROD1	MACROD1	Q9BQ69	Q9BQ69	-0.713852	20	13	2	44.3	-0.0647449	21	16	0	47.7
Mitotic spindle assembly checkpoint protein MAD2A	MAD2L1	Q13257;Q13257-2	Q13257	-0.641424	3	3	2	25.9	-0.0518593	2	2	2	14.6
Mitotic spindle assembly checkpoint protein MAD2B	MAD2L2	Q9UI95	Q9UI95	-0.60038	4	4	2	32.7	0.0797982	6	4	0	35.1
Protein mago nashi homolog 2	MAGOHB	Q96A72	Q96A72	-0.315935	16	0	1	67.6	-0.0791562	25	1	8	91.2
Magnesium transporter protein 1	MAGT1	Q9H0U3;Q9H0U3-2	Q9H0U3	-0.270713	24	16	4	43.3	0.086921	29	14	9	37
Mitochondrial assembly of ribosomal large subunit protein 1	MALSU1	Q96EH3	Q96EH3	-0.973073	10	8	2	40.6	-0.70779	9	8	2	40.6
Mannosyl-oligosaccharide 1,2-alpha-mannosidase IA	MAN1A1	P33908;P33908-2	P33908;P33908-2	-0.497079	10	8	4	20.7	-0.185993	9	8	2	20.2
Endoplasmic reticulum mannosyl-oligosaccharide 1,2-alpha-mannosidase	MAN1B1	Q9UKM7	Q9UKM7	-0.371534	6	6	2	13.7	0.0956816	8	6	4	14
Alpha-mannosidase 2	MAN2A1	Q16706;P49641-2;P49641-1;P49641	Q16706	-0.885446	20	20	11	25.5	-0.56306	19	19	7	24.3
Lysosomal alpha-mannosidase;Lysosomal alpha-mannosidase A peptide;Lysosomal alpha-mannosidase B peptide;Lysosomal alpha-mannosidase C peptide;Lysosomal alpha-mannosidase D peptide;Lysosomal alpha-mannosidase E peptide	MAN2B1	O00754-2;O00754	O00754-2;O00754	-1.46522	17	14	8	23.2	-0.527471	24	19	5	28.2
Beta-mannosidase	MANBA	O00462	O00462	-0.82928	2	2	1	2.5	-0.15004	2	2	1	2.5
Mesencephalic astrocyte-derived neurotrophic factor	MANF	P55145	P55145	-0.407746	42	21	1	59.9	0.0125045	44	20	1	61
Amine oxidase [flavin-containing] A	MAOA	P21397;P21397-2	P21397;P21397-2	-0.388374	15	13	5	36.2	0.429731	16	12	3	33.2
Microtubule-associated protein 1B;MAP1B heavy chain;MAP1 light chain LC1	MAP1B	P46821;P78559;P78559-2	P46821	-0.207661	23	22	7	15.8	0.536524	14	16	5	10.9
Microtubule-associated proteins 1A/1B light chain 3B;Microtubule-associated proteins 1A/1B light chain 3 beta 2	MAP1LC3B;MAP1LC3B2	Q9GZQ8;A6NCE7;Q9H492;Q9H492-2	Q9GZQ8;A6NCE7	0.568032	10	5	6	43.2	0.645232	10	5	5	52
Microtubule-associated protein 4	MAP4	P27816-6;P27816;P27816-2;P27816-5;P27816-7	P27816-6;P27816;P27816-2;P27816-5	-0.274808	9	6	3	14	0.141048	11	6	2	14.4
Mitogen-activated protein kinase kinase kinase kinase 4	MAP4K4	O95819-3	O95819-3	0.182565	25	0	6	27.8	0.657127	20	0	5	21.1
Mitogen-activated protein kinase 1	MAPK1	P28482;P28482-2;P27361-2;P27361-3;P27361;P31152;Q16659	P28482;P28482-2	-0.264738	5	6	1	33.3	0.213671	8	8	3	39.2
Microtubule-associated protein RP/EB family member 1	MAPRE1	Q15691;Q9UPY8-2;Q9UPY8	Q15691	-0.0808812	14	10	2	63.1	0.140444	10	9	1	48.1
E3 ubiquitin-protein ligase MARCH5	MARCHF5	Q9NX47	Q9NX47	-0.0494868	29	19	6	66.2	0.395682	27	19	1	63.7
Myristoylated alanine-rich C-kinase substrate	MARCKS	P29966	P29966	-1.04713	42	10	6	47	-0.206018	41	9	0	44
MARCKS-related protein	MARCKSL1	P49006	P49006	-0.365481	12	7	0	73.3	0.112178	9	5	0	47.2
Serine/threonine-protein kinase MARK2	MARK2	Q7KZI7-10;Q7KZI7-13;Q7KZI7-7;Q7KZI7-2;Q7KZI7-15;Q7KZI7-5;Q7KZI7-16;Q7KZI7-4;Q7KZI7-9;Q7KZI7-12;Q7KZI7-14;Q7KZI7-3;Q7KZI7-6;Q7KZI7-11;Q7KZI7-8;Q7KZI7	Q7KZI7-10;Q7KZI7-13;Q7KZI7-7;Q7KZI7-2;Q7KZI7-15;Q7KZI7-5;Q7KZI7-16;Q7KZI7-4;Q7KZI7-9;Q7KZI7-12;Q7KZI7-14;Q7KZI7-3;Q7KZI7-6;Q7KZI7-11;Q7KZI7-8;Q7KZI7	-0.780364	2	2	0	5.2	-0.090718	3	2	0	5
Methionine--tRNA ligase, cytoplasmic	MARS	P56192;P56192-2	P56192;P56192-2	-2.07485	35	39	17	58.6	-1.61885	30	35	12	55
Methionine--tRNA ligase, mitochondrial	MARS2	Q96GW9	Q96GW9	-0.708184	32	21	9	53.8	-0.247442	29	23	3	57.5
MARVEL domain-containing protein 1	MARVELD1	Q9BSK0	Q9BSK0	0.440102	6	8	1	45.1	0.919424	8	4	2	32.4
Matrin-3	MATR3	P43243;P43243-2	P43243	-0.34896	72	42	21	55.1	-0.0833836	70	38	18	56.8
Mitochondrial antiviral-signaling protein	MAVS	Q7Z434;Q7Z434-2;Q7Z434-5;Q7Z434-6;Q7Z434-3	Q7Z434	-0.0307372	33	6	4	57	0.764346	27	7	5	54.8
Protein max	MAX	P61244-2;P61244;P61244-3;P61244-4;P61244-6;P61244-5	P61244-2;P61244;P61244-3;P61244-4	-0.919561	9	5	1	47.7	-0.555718	8	5	2	43.7
Myc-associated zinc finger protein	MAZ	P56270-2;P56270-3;P56270;P56270-4	P56270-2;P56270-3;P56270	-0.969593	3	2	0	9.7	-0.621337	6	5	1	16.6
Methyl-CpG-binding domain protein 3	MBD3	O95983-2;O95983;Q9UBB5	O95983-2;O95983	-1.08073	17	11	5	55.2	-0.616169	13	8	3	48.3
Metallo-beta-lactamase domain-containing protein 2	MBLAC2	Q68D91;Q68D91-2	Q68D91;Q68D91-2	-0.225582	14	12	2	48.7	0.381573	19	12	3	53.4
Lysophospholipid acyltransferase 2	MBOAT2	Q6ZWT7	Q6ZWT7	-0.712173	4	3	1	10.6	-0.0790197	3	2	0	9.4
Lysophospholipid acyltransferase 7	MBOAT7	Q96N66;Q96N66-3;Q96N66-2	Q96N66;Q96N66-3;Q96N66-2	-0.575465	17	11	4	38.8	-0.106884	14	9	3	26.5
Cell surface glycoprotein MUC18	MCAM	P43121;P43121-2	P43121;P43121-2	-0.634531	17	14	6	28.2	-0.063779	19	14	4	29.4
Malonyl-CoA-acyl carrier protein transacylase, mitochondrial	MCAT	Q8IVS2;Q8IVS2-2	Q8IVS2	-0.776281	20	18	4	55.1	-0.364685	23	17	6	55.6
Methylcrotonoyl-CoA carboxylase subunit alpha, mitochondrial	MCCC1	Q96RQ3	Q96RQ3	-0.00868222	18	14	4	33.7	0.434637	18	19	2	43.3
Methylcrotonoyl-CoA carboxylase beta chain, mitochondrial	MCCC2	Q9HCC0;Q9HCC0-2	Q9HCC0;Q9HCC0-2	0.344488	43	25	11	60.9	0.91629	35	22	12	55.8
Methylmalonyl-CoA epimerase, mitochondrial	MCEE	Q96PE7	Q96PE7	-0.60531	11	8	1	44.3	-0.118891	11	9	3	54.5
Multiple coagulation factor deficiency protein 2	MCFD2	Q8NI22;Q8NI22-2;Q8NI22-3	Q8NI22;Q8NI22-2;Q8NI22-3	0.323889	17	5	0	68.5	0.839415	27	5	3	68.5
Induced myeloid leukemia cell differentiation protein Mcl-1	MCL1	Q07820;Q07820-2	Q07820;Q07820-2	-0.854805	4	4	0	14.3	-0.929337	5	6	1	28
DNA replication licensing factor MCM2	MCM2	P49736	P49736	0.718263	43	26	18	34.7	0.356236	31	30	8	38.3
DNA replication licensing factor MCM3	MCM3	P25205;P25205-2	P25205;P25205-2	0.380951	26	25	10	43.4	0.254031	29	26	8	46.2
DNA replication licensing factor MCM4	MCM4	P33991	P33991	0.42707	30	26	7	46.1	0.191673	26	21	4	39.7
DNA replication licensing factor MCM5	MCM5	P33992	P33992	0.236829	19	19	6	34.7	0.18092	20	18	8	33.9
DNA replication licensing factor MCM6	MCM6	Q14566	Q14566	0.501312	22	22	7	34.8	0.345821	26	23	6	38
DNA replication licensing factor MCM7	MCM7	P33993;P33993-3;P33993-2	P33993;P33993-3	0.515309	22	20	1	42.4	0.229027	32	24	8	48
Mucolipin-1	MCOLN1	Q9GZU1	Q9GZU1	-0.557603	3	3	0	11.4	0.103255	3	4	0	11.6
Malignant T-cell-amplified sequence 1	MCTS1	Q9ULC4;Q9ULC4-2;Q9ULC4-3	Q9ULC4;Q9ULC4-2;Q9ULC4-3	-0.0830954	6	4	0	40.9	0.277586	13	8	4	63.5
Calcium uniporter protein, mitochondrial	MCU	Q8NE86-3;Q8NE86;Q8NE86-2	Q8NE86-3;Q8NE86;Q8NE86-2	-0.264686	24	15	5	51.7	0.164998	25	17	4	57.9
Mitochondrial calcium uniporter regulator 1	MCUR1	Q96AQ8	Q96AQ8	0.324004	9	8	1	22.3	0.818223	11	9	2	22
Mediator of DNA damage checkpoint protein 1	MDC1	Q14676-3;Q14676-2;Q14676;Q14676-4	Q14676-3;Q14676-2;Q14676;Q14676-4	-0.371684	4	3	3	3.8	-0.0545012	2	2	0	2.3
Malate dehydrogenase, cytoplasmic	MDH1	P40925;P40925-3;P40925-2	P40925;P40925-3;P40925-2	-0.622976	10	10	5	34.7	-0.0970714	10	9	3	35.9
Malate dehydrogenase, mitochondrial	MDH2	P40926;P40926-2	P40926;P40926-2	-0.612902	124	39	34	73.1	-0.15562	128	38	31	75.4
Midkine	MDK	P21741;P21741-2	P21741	-0.771421	5	4	4	30.1	-0.34551	5	5	1	30.1
Midasin	MDN1	Q9NU22	Q9NU22	-0.535123	351	275	62	62	-0.270589	320	263	51	59.2
NAD-dependent malic enzyme, mitochondrial	ME2	P23368;P23368-2	P23368;P23368-2	-0.274913	82	52	19	84.8	0.160202	74	51	9	84.4
Trans-2-enoyl-CoA reductase, mitochondrial	MECR	Q9BV79;Q9BV79-2	Q9BV79;Q9BV79-2	-0.199388	12	10	1	38.9	0.330774	12	9	2	37.5
Mediator of RNA polymerase II transcription subunit 1	MED1	Q15648;Q15648-3	Q15648;Q15648-3	-0.713048	33	28	9	28.4	-0.174151	25	21	3	22.5
Mediator of RNA polymerase II transcription subunit 10	MED10	Q9BTT4	Q9BTT4	-0.667309	11	7	4	60	-0.180912	8	7	1	60.7
Mediator of RNA polymerase II transcription subunit 11	MED11	Q9P086	Q9P086	-0.438737	5	4	4	55.6	-0.148218	7	6	0	47
Mediator of RNA polymerase II transcription subunit 12	MED12	Q93074-3;Q93074;Q93074-2	Q93074-3;Q93074;Q93074-2	-0.623287	22	19	7	16.3	-0.0204844	18	16	5	14
Mediator of RNA polymerase II transcription subunit 13	MED13	Q9UHV7	Q9UHV7	-0.550782	24	25	10	20.6	-0.0647449	17	17	2	14
Mediator of RNA polymerase II transcription subunit 13-like	MED13L	Q71F56	Q71F56	-0.910583	9	8	6	6	-0.132116	4	4	2	3.8
Mediator of RNA polymerase II transcription subunit 14	MED14	O60244	O60244	-0.633994	37	34	16	37.1	-0.311619	26	26	8	25.6
Mediator of RNA polymerase II transcription subunit 15	MED15	Q96RN5-3;Q96RN5-2;Q96RN5	Q96RN5-3;Q96RN5-2;Q96RN5	-0.761604	7	6	3	13.3	-0.135929	6	4	1	12
Mediator of RNA polymerase II transcription subunit 16	MED16	Q9Y2X0-2;Q9Y2X0-3;Q9Y2X0;Q9Y2X0-5;Q9Y2X0-4	Q9Y2X0-2;Q9Y2X0-3;Q9Y2X0;Q9Y2X0-5;Q9Y2X0-4	-0.373925	5	5	1	7.5	-0.192573	7	7	0	11.1
Mediator of RNA polymerase II transcription subunit 17	MED17	Q9NVC6;Q9NVC6-2	Q9NVC6	-0.725876	14	14	4	32.1	-0.23131	7	7	0	17.5
Mediator of RNA polymerase II transcription subunit 18	MED18	Q9BUE0	Q9BUE0	-0.75166	3	3	0	21.6	-0.0900404	5	5	1	45.7
Mediator of RNA polymerase II transcription subunit 19	MED19	A0JLT2-2;A0JLT2	A0JLT2-2;A0JLT2	-0.696798	4	3	2	31.4	-0.221692	3	4	0	40.7
Mediator of RNA polymerase II transcription subunit 20	MED20	Q9H944;Q9H944-2	Q9H944;Q9H944-2	-0.587619	6	8	2	49.5	-0.325617	7	6	2	42.5
Mediator of RNA polymerase II transcription subunit 21	MED21	Q13503	Q13503	-0.733963	10	4	0	56.2	-0.245739	18	8	6	88.2
Mediator of RNA polymerase II transcription subunit 22	MED22	Q15528-2;Q15528	Q15528-2;Q15528	-0.623221	8	6	2	63.6	-0.236095	9	6	0	61.4
Mediator of RNA polymerase II transcription subunit 23	MED23	Q9ULK4-4;Q9ULK4-5;Q9ULK4-3;Q9ULK4;Q9ULK4-2;Q9ULK4-6	Q9ULK4-4;Q9ULK4-5;Q9ULK4-3;Q9ULK4;Q9ULK4-2	-0.486893	34	32	10	32.7	-0.136323	29	29	7	33.7
Mediator of RNA polymerase II transcription subunit 24	MED24	O75448-2;O75448	O75448-2;O75448	-0.751708	20	20	5	31.8	-0.0831112	25	23	4	35.2
Mediator of RNA polymerase II transcription subunit 25	MED25	Q71SY5-5;Q71SY5;Q71SY5-2;Q71SY5-4;Q71SY5-3;Q71SY5-6;Q86YD1-2;Q86YD1;Q86YD1-3	Q71SY5-5;Q71SY5;Q71SY5-2;Q71SY5-4;Q71SY5-3;Q71SY5-6	-0.430237	6	7	2	16.7	-0.0889556	5	5	2	12.3
Mediator of RNA polymerase II transcription subunit 26	MED26	O95402	O95402	-0.355332	3	3	1	8.3	-0.3667	2	1	1	4.5
Mediator of RNA polymerase II transcription subunit 27	MED27	Q6P2C8;Q6P2C8-2;Q6P2C8-4	Q6P2C8;Q6P2C8-2;Q6P2C8-4	-0.378232	6	6	1	31.5	-0.458802	3	5	0	24.4
Mediator of RNA polymerase II transcription subunit 28	MED28	Q9H204	Q9H204	-0.693481	4	4	1	30.3	-0.131458	5	5	0	56.2
Mediator of RNA polymerase II transcription subunit 29	MED29	Q9NX70;Q9NX70-2	Q9NX70;Q9NX70-2	-0.73262	4	3	1	18	-0.121015	5	3	1	27
Mediator of RNA polymerase II transcription subunit 30	MED30	Q96HR3-2;Q96HR3	Q96HR3-2;Q96HR3	-0.700779	5	4	0	36.4	-0.26123	6	5	2	39.9
Mediator of RNA polymerase II transcription subunit 31	MED31	Q9Y3C7	Q9Y3C7	-0.713143	3	2	1	23.7	-0.227618	10	4	0	36.6
Mediator of RNA polymerase II transcription subunit 4	MED4	Q9NPJ6;Q9NPJ6-2	Q9NPJ6;Q9NPJ6-2	-0.594182	7	6	3	37.8	-0.420725	6	5	2	32.6
Mediator of RNA polymerase II transcription subunit 6	MED6	O75586;O75586-2;O75586-3	O75586;O75586-2	-0.654467	7	6	1	43.1	-0.214	9	8	0	41.5
Mediator of RNA polymerase II transcription subunit 7	MED7	O43513	O43513	-0.583074	3	3	1	20.6	-0.00949054	3	3	0	20.6
Mediator of RNA polymerase II transcription subunit 8	MED8	Q96G25-2;Q96G25;Q96G25-3	Q96G25-2;Q96G25	-0.62959	5	4	1	24.6	-0.228111	6	6	0	33.2
Mediator of RNA polymerase II transcription subunit 9	MED9	Q9NWA0	Q9NWA0	-0.734539	6	5	0	47.3	-0.336969	7	5	0	47.3
Multiple epidermal growth factor-like domains protein 8	MEGF8	Q7Z7M0;Q7Z7M0-2	Q7Z7M0;Q7Z7M0-2	-0.0242818	33	33	5	20	0.312437	30	30	3	19.6
7SK snRNA methylphosphate capping enzyme	MEPCE	Q7L2J0;Q7L2J0-2	Q7L2J0	-0.900045	12	13	5	30.2	-0.397913	12	12	3	33.5
LDLR chaperone MESD	MESDC2	Q14696;Q14696-2	Q14696	-0.373851	53	20	10	59.4	-0.0648829	43	15	9	53.8
Hepatocyte growth factor receptor	MET	P08581;P08581-2;P08581-3;P42685-2;P42685;Q04912-7;Q04912-2;Q04912	P08581;P08581-2	-1.55351	19	20	12	19.6	-1.14169	15	15	8	15.8
Methionine aminopeptidase 2	METAP2	P50579;P50579-3;P50579-2	P50579;P50579-3;P50579-2	-1.54502	2	1	1	5.2	-1.35394	3	3	2	15.5
Probable methyltransferase-like protein 15	METTL15	A6NJ78;A6NJ78-2;A6NJ78-4	A6NJ78	-0.753142	9	7	3	26.5	-0.351176	10	8	4	27.8
Methyltransferase-like protein 17, mitochondrial	METTL17	Q9H7H0-2;Q9H7H0;Q9H7H0-3	Q9H7H0-2;Q9H7H0;Q9H7H0-3	-1.44336	6	7	2	24.8	-1.33365	8	9	6	22.8
Methyltransferase-like protein 7A	METTL7A	Q9H8H3	Q9H8H3	2.16909	13	10	10	43	2.60674	14	10	9	47.1
Methyltransferase-like protein 7B	METTL7B	Q6UX53	Q6UX53	-0.891455	3	2	1	9.8	-0.327572	3	3	1	17.2
Methyltransferase-like protein 9	METTL9	Q9H1A3-2	Q9H1A3-2	0.161049	4	1	4	21.5	-0.260508	4	1	2	21.8
Microfibrillar-associated protein 1	MFAP1	P55081	P55081	-0.309842	3	3	0	7.1	-0.0368901	4	4	0	12.8
Mitochondrial fission factor	MFF	Q9GZY8-2;Q9GZY8;Q9GZY8-4;Q9GZY8-3	Q9GZY8-2;Q9GZY8;Q9GZY8-4;Q9GZY8-3	-0.548797	33	4	6	59.5	0.0912793	38	3	5	55
Lactadherin;Lactadherin short form;Medin	MFGE8	Q08431-3;Q08431-4;Q08431;Q08431-2	Q08431-3;Q08431-4;Q08431;Q08431-2	1.73175	9	8	4	25.4	1.67034	15	8	10	25.7
Mitofusin-1	MFN1	Q8IWA4;Q8IWA4-3;Q8IWA4-2	Q8IWA4;Q8IWA4-3;Q8IWA4-2	-0.449415	15	11	8	23.3	-0.187641	13	13	2	30.6
Mitofusin-2	MFN2	O95140;O95140-2	O95140	-0.507296	27	24	6	38.3	-0.0023065	32	23	5	42.7
Major facilitator superfamily domain-containing protein 10	MFSD10	Q14728	Q14728	-0.281158	8	7	2	18.2	0.165256	7	8	0	20.4
MAX gene-associated protein	MGA	Q8IWI9-3;Q8IWI9	Q8IWI9-3;Q8IWI9	-0.847648	9	9	4	5.1	-0.218347	8	8	2	4.1
Alpha-1,6-mannosyl-glycoprotein 2-beta-N-acetylglucosaminyltransferase	MGAT2	Q10469	Q10469	-0.600708	6	7	2	18.8	-0.313246	7	7	3	21
Alpha-1,3-mannosyl-glycoprotein 4-beta-N-acetylglucosaminyltransferase B	MGAT4B	Q9UQ53-2;Q9UQ53;Q9UQ53-3	Q9UQ53-2;Q9UQ53;Q9UQ53-3	-1.17329	2	2	1	8.4	-0.844466	2	2	1	7.9
Mitochondrial genome maintenance exonuclease 1	MGME1	Q9BQP7	Q9BQP7	-1.33935	25	19	14	52.3	-1.00798	27	18	13	64.8
Methylated-DNA--protein-cysteine methyltransferase	MGMT	P16455	P16455	-2.0418	3	5	2	37.7	-1.63013	3	4	2	31.9
E3 ubiquitin-protein ligase MGRN1	MGRN1	O60291-4;O60291;O60291-3;O60291-2	O60291-4;O60291;O60291-3;O60291-2	-0.263109	6	6	1	18.9	0.0969462	5	6	0	18.7
Microsomal glutathione S-transferase 1	MGST1	P10620;P10620-2	P10620;P10620-2	-0.929418	56	21	17	96.1	-0.466758	66	23	13	97.4
Microsomal glutathione S-transferase 2	MGST2	Q99735;Q99735-2	Q99735;Q99735-2	-0.323029	5	3	1	19.7	0.196773	7	4	3	38.1
Microsomal glutathione S-transferase 3	MGST3	O14880	O14880	-0.202655	34	17	7	99.3	0.342891	46	18	13	99.3
Melanoma inhibitory activity protein 2	MIA2	Q96PC5-10;Q96PC5-7;Q96PC5-8;Q96PC5-12	Q96PC5-10;Q96PC5-7;Q96PC5-8;Q96PC5-12	-0.481102	18	1	7	23.3	-0.1141	15	0	4	20.9
Melanoma inhibitory activity protein 3	MIA3	Q5JRA6;Q5JRA6-2;Q5JRA6-3;Q5JRA6-4	Q5JRA6;Q5JRA6-2	-0.976049	187	111	38	65	-0.556601	167	102	27	63
Calcium uptake protein 1, mitochondrial	MICU1	Q9BPX6;Q9BPX6-3;Q9BPX6-5;Q9BPX6-4;Q9BPX6-2	Q9BPX6;Q9BPX6-3;Q9BPX6-5;Q9BPX6-4;Q9BPX6-2	0.15562	11	8	5	26.7	0.657946	11	8	7	23.5
Calcium uptake protein 2, mitochondrial	MICU2	Q8IYU8	Q8IYU8	0.252416	15	13	3	47.5	0.722325	16	13	5	44.2
Mitochondrial dynamics protein MID51	MIEF1	Q9NQG6;Q9NQG6-2	Q9NQG6	-0.206112	3	4	2	13.8	0.51095	2	2	1	6.9
Macrophage migration inhibitory factor	MIF	P14174	P14174	-0.743811	8	3	2	20.9	-0.246591	9	3	0	28.7
Bifunctional lysine-specific demethylase and histidyl-hydroxylase MINA	MINA	Q8IUF8-4;Q8IUF8;Q8IUF8-2;Q8IUF8-3	Q8IUF8-4;Q8IUF8;Q8IUF8-2	-0.841896	2	2	1	4.7	-0.535854	2	2	1	6.9
MICOS complex subunit MIC10	MINOS1	Q5TGZ0;Q5TGZ0-2	Q5TGZ0	-0.658196	9	6	1	75.6	-0.185232	7	5	0	71.8
Multiple inositol polyphosphate phosphatase 1	MINPP1	Q9UNW1;Q9UNW1-4;Q9UNW1-3;Q9UNW1-2	Q9UNW1;Q9UNW1-4	-0.0986291	19	15	5	51.5	0.314625	14	12	4	48
Mitochondrial intermediate peptidase	MIPEP	Q99797	Q99797	-1.06449	36	31	13	55.8	-0.592158	33	28	10	56.1
Antigen KI-67	MKI67	P46013;P46013-2	P46013;P46013-2	-0.938431	7	7	1	4.1	-0.499374	8	11	1	6.6
Malectin	MLEC	Q14165	Q14165	-0.449887	37	21	9	59.6	0.0154326	40	19	7	57.5
Protein ENL	MLLT1	Q03111	Q03111	-0.766701	3	4	0	7.7	-0.256045	4	3	3	5.7
Protein AF1q	MLLT11	Q13015	Q13015	-0.434832	20	7	1	77.8	-0.137635	19	9	2	91.1
Afadin	MLLT4	P55196-1;P55196-2	P55196-1;P55196-2	-0.247251	4	0	2	49.1	0.634979	4	0	3	48.1
Afadin	MLLT4	P55196-5;P55196;P55196-6	P55196-5;P55196;P55196-6	-0.150353	98	0	23	49.2	0.333571	89	1	14	50.1
Malonyl-CoA decarboxylase, mitochondrial	MLYCD	O95822-2;O95822	O95822-2;O95822	0.427284	7	8	2	25.6	0.556011	8	8	4	29.1
Cob(I)yrinic acid a,c-diamide adenosyltransferase, mitochondrial	MMAB	Q96EY8	Q96EY8	-0.46947	28	15	7	54.8	-0.174662	25	17	4	55.2
Methylmalonic aciduria and homocystinuria type D protein, mitochondrial	MMADHC	Q9H3L0	Q9H3L0	-0.251006	2	2	1	8.8	0.0175486	3	3	1	13.2
Neprilysin	MME	P08473	P08473	2.12198	6	8	5	15.6	1.74198	9	9	6	16.9
Membrane magnesium transporter 1	MMGT1	Q8N4V1;Q8N4V1-2	Q8N4V1;Q8N4V1-2	-0.478808	22	12	0	61.1	-0.128557	24	12	0	61.1
Matrix metalloproteinase-15	MMP15	P51511	P51511	-0.548923	5	4	0	7.9	0.118163	5	6	1	9.3
Protein MMP24OS	MMP24OS	A0A0U1RRL7	A0A0U1RRL7	-0.451721	2	3	0	59.2	0.208828	2	1	0	36.6
MMS19 nucleotide excision repair protein homolog	MMS19	Q96T76-9;Q96T76;Q96T76-8;Q96T76-5;Q96T76-7	Q96T76-9;Q96T76;Q96T76-8;Q96T76-5	-0.928512	9	10	8	19.1	-0.490467	4	6	1	13.2
Multiple myeloma tumor-associated protein 2	MMTAG2	Q9BU76-3;Q9BU76-4;Q9BU76;Q9BU76-2	Q9BU76-3;Q9BU76-4;Q9BU76;Q9BU76-2	-1.27083	2	2	0	18.1	-0.598651	3	3	0	22.6
CDK-activating kinase assembly factor MAT1	MNAT1	P51948;P51948-2	P51948;P51948-2	-0.880843	3	2	0	16.2	-0.418891	2	2	0	15.5
Max-binding protein MNT	MNT	Q99583	Q99583	-0.672635	4	4	0	5.5	-0.182438	4	4	1	4.3
MOB-like protein phocein	MOB4	Q9Y3A3;Q9Y3A3-3;Q9Y3A3-2	Q9Y3A3;Q9Y3A3-3;Q9Y3A3-2	-0.508732	10	9	2	71.1	-0.0935602	13	13	5	75.6
Mannosyl-oligosaccharide glucosidase	MOGS	Q13724;Q13724-2	Q13724;Q13724-2	-0.718498	68	53	16	70.3	-0.24245	74	53	9	76.3
MORC family CW-type zinc finger protein 3	MORC3	Q14149	Q14149	-1.68506	3	3	2	3.9	-0.83867	4	4	2	6.1
Mortality factor 4-like protein 1	MORF4L1	Q9UBU8-2;Q9UBU8;Q9UBU8-3	Q9UBU8-2;Q9UBU8;Q9UBU8-3	-0.7059	16	13	1	53.9	-0.550901	24	16	5	69.7
Motile sperm domain-containing protein 1	MOSPD1	Q9UJG1-2;Q9UJG1;Q9UJG1-3	Q9UJG1-2;Q9UJG1;Q9UJG1-3	-0.357178	3	3	1	34	-0.485221	3	3	1	34
Motile sperm domain-containing protein 2	MOSPD2	Q8NHP6;Q8NHP6-2	Q8NHP6;Q8NHP6-2	-0.575787	14	11	4	21	-0.225645	16	14	4	30.5
Putative helicase MOV-10	MOV10	Q9HCE1;Q9HCE1-2;Q9HCE1-3	Q9HCE1;Q9HCE1-2	-0.454763	15	14	3	21.6	0.0294849	17	14	4	19.9
Mitochondrial pyruvate carrier 1	MPC1	Q9Y5U8	Q9Y5U8	-0.598151	8	5	0	66.1	-0.362891	10	4	0	66.1
Mitochondrial pyruvate carrier 2	MPC2	O95563	O95563	-0.754942	4	4	0	33.1	-0.33754	13	8	3	64.6
Mannose-P-dolichol utilization defect 1 protein	MPDU1	O75352;O75352-2	O75352;O75352-2	-0.730656	26	17	5	56.3	-0.322966	28	17	3	44.1
Multiple PDZ domain protein	MPDZ	O75970-5;O75970-3;O75970-2;O75970	O75970-5;O75970-3;O75970-2;O75970	-1.23389	21	21	9	19.2	-0.886823	18	19	7	18.4
DNA-3-methyladenine glycosylase	MPG	P29372-5;P29372-4;P29372-2;P29372	P29372-5;P29372-4;P29372-2;P29372	-0.454111	8	6	1	32.7	-0.049352	9	6	2	34.2
M-phase phosphoprotein 6	MPHOSPH6	Q99547	Q99547	-0.600293	6	6	2	34.4	-0.183074	8	7	1	34.4
M-phase-specific PLK1-interacting protein	MPLKIP	Q8TAP9	Q8TAP9	-0.724373	2	2	0	16.8	-0.579856	2	2	1	16.8
55 kDa erythrocyte membrane protein	MPP1	Q00013;Q00013-3;Q00013-2	Q00013;Q00013-3;Q00013-2	-0.0915868	31	23	5	73.6	0.424068	27	22	5	67.6
MAGUK p55 subfamily member 2	MPP2	Q14168-6;Q14168-2;Q14168-3;Q14168;Q14168-4;Q14168-5	Q14168-6;Q14168-2;Q14168-3;Q14168;Q14168-4;Q14168-5	-0.210513	11	9	2	32.2	0.287624	11	11	0	34.2
MAGUK p55 subfamily member 6	MPP6	Q9NZW5	Q9NZW5	-0.461164	30	20	9	50.7	-0.241108	28	22	8	62.2
MAGUK p55 subfamily member 7	MPP7	Q5T2T1;Q5T2T1-2	Q5T2T1;Q5T2T1-2	-0.439246	5	6	3	17.7	-0.246469	6	6	3	11.5
Metallophosphoesterase MPPED2	MPPED2	Q15777-2;Q15777;O15442;O15442-2	Q15777-2;Q15777	-0.37118	3	3	0	23.1	0.367062	5	4	2	30.7
Myosin phosphatase Rho-interacting protein	MPRIP	Q6WCQ1-3;Q6WCQ1;Q6WCQ1-2	Q6WCQ1-3;Q6WCQ1;Q6WCQ1-2	-0.46335	6	5	5	8.2	0.181002	3	3	1	5.1
3-mercaptopyruvate sulfurtransferase	MPST	P25325;P25325-2	P25325;P25325-2	-1.28107	19	15	11	51.9	-0.734482	15	13	7	53.5
Protein Mpv17	MPV17	P39210	P39210	-0.234465	5	4	1	30.1	0.37604	8	6	0	65.9
Mpv17-like protein 2	MPV17L2	Q567V2;Q567V2-2	Q567V2;Q567V2-2	-0.686522	9	8	1	54.4	-0.408168	8	8	0	63.1
Myelin protein zero-like protein 1	MPZL1	O95297-2;O95297;O95297-4;O95297-5	O95297-2;O95297;O95297-4	-0.462793	20	5	10	43.3	0.0388063	19	4	2	41.8
C-type mannose receptor 2	MRC2	Q9UBG0	Q9UBG0	0.0859685	7	9	2	11.1	0.765793	6	7	2	9.6
Double-strand break repair protein MRE11A	MRE11A	P49959-2;P49959;P49959-3	P49959-2;P49959;P49959-3	-0.555969	7	7	3	15.4	-0.121811	11	10	1	22.8
MORF4 family-associated protein 1	MRFAP1	Q9Y605;Q96HT8	Q9Y605	-0.751004	10	6	6	44.1	-0.783666	9	6	1	72.4
MRG/MORF4L-binding protein	MRGBP	Q9NV56	Q9NV56	-0.685501	3	2	1	15.7	-0.372283	3	3	0	29.4
Methylthioribose-1-phosphate isomerase	MRI1	Q9BV20;Q9BV20-2	Q9BV20;Q9BV20-2	-0.218447	5	5	2	31.2	0.433721	2	2	0	14.9
rRNA methyltransferase 1, mitochondrial	MRM1	Q6IN84;Q6IN84-2	Q6IN84	-1.21974	11	11	4	41.1	-0.721679	9	6	3	23.5
39S ribosomal protein L1, mitochondrial	MRPL1	Q9BYD6	Q9BYD6	-0.918824	39	22	5	57.2	-0.537843	44	20	6	56
39S ribosomal protein L10, mitochondrial	MRPL10	Q7Z7H8;Q7Z7H8-2	Q7Z7H8;Q7Z7H8-2	-1.19853	16	10	6	49	-0.622649	14	9	4	48.7
39S ribosomal protein L11, mitochondrial	MRPL11	Q9Y3B7;Q9Y3B7-2;Q9Y3B7-3	Q9Y3B7;Q9Y3B7-2;Q9Y3B7-3	-1.69022	29	17	9	82.3	-1.18384	25	14	6	65.6
39S ribosomal protein L12, mitochondrial	MRPL12	P52815	P52815	-0.88566	53	15	14	72.7	-0.328836	48	13	15	72.7
39S ribosomal protein L13, mitochondrial	MRPL13	Q9BYD1	Q9BYD1	-1.69722	31	17	10	82	-1.19906	30	17	6	82
39S ribosomal protein L14, mitochondrial	MRPL14	Q6P1L8	Q6P1L8	-1.46586	10	8	5	49.7	-1.04222	13	8	1	51.7
39S ribosomal protein L15, mitochondrial	MRPL15	Q9P015	Q9P015	-1.67466	48	26	20	65.5	-1.0767	48	21	11	65.5
39S ribosomal protein L16, mitochondrial	MRPL16	Q9NX20	Q9NX20	-1.71099	16	11	5	43.8	-1.25586	19	12	3	51.8
39S ribosomal protein L17, mitochondrial	MRPL17	Q9NRX2	Q9NRX2	-1.57596	38	19	9	63.4	-1.15342	41	20	11	69.1
39S ribosomal protein L18, mitochondrial	MRPL18	Q9H0U6	Q9H0U6	-1.53986	19	11	4	38.3	-1.19207	18	6	3	33.9
39S ribosomal protein L19, mitochondrial	MRPL19	P49406	P49406	-1.53617	35	23	16	58.9	-1.19182	32	22	10	55.8
39S ribosomal protein L2, mitochondrial	MRPL2	Q5T653	Q5T653	-1.58035	8	6	4	31.5	-1.17396	12	10	6	39.7
39S ribosomal protein L20, mitochondrial	MRPL20	Q9BYC9;Q9BYC9-2	Q9BYC9	-1.23179	23	12	2	57.7	-0.793605	23	13	5	59.1
39S ribosomal protein L21, mitochondrial	MRPL21	Q7Z2W9;Q7Z2W9-2	Q7Z2W9;Q7Z2W9-2	-1.28177	18	15	7	68.8	-0.838589	19	14	7	68.8
39S ribosomal protein L22, mitochondrial	MRPL22	Q9NWU5;Q9NWU5-2;Q9NWU5-3	Q9NWU5;Q9NWU5-2;Q9NWU5-3	-1.51874	38	13	20	53.4	-1.02595	30	9	15	45.1
39S ribosomal protein L23, mitochondrial	MRPL23	Q16540	Q16540	-1.40091	20	14	6	68.6	-0.988994	23	14	4	66
39S ribosomal protein L24, mitochondrial	MRPL24	Q96A35	Q96A35	-1.57059	29	17	10	68.5	-1.05513	25	16	7	60.6
39S ribosomal protein L27, mitochondrial	MRPL27	Q9P0M9	Q9P0M9	-1.57811	18	12	4	50.7	-1.21692	20	9	4	39.9
39S ribosomal protein L28, mitochondrial	MRPL28	Q13084	Q13084	-1.47746	39	23	20	82	-1.03738	30	18	7	73.8
39S ribosomal protein L3, mitochondrial	MRPL3	P09001	P09001	-1.61869	25	16	7	50.3	-1.13547	20	15	3	51.7
39S ribosomal protein L30, mitochondrial	MRPL30	Q8TCC3-2;Q8TCC3;Q8TCC3-3	Q8TCC3-2;Q8TCC3;Q8TCC3-3	-1.74671	11	7	0	38.7	-1.31835	11	6	1	38.7
39S ribosomal protein L32, mitochondrial	MRPL32	Q9BYC8	Q9BYC8	-1.6412	19	13	9	44.7	-1.18884	15	9	5	37.2
39S ribosomal protein L33, mitochondrial	MRPL33	O75394	O75394	-1.71715	8	3	3	40	-1.29031	9	4	3	43.1
39S ribosomal protein L34, mitochondrial	MRPL34	Q9BQ48	Q9BQ48	-1.75283	6	3	0	15.2	-1.28895	7	4	1	15.2
39S ribosomal protein L35, mitochondrial	MRPL35	Q9NZE8;Q9NZE8-2	Q9NZE8;Q9NZE8-2	-1.6514	12	8	2	18.1	-1.29166	13	8	2	20.7
39S ribosomal protein L37, mitochondrial	MRPL37	Q9BZE1	Q9BZE1	-1.6939	33	25	14	61.7	-1.20019	39	24	11	60.5
39S ribosomal protein L38, mitochondrial	MRPL38	Q96DV4;Q96DV4-2	Q96DV4;Q96DV4-2	-1.61608	40	21	19	54.5	-1.15095	32	20	10	53.7
39S ribosomal protein L39, mitochondrial	MRPL39	Q9NYK5;Q9NYK5-2	Q9NYK5;Q9NYK5-2	-1.36859	37	25	15	64.8	-0.910886	27	20	10	56.2
39S ribosomal protein L4, mitochondrial	MRPL4	Q9BYD3;Q9BYD3-2	Q9BYD3;Q9BYD3-2	-1.52487	38	19	15	63.3	-1.01771	37	18	10	69.1
39S ribosomal protein L40, mitochondrial	MRPL40	Q9NQ50	Q9NQ50	-1.21971	22	14	8	48.1	-0.802566	16	10	3	45.1
39S ribosomal protein L41, mitochondrial	MRPL41	Q8IXM3	Q8IXM3	-1.41108	30	19	8	99.3	-0.931456	34	17	8	71.5
39S ribosomal protein L42, mitochondrial	MRPL42	Q9Y6G3	Q9Y6G3	-1.28247	13	8	0	65.5	-0.832039	17	6	2	57
39S ribosomal protein L43, mitochondrial	MRPL43	Q8N983-4;Q8N983-3;Q8N983-2;Q8N983;Q8N983-6;Q8N983-7	Q8N983-4;Q8N983-3;Q8N983-2;Q8N983;Q8N983-6;Q8N983-7	-1.27063	36	24	12	88.7	-0.888071	28	20	4	98.7
39S ribosomal protein L44, mitochondrial	MRPL44	Q9H9J2	Q9H9J2	-1.23637	27	19	9	62.3	-0.929942	20	16	6	58.7
39S ribosomal protein L45, mitochondrial	MRPL45	Q9BRJ2	Q9BRJ2	-1.64462	24	15	11	56.2	-1.24306	22	13	2	54.2
39S ribosomal protein L46, mitochondrial	MRPL46	Q9H2W6	Q9H2W6	-1.01797	35	17	9	63.8	-0.508124	42	19	7	67
39S ribosomal protein L47, mitochondrial	MRPL47	Q9HD33;Q9HD33-2;Q9HD33-3	Q9HD33;Q9HD33-2;Q9HD33-3	-1.28567	42	20	16	50.4	-1.01749	36	17	7	46
39S ribosomal protein L48, mitochondrial	MRPL48	Q96GC5-3;Q96GC5	Q96GC5-3;Q96GC5	-1.36848	19	7	8	40.2	-1.08644	16	6	5	39.7
39S ribosomal protein L49, mitochondrial	MRPL49	Q13405	Q13405	-1.69792	35	15	10	62	-1.16781	37	16	3	63.3
39S ribosomal protein L50, mitochondrial	MRPL50	Q8N5N7;Q8N5N7-2	Q8N5N7;Q8N5N7-2	-1.35912	41	25	9	75.9	-0.834711	48	23	14	75.9
39S ribosomal protein L51, mitochondrial	MRPL51	Q4U2R6	Q4U2R6	-1.66009	8	4	1	27.3	-1.18231	15	5	4	27.3
39S ribosomal protein L52, mitochondrial	MRPL52	Q86TS9-3;Q86TS9;Q86TS9-2;Q86TS9-4	Q86TS9-3;Q86TS9;Q86TS9-2	-1.55924	27	8	8	54.9	-1.19743	11	4	2	42.6
39S ribosomal protein L53, mitochondrial	MRPL53	Q96EL3	Q96EL3	-1.29424	25	10	4	81.2	-0.801821	21	7	5	79.5
39S ribosomal protein L54, mitochondrial	MRPL54	Q6P161	Q6P161	-1.87975	8	4	2	50	-1.08909	9	3	2	48.6
39S ribosomal protein L55, mitochondrial	MRPL55	Q7Z7F7;Q7Z7F7-2	Q7Z7F7;Q7Z7F7-2	-1.53621	13	7	3	39.1	-1.09045	16	7	6	32.8
Ribosomal protein 63, mitochondrial	MRPL57	Q9BQC6	Q9BQC6	-1.57764	12	6	3	34.3	-1.14971	11	5	3	34.3
39S ribosomal protein L9, mitochondrial	MRPL9	Q9BYD2	Q9BYD2	-1.57145	24	16	10	42.3	-1.12068	21	16	5	44.2
28S ribosomal protein S10, mitochondrial	MRPS10	P82664	P82664	-0.986645	34	18	10	63.7	-0.539432	37	17	12	61.2
28S ribosomal protein S11, mitochondrial	MRPS11	P82912;P82912-2;P82912-3	P82912;P82912-2	-1.22129	19	9	4	39.2	-0.61664	22	8	3	39.2
28S ribosomal protein S12, mitochondrial	MRPS12	O15235	O15235	-1.23155	5	2	0	24.6	-0.700617	7	4	0	33.3
28S ribosomal protein S14, mitochondrial	MRPS14	O60783	O60783	-1.23729	5	3	1	25	-0.738984	8	4	2	38.3
28S ribosomal protein S15, mitochondrial	MRPS15	P82914	P82914	-1.15904	14	9	3	25.7	-0.700529	15	9	3	22.2
28S ribosomal protein S16, mitochondrial	MRPS16	Q9Y3D3;Q9Y3D3-2	Q9Y3D3;Q9Y3D3-2	-0.971657	26	8	3	72.3	-0.60027	25	6	1	59.9
28S ribosomal protein S17, mitochondrial	MRPS17	Q9Y2R5	Q9Y2R5	-1.11619	19	11	4	68.5	-0.591392	21	11	4	73.8
28S ribosomal protein S18a, mitochondrial	MRPS18A	Q9NVS2-2;Q9NVS2;Q9NVS2-3	Q9NVS2-2;Q9NVS2	-1.75711	25	14	8	32.6	-1.23505	25	11	6	26.3
28S ribosomal protein S18b, mitochondrial	MRPS18B	Q9Y676	Q9Y676	-1.11679	34	22	8	66.7	-0.65828	34	20	6	66.7
28S ribosomal protein S18c, mitochondrial	MRPS18C	Q9Y3D5	Q9Y3D5	-1.17072	22	10	10	35.2	-0.730662	22	8	11	34.5
28S ribosomal protein S2, mitochondrial	MRPS2	Q9Y399	Q9Y399	-0.980369	27	16	8	65.2	-0.6219	28	17	3	67.6
28S ribosomal protein S21, mitochondrial	MRPS21	P82921	P82921	-1.35856	19	9	2	71.3	-0.827575	15	8	6	54
28S ribosomal protein S22, mitochondrial	MRPS22	P82650;P82650-2	P82650	-1.00078	51	26	10	64.4	-0.561595	50	27	16	61.9
28S ribosomal protein S23, mitochondrial	MRPS23	Q9Y3D9	Q9Y3D9	-0.96821	52	24	14	83.2	-0.610322	47	22	10	80.5
28S ribosomal protein S24, mitochondrial	MRPS24	Q96EL2	Q96EL2	-0.955508	16	7	2	35.9	-0.612305	28	13	2	65.9
28S ribosomal protein S25, mitochondrial	MRPS25	P82663;P82663-2;P82663-3	P82663;P82663-2;P82663-3	-1.09773	30	18	9	76.3	-0.656817	30	16	3	71.1
28S ribosomal protein S26, mitochondrial	MRPS26	Q9BYN8	Q9BYN8	-1.10942	29	16	9	48.3	-0.751121	36	15	17	46.3
28S ribosomal protein S27, mitochondrial	MRPS27	Q92552;Q92552-2	Q92552;Q92552-2	-1.00546	44	25	11	60.6	-0.596935	50	25	6	60.6
28S ribosomal protein S28, mitochondrial	MRPS28	Q9Y2Q9	Q9Y2Q9	-1.00781	32	14	10	71.7	-0.680774	35	11	11	61.5
28S ribosomal protein S30, mitochondrial	MRPS30	Q9NP92	Q9NP92	-1.69157	26	18	8	53.1	-1.14476	25	16	3	49.2
28S ribosomal protein S31, mitochondrial	MRPS31	Q92665	Q92665	-0.919151	56	32	19	60.8	-0.49057	47	24	8	57.2
28S ribosomal protein S33, mitochondrial	MRPS33	Q9Y291	Q9Y291	-1.23596	12	8	0	67	-0.731009	17	10	1	66
28S ribosomal protein S34, mitochondrial	MRPS34	P82930	P82930	-1.12973	34	20	6	67.9	-0.649569	43	22	12	72.9
28S ribosomal protein S35, mitochondrial	MRPS35	P82673;P82673-2	P82673	-1.04725	28	16	5	61.3	-0.605779	33	16	4	57.3
28S ribosomal protein S36, mitochondrial	MRPS36	P82909	P82909	-0.902308	36	13	5	85.4	-0.390338	32	8	5	77.7
28S ribosomal protein S5, mitochondrial	MRPS5	P82675;P82675-2	P82675	-1.09416	25	17	8	39.1	-0.730314	26	17	5	40
28S ribosomal protein S6, mitochondrial	MRPS6	P82932	P82932	-0.962632	27	12	3	68.8	-0.538836	24	12	2	71.2
28S ribosomal protein S7, mitochondrial	MRPS7	Q9Y2R9	Q9Y2R9	-0.992288	42	20	6	58.3	-0.656908	44	22	7	58.3
28S ribosomal protein S9, mitochondrial	MRPS9	P82933	P82933	-0.918988	49	27	9	66.2	-0.594644	45	27	13	60.9
Ribosome-recycling factor, mitochondrial	MRRF	Q96E11-3;Q96E11;Q96E11-2;Q96E11-8;Q96E11-7;Q96E11-5;Q96E11-6;Q96E11-4	Q96E11-3;Q96E11;Q96E11-2;Q96E11-8;Q96E11-7;Q96E11-5;Q96E11-6;Q96E11-4	-0.800802	36	13	7	56.4	-0.3744	33	12	5	56.4
Magnesium transporter MRS2 homolog, mitochondrial	MRS2	Q9HD23-2;Q9HD23;Q9HD23-4	Q9HD23-2;Q9HD23;Q9HD23-4	-0.54372	4	7	1	22.8	0.0243404	8	8	1	22.8
mRNA turnover protein 4 homolog	MRTO4	Q9UKD2	Q9UKD2	-1.1883	5	6	2	34.7	-0.479851	4	4	1	23
RNA-binding protein Musashi homolog 1	MSI1	O43347	O43347	-0.165046	6	4	2	24.9	0.0378583	11	6	8	36.2
RNA-binding protein Musashi homolog 2	MSI2	Q96DH6;Q96DH6-2;Q96DH6-3	Q96DH6;Q96DH6-2;Q96DH6-3	-0.179874	6	6	3	29	0.204698	4	4	1	25
Methylsterol monooxygenase 1	MSMO1	Q15800;Q15800-2	Q15800;Q15800-2	-1.05706	17	14	4	45.4	-0.708584	24	13	6	56.3
Moesin	MSN	P26038	P26038	0.406863	41	19	7	46.6	0.81279	34	18	2	43.5
Mitochondrial peptide methionine sulfoxide reductase	MSRA	Q9UJ68-2;Q9UJ68-3;Q9UJ68-4;Q9UJ68-5;Q9UJ68	Q9UJ68-2;Q9UJ68-3;Q9UJ68-4;Q9UJ68-5;Q9UJ68	0.997545	3	3	0	28.4	1.81502	2	2	1	19.5
Methionine-R-sulfoxide reductase B2, mitochondrial	MSRB2	Q9Y3D2	Q9Y3D2	1.34716	18	15	2	73.1	2.06166	18	14	7	73.1
Methionine-R-sulfoxide reductase B3	MSRB3	Q8IXL7-2;Q8IXL7	Q8IXL7-2;Q8IXL7	0.764601	2	2	2	10.3	1.23067	3	3	0	30.8
ATP synthase subunit a	MT-ATP6	P00846	P00846	-5.91825	4	7	2	36.3	-3.47742	7	7	6	42
ATP synthase protein 8	MT-ATP8	P03928	P03928	-4.06678	8	4	8	48.5	-4.57525	13	5	7	61.8
Cytochrome c oxidase subunit 1	MT-CO1	P00395	P00395	-1.81619	23	18	9	38.2	-1.11783	17	15	8	32.2
[truncated: 1,887 more rows]
