# Supplementary material for: TMEM70 and TMEM242 help to assemble the rotor ring of human ATP synthase and interact with assembly factors for complex I
Source: Proc Natl Acad Sci U S A. 2021 Mar 22;118(13):e2100558118. doi: 10.1073/pnas.2100558118 (PMC8020751; doi:10.1073/pnas.2100558118)
Supplement: Supplementary File [file pnas.2100558118.sd19.xlsx]

## Sheet: S19
Supplementary Dataset S19. Peptide data for IF1 obtained in SILAC experiments comparing mitoplasts from HAP1-WT and HAP1-ΔTMEM70.ΔTMEM242 cells
This information was obtained from the MaxQuant evidence file after the processing of SILAC peptide pair data. The peptide data are from digitonin protein extracts of mitoplasts from a 1:1 mixture of HAP1-WT and HAP1-ΔTMEM70.ΔTMEM242 cells. Experiment 1 refers to heavy isotope labelled HAP1-ΔTMEM70.ΔTMEM242 cells mixed with light labelled HAP1-WT, and experiment 2 is vice versa. Only peptide data…
Sequence	Modifications	Missed cleavages (Trypsin)	Missed cleavages (Chymotrypsin)	Proteins	Leading proteins	Gene Names	Protein Names	Experiment	Type	Labeling State	MS/MS m/z	Charge	m/z	Mass	Score	Delta score	Intensity L	Intensity H	Ratio H/L	Inverse Expt 2 Ratio	Log2 Ratio
EQAEEERYFR	Unmodified	1	n/a	Q9UII2-M1;Q9UII2;Q9UII2-3;Q9UII2-2;Q9UII2-M3	Q9UII2-M1;Q9UII2-M3	ATP5IF1	ATPase inhibitor, mitochondrial	1	MULTI-MSMS		452.878	3	452.877	1355.61	33.866	19.609	4606000	3633100	0.80703	n/a	-0.309306
EQAEEERYFR	Unmodified	1	n/a	Q9UII2-M1;Q9UII2;Q9UII2-3;Q9UII2-2;Q9UII2-M3	Q9UII2-M1;Q9UII2-M3	ATP5IF1	ATPase inhibitor, mitochondrial	1	ISO-MSMS	0	452.878	3	452.877	1355.61	25.938	11.681	286090	359510	0.99312	n/a	-0.00996004
FGSDQSENVDRGAGSIR	Unmodified	1	n/a	Q9UII2-M1	Q9UII2-M1	ATP5IF1	ATPase inhibitor, mitochondrial	1	MULTI-MSMS		605.623	3	598.95	1793.83	109.35	109.35	5005000	4337400	0.87696	n/a	-0.189417
FGSDQSENVDRGAGSIR	Unmodified	1	n/a	Q9UII2-M1	Q9UII2-M1	ATP5IF1	ATPase inhibitor, mitochondrial	1	MULTI-MSMS		598.952	3	598.95	1793.83	45.33	45.33	886190	797730	0.90668	n/a	-0.141335
FGSDQSENVDRGAGSIREAGGAF	Unmodified	n/a	1	Q9UII2-M1	Q9UII2-M1	ATP5IF1	ATPase inhibitor, mitochondrial	1	MULTI-MSMS		776.694	3	776.36	2326.06	173.56	173.56	157350000	139500000	0.8446	n/a	-0.24366
FGSDQSENVDRGAGSIREAGGAF	Unmodified	n/a	1	Q9UII2-M1	Q9UII2-M1	ATP5IF1	ATPase inhibitor, mitochondrial	1	MULTI-MSMS		1174.04	2	1164.04	2326.06	51.546	51.546	6102800	5271000	0.81975	n/a	-0.286744
FGSDQSENVDRGAGSIREAGGAF	Unmodified	n/a	1	Q9UII2-M1	Q9UII2-M1	ATP5IF1	ATPase inhibitor, mitochondrial	1	MULTI-MSMS		776.694	3	776.36	2326.06	142.85	142.85	209990000	197750000	0.85601	n/a	-0.2243
FGSDQSENVDRGAGSIREAGGAF	Unmodified	n/a	1	Q9UII2-M1	Q9UII2-M1	ATP5IF1	ATPase inhibitor, mitochondrial	1	MULTI-MSMS		1174.05	2	1164.04	2326.06	30.543	30.543	5411900	5453400	0.8931	n/a	-0.163106
FGSDQSENVDRGAGSIREAGGAF	Unmodified	n/a	1	Q9UII2-M1	Q9UII2-M1	ATP5IF1	ATPase inhibitor, mitochondrial	1	MULTI-MSMS		783.032	3	776.36	2326.06	41.257	41.257	12682000	11669000	0.85884	n/a	-0.219539
FGSDQSENVDRGAGSIREAGGAFGK	Unmodified	2	n/a	Q9UII2-M1	Q9UII2-M1	ATP5IF1	ATPase inhibitor, mitochondrial	1	MULTI-MSMS		629.051	4	628.801	2511.17	11.417	8.7307	1273400	1206500	0.86848	n/a	-0.203435
FGSDQSENVDRGAGSIREAGGAFGKREQAEEERYF	Unmodified	n/a	3	Q9UII2-M1	Q9UII2-M1	ATP5IF1	ATPase inhibitor, mitochondrial	1	ISO-MSMS	0	770.963	5	770.762	3848.77	26.476	19.731	3069400	1698200	0.57433	n/a	-0.800048
FGSDQSENVDRGAGSIREAGGAFGKREQAEEERYF	Unmodified	n/a	3	Q9UII2-M1	Q9UII2-M1	ATP5IF1	ATPase inhibitor, mitochondrial	1	ISO-MSMS	0	771.163	5	770.762	3848.77	39.149	33.564	5037600	2046400	0.7757	n/a	-0.366429
FGSDQSENVDRGAGSIREAGGAFGKREQAEEERYF	Unmodified	n/a	3	Q9UII2-M1	Q9UII2-M1	ATP5IF1	ATPase inhibitor, mitochondrial	1	ISO-MSMS	1	780.972	5	770.762	3848.77	26.898	22.366	2672600	2817700	0.82371	n/a	-0.279792
GKREQAEEERYF	Unmodified	n/a	1	Q9UII2-M1;Q9UII2;Q9UII2-3;Q9UII2-2;Q9UII2-M3	Q9UII2-M1;Q9UII2-M3	ATP5IF1	ATPase inhibitor, mitochondrial	1	MULTI-MSMS		514.583	3	514.583	1540.73	127.56	127.56	92515000	70561000	0.77321	n/a	-0.371068
GKREQAEEERYF	Unmodified	n/a	1	Q9UII2-M1;Q9UII2;Q9UII2-3;Q9UII2-2;Q9UII2-M3	Q9UII2-M1;Q9UII2-M3	ATP5IF1	ATPase inhibitor, mitochondrial	1	MULTI-MSMS		771.37	2	771.371	1540.73	147.37	147.37	3540500	2925300	0.79096	n/a	-0.338323
GKREQAEEERYF	Unmodified	n/a	1	Q9UII2-M1;Q9UII2;Q9UII2-3;Q9UII2-2;Q9UII2-M3	Q9UII2-M1;Q9UII2-M3	ATP5IF1	ATPase inhibitor, mitochondrial	1	MULTI-MSMS		514.583	3	514.583	1540.73	138.24	138.24	63801000	49760000	0.77004	n/a	-0.376995
GKREQAEEERYF	Unmodified	n/a	1	Q9UII2-M1;Q9UII2;Q9UII2-3;Q9UII2-2;Q9UII2-M3	Q9UII2-M1;Q9UII2-M3	ATP5IF1	ATPase inhibitor, mitochondrial	1	MULTI-MSMS		771.371	2	771.371	1540.73	105.86	105.86	2435600	1547200	0.75112	n/a	-0.412885
GKREQAEEERYF	Unmodified	n/a	1	Q9UII2-M1;Q9UII2;Q9UII2-3;Q9UII2-2;Q9UII2-M3	Q9UII2-M1;Q9UII2-M3	ATP5IF1	ATPase inhibitor, mitochondrial	1	MULTI-MSMS		514.583	3	514.583	1540.73	87.667	81.947	3196300	2448500	0.75966	n/a	-0.396574
GSDQSENVDRGAGSIREAGGAF	Unmodified	n/a	0	Q9UII2-M1;Q9UII2;Q9UII2-3;Q9UII2-2	Q9UII2-M1	ATP5IF1	ATPase inhibitor, mitochondrial	1	MULTI-MSMS		734.009	3	727.337	2178.99	133.98	126.88	307090000	255310000	0.76848	n/a	-0.37992
GSDQSENVDRGAGSIREAGGAF	Unmodified	n/a	0	Q9UII2-M1;Q9UII2;Q9UII2-3;Q9UII2-2	Q9UII2-M1	ATP5IF1	ATPase inhibitor, mitochondrial	1	MULTI-MSMS		1101.01	2	1090.5	2178.99	68.83	68.83	13510000	10611000	0.79136	n/a	-0.337594
GSDQSENVDRGAGSIREAGGAF	Unmodified	n/a	0	Q9UII2-M1;Q9UII2;Q9UII2-3;Q9UII2-2	Q9UII2-M1	ATP5IF1	ATPase inhibitor, mitochondrial	1	MULTI-MSMS		734.678	3	727.337	2178.99	113.26	102.12	383250000	312420000	0.76679	n/a	-0.383097
GSDQSENVDRGAGSIREAGGAF	Unmodified	n/a	0	Q9UII2-M1;Q9UII2;Q9UII2-3;Q9UII2-2	Q9UII2-M1	ATP5IF1	ATPase inhibitor, mitochondrial	1	MULTI-MSMS		1100.51	2	1090.5	2178.99	49.31	49.31	24106000	17469000	0.76222	n/a	-0.391721
GSDQSENVDRGAGSIREAGGAF	Unmodified	n/a	0	Q9UII2-M1;Q9UII2;Q9UII2-3;Q9UII2-2	Q9UII2-M1	ATP5IF1	ATPase inhibitor, mitochondrial	1	MULTI-MSMS		727.671	3	727.337	2178.99	80.142	73.028	13361000	11052000	0.76405	n/a	-0.388261
GSDQSENVDRGAGSIREAGGAFGKREQAEEERYF	Unmodified	n/a	2	Q9UII2-M1;Q9UII2;Q9UII2-3;Q9UII2-2	Q9UII2-M1	ATP5IF1	ATPase inhibitor, mitochondrial	1	ISO-MSMS	0	741.549	5	741.348	3701.71	26.898	21.892	11178000	5090300	0.55439	n/a	-0.851027
GSDQSENVDRGAGSIREAGGAFGKREQAEEERYF	Unmodified	n/a	2	Q9UII2-M1;Q9UII2;Q9UII2-3;Q9UII2-2	Q9UII2-M1	ATP5IF1	ATPase inhibitor, mitochondrial	1	ISO-MSMS	1	751.156	5	741.348	3701.71	19.375	14.661	8431100	9870800	0.58044	n/a	-0.784781
SDQSENVDRGAGSIREAGGAF	Unmodified	n/a	0	Q9UII2-M3	Q9UII2-M3	ATP5IF1	ATPase inhibitor, mitochondrial	1	MULTI-MSMS		708.664	3	708.33	2121.97	86.539	86.539	17304000	11830000	0.62473	n/a	-0.678695
SDQSENVDRGAGSIREAGGAF	Unmodified	n/a	0	Q9UII2-M3	Q9UII2-M3	ATP5IF1	ATPase inhibitor, mitochondrial	1	MULTI-MSMS		715.335	3	708.33	2121.97	56.304	56.304	23301000	15828000	0.66196	n/a	-0.595184
SDQSENVDRGAGSIREAGGAF	Unmodified	n/a	0	Q9UII2-M3	Q9UII2-M3	ATP5IF1	ATPase inhibitor, mitochondrial	1	MULTI-MSMS		708.664	3	708.33	2121.97	21.599	21.599	949770	825720	0.55571	n/a	-0.847596
EQAEEERYFR	Unmodified	1	n/a	Q9UII2-M1;Q9UII2;Q9UII2-3;Q9UII2-2;Q9UII2-M3	Q9UII2-M1;Q9UII2-M3	ATP5IF1	ATPase inhibitor, mitochondrial	2	MULTI-MSMS		452.878	3	452.877	1355.61	33.057	25.333	1838200	1308200	0.90226	1.10833	0.148385
EQAEEERYFR	Unmodified	1	n/a	Q9UII2-M1;Q9UII2;Q9UII2-3;Q9UII2-2;Q9UII2-M3	Q9UII2-M1;Q9UII2-M3	ATP5IF1	ATPase inhibitor, mitochondrial	2	ISO-MSMS	0	452.878	3	452.877	1355.61	51.927	37.669	1835700	1657000	0.85904	1.16409	0.219203
FGSDQSENVDRGAGSIR	Unmodified	1	n/a	Q9UII2-M1	Q9UII2-M1	ATP5IF1	ATPase inhibitor, mitochondrial	2	MULTI-MSMS		598.95	3	598.95	1793.83	84.874	84.874	4581900	3820700	0.77684	1.28727	0.364311
FGSDQSENVDRGAGSIR	Unmodified	1	n/a	Q9UII2-M1	Q9UII2-M1	ATP5IF1	ATPase inhibitor, mitochondrial	2	MULTI-MSMS		605.623	3	598.95	1793.83	36.638	35.272	4036300	3382500	0.8358	1.19646	0.25877
FGSDQSENVDRGAGSIREAGGAF	Unmodified	n/a	1	Q9UII2-M1	Q9UII2-M1	ATP5IF1	ATPase inhibitor, mitochondrial	2	MULTI-MSMS		776.694	3	776.36	2326.06	174.2	174.2	137900000	113020000	0.82366	1.21409	0.279879
FGSDQSENVDRGAGSIREAGGAF	Unmodified	n/a	1	Q9UII2-M1	Q9UII2-M1	ATP5IF1	ATPase inhibitor, mitochondrial	2	MULTI-MSMS		783.366	3	776.36	2326.06	138.22	138.22	104770000	89225000	0.81674	1.22438	0.292051
FGSDQSENVDRGAGSIREAGGAF	Unmodified	n/a	1	Q9UII2-M1	Q9UII2-M1	ATP5IF1	ATPase inhibitor, mitochondrial	2	MULTI-MSMS		776.694	3	776.36	2326.06	126.69	126.69	12400000	10895000	0.80269	1.24581	0.317085
FGSDQSENVDRGAGSIREAGGAFGK	Unmodified	2	n/a	Q9UII2-M1	Q9UII2-M1	ATP5IF1	ATPase inhibitor, mitochondrial	2	MULTI-MSMS		628.802	4	628.801	2511.17	24.351	20.244	4244400	3489100	0.78343	1.27644	0.352124
FGSDQSENVDRGAGSIREAGGAFGK	Unmodified	2	n/a	Q9UII2-M1	Q9UII2-M1	ATP5IF1	ATPase inhibitor, mitochondrial	2	MULTI-MSMS		636.059	4	628.801	2511.17	11.632	11.632	929120	1005200	0.86451	1.15672	0.210045
FGSDQSENVDRGAGSIREAGGAFGKREQAEEERYF	Unmodified	n/a	3	Q9UII2-M1	Q9UII2-M1	ATP5IF1	ATPase inhibitor, mitochondrial	2	ISO-MSMS	0	771.163	5	770.762	3848.77	34.231	25.468	2883900	1627000	0.61198	1.63404	0.708444
FGSDQSENVDRGAGSIREAGGAFGKREQAEEERYF	Unmodified	n/a	3	Q9UII2-M1	Q9UII2-M1	ATP5IF1	ATPase inhibitor, mitochondrial	2	ISO-MSMS	0	770.962	5	770.762	3848.77	22.008	16.901	2684200	1172700	0.60421	1.65505	0.726878
GKREQAEEERYF	Unmodified	n/a	1	Q9UII2-M1;Q9UII2;Q9UII2-3;Q9UII2-2;Q9UII2-M3	Q9UII2-M1;Q9UII2-M3	ATP5IF1	ATPase inhibitor, mitochondrial	2	MULTI-MSMS		523.927	3	514.583	1540.73	127.56	118.76	75432000	64200000	0.81761	1.22308	0.290515
GKREQAEEERYF	Unmodified	n/a	1	Q9UII2-M1;Q9UII2;Q9UII2-3;Q9UII2-2;Q9UII2-M3	Q9UII2-M1;Q9UII2-M3	ATP5IF1	ATPase inhibitor, mitochondrial	2	MULTI-MSMS		771.872	2	771.371	1540.73	116.77	116.77	3362800	3098500	0.82767	1.20821	0.272872
GKREQAEEERYF	Unmodified	n/a	1	Q9UII2-M1;Q9UII2;Q9UII2-3;Q9UII2-2;Q9UII2-M3	Q9UII2-M1;Q9UII2-M3	ATP5IF1	ATPase inhibitor, mitochondrial	2	MULTI-MSMS		523.927	3	514.583	1540.73	145.09	145.09	38851000	31428000	0.82421	1.21328	0.278916
GKREQAEEERYF	Unmodified	n/a	1	Q9UII2-M1;Q9UII2;Q9UII2-3;Q9UII2-2;Q9UII2-M3	Q9UII2-M1;Q9UII2-M3	ATP5IF1	ATPase inhibitor, mitochondrial	2	MULTI-MSMS		771.37	2	771.371	1540.73	74.162	74.162	1502800	1398000	0.8293	1.20584	0.270034
GKREQAEEERYF	Unmodified	n/a	1	Q9UII2-M1;Q9UII2;Q9UII2-3;Q9UII2-2;Q9UII2-M3	Q9UII2-M1;Q9UII2-M3	ATP5IF1	ATPase inhibitor, mitochondrial	2	MULTI-MSMS		514.583	3	514.583	1540.73	113.24	107.09	4870700	3962200	0.8134	1.22941	0.297963
GSDQSENVDRGAGSIREAGGAF	Unmodified	n/a	0	Q9UII2-M1;Q9UII2;Q9UII2-3;Q9UII2-2	Q9UII2-M1	ATP5IF1	ATPase inhibitor, mitochondrial	2	MULTI-MSMS		727.671	3	727.337	2178.99	149.44	132.93	269830000	252600000	0.87714	1.14007	0.189121
GSDQSENVDRGAGSIREAGGAF	Unmodified	n/a	0	Q9UII2-M1;Q9UII2;Q9UII2-3;Q9UII2-2	Q9UII2-M1	ATP5IF1	ATPase inhibitor, mitochondrial	2	MULTI-MSMS		1091	2	1090.5	2178.99	92.935	92.935	15070000	14208000	0.86629	1.15435	0.207078
GSDQSENVDRGAGSIREAGGAF	Unmodified	n/a	0	Q9UII2-M1;Q9UII2;Q9UII2-3;Q9UII2-2	Q9UII2-M1	ATP5IF1	ATPase inhibitor, mitochondrial	2	MULTI-MSMS		727.671	3	727.337	2178.99	107.39	100.28	145080000	132750000	0.91035	1.09848	0.135507
GSDQSENVDRGAGSIREAGGAF	Unmodified	n/a	0	Q9UII2-M1;Q9UII2;Q9UII2-3;Q9UII2-2	Q9UII2-M1	ATP5IF1	ATPase inhibitor, mitochondrial	2	MULTI-MSMS		727.337	3	727.337	2178.99	99.86	99.86	22727000	18881000	0.83607	1.19607	0.258304
GSDQSENVDRGAGSIREAGGAFGKREQAEEERY	Unmodified	n/a	1	Q9UII2-M1;Q9UII2;Q9UII2-3;Q9UII2-2	Q9UII2-M1	ATP5IF1	ATPase inhibitor, mitochondrial	2	ISO-MSMS	0	712.335	5	711.935	3554.64	26.573	24.542	2519400	1785600	0.67118	1.48991	0.575228
GSDQSENVDRGAGSIREAGGAFGKREQAEEERYF	Unmodified	n/a	2	Q9UII2-M1;Q9UII2;Q9UII2-3;Q9UII2-2	Q9UII2-M1	ATP5IF1	ATPase inhibitor, mitochondrial	2	ISO-MSMS	0	741.749	5	741.348	3701.71	40.328	38.446	8827000	4681100	0.7507	1.33209	0.413692
GSDQSENVDRGAGSIREAGGAFGKREQAEEERYF	Unmodified	n/a	2	Q9UII2-M1;Q9UII2;Q9UII2-3;Q9UII2-2	Q9UII2-M1	ATP5IF1	ATPase inhibitor, mitochondrial	2	ISO-MSMS	0	741.749	5	741.348	3701.71	19.769	14.764	951520	479710	0.74638	1.3398	0.422018
HHEEEIVHHKK	Unmodified	1	n/a	Q9UII2-M1;Q9UII2;Q9UII2-M3	Q9UII2-M1;Q9UII2-M3	ATP5IF1	ATPase inhibitor, mitochondrial	2	MULTI-MSMS		474.913	3	474.913	1421.72	33.875	20.066	592590	524050	0.86716	1.15319	0.20563
SDQSENVDRGAGSIREAGGAF	Unmodified	n/a	0	Q9UII2-M3	Q9UII2-M3	ATP5IF1	ATPase inhibitor, mitochondrial	2	MULTI-MSMS		715.002	3	708.33	2121.97	110.38	110.38	14980000	16643000	1.0858	0.92098	-0.118758
SDQSENVDRGAGSIREAGGAF	Unmodified	n/a	0	Q9UII2-M3	Q9UII2-M3	ATP5IF1	ATPase inhibitor, mitochondrial	2	MULTI-MSMS		708.664	3	708.33	2121.97	31.625	31.625	6989100	7009100	1.0321	0.968898	-0.0455828
SDQSENVDRGAGSIREAGGAF	Unmodified	n/a	0	Q9UII2-M3	Q9UII2-M3	ATP5IF1	ATPase inhibitor, mitochondrial	2	MULTI-MSMS		708.997	3	708.33	2121.97	17.595	17.595	1006400	1570900	1.0043	0.995718	-0.00619029
