# Supplementary material for: TMEM70 and TMEM242 help to assemble the rotor ring of human ATP synthase and interact with assembly factors for complex I
Source: Proc Natl Acad Sci U S A. 2021 Mar 22;118(13):e2100558118. doi: 10.1073/pnas.2100558118 (PMC8020751; doi:10.1073/pnas.2100558118)
Supplement: Supplementary File [file pnas.2100558118.sd20.xlsx]

## Sheet: S20
Supplementary Dataset S20. Peptide data for the Rieske subunit and subunit 11 of cytochrome bc1 obtained in SILAC experiments comparing mitoplasts from HAP1-WT and HAP1-ΔTMEM70.ΔTMEM242 cells
This information was obtained from the MaxQuant evidence file after the processing of SILAC peptide pair data. The peptide data are from digitonin protein extracts of mitoplasts from a 1:1 mixture of HAP1-WT and HAP1-ΔTMEM70.ΔTMEM242 cells. Experiment 1 refers to heavy isotope labelled HAP1-ΔTMEM70.ΔTMEM242 cells mixed with light labelled HAP1-WT cells, and experiment 2 is vice versa. Only peptid…
Sequence	Modifications	Missed cleavages (Trypsin/P)	Missed cleavages (Chymotrypsin)	Proteins	Leading proteins	Gene Names	Protein Names	Experiment	Type	Labeling State	MS/MS m/z	Charge	m/z	Mass	Score	Delta score	Intensity L	Intensity H	Ratio H/L	Inverse Expt 2 Ratio	Log2 Ratio
EIEQEAAVELSQLR	Unmodified	0	n/a	P47985	P47985	UQCRFS1	Cytochrome b-c1 complex subunit Rieske, mitochondrial	1	ISO-MSMS	1	812.925	2	807.92	1613.83	152.55	122.81	162480000	59603000	0.33601	n/a	-1.57342
EIEQEAAVELSQLR	Unmodified	0	n/a	P47985	P47985	UQCRFS1	Cytochrome b-c1 complex subunit Rieske, mitochondrial	1	MULTI-MSMS		538.95	3	538.949	1613.83	113.37	104.98	132070000	46392000	0.34575	n/a	-1.5322
EIEQEAAVELSQLR	Unmodified	0	n/a	P47985	P47985	UQCRFS1	Cytochrome b-c1 complex subunit Rieske, mitochondrial	1	ISO-MSMS	0	807.923	2	807.92	1613.83	130.56	93.218	36173000	53996000	1.1872	n/a	0.247563
EIEQEAAVELSQLR	Unmodified	0	n/a	P47985	P47985	UQCRFS1	Cytochrome b-c1 complex subunit Rieske, mitochondrial	1	MULTI-MSMS		807.92	2	807.92	1613.83	117.09	91.47	2013800	2449000	1.744	n/a	0.8024
EIEQEAAVELSQLR	Unmodified	0	n/a	P47985	P47985	UQCRFS1	Cytochrome b-c1 complex subunit Rieske, mitochondrial	1	ISO-MSMS	0	538.95	3	538.949	1613.83	19.842	15.373	2301400	7538200	4.7784	n/a	2.25653
EIEQEAAVELSQLRDPQHDLDR	Unmodified	1	n/a	P47985	P47985	UQCRFS1	Cytochrome b-c1 complex subunit Rieske, mitochondrial	1	ISO-MSMS	0	864.763	3	864.428	2590.26	73.315	61.182	2627000	366260	0.27986	n/a	-1.83722
EIEQEAAVELSQLRDPQHDLDR	Unmodified	1	n/a	P47985	P47985	UQCRFS1	Cytochrome b-c1 complex subunit Rieske, mitochondrial	1	MULTI-MSMS		648.824	4	648.573	2590.26	43.198	39.736	8083800	2176400	0.30912	n/a	-1.69376
EIEQEAAVELSQLRDPQHDLDR	Unmodified	1	n/a	P47985	P47985	UQCRFS1	Cytochrome b-c1 complex subunit Rieske, mitochondrial	1	MULTI-MSMS		648.824	4	648.573	2590.26	119.01	113.17	412430000	116280000	0.3104	n/a	-1.6878
EIEQEAAVELSQLRDPQHDLDR	Unmodified	1	n/a	P47985	P47985	UQCRFS1	Cytochrome b-c1 complex subunit Rieske, mitochondrial	1	ISO-MSMS	0	865.096	3	864.428	2590.26	200.1	179.05	134590000	45636000	0.3481	n/a	-1.52243
EIEQEAAVELSQLRDPQHDLDR	Unmodified	1	n/a	P47985	P47985	UQCRFS1	Cytochrome b-c1 complex subunit Rieske, mitochondrial	1	MULTI-MSMS		648.824	4	648.573	2590.26	128.41	120.6	85377000	33899000	0.35225	n/a	-1.50533
EIEQEAAVELSQLRDPQHDLDR	Unmodified	1	n/a	P47985	P47985	UQCRFS1	Cytochrome b-c1 complex subunit Rieske, mitochondrial	1	MULTI-MSMS		865.098	3	864.428	2590.26	127.05	127.05	26116000	11460000	0.35707	n/a	-1.48572
KGFSYLVTGVTTVGVAYAAK	Unmodified	1	n/a	P47985;P0C7P4	P47985	UQCRFS1;UQCRFS1P1	Cytochrome b-c1 complex subunit Rieske, mitochondrial;Putative cytochrome b-c1 complex subunit Rieske-like protein 1	1	MULTI-MSMS		678.377	3	678.042	2031.1	90.828	90.828	14615000	4075000	0.24931	n/a	-2.00399
KGFSYLVTGVTTVGVAYAAK	Unmodified	1	n/a	P47985;P0C7P4	P47985	UQCRFS1;UQCRFS1P1	Cytochrome b-c1 complex subunit Rieske, mitochondrial;Putative cytochrome b-c1 complex subunit Rieske-like protein 1	1	ISO-MSMS	0	678.043	3	678.042	2031.1	43.164	7.0524	6198700	1277500	0.26432	n/a	-1.91964
NAVTQFVSSMSASADVLALAK	Oxidation (M)	0	n/a	P47985;P0C7P4	P47985	UQCRFS1;UQCRFS1P1	Cytochrome b-c1 complex subunit Rieske, mitochondrial;Putative cytochrome b-c1 complex subunit Rieske-like protein 1	1	MULTI-MSMS		1064.04	2	1063.54	2125.07	180.27	168.77	27321000	11638000	0.29449	n/a	-1.76371
NAVTQFVSSMSASADVLALAK	Oxidation (M)	0	n/a	P47985;P0C7P4	P47985	UQCRFS1;UQCRFS1P1	Cytochrome b-c1 complex subunit Rieske, mitochondrial;Putative cytochrome b-c1 complex subunit Rieske-like protein 1	1	MULTI-MSMS		709.365	3	709.365	2125.07	122.53	122.53	38721000	12529000	0.31478	n/a	-1.66758
NAVTQFVSSMSASADVLALAK	Oxidation (M)	0	n/a	P47985;P0C7P4	P47985	UQCRFS1;UQCRFS1P1	Cytochrome b-c1 complex subunit Rieske, mitochondrial;Putative cytochrome b-c1 complex subunit Rieske-like protein 1	1	MULTI-MSMS		709.699	3	709.365	2125.07	92.098	92.098	10822000	2538300	0.31943	n/a	-1.64643
NAVTQFVSSMSASADVLALAK	Unmodified	0	n/a	P47985;P0C7P4	P47985	UQCRFS1;UQCRFS1P1	Cytochrome b-c1 complex subunit Rieske, mitochondrial;Putative cytochrome b-c1 complex subunit Rieske-like protein 1	1	MULTI-MSMS		704.368	3	704.033	2109.08	140.2	136.02	51993000	18226000	0.32545	n/a	-1.61949
NAVTQFVSSMSASADVLALAK	Unmodified	0	n/a	P47985;P0C7P4	P47985	UQCRFS1;UQCRFS1P1	Cytochrome b-c1 complex subunit Rieske, mitochondrial;Putative cytochrome b-c1 complex subunit Rieske-like protein 1	1	MULTI-MSMS		704.702	3	704.033	2109.08	89.028	85.885	2040200	1245800	0.33546	n/a	-1.57579
NAVTQFVSSMSASADVLALAK	Unmodified	0	n/a	P47985;P0C7P4	P47985	UQCRFS1;UQCRFS1P1	Cytochrome b-c1 complex subunit Rieske, mitochondrial;Putative cytochrome b-c1 complex subunit Rieske-like protein 1	1	MULTI-MSMS		704.034	3	704.033	2109.08	144.01	139.82	167610000	55860000	0.33548	n/a	-1.5757
NAVTQFVSSMSASADVLALAK	Unmodified	0	n/a	P47985;P0C7P4	P47985	UQCRFS1;UQCRFS1P1	Cytochrome b-c1 complex subunit Rieske, mitochondrial;Putative cytochrome b-c1 complex subunit Rieske-like protein 1	1	MULTI-MSMS		1056.05	2	1055.55	2109.08	244.67	244.67	147450000	49952000	0.35494	n/a	-1.49435
NAVTQFVSSMSASADVLALAK	Unmodified	0	n/a	P47985;P0C7P4	P47985	UQCRFS1;UQCRFS1P1	Cytochrome b-c1 complex subunit Rieske, mitochondrial;Putative cytochrome b-c1 complex subunit Rieske-like protein 1	1	MULTI-MSMS		704.368	3	704.033	2109.08	131.09	127.95	17476000	5578900	0.37221	n/a	-1.42581
NAVTQFVSSMSASADVLALAK	Unmodified	0	n/a	P47985;P0C7P4	P47985	UQCRFS1;UQCRFS1P1	Cytochrome b-c1 complex subunit Rieske, mitochondrial;Putative cytochrome b-c1 complex subunit Rieske-like protein 1	1	ISO-MSMS	0	1056.05	2	1055.55	2109.08	233.02	218.76	39893000	14602000	0.38114	n/a	-1.39161
NAVTQFVSSMSASADVLALAK	Oxidation (M)	0	n/a	P47985;P0C7P4	P47985	UQCRFS1;UQCRFS1P1	Cytochrome b-c1 complex subunit Rieske, mitochondrial;Putative cytochrome b-c1 complex subunit Rieske-like protein 1	1	MULTI-MSMS		1063.54	2	1063.54	2125.07	181.26	181.26	7328800	2555700	0.38311	n/a	-1.38417
NAVTQFVSSMSASADVLALAK	Unmodified	0	n/a	P47985;P0C7P4	P47985	UQCRFS1;UQCRFS1P1	Cytochrome b-c1 complex subunit Rieske, mitochondrial;Putative cytochrome b-c1 complex subunit Rieske-like protein 1	1	MULTI-MSMS		1056.05	2	1055.55	2109.08	228.73	228.73	31004000	5977400	0.47299	n/a	-1.08012
NAVTQFVSSMSASADVLALAK	Unmodified	0	n/a	P47985;P0C7P4	P47985	UQCRFS1;UQCRFS1P1	Cytochrome b-c1 complex subunit Rieske, mitochondrial;Putative cytochrome b-c1 complex subunit Rieske-like protein 1	1	ISO-MSMS	0	1056.55	2	1055.55	2109.08	95.651	87.74	1964500	1398000	0.63118	n/a	-0.663877
RRLEVLDSTKSSRESSEARKGF	Unmodified	n/a	0	P47985	P47985	UQCRFS1	Cytochrome b-c1 complex subunit Rieske, mitochondrial	1	ISO-MSMS	0	508.674	5	508.473	2537.33	111.83	104.3	58119000	18366000	0.28674	n/a	-1.80218
RRLEVLDSTKSSRESSEARKGF	Unmodified	n/a	0	P47985	P47985	UQCRFS1	Cytochrome b-c1 complex subunit Rieske, mitochondrial	1	ISO-MSMS	0	424.063	6	423.896	2537.33	44.729	44.729	27462000	8356000	0.28835	n/a	-1.79411
RRLEVLDSTKSSRESSEARKGF	Unmodified	n/a	0	P47985	P47985	UQCRFS1	Cytochrome b-c1 complex subunit Rieske, mitochondrial	1	ISO-MSMS	0	635.591	4	635.34	2537.33	102.48	95.976	43245000	13876000	0.2904	n/a	-1.78389
SHTDIKVPDFSEY	Unmodified	n/a	1	P47985;P0C7P4	P47985	UQCRFS1;UQCRFS1P1	Cytochrome b-c1 complex subunit Rieske, mitochondrial;Putative cytochrome b-c1 complex subunit Rieske-like protein 1	1	MULTI-MSMS		769.863	2	769.362	1536.71	180.97	139.22	107250000	30003000	0.30637	n/a	-1.70665
SHTDIKVPDFSEY	Unmodified	n/a	1	P47985;P0C7P4	P47985	UQCRFS1;UQCRFS1P1	Cytochrome b-c1 complex subunit Rieske, mitochondrial;Putative cytochrome b-c1 complex subunit Rieske-like protein 1	1	MULTI-MSMS		513.245	3	513.244	1536.71	65.395	58.666	235070000	83186000	0.31714	n/a	-1.65681
SHTDIKVPDFSEY	Unmodified	n/a	1	P47985;P0C7P4	P47985	UQCRFS1;UQCRFS1P1	Cytochrome b-c1 complex subunit Rieske, mitochondrial;Putative cytochrome b-c1 complex subunit Rieske-like protein 1	1	MULTI-MSMS		769.361	2	769.362	1536.71	71.349	64.247	5212100	2534100	0.40201	n/a	-1.3147
SHTDIKVPDFSEYRRLEVLDSTKSSRESSEARKGF	Unmodified	n/a	2	P47985	P47985	UQCRFS1	Cytochrome b-c1 complex subunit Rieske, mitochondrial	1	ISO-MSMS	0	812.417	5	812.213	4056.03	44.615	30.132	10674000	898030	0.21367	n/a	-2.22654
VPDFSEYR	Unmodified	0	n/a	P47985;P0C7P4	P47985	UQCRFS1;UQCRFS1P1	Cytochrome b-c1 complex subunit Rieske, mitochondrial;Putative cytochrome b-c1 complex subunit Rieske-like protein 1	1	MULTI-MSMS		511.746	2	506.74	1011.47	75.692	66.919	160910000	48450000	0.31737	n/a	-1.65576
VPDFSEYR	Unmodified	0	n/a	P47985;P0C7P4	P47985	UQCRFS1;UQCRFS1P1	Cytochrome b-c1 complex subunit Rieske, mitochondrial;Putative cytochrome b-c1 complex subunit Rieske-like protein 1	1	MULTI-MSMS		506.74	2	506.74	1011.47	42.109	31.236	2299400	1101800	0.3237	n/a	-1.62727
VPDFSEYR	Unmodified	0	n/a	P47985;P0C7P4	P47985	UQCRFS1;UQCRFS1P1	Cytochrome b-c1 complex subunit Rieske, mitochondrial;Putative cytochrome b-c1 complex subunit Rieske-like protein 1	1	MULTI-MSMS		506.741	2	506.74	1011.47	47.574	35.853	50547000	18541000	0.34714	n/a	-1.52641
GVAGALRPLVQATVPATPEQPVLDLK	Unmodified	1	n/a	P47985;P0C7P4	P47985	UQCRFS1;UQCRFS1P1	Cytochrome b-c1 complex subunit 11;Putative cytochrome b-c1 complex subunit Rieske-like protein 1	1	ISO-MSMS	0	880.84	3	880.841	2639.5	25.213	25.044	2075300	755320	0.29084	n/a	-1.7817
GVAGALRPLVQATVPATPEQPVLDLK	Unmodified	1	n/a	P47985;P0C7P4	P47985	UQCRFS1;UQCRFS1P1	Cytochrome b-c1 complex subunit 11;Putative cytochrome b-c1 complex subunit Rieske-like protein 1	1	MULTI-MSMS		881.176	3	880.841	2639.5	102.21	102.21	33910000	11204000	0.27164	n/a	-1.88023
GVAGALRPLVQATVPATPEQPVLDLK	Unmodified	1	n/a	P47985;P0C7P4	P47985	UQCRFS1;UQCRFS1P1	Cytochrome b-c1 complex subunit 11;Putative cytochrome b-c1 complex subunit Rieske-like protein 1	1	MULTI-MSMS		661.133	4	660.883	2639.5	29.198	29.188	3032600	895390	0.24948	n/a	-2.003
GVAGALRPLVQATVPATPEQPVLDLK	Unmodified	1	n/a	P47985;P0C7P4	P47985	UQCRFS1;UQCRFS1P1	Cytochrome b-c1 complex subunit 11;Putative cytochrome b-c1 complex subunit Rieske-like protein 1	1	MULTI-MSMS		881.175	3	880.841	2639.5	91.733	91.671	8417900	2568500	0.26631	n/a	-1.90882
SGPFAPVLSATSR	Unmodified	0	n/a	P47985;P0C7P4	P47985	UQCRFS1;UQCRFS1P1	Cytochrome b-c1 complex subunit 11;Putative cytochrome b-c1 complex subunit Rieske-like protein 1	1	MULTI-MSMS		645.347	2	645.346	1288.68	83.397	72.531	1961100	471530	0.24186	n/a	-2.04776
SGPFAPVLSATSR	Unmodified	0	n/a	P47985;P0C7P4	P47985	UQCRFS1;UQCRFS1P1	Cytochrome b-c1 complex subunit 11;Putative cytochrome b-c1 complex subunit Rieske-like protein 1	1	MULTI-MSMS		645.346	2	645.346	1288.68	117.52	106.65	25012000	6851900	0.25693	n/a	-1.96055
SGPFAPVLSATSR	Unmodified	0	n/a	P47985;P0C7P4	P47985	UQCRFS1;UQCRFS1P1	Cytochrome b-c1 complex subunit 11;Putative cytochrome b-c1 complex subunit Rieske-like protein 1	1	MULTI-MSMS		645.346	2	645.346	1288.68	117.02	106.16	6590300	1933300	0.25794	n/a	-1.95489
DASGRIRLGPAPLNLEVPTYEFTSDDMVIVG	Unmodified	n/a	2	P47985	P47985	UQCRFS1	Cytochrome b-c1 complex subunit Rieske, mitochondrial	2	ISO-MSMS	1	1118.58	3	1111.57	3331.68	56.914	46.856	1686600	7959000	1.8036	0.554447	-0.850879
EIEQEAAVELSQLR	Unmodified	0	n/a	P47985	P47985	UQCRFS1	Cytochrome b-c1 complex subunit Rieske, mitochondrial	2	MULTI-MSMS		542.286	3	538.949	1613.83	17.8	14.76	487520	464770	0.84711	1.18048	0.239379
EIEQEAAVELSQLR	Unmodified	0	n/a	P47985	P47985	UQCRFS1	Cytochrome b-c1 complex subunit Rieske, mitochondrial	2	MULTI-MSMS		539.284	3	538.949	1613.83	94.059	88.164	52894000	118780000	2.2451	0.445414	-1.16678
EIEQEAAVELSQLR	Unmodified	0	n/a	P47985	P47985	UQCRFS1	Cytochrome b-c1 complex subunit Rieske, mitochondrial	2	MULTI-MSMS		812.924	2	807.92	1613.83	165.35	155.35	87897000	199680000	2.3094	0.433013	-1.20752
EIEQEAAVELSQLR	Unmodified	0	n/a	P47985	P47985	UQCRFS1	Cytochrome b-c1 complex subunit Rieske, mitochondrial	2	ISO-MSMS	0	808.413	2	807.92	1613.83	128.28	66.633	8442900	52787000	3.2775	0.305111	-1.7126
EIEQEAAVELSQLRDPQHDLDR	Unmodified	1	n/a	P47985	P47985	UQCRFS1	Cytochrome b-c1 complex subunit Rieske, mitochondrial	2	MULTI-MSMS		864.761	3	864.428	2590.26	114.72	110.74	6364000	11480000	1.5162	0.659544	-0.60046
EIEQEAAVELSQLRDPQHDLDR	Unmodified	1	n/a	P47985	P47985	UQCRFS1	Cytochrome b-c1 complex subunit Rieske, mitochondrial	2	MULTI-MSMS		648.823	4	648.573	2590.26	83.905	79.649	12837000	22506000	1.941	0.515198	-0.9568
EIEQEAAVELSQLRDPQHDLDR	Unmodified	1	n/a	P47985	P47985	UQCRFS1	Cytochrome b-c1 complex subunit Rieske, mitochondrial	2	MULTI-MSMS		648.825	4	648.573	2590.26	109.85	107.74	199620000	412700000	2.164	0.462107	-1.1137
EIEQEAAVELSQLRDPQHDLDR	Unmodified	1	n/a	P47985	P47985	UQCRFS1	Cytochrome b-c1 complex subunit Rieske, mitochondrial	2	MULTI-MSMS		871.436	3	864.428	2590.26	160.77	160.77	76582000	178710000	2.3911	0.418218	-1.25767
KGFSYLVTGVTTVGVAYAAK	Unmodified	1	n/a	P47985;P0C7P4	P47985	UQCRFS1;UQCRFS1P1	Cytochrome b-c1 complex subunit Rieske, mitochondrial;Putative cytochrome b-c1 complex subunit Rieske-like protein 1	2	MULTI-MSMS		678.376	3	678.042	2031.1	102.33	93.617	8427700	21441000	2.4081	0.415265	-1.2679
NAVTQFVSSMSASADVLALAK	Oxidation (M)	0	n/a	P47985;P0C7P4	P47985	UQCRFS1;UQCRFS1P1	Cytochrome b-c1 complex subunit Rieske, mitochondrial;Putative cytochrome b-c1 complex subunit Rieske-like protein 1	2	MULTI-MSMS		712.369	3	709.365	2125.07	107.41	107.41	12863000	24021000	1.4862	0.672857	-0.571628
NAVTQFVSSMSASADVLALAK	Unmodified	0	n/a	P47985;P0C7P4	P47985	UQCRFS1;UQCRFS1P1	Cytochrome b-c1 complex subunit Rieske, mitochondrial;Putative cytochrome b-c1 complex subunit Rieske-like protein 1	2	ISO-MSMS	1	1060.06	2	1055.55	2109.08	221.59	193.73	6359600	13383000	1.6048	0.623131	-0.682394
NAVTQFVSSMSASADVLALAK	Unmodified	0	n/a	P47985;P0C7P4	P47985	UQCRFS1;UQCRFS1P1	Cytochrome b-c1 complex subunit Rieske, mitochondrial;Putative cytochrome b-c1 complex subunit Rieske-like protein 1	2	MULTI-MSMS		707.039	3	704.033	2109.08	105.67	100.28	6057900	10813000	1.6748	0.597086	-0.743989
NAVTQFVSSMSASADVLALAK	Unmodified	0	n/a	P47985;P0C7P4	P47985	UQCRFS1;UQCRFS1P1	Cytochrome b-c1 complex subunit Rieske, mitochondrial;Putative cytochrome b-c1 complex subunit Rieske-like protein 1	2	ISO-MSMS	1	1059.56	2	1055.55	2109.08	40.477	27.917	577980	964620	1.7002	0.588166	-0.765704
NAVTQFVSSMSASADVLALAK	Unmodified	0	n/a	P47985;P0C7P4	P47985	UQCRFS1;UQCRFS1P1	Cytochrome b-c1 complex subunit Rieske, mitochondrial;Putative cytochrome b-c1 complex subunit Rieske-like protein 1	2	ISO-MSMS	1	706.706	3	704.033	2109.08	35.036	31.257	241190	597900	1.7256	0.579509	-0.787098
NAVTQFVSSMSASADVLALAK	Unmodified	0	n/a	P47985;P0C7P4	P47985	UQCRFS1;UQCRFS1P1	Cytochrome b-c1 complex subunit Rieske, mitochondrial;Putative cytochrome b-c1 complex subunit Rieske-like protein 1	2	MULTI-MSMS		1060.06	2	1055.55	2109.08	167.61	162.72	7168800	11939000	1.8076	0.55322	-0.854075
NAVTQFVSSMSASADVLALAK	Unmodified	0	n/a	P47985;P0C7P4	P47985	UQCRFS1;UQCRFS1P1	Cytochrome b-c1 complex subunit Rieske, mitochondrial;Putative cytochrome b-c1 complex subunit Rieske-like protein 1	2	MULTI-MSMS		707.039	3	704.033	2109.08	140.63	137.48	5224800	12863000	2.0829	0.4801	-1.05859
NAVTQFVSSMSASADVLALAK	Unmodified	0	n/a	P47985;P0C7P4	P47985	UQCRFS1;UQCRFS1P1	Cytochrome b-c1 complex subunit Rieske, mitochondrial;Putative cytochrome b-c1 complex subunit Rieske-like protein 1	2	MULTI-MSMS		706.705	3	704.033	2109.08	42.172	38.678	340710	751570	2.179	0.458926	-1.12367
NAVTQFVSSMSASADVLALAK	Unmodified	0	n/a	P47985;P0C7P4	P47985	UQCRFS1;UQCRFS1P1	Cytochrome b-c1 complex subunit Rieske, mitochondrial;Putative cytochrome b-c1 complex subunit Rieske-like protein 1	2	MULTI-MSMS		1056.05	2	1055.55	2109.08	249.3	249.3	74298000	159220000	2.2247	0.449499	-1.15361
NAVTQFVSSMSASADVLALAK	Unmodified	0	n/a	P47985;P0C7P4	P47985	UQCRFS1;UQCRFS1P1	Cytochrome b-c1 complex subunit Rieske, mitochondrial;Putative cytochrome b-c1 complex subunit Rieske-like protein 1	2	MULTI-MSMS		707.039	3	704.033	2109.08	147.49	144.34	69637000	164830000	2.307	0.433463	-1.20602
RRLEVLDSTKSSRESSEARKGF	Unmodified	n/a	0	P47985	P47985	UQCRFS1	Cytochrome b-c1 complex subunit Rieske, mitochondrial	2	ISO-MSMS	0	424.063	6	423.896	2537.33	35.973	31.945	5526200	7998700	1.4211	0.70368	-0.507008
RRLEVLDSTKSSRESSEARKGF	Unmodified	n/a	0	P47985	P47985	UQCRFS1	Cytochrome b-c1 complex subunit Rieske, mitochondrial	2	ISO-MSMS	0	635.591	4	635.34	2537.33	48.656	41.555	7163600	16941000	1.897	0.527148	-0.92372
RRLEVLDSTKSSRESSEARKGF	Unmodified	n/a	0	P47985	P47985	UQCRFS1	Cytochrome b-c1 complex subunit Rieske, mitochondrial	2	ISO-MSMS	0	508.675	5	508.473	2537.33	56.529	49.077	10260000	18631000	1.898	0.52687	-0.92448
SHTDIKVPDFSEY	Unmodified	n/a	1	P47985;P0C7P4	P47985	UQCRFS1;UQCRFS1P1	Cytochrome b-c1 complex subunit Rieske, mitochondrial;Putative cytochrome b-c1 complex subunit Rieske-like protein 1	2	MULTI-MSMS		773.369	2	769.362	1536.71	100.88	84.988	4306500	5982500	1.8794	0.532085	-0.910272
SHTDIKVPDFSEY	Unmodified	n/a	1	P47985;P0C7P4	P47985	UQCRFS1;UQCRFS1P1	Cytochrome b-c1 complex subunit Rieske, mitochondrial;Putative cytochrome b-c1 complex subunit Rieske-like protein 1	2	MULTI-MSMS		773.369	2	769.362	1536.71	183.33	150.14	38907000	82705000	2.0863	0.479317	-1.06095
SHTDIKVPDFSEY	Unmodified	n/a	1	P47985;P0C7P4	P47985	UQCRFS1;UQCRFS1P1	Cytochrome b-c1 complex subunit Rieske, mitochondrial;Putative cytochrome b-c1 complex subunit Rieske-like protein 1	2	MULTI-MSMS		513.578	3	513.244	1536.71	58.172	52.693	78529000	196170000	2.348	0.425894	-1.23143
VPDFSEYR	Unmodified	0	n/a	P47985;P0C7P4	P47985	UQCRFS1;UQCRFS1P1	Cytochrome b-c1 complex subunit Rieske, mitochondrial;Putative cytochrome b-c1 complex subunit Rieske-like protein 1	2	MULTI-MSMS		506.74	2	506.74	1011.47	104.37	75.853	12172000	24914000	2.0941	0.477532	-1.06633
VPDFSEYR	Unmodified	0	n/a	P47985;P0C7P4	P47985	UQCRFS1;UQCRFS1P1	Cytochrome b-c1 complex subunit Rieske, mitochondrial;Putative cytochrome b-c1 complex subunit Rieske-like protein 1	2	MULTI-MSMS		511.745	2	506.74	1011.47	81.215	60.66	76470000	170520000	2.1261	0.470345	-1.08821
GVAGALRPLVQATVPATPEQPVLDLK	Unmodified	1	n/a	P47985;P0C7P4	P47985	UQCRFS1;UQCRFS1P1	Cytochrome b-c1 complex subunit 11;Putative cytochrome b-c1 complex subunit Rieske-like protein 1	2	MULTI-MSMS		887.183	3	880.841	2639.5	83.602	83.602	1984200	5543500	2.8877	0.346296	-1.52992
GVAGALRPLVQATVPATPEQPVLDLK	Unmodified	1	n/a	P47985;P0C7P4	P47985	UQCRFS1;UQCRFS1P1	Cytochrome b-c1 complex subunit 11;Putative cytochrome b-c1 complex subunit Rieske-like protein 1	2	MULTI-MSMS		881.176	3	880.841	2639.5	110.6	110.4	15167000	45920000	2.7231	0.367229	-1.44525
GVAGALRPLVQATVPATPEQPVLDLK	Unmodified	1	n/a	P47985;P0C7P4	P47985	UQCRFS1;UQCRFS1P1	Cytochrome b-c1 complex subunit 11;Putative cytochrome b-c1 complex subunit Rieske-like protein 1	2	MULTI-MSMS		665.638	4	660.883	2639.5	43.888	43.888	605930	1444100	3.0968	0.322914	-1.63078
GVAGALRPLVQATVPATPEQPVLDLK	Unmodified	1	n/a	P47985;P0C7P4	P47985	UQCRFS1;UQCRFS1P1	Cytochrome b-c1 complex subunit 11;Putative cytochrome b-c1 complex subunit Rieske-like protein 1	2	MULTI-MSMS		887.183	3	880.841	2639.5	90.1	90.089	2791700	7479200	2.7894	0.3585	-1.47995
SGPFAPVLSATSR	Unmodified	0	n/a	P47985;P0C7P4	P47985	UQCRFS1;UQCRFS1P1	Cytochrome b-c1 complex subunit 11;Putative cytochrome b-c1 complex subunit Rieske-like protein 1	2	ISO-MSMS	1	650.351	2	645.346	1288.68	81.017	69.852	2623700	3617800	1.5867	0.630239	-0.666029
SGPFAPVLSATSR	Unmodified	0	n/a	P47985;P0C7P4	P47985	UQCRFS1;UQCRFS1P1	Cytochrome b-c1 complex subunit 11;Putative cytochrome b-c1 complex subunit Rieske-like protein 1	2	MULTI-MSMS		645.346	2	645.346	1288.68	110.53	100.88	20631000	56933000	2.6449	0.378086	-1.40321
SGPFAPVLSATSR	Unmodified	0	n/a	P47985;P0C7P4	P47985	UQCRFS1;UQCRFS1P1	Cytochrome b-c1 complex subunit 11;Putative cytochrome b-c1 complex subunit Rieske-like protein 1	2	MULTI-MSMS		650.35	2	645.346	1288.68	121.9	116.8	2552700	8278000	2.6794	0.373218	-1.42191
