# Supplementary material for: TMEM70 and TMEM242 help to assemble the rotor ring of human ATP synthase and interact with assembly factors for complex I
Source: Proc Natl Acad Sci U S A. 2021 Mar 22;118(13):e2100558118. doi: 10.1073/pnas.2100558118 (PMC8020751; doi:10.1073/pnas.2100558118)
Supplement: Supplementary File [file pnas.2100558118.sd21.xlsx]

## Sheet: S21
Supplementary Dataset S21. Proteins identified in SILAC experiments comparing mitoplasts from HEK293 parental, HEK293-Δδ and HEK293-Δδ.ΔTMEM70 cells.
Relative protein abundance was determined by quantitative mass spectrometry and a 3-way SILAC labelling procedure. Heavy labelled (H; Arg-10, Lys-8), medium labelled (M; Arg-6, Lys-4) and light (L; Arg-0, Lys-0) cells were mixed equally in two combinations (experiment 1: parental-L, Δδ-M, Δδ.ΔTMEM70-H; experiment 2: parental-H, Δδ-M, Δδ.ΔTMEM70-L) and n-dodecyl-β-D-maltoside solubilized mitoplast…
Protein names	Gene names	Protein IDs	Majority protein IDs	Ratio M/L exp1	Ratio M/L count exp1	Ratio M/L iso-count exp1	Ratio H/M exp2	Ratio H/M count exp2	Ratio H/M iso-count exp2	Ratio H/M exp1	Ratio H/M count exp1	Ratio H/M iso-count exp1	Ratio M/L exp2	Ratio M/L count exp2	Ratio M/L iso-count exp2	Ratio H/L exp1	Ratio H/L count exp1	Ratio H/L iso-count exp1	Ratio H/L exp2	Ratio H/L count exp2	Ratio H/L iso-count exp2	Unique peptides exp1	Unique peptides exp2	Sequence coverage expt 1 [%]	Sequence coverage expt 2 [%]
Aladin	AAAS	Q9NRG9;Q9NRG9-2	Q9NRG9;Q9NRG9-2	-0.152436	27	10	0.226392	22	6	-0.0793256	27	10	0.246139	22	6	-0.30463	27	10	0.471569	22	6	20	18	49.8	38.6
Alanine--tRNA ligase, mitochondrial	AARS2	Q5JTZ9	Q5JTZ9	-0.398018	37	12	-0.0465609	46	14	-0.0810032	36	12	0.286392	46	14	-0.451287	36	12	0.200747	46	14	36	37	53.7	55.7
Alpha-aminoadipic semialdehyde synthase, mitochondrial;Lysine ketoglutarate reductase;Saccharopine dehydrogenase	AASS	Q9UDR5	Q9UDR5	-0.366336	76	30	-0.136716	94	38	-0.0327133	76	30	0.373738	95	38	-0.464027	76	30	0.301355	95	38	38	39	48.6	59.9
4-aminobutyrate aminotransferase, mitochondrial	ABAT	P80404	P80404	-0.661844	8	6	-0.0928839	10	6	-0.713734	8	6	0.152019	10	6	-1.26875	8	6	-0.182184	10	6	9	10	23	25
ATP-binding cassette sub-family A member 2	ABCA2	Q9BZC7-2;Q9BZC7;Q9BZC7-3	Q9BZC7-2;Q9BZC7;Q9BZC7-3	0.0813396	2	1	-0.107956	3	2	-0.0579923	2	1	-0.0836559	3	2	-0.0828968	2	1	-0.222186	3	2	3	4	1.6	2.2
ATP-binding cassette sub-family A member 3	ABCA3	Q99758;Q99758-2	Q99758	-0.160395	12	6	0.290233	6	3	-0.761335	12	6	-0.0828388	6	3	-0.957132	12	6	0.0752008	6	3	12	6	8.2	5.6
Multidrug resistance protein 1	ABCB1	P08183;P08183-2;P21439-3;P21439-2;P21439	P08183;P08183-2	0.0761487	27	9	0.363939	34	20	-0.434325	27	9	-0.0673633	34	20	-0.378494	27	9	0.357918	34	20	27	26	23.5	23.1
ATP-binding cassette sub-family B member 10, mitochondrial	ABCB10	Q9NRK6	Q9NRK6	-0.463052	33	14	-0.0102069	37	13	-0.410524	32	13	0.0675154	37	13	-0.804829	32	13	0.00935009	37	13	24	28	39.2	44.9
ATP-binding cassette sub-family B member 6, mitochondrial	ABCB6	Q9NP58-4;Q9NP58	Q9NP58-4;Q9NP58	-0.959206	6	5	-0.354904	3	2	-0.861474	6	5	-0.347439	3	2	-1.60121	6	5	-0.621993	3	2	8	3	13.7	5.7
ATP-binding cassette sub-family B member 7, mitochondrial	ABCB7	O75027-2;O75027;O75027-3	O75027-2;O75027;O75027-3	-0.33408	23	5	0.000548348	26	7	-0.167377	23	5	0.226628	26	7	-0.420376	23	5	0.262365	26	7	18	21	36.9	37.1
ATP-binding cassette sub-family B member 8, mitochondrial	ABCB8	Q9NUT2-5;Q9NUT2-4;Q9NUT2-2;Q9NUT2;Q9NUT2-3	Q9NUT2-5;Q9NUT2-4;Q9NUT2-2;Q9NUT2;Q9NUT2-3	-0.295783	12	9	0.41179	9	5	-0.731182	12	9	-0.260869	9	5	-1.18508	12	9	0.316312	9	5	9	7	20.3	16.4
Multidrug resistance-associated protein 1	ABCC1	P33527;P33527-3;P33527-9;P33527-2;P33527-5;P33527-4;P33527-7;P33527-6;P33527-8;O15438;O15438-4	P33527;P33527-3;P33527-9;P33527-2;P33527-5;P33527-4;P33527-7;P33527-6;P33527-8	-0.341555	41	12	0.023343	42	13	-0.301835	41	12	0.00733307	42	13	-0.622265	41	12	-0.042084	42	13	38	29	32.1	26.5
Multidrug resistance-associated protein 4	ABCC4	O15439;O15439-2;O15439-3;O15439-4	O15439;O15439-2;O15439-3;O15439-4	-0.0478901	56	12	0.364682	79	33	-0.574304	56	12	-0.257735	79	33	-0.590158	56	12	0.114722	79	33	45	46	34.7	41.7
Multidrug resistance-associated protein 5	ABCC5	O15440-5;O15440;O15440-4;O15440-3;O15440-2;Q96J65	O15440-5;O15440	-0.224098	6	2	-0.17479	4	4	-0.423991	6	2	0.133685	4	4	-0.76393	6	2	0.0158409	4	4	6	2	6.5	2.4
ATP-binding cassette sub-family D member 3	ABCD3	P28288;P28288-2;P28288-3	P28288;P28288-2	-0.232447	47	16	0.0916789	53	15	-0.372804	46	15	0.0221412	53	15	-0.585929	46	15	0.067712	53	15	36	42	58	58.9
ATP-binding cassette sub-family E member 1	ABCE1	P61221	P61221	-0.759991	11	8	-0.286645	6	2	-0.142146	11	8	0.635831	6	2	-1.07291	11	8	0.325431	6	2	9	6	19.5	17.4
ATP-binding cassette sub-family F member 1	ABCF1	Q8NE71-2;Q8NE71	Q8NE71-2;Q8NE71	-0.372113	8	4	0.155534	7	5	-0.538995	8	4	0.389602	7	5	-0.788938	8	4	0.471049	7	5	7	5	11.8	8.6
Mycophenolic acid acyl-glucuronide esterase, mitochondrial	ABHD10	Q9NUJ1;Q9NUJ1-2;Q9NUJ1-3	Q9NUJ1;Q9NUJ1-2	-0.406025	25	10	0.021204	35	8	-0.418967	25	10	-0.0086304	35	8	-0.845261	25	10	0.00908863	35	8	17	20	55.6	70.9
Alpha/beta hydrolase domain-containing protein 11	ABHD11	Q8NFV4;Q8NFV4-4;Q8NFV4-6;Q8NFV4-3;Q8NFV4-2;Q8NFV4-5	Q8NFV4;Q8NFV4-4;Q8NFV4-6	-0.473671	12	1	0.11724	19	11	-0.158913	11	1	0.323119	19	11	-0.493418	12	1	0.43776	19	11	14	12	59.4	57.1
Monoacylglycerol lipase ABHD12	ABHD12	Q8N2K0-3;Q8N2K0;Q8N2K0-2	Q8N2K0-3;Q8N2K0;Q8N2K0-2	-0.419874	17	8	0.073378	21	9	-0.242021	17	8	0.070421	22	10	-0.554295	17	8	0.0923249	21	9	10	17	31.9	53.9
Alpha/beta hydrolase domain-containing protein 13	ABHD13	Q7L211	Q7L211	0.0900404	3	3	NaN	1	1	-0.235892	3	3	NaN	1	1	-0.339546	3	3	NaN	1	1	2	2	5	5
Abhydrolase domain-containing protein 16A	ABHD16A	O95870;O95870-2	O95870;O95870-2	-0.147026	9	6	0.141239	9	2	-0.23472	9	6	-0.0618453	9	2	-0.699818	9	6	0.0260729	9	2	9	7	24.9	15.8
Alpha/beta hydrolase domain-containing protein 17B	ABHD17B	Q5VST6;Q5VST6-2	Q5VST6;Q5VST6-2	-0.285425	5	1	0.28186	8	6	-0.371646	6	1	0.126045	8	6	-0.360194	5	1	0.410141	8	6	7	6	44.4	40.6
Monoacylglycerol lipase ABHD6	ABHD6	Q9BV23	Q9BV23	NaN	0	0	0.456306	2	0	NaN	0	0	0.0686801	2	0	NaN	0	0	0.23613	2	0	0	2	0	9.2
3-ketoacyl-CoA thiolase, peroxisomal	ACAA1	P09110;P09110-2	P09110;P09110-2	-0.668455	22	7	-0.31904	18	3	-0.488046	23	7	0.108488	18	3	-1.04374	23	7	-0.228849	18	3	12	14	46.5	53.5
3-ketoacyl-CoA thiolase, mitochondrial	ACAA2	P42765	P42765	-0.413423	59	25	0.0453867	66	30	-0.449611	59	25	-0.0224744	66	30	-0.847258	59	25	-0.094236	66	30	24	25	81.1	79.1
Acetyl-CoA carboxylase 1;Biotin carboxylase	ACACA	Q13085-3;Q13085-2;Q13085;Q13085-4;O00763-3;O00763-2;O00763	Q13085-3;Q13085-2;Q13085;Q13085-4	-1.01739	11	8	-0.378955	17	14	0.0965318	10	7	0.0177822	17	14	-0.829459	10	7	-0.192825	17	14	17	14	10.8	10
Acyl-CoA dehydrogenase family member 10	ACAD10	Q6JQN1-2;Q6JQN1;Q6JQN1-5;Q6JQN1-4;Q6JQN1-3	Q6JQN1-2;Q6JQN1;Q6JQN1-5;Q6JQN1-4	NaN	1	0	0.349199	3	3	NaN	1	0	0.128093	3	3	NaN	1	0	0.431579	3	3	1	2	0.8	2.4
Acyl-CoA dehydrogenase family member 11	ACAD11	Q709F0;Q709F0-2;Q709F0-3	Q709F0;Q709F0-2;Q709F0-3	-0.216468	8	2	0.308466	8	4	-0.089252	8	2	0.341683	9	4	-0.459358	8	2	0.766284	9	4	11	10	17.9	19.7
Isobutyryl-CoA dehydrogenase, mitochondrial	ACAD8	Q9UKU7;Q9UKU7-3;Q9UKU7-2	Q9UKU7;Q9UKU7-3;Q9UKU7-2	0.104873	4	1	0.323119	6	4	-0.0023102	4	1	0.508896	6	4	0.0585243	4	1	0.900018	6	4	4	7	9.6	19
Acyl-CoA dehydrogenase family member 9, mitochondrial	ACAD9	Q9H845	Q9H845	-0.214223	42	17	0.115535	54	21	-0.153575	43	17	0.268365	54	21	-0.402397	43	17	0.34986	54	21	30	35	53.6	66.5
Medium-chain specific acyl-CoA dehydrogenase, mitochondrial	ACADM	P11310;P11310-2	P11310;P11310-2	-0.56092	46	12	-0.136848	62	12	-0.536943	46	12	-0.0492126	64	12	-1.15524	46	12	-0.204767	64	12	27	27	61.3	59.1
Short-chain specific acyl-CoA dehydrogenase, mitochondrial	ACADS	P16219	P16219	-0.476458	13	5	-0.0773797	16	8	-0.0855733	12	4	0.30107	17	8	-0.642099	12	4	0.247389	17	8	14	14	47.3	50
Short/branched chain specific acyl-CoA dehydrogenase, mitochondrial	ACADSB	P45954;P45954-2	P45954;P45954-2	-0.468871	27	7	-0.173767	35	14	-0.584977	27	7	-0.137766	35	14	-0.989736	28	7	-0.308477	35	14	24	27	63.2	63.9
Very long-chain specific acyl-CoA dehydrogenase, mitochondrial	ACADVL	P49748-2;P49748;P49748-3	P49748-2;P49748;P49748-3	-0.324003	46	19	0.102155	53	20	0.0291349	46	19	0.433838	53	20	-0.28641	46	19	0.445185	53	20	36	33	53.6	55.8
Acetyl-CoA acetyltransferase, mitochondrial	ACAT1	P24752;P24752-2;REV__Q9NVE4	P24752	-0.343348	80	22	0.0253532	66	17	-0.369762	80	22	0.0875341	66	17	-0.702022	80	22	0.0714516	66	17	28	31	69.3	78.5
Acetyl-CoA acetyltransferase, cytosolic	ACAT2	Q9BWD1;Q9BWD1-2	Q9BWD1;Q9BWD1-2	NaN	1	1	-0.701239	2	1	NaN	1	1	0.591788	2	1	NaN	1	1	-0.0422242	2	1	2	2	9.6	15.1
Golgi resident protein GCP60	ACBD3	Q9H3P7	Q9H3P7	-0.32525	16	8	-0.0817486	10	3	-0.308519	16	8	0.278636	10	3	-0.525704	16	8	0.174784	10	3	12	9	29.2	25.8
Acyl-CoA-binding domain-containing protein 5	ACBD5	Q5T8D3-2;Q5T8D3-3;Q5T8D3;Q5T8D3-4;Q8NC06;Q8NC06-2;Q8NC06-3	Q5T8D3-2;Q5T8D3-3;Q5T8D3;Q5T8D3-4	-0.361602	18	6	0.0326985	10	3	-0.77962	18	6	-0.0352017	10	3	-1.16014	18	6	-0.1137	10	3	11	7	22.9	16.1
Alkaline ceramidase 3	ACER3	Q9NUN7-2;Q9NUN7	Q9NUN7-2;Q9NUN7	NaN	1	0	0.00744908	3	1	NaN	1	0	0.0268223	3	1	NaN	1	0	0.0342784	3	1	1	3	11.2	38.1
Apoptotic chromatin condensation inducer in the nucleus	ACIN1	Q9UKV3;Q9UKV3-5;Q9UKV3-3;Q9UKV3-2	Q9UKV3;Q9UKV3-5;Q9UKV3-3;Q9UKV3-2	-0.0636805	41	14	0.333552	46	19	-0.240179	41	14	0.173498	47	20	-0.339236	41	14	0.521556	46	19	27	28	25.1	29.2
ATP-citrate synthase	ACLY	P53396;P53396-2;P53396-3	P53396;P53396-2;P53396-3	-0.495756	2	1	NaN	1	0	-0.743303	2	1	NaN	1	0	-1.0017	2	1	NaN	1	0	5	1	4.6	2
Aconitate hydratase, mitochondrial	ACO2	Q99798	Q99798	-0.608166	82	34	-0.143785	81	24	-0.281544	82	34	0.177425	81	24	-0.83087	82	34	-0.0416635	81	24	47	44	67.6	67.2
Acyl-coenzyme A thioesterase 1	ACOT1	Q86TX2	Q86TX2	-0.106731	34	8	0.174182	28	5	-0.253017	34	8	0.0839514	28	5	-0.52641	34	8	0.272472	28	5	2	2	68.2	62.5
Acyl-coenzyme A thioesterase 13;Acyl-coenzyme A thioesterase 13, N-terminally processed	ACOT13	Q9NPJ3;Q9NPJ3-2	Q9NPJ3;Q9NPJ3-2	-0.194906	26	6	0.211565	23	9	-0.334371	26	6	0.0116316	23	9	-0.380409	26	6	0.141923	23	9	9	9	73.6	73.6
Acyl-coenzyme A thioesterase 2, mitochondrial	ACOT2	P49753;P49753-2;Q8N9L9	P49753;P49753-2	-0.11062	2	0	0.124739	4	1	-0.131487	2	0	0.113692	4	1	-0.307412	2	0	0.180888	4	1	1	1	59.4	54.5
Acyl-coenzyme A thioesterase 8	ACOT8	O14734	O14734	-0.206495	17	7	0.157496	14	4	-0.401044	17	7	0.314428	14	4	-0.483501	17	7	0.333807	14	4	11	12	47.3	51.7
Acyl-coenzyme A thioesterase 9, mitochondrial	ACOT9	Q9Y305;Q9Y305-2;Q9Y305-4;Q9Y305-3	Q9Y305;Q9Y305-2;Q9Y305-4;Q9Y305-3	-0.467912	22	9	-0.0984196	26	9	-0.300075	22	9	0.033407	26	9	-0.787891	22	9	0.0163953	26	9	16	22	41.2	49
Peroxisomal acyl-coenzyme A oxidase 1	ACOX1	Q15067-2;Q15067-3	Q15067-2;Q15067-3	-0.209495	23	7	0.0252357	30	4	-0.255512	23	7	0.0262492	30	4	-0.497486	23	7	0.142959	30	4	1	2	45.6	53.6
Low molecular weight phosphotyrosine protein phosphatase	ACP1	P24666;P24666-4;P24666-3;P24666-2	P24666;P24666-4;P24666-3;P24666-2	-0.631444	3	2	0.204565	3	2	0.0210533	3	2	0.392592	3	2	-0.361231	3	2	0.542353	3	2	3	3	23.4	20.3
Lysosomal acid phosphatase	ACP2	P11117	P11117	-0.444989	4	1	-0.169668	6	1	-0.233702	4	1	0.247474	6	1	-0.574369	4	1	0.127589	6	1	4	6	9	13.7
Lysophosphatidic acid phosphatase type 6	ACP6	Q9NPH0;Q9NPH0-2	Q9NPH0;Q9NPH0-2	-0.190404	6	1	0.116145	6	2	-0.222734	6	1	0.0210723	6	2	-0.126864	6	1	0.229146	6	2	6	7	25.5	27.3
Acyl-CoA synthetase family member 2, mitochondrial	ACSF2	Q96CM8-3;Q96CM8;Q96CM8-2;Q96CM8-4	Q96CM8-3;Q96CM8;Q96CM8-2;Q96CM8-4	0.0136409	17	4	0.409182	18	4	-0.514862	17	4	-0.173383	18	4	-0.468072	17	4	0.207561	18	4	17	17	41	36.9
Acyl-CoA synthetase family member 3, mitochondrial	ACSF3	Q4G176	Q4G176	-0.340404	5	2	0.0281015	6	1	-0.119025	5	2	0.279074	6	1	-0.461939	5	2	0.251178	6	1	4	5	8.7	14.4
Long-chain-fatty-acid--CoA ligase 1	ACSL1	P33121;P33121-2;P33121-3;Q9ULC5-4;Q9ULC5;Q9ULC5-3	P33121;P33121-2;P33121-3	-0.249411	19	12	0.0101053	19	9	-0.390094	19	12	0.0304718	19	9	-0.963785	19	12	0.0504726	19	9	16	16	31.4	28.9
Long-chain-fatty-acid--CoA ligase 3	ACSL3	O95573	O95573	-0.529614	59	24	-0.207393	71	32	-0.380521	59	24	0.0127227	71	32	-0.988218	59	24	-0.209391	71	32	29	31	61.4	59.3
Long-chain-fatty-acid--CoA ligase 4	ACSL4	O60488-2;O60488	O60488-2;O60488	-0.727188	49	31	-0.423524	35	11	-0.573875	46	29	-0.207268	35	11	-1.43929	46	29	-0.69207	35	11	30	30	58.4	64
Acetyl-coenzyme A synthetase 2-like, mitochondrial	ACSS1	Q9NUB1-2;Q9NUB1;Q9NUB1-4;Q9NUB1-3	Q9NUB1-2;Q9NUB1;Q9NUB1-4;Q9NUB1-3	-0.393046	24	7	0.023387	23	7	-0.275297	24	7	0.110698	23	7	-0.535708	24	7	0.0367922	23	7	18	17	31.3	33.2
Acyl-CoA synthetase short-chain family member 3, mitochondrial	ACSS3	Q9H6R3;Q9H6R3-2	Q9H6R3;Q9H6R3-2	0.0457225	6	5	0.373066	2	1	-0.343696	6	5	-0.319734	2	1	-0.59094	6	5	-0.120219	2	1	6	3	13.6	5.7
Actin, cytoplasmic 1;Actin, cytoplasmic 1, N-terminally processed	ACTB	P60709;P63267-2;Q6S8J3;Q562R1;A5A3E0;P0CG38;Q9BYX7;P0CG39	P60709	-0.29534	6	6	0.0810338	4	3	-0.257269	6	6	0.281176	4	3	-0.542794	6	6	0.346573	4	3	1	1	66.9	81.6
Actin, alpha cardiac muscle 1;Actin, gamma-enteric smooth muscle;Actin, aortic smooth muscle;Actin, alpha skeletal muscle	ACTC1;ACTG2;ACTA2;ACTA1	P68032;P63267;P62736;P68133	P68032;P63267;P62736;P68133	-0.409757	7	0	-0.11063	8	2	-0.0673189	7	0	0.327004	8	2	-0.486893	7	0	0.227405	8	2	1	1	23.3	31.6
Actin, cytoplasmic 2;Actin, cytoplasmic 2, N-terminally processed	ACTG1	P63261	P63261	-0.387865	110	50	-0.0772429	115	53	-0.213671	110	50	0.271722	116	53	-0.556903	110	50	0.175843	116	53	1	1	66.9	81.6
Actin-like protein 6A	ACTL6A	O96019-2;O96019;O94805	O96019-2;O96019	-0.203668	4	2	0.218246	4	2	0.118094	4	2	0.513399	4	2	-0.0324772	4	2	0.445028	4	2	3	4	15.2	20.7
Alpha-actinin-1	ACTN1	P12814-2;P12814;P12814-3;P12814-4	P12814-2;P12814;P12814-3;P12814-4	-0.0846244	14	9	0.151202	19	12	-0.298868	14	9	0.279319	19	12	-0.393577	14	9	0.39517	19	12	12	15	42.4	41
Alpha-actinin-4	ACTN4	O43707;O43707-2;O43707-3;P35609-2;P35609;Q08043	O43707;O43707-2;O43707-3	-0.236028	68	31	0.16372	85	39	-0.172799	68	31	0.284265	85	39	-0.382419	68	31	0.386054	85	39	36	36	69.6	69
Alpha-centractin	ACTR1A	P61163;P42025	P61163	-0.99588	3	2	NaN	0	0	0.147046	3	2	NaN	0	0	-0.977497	3	2	NaN	0	0	4	0	18.1	0
Disintegrin and metalloproteinase domain-containing protein 10	ADAM10	O14672;O14672-2	O14672;O14672-2	-0.453854	11	7	0.0137711	6	4	-0.216971	11	7	-0.190804	6	4	-0.833927	11	7	-0.32008	6	4	8	8	14.3	15
Disintegrin and metalloproteinase domain-containing protein 15	ADAM15	Q13444-10;Q13444-9;Q13444-8;Q13444-2;Q13444-7;Q13444-6;Q13444-12;Q13444-5;Q13444-4;Q13444-3;Q13444;Q13444-13;Q13444-11	Q13444-10;Q13444-9;Q13444-8;Q13444-2;Q13444-7;Q13444-6;Q13444-12;Q13444-5;Q13444-4;Q13444-3;Q13444;Q13444-13;Q13444-11	-0.195996	4	1	0.312258	7	6	-0.56811	4	1	0.207111	7	6	-0.628408	4	1	0.503548	7	6	6	6	10.5	11.1
Disintegrin and metalloproteinase domain-containing protein 17	ADAM17	P78536;P78536-2	P78536;P78536-2	-0.00849355	7	3	1.20879	2	0	-0.381235	7	3	-0.963918	2	0	-0.778333	7	3	0.294473	2	0	6	3	9.5	5.2
Disintegrin and metalloproteinase domain-containing protein 9	ADAM9	Q13443;Q13443-2	Q13443;Q13443-2	-0.493926	6	3	0.162444	4	1	-0.395739	6	3	-0.0827026	4	1	-0.912429	6	3	0.0810185	4	1	7	4	12.5	7.3
A disintegrin and metalloproteinase with thrombospondin motifs 1	ADAMTS1	Q9UHI8	Q9UHI8	1.02283	2	1	NaN	0	0	-2.14835	2	1	NaN	0	0	-1.20746	2	1	NaN	0	0	2	0	3.2	0
Double-stranded RNA-specific adenosine deaminase	ADAR	P55265-5;P55265;P55265-4;P55265-3;P55265-2	P55265-5;P55265;P55265-4;P55265-3;P55265-2	-0.0949726	4	2	0.326661	5	3	-0.348574	4	2	-0.244278	6	4	-0.565631	4	2	0.334735	5	3	6	5	7.8	7.5
Atypical kinase ADCK3, mitochondrial	ADCK3	Q8NI60;Q8NI60-3;Q8NI60-4;Q8NI60-2	Q8NI60;Q8NI60-3;Q8NI60-4	-0.857025	31	13	-0.369829	32	10	-0.0815985	32	13	0.498994	32	10	-0.917025	32	13	-0.0416635	32	10	19	17	42	35.4
AarF domain-containing protein kinase 4	ADCK4	Q96D53;Q96D53-2	Q96D53;Q96D53-2	-0.846013	14	6	-0.344942	19	7	0.0626743	14	6	0.497242	19	7	-0.666027	14	6	0.175811	19	7	13	15	34.9	41
Adenylate cyclase type 6	ADCY6	O43306-2;O43306;O95622-2;O95622	O43306-2;O43306	-0.0525059	5	2	NaN	0	0	-0.501279	5	2	NaN	0	0	-0.632428	5	2	NaN	0	0	7	1	7.5	0.6
Adenylate cyclase type 9	ADCY9	O60503	O60503	-0.561643	5	3	0.00514513	2	2	-0.0315627	5	3	0.130634	3	3	-0.829126	5	3	-0.147958	2	2	6	2	4.8	2.5
Alpha-adducin	ADD1	P35611-2;P35611-6;P35611;P35611-3;P35611-4;P35611-5;P35612-2;P35612-8;P35612-9;P35612-4;P35612-3;P35612	P35611-2;P35611-6;P35611;P35611-3;P35611-4;P35611-5	-0.533827	7	4	0.000548348	3	0	-0.44493	6	3	-0.239276	3	0	-0.893705	6	3	-0.113834	3	0	6	4	13	8.7
Gamma-adducin	ADD3	Q9UEY8-2;Q9UEY8	Q9UEY8-2;Q9UEY8	-0.53174	3	2	0.336956	4	4	-1.08973	3	2	0.172035	4	4	-1.62149	3	2	0.508999	4	4	2	2	3	3
Adiponectin receptor protein 1	ADIPOR1	Q96A54	Q96A54	-1.16514	5	5	-0.471448	2	0	-0.21225	5	5	0.182983	2	0	-1.43066	5	5	-0.397255	2	0	3	4	9.9	13.1
Adiponectin receptor protein 2	ADIPOR2	Q86V24	Q86V24	NaN	0	0	-1.08298	2	2	NaN	0	0	0.658697	2	2	NaN	0	0	-0.424277	2	2	1	2	3.1	9.8
Activity-dependent neuroprotector homeobox protein	ADNP	Q9H2P0	Q9H2P0	-0.396764	3	1	-0.0765591	2	1	-0.186065	3	1	0.317499	2	1	-0.204349	3	1	0.204034	2	1	5	2	7.3	2.5
ADP-dependent glucokinase	ADPGK	Q9BRR6-2;Q9BRR6;Q9BRR6-5;Q9BRR6-3;Q9BRR6-4;Q9BRR6-6	Q9BRR6-2;Q9BRR6	-0.307448	29	11	0.110994	23	6	-0.25639	29	11	0.127589	23	6	-0.561537	29	11	0.169339	23	6	23	21	55.2	49.2
Poly(ADP-ribose) glycohydrolase ARH3	ADPRHL2	Q9NX46	Q9NX46	-0.160298	2	0	-0.090447	5	2	-0.0164244	2	0	0.519115	5	2	-0.257804	2	0	0.541345	5	2	2	6	8.3	25.1
Proteasomal ubiquitin receptor ADRM1	ADRM1	Q16186	Q16186	-0.36329	4	2	0.282369	3	1	-0.179907	4	2	0.540526	3	1	-0.43694	4	2	0.589463	3	1	4	3	13.8	10.1
AFG3-like protein 2	AFG3L2	Q9Y4W6	Q9Y4W6	-0.423429	50	23	-0.0519985	52	10	-0.433097	50	23	0.00697062	52	10	-0.843112	50	23	-0.0528332	52	10	30	30	45.2	43.2
Arf-GAP domain and FG repeat-containing protein 1	AGFG1	P52594-2;P52594-3;P52594;P52594-4	P52594-2;P52594-3;P52594;P52594-4	-0.369613	3	1	NaN	1	0	-0.547911	3	1	NaN	1	0	-0.738915	3	1	NaN	1	0	2	1	8	4.4
Acylglycerol kinase, mitochondrial	AGK	Q53H12;Q53H12-2	Q53H12	-0.399197	42	16	-0.163885	39	8	-0.394316	42	16	0.0533888	39	8	-0.806014	42	16	-0.0578315	39	8	22	26	59.2	67.5
Glycogen debranching enzyme;4-alpha-glucanotransferase;Amylo-alpha-1,6-glucosidase	AGL	P35573-2;P35573-3;P35573	P35573-2;P35573-3;P35573	-0.250903	3	1	NaN	1	1	-0.272123	3	1	NaN	1	1	-0.833953	3	1	NaN	1	1	3	1	2.8	0.9
1-acyl-sn-glycerol-3-phosphate acyltransferase alpha	AGPAT1	Q99943	Q99943	-0.3315	18	11	0.034441	20	11	0.0359054	18	11	0.0900042	20	11	-0.435027	18	11	0.150737	20	11	5	8	27.9	43.8
1-acyl-sn-glycerol-3-phosphate acyltransferase beta	AGPAT2	O15120;O15120-2	O15120;O15120-2	-0.0935557	7	4	-0.136979	13	9	0.221197	7	4	0.491896	13	9	-0.0669562	7	4	0.485499	13	9	6	8	24.5	46.4
1-acyl-sn-glycerol-3-phosphate acyltransferase gamma	AGPAT3	Q9NRZ7-2;Q9NRZ7;Q9NRZ7-3	Q9NRZ7-2;Q9NRZ7;Q9NRZ7-3	-0.24448	8	4	0.0477262	10	7	-0.353727	8	4	0.208628	10	7	-0.479191	8	4	0.339345	10	7	7	8	23.6	29.3
1-acyl-sn-glycerol-3-phosphate acyltransferase delta	AGPAT4	Q9NRZ5;Q9NRZ5-2	Q9NRZ5;Q9NRZ5-2	-0.457871	7	2	-0.173511	10	7	-0.148977	7	2	0.16715	10	7	-0.651042	7	2	-0.131458	10	7	8	8	22.5	21.4
1-acyl-sn-glycerol-3-phosphate acyltransferase epsilon	AGPAT5	Q9NUQ2	Q9NUQ2	-0.36188	8	4	-0.0747794	20	14	-0.0464889	8	4	0.443418	20	14	-0.315666	8	4	0.406254	20	14	9	14	31.3	52.5
Glycerol-3-phosphate acyltransferase 4	AGPAT6	Q86UL3	Q86UL3	-0.407765	12	7	0.0396959	10	2	-0.185359	12	7	0.00576793	10	2	-0.378945	12	7	0.402245	10	2	8	4	27.4	14.3
Glycerol-3-phosphate acyltransferase 3	AGPAT9	Q53EU6	Q53EU6	-0.0971315	3	3	-0.184979	4	1	-0.802764	3	3	0.129687	4	1	-0.89991	3	3	0.386544	4	1	2	5	12.7	18
Alkyldihydroxyacetonephosphate synthase, peroxisomal	AGPS	O00116	O00116	-0.297626	51	17	0.0496959	55	21	-0.298495	51	17	0.12422	55	21	-0.626714	51	17	0.160186	55	21	35	40	63.1	66.7
Agrin;Agrin N-terminal 110 kDa subunit;Agrin C-terminal 110 kDa subunit;Agrin C-terminal 90 kDa fragment;Agrin C-terminal 22 kDa fragment	AGRN	O00468-6;O00468-3;O00468-5;O00468-4;O00468-7;O00468;O00468-2	O00468-6;O00468-3;O00468-5;O00468-4;O00468-7;O00468;O00468-2	-0.195897	25	15	0.151106	18	10	-0.835754	23	13	-0.162983	18	10	-0.902551	23	13	0.120028	18	10	22	17	13.8	10
Type-1 angiotensin II receptor-associated protein	AGTRAP	Q6RW13;Q6RW13-2;Q6RW13-3;Q6RW13-5;Q6RW13-4	Q6RW13;Q6RW13-2	-0.454348	12	7	0.113942	13	0	-0.844665	11	6	-0.178109	13	0	-0.972421	10	6	0.0192288	13	0	5	10	40.9	71.1
Adenosylhomocysteinase	AHCY	P23526;P23526-2	P23526;P23526-2	-0.343019	4	3	0.0530147	2	1	-0.471789	4	3	-0.296311	2	1	-0.661022	4	3	-0.209765	2	1	3	2	7.2	5.3
Putative adenosylhomocysteinase 2	AHCYL1	O43865;O43865-2	O43865;O43865-2	-0.523401	6	6	-0.623118	2	2	-0.173368	6	6	0.869333	2	2	-0.863835	6	6	0.246207	2	2	5	3	30.2	22.3
Putative adenosylhomocysteinase 3	AHCYL2	Q96HN2-2;Q96HN2;Q96HN2-4;Q96HN2-3	Q96HN2-2;Q96HN2;Q96HN2-4;Q96HN2-3	-0.565161	16	8	-0.227002	13	3	-0.577982	16	8	-0.0549179	13	3	-1.15406	16	8	-0.151989	13	3	4	2	23.6	14.1
Neuroblast differentiation-associated protein AHNAK	AHNAK	Q09666;Q09666-2	Q09666	-0.336209	79	37	0.180283	88	47	-0.481344	79	37	-0.101247	88	47	-0.771963	79	37	0.0997727	88	47	69	68	28.1	30.4
Protein AHNAK2	AHNAK2	Q8IVF2-3;Q8IVF2	Q8IVF2-3;Q8IVF2	0.720979	2	1	NaN	0	0	-1.20334	2	1	NaN	0	0	-0.616304	2	1	NaN	0	0	2	2	2.8	5.3
Axin interactor, dorsalization-associated protein	AIDA	Q96BJ3;Q96BJ3-2;Q96BJ3-3	Q96BJ3;Q96BJ3-2;Q96BJ3-3	-0.231125	20	15	0.00939366	16	8	-0.27535	20	15	0.156322	16	8	-0.52311	20	15	0.0929094	16	8	14	11	52.3	42.5
Apoptosis-inducing factor 1, mitochondrial	AIFM1	O95831;O95831-3;O95831-2;O95831-5;O95831-4;O95831-6	O95831;O95831-3;O95831-2	-0.372972	69	44	-0.0440444	61	26	-1.31786	67	42	-0.844707	62	26	-1.63918	67	42	-0.91311	62	26	27	32	56.9	59.1
Androgen-induced gene 1 protein	AIG1	Q9NVV5-3;Q9NVV5-2;Q9NVV5;Q9NVV5-4;Q9NVV5-6;Q9NVV5-5	Q9NVV5-3;Q9NVV5-2;Q9NVV5;Q9NVV5-4;Q9NVV5-6;Q9NVV5-5	-0.733028	10	9	-0.229957	17	9	-0.0655514	10	9	0.544645	17	9	-0.8373	10	9	0.0669562	17	9	5	10	30.1	59.1
Aminoacyl tRNA synthase complex-interacting multifunctional protein 1;Endothelial monocyte-activating polypeptide 2	AIMP1	Q12904;Q12904-2	Q12904;Q12904-2	-0.431112	12	3	0.197782	16	5	-0.217407	12	3	0.0783048	16	5	-0.8987	12	3	0.233871	16	5	11	13	40.7	51.3
Aminoacyl tRNA synthase complex-interacting multifunctional protein 2	AIMP2	Q13155;Q13155-2	Q13155;Q13155-2	-0.379733	4	2	0.100964	10	7	-0.236486	3	1	-0.019346	10	7	-0.445067	3	1	0.0780915	10	7	4	10	20	49.1
Adenylate kinase 2, mitochondrial;Adenylate kinase 2, mitochondrial, N-terminally processed	AK2	P54819;P54819-6;P54819-3;P54819-4	P54819;P54819-6;P54819-3;P54819-4	-0.274617	73	20	0.147953	80	28	-0.29791	73	20	0.115066	80	28	-0.654831	73	20	0.34694	80	28	2	2	74.5	82
Adenylate kinase 2, mitochondrial;Adenylate kinase 2, mitochondrial, N-terminally processed	AK2	P54819-2;P54819-5	P54819-2;P54819-5	0.0683268	2	1	NaN	1	0	0.112366	2	1	NaN	1	0	0.131326	2	1	NaN	1	0	1	1	73.7	81.5
GTP:AMP phosphotransferase AK3, mitochondrial	AK3	Q9UIJ7;Q9UIJ7-3;Q9UIJ7-2	Q9UIJ7;Q9UIJ7-3;Q9UIJ7-2	-0.108752	40	16	0.271914	38	14	0.229219	40	16	0.473691	38	14	0.0561673	40	16	0.799471	38	14	13	16	56.8	66.1
Adenylate kinase 4, mitochondrial	AK4	P27144	P27144	-0.353653	43	13	-0.0190613	45	20	-0.405337	43	13	-0.025454	45	20	-0.779274	43	13	-0.0487942	45	20	15	17	75.8	83.9
A-kinase anchor protein 1, mitochondrial	AKAP1	Q92667;Q92667-2	Q92667;Q92667-2	-0.147713	36	13	0.302707	29	7	-0.284897	36	13	0.172344	29	7	-0.344868	36	13	0.524521	29	7	24	24	38.5	38.3
A-kinase anchor protein 12	AKAP12	Q02952-3;Q02952-2;Q02952	Q02952-3;Q02952-2;Q02952	-0.944693	39	18	-0.485015	38	18	-0.544982	38	17	0.128519	38	18	-1.56614	38	17	-0.405339	38	18	39	35	38.2	32.9
A-kinase anchor protein 17A	AKAP17A	Q02040-2;Q02040-3;Q02040	Q02040-2;Q02040-3;Q02040	-0.0069851	2	2	NaN	1	1	-0.931233	2	2	NaN	1	1	-0.93821	2	2	NaN	1	1	3	3	11.4	11.4
A-kinase anchor protein 8	AKAP8	O43823	O43823	NaN	1	1	-0.281194	2	1	NaN	1	1	0.602066	2	1	NaN	1	1	0.375441	2	1	2	2	5.8	4.6
A-kinase anchor protein 8-like	AKAP8L	Q9ULX6;Q9ULX6-2	Q9ULX6;Q9ULX6-2	-0.0163953	5	1	0.188414	6	0	-0.253085	5	1	-0.0814759	6	0	-0.16741	5	1	0.242738	6	0	6	5	10.8	9.9
Alcohol dehydrogenase [NADP(+)]	AKR1A1	P14550	P14550	-0.280387	2	1	0.774207	2	2	-0.180757	2	1	-0.196481	2	2	-0.534475	2	1	0.577767	2	2	4	1	15.1	3.1
Aldose reductase	AKR1B1	P15121;C9JRZ8;C9JRZ8-2	P15121	0.209516	8	4	0.658492	9	0	-0.444577	8	4	0.241612	9	0	-0.241884	8	4	0.816494	9	0	8	8	34.2	41.5
Aflatoxin B1 aldehyde reductase member 2	AKR7A2	O43488;O95154	O43488	-0.258805	14	4	-0.208143	17	12	-0.223896	14	4	0.14116	18	13	-0.580073	14	4	-0.0483758	17	12	9	9	34.3	42.1
5-aminolevulinate synthase, nonspecific, mitochondrial	ALAS1	P13196	P13196	0.156914	5	3	-0.00417774	3	2	-0.886086	5	3	-0.273098	3	2	-0.899641	5	3	-0.504468	3	2	5	4	11.1	7.5
CD166 antigen	ALCAM	Q13740-2;Q13740;Q13740-3;Q13740-4	Q13740-2;Q13740	-0.585951	15	8	-0.287591	22	12	-0.26505	15	8	0.0522067	22	12	-1.04484	15	8	-0.255682	22	12	12	13	20.4	25.1
Delta-1-pyrroline-5-carboxylate synthase;Glutamate 5-kinase;Gamma-glutamyl phosphate reductase	ALDH18A1	P54886;P54886-2	P54886;P54886-2	-0.179531	62	21	0.131013	92	39	-0.292864	62	21	0.0327872	93	40	-0.503793	62	21	0.130318	92	39	43	46	61.1	66.8
Aldehyde dehydrogenase X, mitochondrial	ALDH1B1	P30837;P47895	P30837	-0.493621	83	46	-0.212756	75	32	-0.327475	83	46	0.115801	75	32	-0.822019	83	46	-0.119024	75	32	36	37	71.6	73.1
Aldehyde dehydrogenase, mitochondrial	ALDH2	P05091;P05091-2	P05091;P05091-2	-0.315864	144	60	0.107042	98	31	-0.374786	142	60	-0.0312541	98	31	-0.714444	143	60	0.048099	98	31	34	34	76.4	76.4
Fatty aldehyde dehydrogenase	ALDH3A2	P51648;P51648-2;P48448;P43353-2;P30838;P43353	P51648;P51648-2	-0.325557	31	11	-0.0152121	43	14	-0.386959	31	11	0.00213668	43	14	-0.699677	31	11	0.0375027	43	14	16	19	32.2	41.2
Delta-1-pyrroline-5-carboxylate dehydrogenase, mitochondrial	ALDH4A1	P30038;P30038-2;P30038-3	P30038;P30038-2;P30038-3	-0.294862	28	7	0.119793	35	10	-0.321009	28	7	0.178257	35	10	-0.594552	28	7	0.321928	35	10	19	25	42.1	58.1
Succinate-semialdehyde dehydrogenase, mitochondrial	ALDH5A1	P51649;P51649-2	P51649;P51649-2	-0.315881	37	14	0.0787922	33	10	-0.254651	37	14	0.103813	33	10	-0.507316	36	14	0.123072	33	10	23	26	52.7	61.7
Methylmalonate-semialdehyde dehydrogenase [acylating], mitochondrial	ALDH6A1	Q02252-2;Q02252	Q02252-2;Q02252	-0.0690583	42	13	0.372748	43	21	-0.187083	42	13	0.228064	43	21	-0.166584	42	13	0.531886	43	21	29	30	69.7	69.3
Alpha-aminoadipic semialdehyde dehydrogenase	ALDH7A1	P49419-2;P49419;P49419-4	P49419-2;P49419;P49419-4	-0.44185	71	22	-0.0353423	56	13	-0.148209	71	22	0.34738	56	13	-0.569179	71	22	0.316995	56	13	39	40	75.3	72.8
4-trimethylaminobutyraldehyde dehydrogenase	ALDH9A1	P49189;P49189-3;P49189-2	P49189;P49189-3;P49189-2	-0.235467	25	10	-0.0329472	26	11	-0.74369	25	10	-0.30147	26	11	-0.988419	25	10	-0.312665	26	11	18	21	43.5	49.8
Fructose-bisphosphate aldolase A	ALDOA	P04075;P04075-2;P09972	P04075;P04075-2	-0.533806	10	4	-0.0287105	11	5	-0.314356	10	4	0.138997	10	5	-0.887794	10	4	0.13204	10	5	9	9	36.5	41.2
Chitobiosyldiphosphodolichol beta-mannosyltransferase	ALG1	Q9BT22;Q9BT22-2;Q6GMV1	Q9BT22;Q9BT22-2	-0.480237	5	2	-0.164658	12	7	-0.627694	5	2	-0.3122	12	7	-1.08706	5	2	-0.418999	12	7	5	7	13.8	21.3
Dol-P-Glc:Glc(2)Man(9)GlcNAc(2)-PP-Dol alpha-1,2-glucosyltransferase	ALG10	Q5BKT4	Q5BKT4	-0.563838	10	4	-0.0989585	11	6	0.00934718	10	4	0.468971	11	6	-0.451741	10	4	0.322794	11	6	1	1	18.2	19.5
GDP-Man:Man(3)GlcNAc(2)-PP-Dol alpha-1,2-mannosyltransferase	ALG11	Q2TAA5	Q2TAA5	-0.197418	10	5	0.207978	11	6	-0.0259847	10	5	0.27033	11	6	-0.178257	10	5	0.389206	11	6	7	9	17.7	17.7
Dol-P-Man:Man(7)GlcNAc(2)-PP-Dol alpha-1,6-mannosyltransferase	ALG12	Q9BV10	Q9BV10	-0.513708	5	2	-0.146525	3	0	-0.437526	5	2	-0.491083	3	0	-0.723896	5	2	-0.559443	3	0	4	2	16.6	6.4
Putative bifunctional UDP-N-acetylglucosamine transferase and deubiquitinase ALG13	ALG13	Q9NP73-2	Q9NP73-2	-0.300058	12	6	-0.125916	8	0	-0.519466	12	6	-0.0596321	8	0	-0.809752	12	6	-0.182057	8	0	3	3	53.3	57
UDP-N-acetylglucosamine transferase subunit ALG14 homolog	ALG14	Q96F25	Q96F25	-0.24631	6	5	0.10628	3	0	-0.791558	6	5	-0.204266	3	0	-1.03555	6	5	-0.277033	3	0	3	2	15.7	17.6
Alpha-1,3/1,6-mannosyltransferase ALG2	ALG2	Q9H553;Q9H553-2	Q9H553;Q9H553-2	-0.137346	4	3	-0.16092	9	6	-0.403733	4	3	-0.0411028	9	6	-0.541093	4	3	-0.0787464	9	6	5	8	21.4	26.7
Dol-P-Man:Man(5)GlcNAc(2)-PP-Dol alpha-1,3-mannosyltransferase	ALG3	Q92685;Q92685-2	Q92685;Q92685-2	-0.38069	4	1	0.0153158	3	0	-0.396574	4	1	-0.123534	3	0	-0.768076	4	1	0.0174609	3	0	4	3	6.8	7.1
Dolichyl-phosphate beta-glucosyltransferase	ALG5	Q9Y673;Q9Y673-2	Q9Y673;Q9Y673-2	-0.467833	42	17	-0.191436	34	16	-0.517523	42	17	-0.0160683	34	16	-1.07735	42	17	-0.192194	34	16	19	19	51.9	55.2
Dolichyl pyrophosphate Man9GlcNAc2 alpha-1,3-glucosyltransferase	ALG6	Q9Y672	Q9Y672	-0.243233	8	6	0.0066952	6	3	-0.239157	8	6	0.141016	6	3	-0.288047	8	6	0.335499	6	3	5	4	10.8	9.3
Probable dolichyl pyrophosphate Glc1Man9GlcNAc2 alpha-1,3-glucosyltransferase	ALG8	Q9BVK2;Q9BVK2-2	Q9BVK2;Q9BVK2-2	-0.488856	8	0	0.0672888	8	1	-0.439383	8	0	-0.00977716	8	1	-0.653083	8	0	0.174963	8	1	10	11	22.6	23.6
Alpha-1,2-mannosyltransferase ALG9	ALG9	Q9H6U8;Q9H6U8-3;Q9H6U8-2;Q9H6U8-4	Q9H6U8;Q9H6U8-3;Q9H6U8-2;Q9H6U8-4	-0.576798	8	3	-0.309409	7	1	-0.320937	8	3	0.0567012	7	1	-1.02172	8	3	-0.233152	7	1	8	8	17.2	19.1
RNA demethylase ALKBH5	ALKBH5	Q6P6C2;Q6P6C2-3;Q6P6C2-1	Q6P6C2;Q6P6C2-3;Q6P6C2-1	-0.194724	3	3	0.55	2	1	-0.366876	3	3	-0.23842	2	1	-0.842853	3	3	0.298282	2	1	3	3	10.9	19
Alpha-ketoglutarate-dependent dioxygenase alkB homolog 7, mitochondrial	ALKBH7	Q9BT30	Q9BT30	0.267835	3	3	0.55093	3	2	-0.396441	3	3	0.249119	3	2	-0.0340274	3	3	0.857756	3	2	2	4	14	29.9
THO complex subunit 4	ALYREF	Q86V81	Q86V81	-0.197071	54	27	0.140285	52	21	-0.348096	54	27	0.106762	53	21	-0.529656	54	27	0.312044	53	21	13	13	50.2	50.2
E3 ubiquitin-protein ligase AMFR	AMFR	Q9UKV5	Q9UKV5	-0.642617	8	3	-0.413269	13	5	-0.194939	8	3	0.26807	13	5	-0.71319	8	3	-0.165172	13	5	10	10	22.1	20.7
Anaphase-promoting complex subunit 1	ANAPC1	Q9H1A4	Q9H1A4	-0.393027	7	3	0.126738	12	5	-0.0302509	8	3	0.248948	12	5	-0.516594	7	3	0.41179	12	5	12	12	9.2	9.2
Anaphase-promoting complex subunit 10	ANAPC10	Q9UM13	Q9UM13	0.0695647	2	1	0.301657	2	2	-0.559919	2	1	-0.291486	2	2	-0.412001	2	1	0.0102216	2	2	2	1	20.5	6.5
Anaphase-promoting complex subunit 16	ANAPC16	Q96DE5	Q96DE5	-0.475595	3	2	NaN	0	0	0.1133	3	2	NaN	0	0	-0.250852	3	2	NaN	0	0	3	0	40.9	0
Anaphase-promoting complex subunit 4	ANAPC4	Q9UJX5-3;Q9UJX5;Q9UJX5-2	Q9UJX5-3;Q9UJX5;Q9UJX5-2	0.196733	5	5	0.106374	4	2	-0.363141	5	5	0.367341	4	2	-0.142449	5	5	0.425618	4	2	5	3	8.2	6.1
Anaphase-promoting complex subunit 5	ANAPC5	Q9UJX4;Q9UJX4-3;Q9UJX4-2	Q9UJX4;Q9UJX4-3;Q9UJX4-2	NaN	1	1	0.454209	2	0	NaN	1	1	0.570807	2	0	NaN	1	1	0.826335	2	0	4	2	7.5	4
Anaphase-promoting complex subunit 7	ANAPC7	Q9UJX3-2;Q9UJX3	Q9UJX3-2;Q9UJX3	-0.132451	7	3	0.327692	6	3	-0.174768	7	3	-0.179384	6	3	-0.396821	7	3	0.32563	6	3	7	5	17.5	13.8
Ankyrin-2	ANK2	Q01484;Q01484-5;Q01484-2;Q01484-7;P16157-6;P16157-9;P16157-14;P16157-12;P16157-21;P16157;P16157-3;P16157-11;P16157-16;P16157-7;P16157-5;P16157-2;P16157-15;P16157-10;P16157-13;P16157-4;P16157-8	Q01484;Q01484-5;Q01484-2	-0.550993	28	19	-0.164271	22	14	-0.332099	27	18	0.288928	22	14	-0.860164	27	18	-0.0241777	22	14	20	16	9.8	6.6
Ankyrin-3	ANK3	Q12955;Q12955-5;Q12955-4;Q12955-7;Q12955-6	Q12955;Q12955-5;Q12955-4;Q12955-7;Q12955-6	0.100036	13	8	0.0102652	6	3	-0.550993	13	8	-0.102188	6	3	-1.00471	13	8	-0.137897	6	3	12	8	5	3.1
Progressive ankylosis protein homolog	ANKH	Q9HCJ1;Q9HCJ1-2	Q9HCJ1;Q9HCJ1-2	-0.577724	5	4	0.193453	4	3	-0.050129	5	4	0.368961	4	3	-1.02201	5	4	0.636481	4	3	3	3	7.3	9.6
Ankyrin repeat and LEM domain-containing protein 2	ANKLE2	Q86XL3;Q86XL3-2;Q86XL3-3	Q86XL3;Q86XL3-2	-0.160347	29	18	0.271792	22	11	-0.537026	29	18	0.0773455	22	11	-0.813094	29	18	0.286762	22	11	21	21	30.1	35.2
Ankyrin repeat domain-containing protein 46	ANKRD46	Q86W74-2;Q86W74	Q86W74-2;Q86W74	-0.316869	4	2	-0.15004	5	2	-0.689171	4	2	-0.1333	5	2	-1.09329	4	2	-0.293841	5	2	4	4	21.5	21.5
Anoctamin-10	ANO10	Q9NW15;Q9NW15-5;Q9NW15-2;Q9NW15-4;Q9NW15-3	Q9NW15;Q9NW15-5;Q9NW15-2;Q9NW15-4;Q9NW15-3	-0.643879	3	3	-0.283685	4	2	-0.775861	3	3	-0.172359	4	2	-1.41974	3	3	-0.465609	4	2	4	5	8.8	11.8
Anoctamin-6	ANO6	Q4KMQ2-3;Q4KMQ2;Q4KMQ2-2;Q4KMQ2-4	Q4KMQ2-3;Q4KMQ2;Q4KMQ2-2;Q4KMQ2-4	-0.324473	24	9	0.00267151	19	10	-0.426528	22	8	-0.00733908	19	10	-0.766431	23	8	-0.00216241	19	10	21	14	29.6	18.7
Acidic leucine-rich nuclear phosphoprotein 32 family member A	ANP32A	P39687;O43423	P39687	NaN	1	0	0.619603	2	1	NaN	1	0	0.419681	2	1	NaN	1	0	1.09579	2	1	1	2	16.5	17.3
Acidic leucine-rich nuclear phosphoprotein 32 family member B	ANP32B	Q92688-2;Q92688	Q92688-2;Q92688	-0.113895	6	2	0.0613303	4	4	-0.161363	6	2	0.250114	4	4	-0.389924	6	2	0.383115	4	4	2	1	27.7	20.5
Annexin A11	ANXA11	P50995-2;P50995	P50995-2;P50995	NaN	1	0	0.150641	2	1	NaN	1	0	1.00778	2	1	NaN	1	0	1.11173	2	1	1	2	1.7	5.1
Annexin A2;Putative annexin A2-like protein	ANXA2;ANXA2P2	P07355;P07355-2;A6NMY6	P07355;P07355-2;A6NMY6	-0.0457888	32	15	0.287448	28	11	-0.33743	32	15	-0.0803848	28	11	-0.373682	32	15	0.243165	28	11	20	18	65.2	59.6
AP-1 complex subunit beta-1	AP1B1	Q10567-3;Q10567-4;Q10567-2;Q10567	Q10567-3;Q10567-4;Q10567-2;Q10567	-0.68448	14	6	-0.518031	17	13	-0.477502	14	6	0.154137	17	13	-1.17566	14	6	-0.251325	17	13	13	12	33.9	37.9
AP-1 complex subunit gamma-1	AP1G1	O43747;O43747-2	O43747;O43747-2	-0.405585	9	6	-0.2587	9	4	-0.216904	9	6	0.0863541	9	4	-0.976759	9	6	-0.156526	9	4	10	9	12.9	11.4
AP-1 complex subunit mu-1	AP1M1	Q9BXS5;Q9BXS5-2;Q9Y6Q5;Q9Y6Q5-2	Q9BXS5;Q9BXS5-2	-0.670842	6	2	-0.253989	9	5	-0.202373	6	2	0.163026	9	5	-0.99404	6	2	-0.140648	9	5	8	8	22.7	24.3
AP-1 complex subunit sigma-1A	AP1S1	P61966;P61966-2	P61966;P61966-2	-0.398018	4	2	-0.539432	6	3	-1.24219	4	2	-0.312665	6	3	-1.72867	4	2	-0.704164	6	3	3	3	31	25.3
AP-1 complex subunit sigma-2	AP1S2	P56377;P56377-2	P56377;P56377-2	-0.879675	2	2	-1.10642	3	3	-0.022493	2	2	0.90274	3	3	-0.902173	2	2	0.260774	3	3	2	2	21	15.9
AP-1 complex subunit sigma-3	AP1S3	Q96PC3-3;Q96PC3-4;Q96PC3;Q96PC3-2	Q96PC3-3;Q96PC3-4;Q96PC3;Q96PC3-2	NaN	0	0	-0.225028	2	0	NaN	0	0	-0.153287	2	0	NaN	0	0	-0.556111	2	0	0	2	6.7	18.3
AP-2 complex subunit alpha-1	AP2A1	O95782-2;O95782	O95782-2;O95782	-0.0970389	23	10	-0.0027385	27	12	-0.579771	23	10	-0.143785	27	12	-0.748505	23	10	0.0653552	27	12	23	22	38.8	39.9
AP-2 complex subunit alpha-2	AP2A2	O94973;O94973-2;O94973-3	O94973;O94973-2;O94973-3	-0.196227	24	13	0.0407344	33	11	-0.298389	25	13	0.132768	33	11	-0.540296	25	13	0.237149	33	11	20	21	35.7	41.5
AP-2 complex subunit beta	AP2B1	P63010-2;P63010;P63010-3	P63010-2;P63010;P63010-3	-0.225346	54	24	0.0812321	59	24	-0.363679	54	24	0.0732263	59	24	-0.569415	54	24	0.164723	59	24	25	28	46.2	53.2
AP-2 complex subunit mu	AP2M1	Q96CW1;Q96CW1-2	Q96CW1;Q96CW1-2	-0.332117	24	7	0.0306634	24	9	-0.355959	24	7	0.0709515	24	9	-0.586363	24	7	0.0898353	24	9	18	17	49	56.6
AP-2 complex subunit sigma	AP2S1	P53680;P53680-2	P53680;P53680-2	-0.173466	13	4	0.107073	5	3	-0.406273	13	4	0.0557412	5	3	-0.583398	13	4	0.189384	5	3	6	5	43	35.9
AP-3 complex subunit beta-1	AP3B1	O00203-3;O00203	O00203-3;O00203	-0.697663	2	1	NaN	0	0	-0.760138	2	1	NaN	0	0	-1.10653	2	1	NaN	0	0	3	0	3.2	0
AP-3 complex subunit delta-1	AP3D1	O14617;O14617-5;O14617-4;O14617-2;O14617-3	O14617;O14617-5;O14617-4;O14617-2;O14617-3	-0.117944	21	16	0.208111	7	2	-0.0551416	21	16	0.12699	7	2	-0.274983	21	16	0.188874	7	2	14	8	15.6	10
AP-3 complex subunit sigma-1	AP3S1	Q92572	Q92572	-0.125951	3	1	NaN	1	0	-0.332662	3	1	NaN	1	0	-0.551162	3	1	NaN	1	0	3	1	18.1	6.2
AP-4 complex subunit sigma-1	AP4S1	Q9Y587	Q9Y587	-0.380634	2	1	NaN	0	0	-0.753823	2	1	NaN	0	0	-1.12114	2	1	NaN	0	0	1	0	6.9	0
DNA-(apurinic or apyrimidinic site) lyase;DNA-(apurinic or apyrimidinic site) lyase, mitochondrial	APEX1	P27695	P27695	-0.720802	5	3	-0.411426	9	6	-0.591245	5	3	0.015447	9	6	-1.16007	5	3	-0.0399806	9	6	6	6	31.8	26.7
Gamma-secretase subunit APH-1A	APH1A	Q96BI3;Q96BI3-2;Q96BI3-3	Q96BI3;Q96BI3-2	-0.262573	6	2	0.353377	2	1	-0.386581	6	2	0.167118	2	1	-0.687172	6	2	0.501953	2	1	3	3	14	14
Apoptosis inhibitor 5	API5	Q9BZZ5-2;Q9BZZ5;Q9BZZ5-3;Q9BZZ5-5;Q9BZZ5-6;Q9BZZ5-1	Q9BZZ5-2;Q9BZZ5;Q9BZZ5-3;Q9BZZ5-5;Q9BZZ5-6;Q9BZZ5-1	-0.113411	27	14	0.218632	21	7	-0.343037	27	14	0.0985055	22	7	-0.403427	27	14	0.517317	22	7	19	15	39.9	35.3
Amyloid-like protein 2	APLP2	Q06481-3;Q06481-6;Q06481;Q06481-5;Q06481-4;Q06481-2	Q06481-3;Q06481-6;Q06481;Q06481-5;Q06481-4;Q06481-2	-0.365407	16	8	0.165337	8	2	-0.267375	15	7	-0.0187766	8	2	-0.817181	15	7	0.0180451	8	2	13	8	22.4	14.4
Adipocyte plasma membrane-associated protein	APMAP	Q9HDC9;Q9HDC9-2	Q9HDC9;Q9HDC9-2	-0.128724	56	20	0.232786	52	17	-0.199802	55	19	0.23669	52	17	-0.356513	55	19	0.418562	52	17	30	34	63.7	70.7
NAD(P)H-hydrate epimerase	APOA1BP	Q8NCW5;Q8NCW5-2	Q8NCW5;Q8NCW5-2	-0.238647	20	9	-0.00028853	21	5	-0.26986	20	9	0.212935	21	5	-0.644014	20	9	0.245694	21	5	14	11	55.6	55.6
DNA dC->dU-editing enzyme APOBEC-3C	APOBEC3C	Q9NRW3;Q8IUX4;Q96AK3	Q9NRW3	-1.07869	3	1	-0.677621	2	1	-0.212919	3	1	0.586839	2	1	-1.0407	3	1	-0.354226	2	1	3	4	20	30.5
Apolipoprotein E	APOE	P02649	P02649	0.257976	6	3	0.149265	6	4	-0.549662	6	3	0.146276	6	4	-0.457276	6	3	0.0771324	6	4	4	4	23	26.2
Apolipoprotein L2	APOL2	Q9BQE5	Q9BQE5	-0.885287	5	3	-0.306496	8	5	-0.184539	5	3	-0.0961269	8	5	-1.40392	5	3	-0.411752	8	5	5	7	19.9	36.5
Apolipoprotein O	APOO	Q9BUR5;Q9BUR5-2	Q9BUR5;Q9BUR5-2	-0.337867	35	19	0.0910489	40	15	-0.176968	34	18	0.120341	40	15	-0.482069	34	18	0.138505	40	15	14	14	62.6	77.3
MICOS complex subunit MIC27	APOOL	Q6UXV4	Q6UXV4	-0.209979	21	4	0.124723	19	4	-0.206212	21	4	0.112537	19	4	-0.539855	21	4	0.275402	19	4	16	12	59	56
Apoptogenic protein 1, mitochondrial	APOPT1	Q96IL0;Q96IL0-2	Q96IL0	NaN	1	0	0.0483972	3	1	NaN	1	0	0.230719	3	1	NaN	1	0	0.549789	3	1	1	3	6.3	21.4
Amyloid beta A4 protein;N-APP;Soluble APP-alpha;Soluble APP-beta;C99;Beta-amyloid protein 42;Beta-amyloid protein 40;C83;P3(42);P3(40);C80;Gamma-secretase C-terminal fragment 59;Gamma-secretase C-terminal fragment 57;Gamma-secretase C-terminal fragment 50;C31	APP	P05067-11;P05067-8;P05067;P05067-7;P05067-9;P05067-10;P05067-4;P05067-6;P05067-3;P05067-5;P05067-2	P05067-11;P05067-8;P05067;P05067-7;P05067-9;P05067-10;P05067-4;P05067-6;P05067-3;P05067-5	-0.479472	33	14	-0.141956	27	8	-0.133559	33	14	0.237439	28	8	-0.70282	33	14	0.088991	28	8	19	21	31.5	36.5
Intron-binding protein aquarius	AQR	O60306	O60306	0.00619029	21	8	0.183343	36	20	-0.148033	20	8	0.159541	36	20	-0.10276	21	8	0.341026	36	20	23	31	20.9	29.9
Coatomer subunit delta	ARCN1	P48444;P48444-2	P48444;P48444-2	-0.300857	9	5	-0.0877344	7	2	-0.550613	9	5	-0.0582473	7	2	-0.79016	9	5	-0.0408223	7	2	11	9	27.4	26.6
ADP-ribosylation factor 1;ADP-ribosylation factor 3	ARF1;ARF3	P84077;P61204;P61204-2	P84077;P61204	-0.443536	40	19	-0.0531114	30	13	-0.396384	40	19	-0.0059029	30	13	-0.764886	40	19	0.0382581	30	13	7	9	76.8	77.9
ADP-ribosylation factor 4	ARF4	P18085	P18085	-0.373925	10	1	-0.070252	10	2	-0.466696	10	1	0.00355343	10	2	-0.797839	10	1	-0.00173015	10	2	5	7	68.9	76.7
ADP-ribosylation factor 5	ARF5	P84085	P84085	-0.55737	9	7	-0.170053	4	1	-0.199537	9	7	0.0895896	4	1	-0.307234	9	7	-0.000576859	4	1	4	4	73.9	73.9
ADP-ribosylation factor 6	ARF6	P62330	P62330	-0.0324477	15	2	0.30091	12	3	-0.417232	15	2	-0.0238941	13	3	-0.442654	15	2	0.295765	13	3	8	9	69.1	70.3
ADP-ribosylation factor GTPase-activating protein 1	ARFGAP1	Q8N6T3;Q8N6T3-2;Q8N6T3-4;Q8N6T3-5;Q8N6T3-3	Q8N6T3;Q8N6T3-2;Q8N6T3-4;Q8N6T3-5;Q8N6T3-3	-0.208694	16	9	0.355535	8	1	-0.382062	16	9	-0.0110662	8	1	-0.600337	16	9	0.369259	8	1	12	7	41.1	23.9
Arfaptin-1	ARFIP1	P53367;P53367-2;P53367-3	P53367;P53367-2;P53367-3	-0.113208	2	2	-0.243669	3	3	NaN	1	1	0.42281	3	3	NaN	1	1	0.060969	3	3	2	2	5.9	10.5
Arfaptin-2	ARFIP2	P53365-2;P53365-3;P53365	P53365-2;P53365-3;P53365	NaN	1	1	0.34986	2	0	NaN	1	1	-0.419539	2	0	NaN	1	1	0.175876	2	0	1	2	4.3	18.8
ADP-ribosylation factor-related protein 1	ARFRP1	Q13795;Q13795-3;Q13795-2;Q13795-4	Q13795;Q13795-3;Q13795-2;Q13795-4	-0.0359194	5	0	0.33468	9	2	-0.386054	5	0	-0.0100637	9	2	-0.220715	5	0	0.40093	9	2	5	9	32.8	61.7
Arginase-2, mitochondrial	ARG2	P78540	P78540	0.546759	19	3	1.13809	28	12	-0.132214	19	3	0.352824	29	13	0.54962	19	3	1.47694	28	12	15	17	63.8	66.1
Rho guanine nucleotide exchange factor 2	ARHGEF2	Q92974-3;Q92974-2;Q92974	Q92974-3;Q92974-2;Q92974	0.315566	2	2	NaN	1	1	-0.756185	2	2	NaN	1	1	-0.440675	2	2	NaN	1	1	4	1	4.3	1.8
AT-rich interactive domain-containing protein 1A	ARID1A	O14497;O14497-3;O14497-2;Q8NFD5-4;Q8NFD5;Q8NFD5-2;Q8NFD5-3	O14497;O14497-3;O14497-2	0.174534	19	7	0.464624	8	2	-0.334334	18	6	-0.0140695	9	3	-0.186902	18	6	0.623776	8	2	18	9	12	4.9
AT-rich interactive domain-containing protein 4B	ARID4B	Q4LE39-3;Q4LE39-2;Q4LE39;Q4LE39-4	Q4LE39-3;Q4LE39-2;Q4LE39;Q4LE39-4	0.0844725	4	0	NaN	0	0	-0.148897	4	0	NaN	0	0	-0.156418	4	0	NaN	0	0	5	0	4.2	0
ADP-ribosylation factor-like protein 1	ARL1	P40616-2;P40616	P40616-2;P40616	-0.28648	14	4	-0.123004	24	9	-0.198957	14	4	0.146244	24	9	-0.60246	14	4	0.0698001	24	9	11	14	64	70.1
ADP-ribosylation factor-like protein 15	ARL15	Q9NXU5	Q9NXU5	-0.62451	6	2	-0.012211	5	0	-0.363011	6	2	0.00268593	5	0	-0.767929	6	2	0.00626032	5	0	6	5	36.3	26
ADP-ribosylation factor-like protein 2	ARL2	P36404;P36404-2	P36404;P36404-2	0.0127833	15	5	0.343604	17	6	-0.515439	15	5	-0.116764	17	6	-0.421709	15	5	0.224014	17	6	10	12	60.3	73.4
ADP-ribosylation factor-like protein 5A	ARL5A	Q9Y689;Q9Y689-2	Q9Y689;Q9Y689-2	NaN	0	0	0.372916	2	1	NaN	0	0	0.0793713	2	1	NaN	0	0	0.493256	2	1	0	2	6.1	19
ADP-ribosylation factor-like protein 5B	ARL5B	Q96KC2	Q96KC2	-0.0167164	4	0	0.401997	7	3	-0.515274	4	0	-0.191563	7	3	-0.568345	4	0	0.259323	7	3	3	4	24.6	41.3
ADP-ribosylation factor-like protein 6-interacting protein 1	ARL6IP1	Q15041;Q15041-2;Q15041-3	Q15041;Q15041-2;Q15041-3	-0.171661	4	1	0.114707	7	2	-0.395018	4	1	-0.181548	8	3	-0.466915	4	1	-0.0805212	7	2	5	4	32.5	32.5
PRA1 family protein 3	ARL6IP5	O75915	O75915	-0.387072	28	12	0.0551715	24	7	-0.452116	28	12	0.0255441	24	7	-0.798266	28	12	0.0622338	24	7	8	9	33	36.7
ADP-ribosylation factor-like protein 6-interacting protein 6	ARL6IP6	Q8N6S5	Q8N6S5	-0.657787	2	1	NaN	0	0	-0.675904	2	1	NaN	0	0	-1.33748	2	1	NaN	0	0	3	1	17.7	4.9
ADP-ribosylation factor-like protein 8A	ARL8A	Q96BM9	Q96BM9	-0.121455	12	9	0.600271	8	1	-0.396821	12	9	0.321802	8	1	-0.764273	12	9	0.62629	8	1	6	5	67.2	65.1
ADP-ribosylation factor-like protein 8B	ARL8B	Q9NVJ2;Q9NVJ2-2	Q9NVJ2;Q9NVJ2-2	-0.363568	20	6	0.0324183	27	5	-0.354391	20	6	0.040126	27	5	-0.676503	20	6	0.0804082	27	5	6	7	65.6	67.2
Armadillo repeat-containing protein 1	ARMC1	Q9NVT9;Q9NVT9-2	Q9NVT9	0.000144286	6	1	0.242482	10	4	-0.416038	6	1	0.079356	10	4	-0.455277	6	1	0.282211	10	4	6	10	29.4	42.2
Armadillo repeat-containing protein 10	ARMC10	Q8N2F6-4;Q8N2F6-2;Q8N2F6-6;Q8N2F6-5	Q8N2F6-4;Q8N2F6-2;Q8N2F6-6;Q8N2F6-5	-0.350486	7	2	0.0984901	9	2	-0.310128	7	2	0.177164	9	2	-0.587706	7	2	0.232396	9	2	1	0	36.5	34.9
Armadillo repeat-containing protein 10	ARMC10	Q8N2F6-3;Q8N2F6	Q8N2F6-3;Q8N2F6	-0.101552	2	0	NaN	0	0	0.0357646	2	0	NaN	0	0	-0.17829	2	0	NaN	0	0	1	0	30.6	30.6
Armadillo repeat-containing X-linked protein 3	ARMCX3	Q9UH62	Q9UH62	-1.10429	9	5	-0.443394	15	11	-0.000663834	9	5	0.396119	15	11	-0.939842	9	5	-0.155361	15	11	10	11	34.8	42.5
Actin-related protein 2/3 complex subunit 3	ARPC3	O15145	O15145	-0.622376	6	4	0.0144413	4	3	-0.445853	6	4	0.41179	4	3	-0.906305	6	4	0.514882	4	3	4	2	21.3	13.5
Actin-related protein 2/3 complex subunit 4	ARPC4	P59998;P59998-3;P59998-2;P59998-4	P59998;P59998-3;P59998-2;P59998-4	-0.526826	4	2	-0.553754	5	2	-0.423855	4	2	0.248039	5	2	-0.960553	4	2	0.166406	5	2	3	6	18.5	38.1
Beta-arrestin-2	ARRB2	P32121;P32121-3;P32121-4;P32121-5;P32121-2	P32121;P32121-3;P32121-4;P32121-5;P32121-2	NaN	1	0	0.965418	3	3	NaN	1	0	-0.117695	3	3	NaN	1	0	0.847752	3	3	2	4	5.1	15.4
Protein ARV1	ARV1	Q9H2C2	Q9H2C2	-0.357918	6	4	0.0728773	5	0	-0.263179	6	4	-0.0330883	5	0	-0.638187	6	4	0.0790969	5	0	4	3	17.7	18.1
Acid ceramidase;Acid ceramidase subunit alpha;Acid ceramidase subunit beta	ASAH1	Q13510-2;Q13510;Q13510-3	Q13510-2;Q13510;Q13510-3	-0.435183	24	11	0.00550719	17	7	-0.296102	24	11	0.142417	17	7	-0.761947	24	11	0.0981349	17	7	17	14	47.4	42.1
Activating signal cointegrator 1 complex subunit 2	ASCC2	Q9H1I8;Q9H1I8-3;Q9H1I8-2	Q9H1I8;Q9H1I8-3;Q9H1I8-2	-0.758477	2	1	NaN	1	0	-0.250921	2	1	NaN	1	0	-1.08058	2	1	NaN	1	0	3	1	3.4	1.1
Activating signal cointegrator 1 complex subunit 3	ASCC3	Q8N3C0;Q8N3C0-4;Q8N3C0-3	Q8N3C0	-0.837223	20	11	-0.304511	10	6	-0.0641631	20	11	0.360842	10	6	-0.790434	20	11	-0.0672258	10	6	21	11	11.8	7.9
Set1/Ash2 histone methyltransferase complex subunit ASH2	ASH2L	Q9UBL3;Q9UBL3-3;Q9UBL3-2	Q9UBL3;Q9UBL3-3;Q9UBL3-2	-0.0972703	5	1	0.379151	8	6	-0.242721	5	1	0.124629	8	6	-0.151618	5	1	0.535311	8	6	5	7	10.4	18.6
Acid-sensing ion channel 1	ASIC1	P78348;P78348-1	P78348;P78348-1	-0.0226981	3	3	0.716647	2	2	-0.388167	3	3	-0.164271	2	2	-0.40993	3	3	0.552347	2	2	2	1	3.8	3
ATPase ASNA1	ASNA1	O43681	O43681	-0.00552165	18	6	0.248485	21	8	-0.311435	18	6	0.105411	21	8	-0.380352	18	6	0.32572	21	8	14	14	50.9	60.6
Aspartyl/asparaginyl beta-hydroxylase	ASPH	Q12797-10;Q12797;Q12797-2;Q12797-6;Q12797-5;Q12797-8;Q12797-4;Q12797-9;Q12797-7;Q12797-3	Q12797-10;Q12797	-0.454981	38	18	-0.0404014	33	10	-0.171823	37	17	0.189812	33	10	-0.644397	37	17	0.0732111	33	10	21	22	46.1	42
Aspartyl/asparaginyl beta-hydroxylase	ASPH	Q12797-11	Q12797-11	-0.717596	3	2	NaN	1	1	0.00302647	3	2	NaN	1	1	-0.854675	3	2	NaN	1	1	2	1	40.1	27.9
Protein asunder homolog	ASUN	Q9NVM9-2;Q9NVM9	Q9NVM9-2;Q9NVM9	-0.451248	2	1	0.555524	2	2	-0.429207	2	1	0.352953	2	2	-0.724302	2	1	0.908469	2	2	3	1	6	1.8
ATPase family AAA domain-containing protein 1	ATAD1	Q8NBU5;Q8NBU5-2	Q8NBU5;Q8NBU5-2	-0.250234	30	14	0.102217	31	14	-0.603183	26	10	-0.154972	31	14	-0.819012	26	10	-0.112633	31	14	19	21	54.8	67.3
ATPase family AAA domain-containing protein 3A	ATAD3A	Q9NVI7-2;Q9NVI7;Q9NVI7-3	Q9NVI7-2;Q9NVI7;Q9NVI7-3	-0.509779	57	24	-0.107018	58	18	-0.272437	57	24	0.159396	58	18	-0.767118	57	24	0.041922	58	18	11	14	51.7	51.9
ATPase family AAA domain-containing protein 3B	ATAD3B	Q5T9A4;Q5T9A4-3;Q5T9A4-2	Q5T9A4;Q5T9A4-3	-0.632472	5	4	-0.174662	5	4	-0.201443	5	4	0.651382	5	4	-0.949589	5	4	0.0587734	5	4	3	3	30.2	29.3
Activating transcription factor 7-interacting protein 1	ATF7IP	Q6VMQ6-2;Q6VMQ6-5;Q6VMQ6;Q6VMQ6-4	Q6VMQ6-2;Q6VMQ6-5;Q6VMQ6;Q6VMQ6-4	0.446256	10	8	0.827359	7	5	-0.147985	10	8	0.331427	8	5	0.20364	10	8	1.33869	8	5	9	9	11.8	10.1
Autophagy-related protein 9A	ATG9A	Q7Z3C6;Q7Z3C6-2;Q7Z3C6-3	Q7Z3C6;Q7Z3C6-2	-0.433175	13	10	0.295996	11	7	-0.62638	13	10	-0.393965	11	7	-0.66896	13	10	-0.0233263	11	7	8	8	11.7	13.9
Atlastin-1	ATL1	Q8WXF7-2;Q8WXF7	Q8WXF7-2;Q8WXF7	-0.0585481	6	3	0.723063	5	2	-0.413307	6	3	-0.101516	5	2	-0.514821	6	3	0.560132	5	2	8	4	21.9	12.8
Atlastin-2	ATL2	Q8NHH9-5;Q8NHH9-4;Q8NHH9-2;Q8NHH9;Q8NHH9-3	Q8NHH9-5;Q8NHH9-4;Q8NHH9-2;Q8NHH9;Q8NHH9-3	-0.300502	6	2	0.0841808	10	2	-0.590006	6	2	-0.0382958	10	2	-0.869992	6	2	0.121596	10	2	9	9	22.5	24.8
Probable phospholipid-transporting ATPase IH	ATP11A	P98196	P98196	0.0082	9	4	0.228875	10	8	-0.458327	9	4	-0.0994973	10	8	-0.495837	9	4	0.18472	10	8	7	7	8	11.1
Probable phospholipid-transporting ATPase IF	ATP11B	Q9Y2G3	Q9Y2G3	0.0612924	4	2	0.0751857	4	1	-0.659244	4	2	0.0422934	4	1	-0.482533	4	2	0.191557	4	1	4	4	7.3	11.9
Phospholipid-transporting ATPase IG	ATP11C	Q8NB49-2;Q8NB49-3;Q8NB49-4;Q8NB49	Q8NB49-2;Q8NB49-3;Q8NB49-4;Q8NB49	-0.312491	21	12	0.110122	21	6	-1.46093	21	12	-0.96451	21	6	-1.7441	21	12	-0.738119	21	6	16	19	18.4	23
Manganese-transporting ATPase 13A1	ATP13A1	Q9HD20;Q9HD20-2;Q9HD20-3	Q9HD20;Q9HD20-2	-0.620335	44	21	-0.132511	37	19	-0.186344	43	21	0.261621	37	19	-0.729268	44	21	0.000548348	37	19	37	29	41.3	33.4
Probable cation-transporting ATPase 13A2	ATP13A2	Q9NQ11;Q9NQ11-3;Q9NQ11-2	Q9NQ11;Q9NQ11-3;Q9NQ11-2	-0.0530895	6	3	0.48659	5	2	-0.456049	5	2	0.319424	5	2	-0.556415	5	2	0.536252	5	2	7	7	7.7	8.3
Probable cation-transporting ATPase 13A3	ATP13A3	Q9H7F0;Q9H7F0-2	Q9H7F0;Q9H7F0-2	-0.378138	11	8	0.234482	9	3	-0.172051	11	8	0.372729	9	3	-0.35067	11	8	0.492545	9	3	9	7	11.4	11.7
Sodium/potassium-transporting ATPase subunit alpha-1	ATP1A1	P05023-3;P05023-4;P05023;P05023-2;P20648	P05023-3;P05023-4;P05023;P05023-2	-0.477583	94	33	-0.166972	106	31	-0.373066	93	32	0.0716334	106	31	-0.823677	93	32	-0.0896338	106	31	35	35	59.2	53.9
Sodium/potassium-transporting ATPase subunit alpha-3;Sodium/potassium-transporting ATPase subunit alpha-2	ATP1A3;ATP1A2	P13637;P13637-2;P13637-3;P50993;Q13733;P54707;P54707-2	P13637;P13637-2;P13637-3;P50993	-0.139347	12	9	0.514676	9	3	-0.619958	12	9	-0.0243196	9	3	-0.502423	12	9	0.394164	9	3	9	8	31.4	31.2
Sodium/potassium-transporting ATPase subunit beta-1	ATP1B1	P05026-2;P05026	P05026-2;P05026	-0.686058	19	13	-0.190425	21	11	-0.89714	19	13	-0.360645	21	11	-1.63115	19	13	-0.509442	21	11	10	10	44.9	41.9
Sodium/potassium-transporting ATPase subunit beta-3	ATP1B3	P54709;P54709-2	P54709;P54709-2	-0.573123	60	23	-0.210389	52	20	-0.208478	60	23	0.247354	52	20	-0.718996	60	23	0.058518	52	20	16	18	51.6	51.6
Sarcoplasmic/endoplasmic reticulum calcium ATPase 2	ATP2A2	P16615;P16615-4;P16615-5;P16615-2;P16615-3;Q93084-4;Q93084-2;Q93084-3;Q93084-7;Q93084;Q93084-6;Q93084-5	P16615;P16615-4;P16615-5;P16615-2;P16615-3	-0.426761	163	57	-0.0643311	192	56	-0.313083	163	57	0.103751	192	56	-0.75392	163	57	0.0506667	192	56	41	45	56.1	58.9
Plasma membrane calcium-transporting ATPase 1	ATP2B1	P20020-6;P20020;P20020-4;P20020-1;P20020-5;P20020-2	P20020-6;P20020;P20020-4;P20020-1;P20020-5;P20020-2	-0.217558	75	24	0.188776	68	16	-0.40032	75	24	-0.00690829	68	16	-0.614205	75	24	0.169225	68	16	28	28	43	44.6
Plasma membrane calcium-transporting ATPase 4	ATP2B4	P23634-7;P23634-6;P23634-8;P23634;P23634-3;P23634-2;P23634-5;P23634-4	P23634-7;P23634-6;P23634-8;P23634;P23634-3;P23634-2;P23634-5;P23634-4	-0.397125	27	12	-0.0184918	29	10	-0.530093	27	12	-0.0304066	29	10	-0.80614	27	12	-0.0930192	29	10	20	22	33.9	35.5
Calcium-transporting ATPase type 2C member 1	ATP2C1	P98194-4;P98194;P98194-2;P98194-3;P98194-5;P98194-9;P98194-6;P98194-7;P98194-8	P98194-4;P98194;P98194-2;P98194-3;P98194-5;P98194-9;P98194-6;P98194-7;P98194-8	-0.235654	12	6	-0.0043216	13	8	-0.169355	12	6	0.281632	13	8	-0.386846	12	6	0.135729	13	8	14	14	23.1	22.1
ATP synthase subunit alpha, mitochondrial	ATP5F1A	P25705;P25705-2;P25705-3	P25705;P25705-2;P25705-3	-3.21197	149	112	-2.94924	72	36	-0.263767	134	97	0.32724	72	36	-3.46983	134	97	-2.65058	72	36	38	40	65.6	68
ATP synthase subunit beta, mitochondrial	ATP5F1B	P06576	P06576	-2.71501	299	224	-2.4061	145	71	-0.317103	280	205	0.245301	145	71	-3.07802	280	205	-2.09299	145	71	49	49	83.4	83.4
ATP synthase subunit gamma, mitochondrial	ATP5F1C	P36542	P36542	-4.12885	34	27	-3.95801	29	19	-0.22511	34	27	0.387091	29	19	-4.32092	34	27	-3.52795	29	19	2	2	53.7	53.4
ATP synthase subunit delta, mitochondrial_Gel section 9_aberrant form	ATP5F1D	P30049	P30049	3.30134	5	5	2.19258	4	3	-0.193057	5	5	0.314212	4	3	3.11954	5	5	2.50676	4	3	5	3	35.1	24.4
ATP synthase subunit delta, mitochondrial_Gel section 10_endogenous form	ATP5F1D	P30049	P30049	-5.32829	7	6	-5.74672	2	2	-0.458564	6	5	0.578672	2	2	-6.25903	6	5	-5.16804	2	2	10	10	61.3	61.3
ATP synthase subunit epsilon, mitochondrial;ATP synthase subunit epsilon-like protein, mitochondrial	ATP5F1E;ATP5F1EP2	P56381;Q5VTU8	P56381;Q5VTU8	-4.03023	3	2	-4.03404	3	0	-0.0959899	3	2	0.45595	3	0	-4.13401	3	2	-3.6036	3	0	3	2	58.8	47.1
ATPase inhibitor, mitochondrial	ATP5IF1	Q9UII2-M1	Q9UII2-M1	-0.0499945	16	1	0.490213	15	0	-0.166147	16	1	0.410409	15	0	-0.203469	16	1	0.910936	15	0	5	2	43.9	42.7
ATPase inhibitor, mitochondrial	ATP5IF1	Q9UII2-M3	Q9UII2-M3	0.233643	2	0	0.792307	2	0	-0.174719	2	0	0.514243	3	1	0.0227584	2	0	1.21073	2	0	1	1	42.5	41.2
ATP synthase F(0) complex subunit C3, mitochondrial;ATP synthase F(0) complex subunit C1, mitochondrial;ATP synthase F(0) complex subunit C2, mitochondrial	ATP5MC3;ATP5MC1;ATP5MC2	P48201-M;P05496;Q06055;P48201;Q06055-3;Q06055-2	P48201-M;P05496;Q06055;P48201;Q06055-3;Q06055-2	-0.367453	26	16	0.046623	11	1	-2.66182	20	10	-2.06457	11	1	-3.14624	20	10	-2.1539	11	1	6	6	72	72
ATP synthase membrane subunit k (DAPIT), mitochondrial	ATP5MD	Q96IX5	Q96IX5	-1.39631	21	6	-1.13731	9	3	-0.485499	21	6	-0.336169	9	3	-1.93594	21	6	-1.38604	9	3	7	7	84.5	58.6
ATP synthase subunit e, mitochondrial	ATP5ME	P56385	P56385	-2.8509	28	15	-2.4654	20	8	-0.228368	25	13	0.448135	20	8	-3.03599	25	13	-2.07837	20	8	11	8	66.7	58
ATP synthase subunit f, mitochondrial	ATP5MF	P56134;P56134-3	P56134;P56134-3	-3.34534	21	8	-2.9873	17	6	-0.222784	19	6	0.277412	17	6	-3.59845	19	6	-2.65155	17	6	4	4	47.9	51.1
ATP synthase subunit f, mitochondrial	ATP5MF	P56134-2;P56134-4	P56134-2;P56134-4	-3.39865	3	2	NaN	1	0	-0.26953	3	2	NaN	1	0	-3.80172	3	2	NaN	1	0	2	1	44.3	40.9
ATP synthase subunit g, mitochondrial	ATP5MG	O75964	O75964	-3.23569	24	11	-2.88434	18	9	-0.2122	24	11	0.162719	18	9	-3.41779	24	11	-2.74226	18	9	10	8	72.8	74.8
ATP synthase subunit j (6.8 kDa mitochondrial proteolipid; ATP5MPL), mitochondrial	ATP5MPL	P56378;P56378-2	P56378;P56378-2	-2.43113	11	2	-1.78295	4	2	-0.655467	11	2	-0.137635	4	2	-3.01008	11	2	-2.06712	4	2	2	1	32.8	12.1
ATP synthase F(0) complex subunit B1, mitochondrial	ATP5PB	P24539	P24539	-3.54098	66	49	-3.2929	49	25	-0.30677	63	46	0.368812	49	25	-3.84934	63	46	-3.00459	49	25	18	19	55.5	55.5
ATP synthase subunit d, mitochondrial	ATP5PD	O75947;O75947-2	O75947;O75947-2	-3.89552	55	45	-3.54708	35	24	-0.285689	51	41	0.558963	35	24	-4.20999	51	41	-3.05429	35	24	19	20	78.9	85.1
ATP synthase-coupling factor 6, mitochondrial	ATP5PF	P18859;P18859-2	P18859;P18859-2	-3.3723	32	17	-2.9092	15	5	-0.337521	31	16	0.272367	15	5	-3.66051	31	16	-2.53812	15	5	10	8	68.5	47.2
ATP synthase subunit O, mitochondrial	ATP5PO	P48047	P48047	-3.78357	52	29	-3.50995	40	15	-0.199388	50	27	0.406904	40	15	-3.95556	50	27	-3.19486	40	15	14	14	57.7	57.7
ATP synthase subunit s, mitochondrial	ATP5S	Q99766;Q99766-3;Q99766-2	Q99766	0.190678	13	1	0.642054	11	2	-0.0665029	13	1	0.321063	11	2	0.141302	13	1	0.916725	11	2	10	11	46	47.9
ATP synthase subunit s-like protein	ATP5SL	Q9NW81;Q9NW81-4;Q9NW81-5;Q9NW81-6;Q9NW81-3;Q9NW81-2	Q9NW81;Q9NW81-4;Q9NW81-5;Q9NW81-6;Q9NW81-3	-0.193635	4	1	-0.0571383	4	0	-0.0856192	4	1	0.16175	4	0	-0.678672	4	1	-0.102322	4	0	5	3	18.7	16.3
V-type proton ATPase subunit S1	ATP6AP1	Q15904	Q15904	-0.441634	16	7	-0.288654	20	11	-1.27533	16	7	-0.881273	20	11	-1.95898	16	7	-1.21195	20	11	12	13	29.6	34.7
Renin receptor	ATP6AP2	O75787;O75787-2	O75787;O75787-2	-0.550381	30	19	-0.236095	33	15	-1.48641	27	16	-0.813196	33	15	-2.06697	27	16	-1.05019	33	15	21	22	52.3	56.9
V-type proton ATPase 116 kDa subunit a isoform 1	ATP6V0A1	Q93050-3;Q93050-1;Q93050;Q13488-2;Q13488;Q9HBG4	Q93050-3;Q93050-1;Q93050	-0.408876	42	22	-0.148218	34	14	-0.492261	42	22	-0.116631	34	14	-0.965362	42	22	-0.157432	34	14	22	21	34.5	30.3
V-type proton ATPase 116 kDa subunit a isoform 2	ATP6V0A2	Q9Y487	Q9Y487	-0.243147	27	15	0.0170813	28	18	-0.465899	27	15	0.0659591	28	18	-0.884301	27	15	0.122978	28	18	14	17	23.8	29.9
V-type proton ATPase 16 kDa proteolipid subunit	ATP6V0C	P27449	P27449	-0.510683	16	6	-0.0896338	10	2	-0.627003	16	6	-0.0958569	11	2	-1.16414	16	6	-0.330788	11	2	7	5	54.2	47.1
V-type proton ATPase subunit d 1	ATP6V0D1	P61421	P61421	-0.515604	15	5	-0.0943713	19	6	-0.526577	15	5	-0.0408223	19	6	-0.867831	15	5	-0.118758	19	6	13	13	51	61
V-type proton ATPase catalytic subunit A	ATP6V1A	P38606;P38606-2;REV__Q96EK7-2;REV__Q96EK7	P38606;P38606-2	-0.590463	40	17	-0.22848	45	25	-0.166632	40	17	0.301782	45	25	-0.776306	40	17	0.11541	45	25	29	28	57.5	53.2
V-type proton ATPase subunit B, brain isoform	ATP6V1B2	P21281;P15313	P21281	-0.728335	31	17	-0.277509	29	8	-0.0683018	31	17	0.276852	29	8	-0.817842	31	17	-0.0090604	29	8	23	23	56.8	62.8
V-type proton ATPase subunit C 1	ATP6V1C1	P21283;Q8NEY4-2;Q8NEY4	P21283	-0.674268	10	3	-0.257855	13	2	-0.237813	10	3	0.299738	13	2	-0.995189	10	3	0.0370143	13	2	11	12	29.8	31.7
V-type proton ATPase subunit D	ATP6V1D	Q9Y5K8	Q9Y5K8	-0.510313	5	2	-0.162081	8	4	-0.226139	6	2	0.25708	8	4	-0.813094	5	2	0.159879	8	4	6	9	37.7	50.2
V-type proton ATPase subunit E 1	ATP6V1E1	P36543;P36543-2;P36543-3;Q96A05	P36543;P36543-2;P36543-3	-0.644848	19	5	-0.171975	11	0	-0.220984	18	5	0.281299	11	0	-0.773714	19	5	0.190207	11	0	12	9	46	39.4
V-type proton ATPase subunit F	ATP6V1F	Q16864;Q16864-2	Q16864;Q16864-2	-0.588899	11	3	-0.129745	10	4	-0.269582	11	3	0.226375	10	4	-0.860504	11	3	-0.0364681	10	4	7	6	69.7	69.7
V-type proton ATPase subunit G 1	ATP6V1G1	O75348;O95670-2;O95670	O75348	-0.570957	23	7	-0.143655	13	0	-0.20568	22	6	0.323516	13	0	-0.837867	22	6	0.0847927	13	0	9	10	55.1	55.1
V-type proton ATPase subunit H	ATP6V1H	Q9UI12-2;Q9UI12	Q9UI12-2;Q9UI12	-0.383209	10	4	-0.223299	12	6	-0.193321	10	4	0.160137	12	6	-0.662917	10	4	-0.144438	12	6	9	9	28.8	25.6
Copper-transporting ATPase 1	ATP7A	Q04656-5;Q04656;Q04656-2;Q04656-3;Q04656-4	Q04656-5;Q04656;Q04656-2;Q04656-3	-0.271061	11	7	-0.0199154	3	1	-0.49482	11	7	0.0736665	4	2	-0.783961	11	7	-0.316957	3	1	12	6	12.6	6.5
Copper-transporting ATPase 2;WND/140 kDa	ATP7B	P35670-2;P35670-4;P35670;P35670-3;P35670-5	P35670-2;P35670-4;P35670;P35670-3	-0.457673	7	1	0.181935	10	5	-0.16929	7	1	0.315738	10	5	-0.617167	7	1	0.396232	10	5	10	10	10.7	11.3
Probable phospholipid-transporting ATPase IIA	ATP9A	O75110;O75110-2;O43861-2;O43861	O75110;O75110-2	-0.18531	2	1	-1.01142	2	0	-0.557985	2	1	-0.0681893	2	0	-0.865674	2	1	-1.36362	2	0	4	4	4.6	5.1
ATP synthase mitochondrial F1 complex assembly factor 1	ATPAF1	Q5TC12;Q5TC12-3;Q5TC12-2	Q5TC12;Q5TC12-3;Q5TC12-2	-0.225987	35	15	0.208744	32	6	-0.2955	35	15	0.0680446	32	6	-0.642865	35	15	0.306341	32	6	19	21	44.5	46.6
ATP synthase mitochondrial F1 complex assembly factor 2	ATPAF2	Q8N5M1	Q8N5M1	0.0476779	9	3	0.517709	20	10	-0.0683472	9	3	0.225481	20	10	-0.00881285	9	3	0.659996	20	10	9	13	38.8	60.6
Serine/threonine-protein kinase ATR	ATR	Q13535-2;Q13535-3;Q13535	Q13535-2;Q13535-3;Q13535	0.105142	2	2	0.0522367	3	1	-0.974546	2	2	0.331282	4	2	-0.869412	2	2	0.144441	3	1	4	3	2	1.5
Attractin	ATRN	O75882;O75882-3;O75882-2	O75882;O75882-3;O75882-2	-0.182884	8	4	0.487965	4	4	-0.330012	8	4	0.654263	4	4	-0.538429	8	4	1.13546	4	4	7	3	6.1	2.7
Transcriptional regulator ATRX	ATRX	P46100-3;P46100;P46100-5;P46100-4;P46100-2;P46100-6	P46100-3;P46100;P46100-5;P46100-4;P46100-2	0.0371714	16	7	0.552643	8	3	-0.197153	16	7	0.304754	8	3	-0.245352	16	7	0.708444	8	3	12	8	6.9	5.2
Ataxin-2	ATXN2	Q99700-2;Q99700-5;Q99700-4;Q99700	Q99700-2;Q99700-5;Q99700-4;Q99700	-0.223795	2	2	0.459933	2	2	-0.977867	2	2	-0.275603	2	2	-1.20168	2	2	0.184261	2	2	1	1	1.8	1.8
Ataxin-2-like protein	ATXN2L	Q8WWM7-6;Q8WWM7-8;Q8WWM7-5;Q8WWM7-4;Q8WWM7-9;Q8WWM7-2;Q8WWM7;Q8WWM7-3;Q8WWM7-7	Q8WWM7-6;Q8WWM7-8;Q8WWM7-5;Q8WWM7-4;Q8WWM7-9;Q8WWM7-2;Q8WWM7;Q8WWM7-3;Q8WWM7-7	-0.239805	6	5	0.481042	2	2	-0.635338	6	5	-0.628167	2	2	-1.0226	6	5	-0.147046	2	2	4	3	5.7	3.3
Methylglutaconyl-CoA hydratase, mitochondrial	AUH	Q13825;Q13825-2	Q13825;Q13825-2	-0.567105	10	8	-0.144307	9	4	-0.0117189	10	8	0.157785	9	4	-0.703619	10	8	-0.351402	9	4	7	8	26.3	27.4
Ancient ubiquitous protein 1	AUP1	Q9Y679;Q9Y679-3	Q9Y679;Q9Y679-3	-0.409029	22	16	-0.185993	18	10	-0.759673	21	15	-0.101247	18	10	-1.30768	21	15	-0.411752	18	10	9	9	26.1	34.1
Aurora kinase A-interacting protein	AURKAIP1	Q9NWT8	Q9NWT8	-0.754334	3	1	-0.276437	2	1	-0.0251918	3	1	0.544203	2	1	-0.870493	3	1	0.291045	2	1	2	2	8	8
Beta-2-microglobulin;Beta-2-microglobulin form pI 5.3	B2M	P61769	P61769	-0.601299	5	3	-0.207768	4	3	-0.22923	5	3	0.119557	4	3	-0.743303	5	3	-0.0893626	4	3	4	3	27.7	43.7
Beta-1,3-galactosyltransferase 6	B3GALT6	Q96L58	Q96L58	-0.178224	6	3	NaN	0	0	-0.0513244	6	3	NaN	0	0	-0.494434	6	3	NaN	0	0	4	1	12.8	2.7
Beta-1,3-glucosyltransferase	B3GALTL	Q6Y288	Q6Y288	0.0877344	2	2	NaN	1	1	-0.132958	2	2	NaN	1	1	-0.045223	2	2	NaN	1	1	1	1	2.6	2.6
Galactosylgalactosylxylosylprotein 3-beta-glucuronosyltransferase 3	B3GAT3	O94766-2;O94766	O94766-2;O94766	-0.219807	9	6	0.23489	10	3	-0.420337	9	6	0.207195	10	3	-0.701999	9	6	0.462436	10	3	7	8	35.6	42.5
Beta-1,4-galactosyltransferase 7;Xylosylprotein 4-beta-galactosyltransferase	B4GALT7	Q9UBV7	Q9UBV7	-0.24052	2	1	NaN	1	0	-0.378682	2	1	NaN	1	0	-0.654399	2	1	NaN	1	0	3	1	8	2.4
Beta-1,4-glucuronyltransferase 1	B4GAT1	O43505	O43505	-0.902335	14	9	-0.51783	11	4	-0.653355	12	8	-0.114234	11	4	-1.51198	12	8	-0.588037	11	4	11	9	34.2	30.1
B9 domain-containing protein 1	B9D1	Q9UPM9-2;Q9UPM9	Q9UPM9-2;Q9UPM9	NaN	0	0	0.516966	2	2	NaN	0	0	0.0930632	2	2	NaN	0	0	0.610037	2	2	1	1	9.2	9.2
BAG family molecular chaperone regulator 2	BAG2	O95816;O95816-2	O95816;O95816-2	-0.59342	20	6	-0.308477	18	4	-0.382213	20	6	0.0640424	18	4	-1.01034	20	6	-0.343692	18	4	12	12	56.4	63
Large proline-rich protein BAG6	BAG6	P46379-2;P46379;P46379-3;P46379-5;P46379-4	P46379-2;P46379;P46379-3;P46379-5;P46379-4	-0.301906	19	11	-0.083792	19	12	-0.567233	19	11	-0.0723115	19	12	-0.879568	19	11	-0.103397	19	12	18	18	22.5	23.8
Brain-specific angiogenesis inhibitor 1-associated protein 2-like protein 1	BAIAP2L1	Q9UHR4	Q9UHR4	-0.414711	2	2	NaN	1	0	-0.427712	2	2	NaN	1	0	-0.842413	2	2	NaN	1	0	2	1	8.6	5.1
Bcl-2 homologous antagonist/killer	BAK1	Q16611;Q16611-2	Q16611;Q16611-2	-0.351424	16	6	-0.0779266	17	8	-0.480539	15	6	-0.136716	17	8	-0.732692	15	6	-0.143524	17	8	8	11	61.1	72
Barrier-to-autointegration factor;Barrier-to-autointegration factor, N-terminally processed	BANF1	O75531	O75531	-0.365983	7	1	0.240895	4	0	-0.398399	7	1	0.028955	4	0	-0.77638	7	1	0.30545	4	0	4	2	49.4	40.4
Chromatin complexes subunit BAP18	BAP18	Q8IXM2-3;Q8IXM2;Q8IXM2-2	Q8IXM2-3;Q8IXM2	-0.478989	2	2	-0.0825664	4	2	-0.638591	2	2	0.289915	4	2	-1.11757	2	2	0.30504	4	2	3	4	22.9	29.7
Brain acid soluble protein 1	BASP1	P80723;P80723-2	P80723	-0.869992	14	7	-0.0603242	8	2	-0.46949	14	7	0.381442	8	2	-1.38564	14	7	0.395283	8	2	5	5	35.7	35.7
Apoptosis regulator BAX	BAX	Q07812-2;Q07812-7;Q07812-8;Q07812;Q07812-5;Q07812-4	Q07812-2;Q07812-7;Q07812-8;Q07812;Q07812-5	-0.0722097	25	12	0.305913	15	4	-0.372655	24	11	0.109172	15	4	-0.369352	24	11	0.357585	15	4	4	5	47.2	48.6
Bromodomain adjacent to zinc finger domain protein 1A	BAZ1A	Q9NRL2-2;Q9NRL2	Q9NRL2-2;Q9NRL2	-0.363345	8	5	0.0652948	5	2	0.0662615	7	4	0.0706331	5	2	-0.523898	7	4	0.104046	5	2	8	7	6.6	6.2
Bcl-2-binding component 3	BBC3	Q9BXH1;Q9BXH1-2	Q9BXH1	-0.837506	4	0	-0.00992037	3	1	-0.17498	4	0	0.448883	3	1	-1.01011	4	0	0.176511	3	1	4	3	35.2	40.4
Basal cell adhesion molecule	BCAM	P50895	P50895	-0.234194	5	3	0.639085	7	7	0.62826	5	3	0.768297	7	7	0.618521	5	3	1.37295	7	7	6	6	12.7	12.4
B-cell receptor-associated protein 29	BCAP29	Q9UHQ4;Q9UHQ4-2	Q9UHQ4;Q9UHQ4-2	-0.350578	5	3	-0.0304066	3	1	-0.168609	5	3	-0.128425	3	1	-0.543131	5	3	-0.246834	3	1	2	3	6.6	17.8
B-cell receptor-associated protein 31	BCAP31	P51572;P51572-2	P51572;P51572-2	-0.394297	35	16	0.000663872	41	18	-1.39415	35	16	-1.00963	41	18	-1.91338	35	16	-1.00999	41	18	11	15	43.1	43.1
Pre-mRNA-splicing factor SPF27	BCAS2	O75934	O75934	-0.064314	19	7	0.384358	25	11	-0.363531	19	7	0.169453	25	11	-0.375515	19	7	0.552601	25	11	13	16	79.6	74.2
Branched-chain-amino-acid aminotransferase, mitochondrial	BCAT2	O15382;O15382-2	O15382;O15382-2	0.0132121	46	16	0.341921	52	18	-0.351185	47	16	0.114754	52	18	-0.265223	47	16	0.419333	52	18	16	20	43.9	60.5
2-oxoisovalerate dehydrogenase subunit alpha, mitochondrial	BCKDHA	P12694;P12694-2	P12694;P12694-2	-0.367527	25	11	-0.00417774	32	12	-0.196442	25	11	0.35777	32	12	-0.532074	25	11	0.286111	32	12	20	21	53	50.1
2-oxoisovalerate dehydrogenase subunit beta, mitochondrial	BCKDHB	P21953;P21953-2	P21953;P21953-2	-0.388091	17	8	0.00666627	22	8	-0.149697	17	8	0.228774	22	8	-0.577789	17	8	0.179678	22	8	15	16	42.9	55.4
[3-methyl-2-oxobutanoate dehydrogenase [lipoamide]] kinase, mitochondrial	BCKDK	O14874-2;O14874-3;O14874	O14874-2;O14874-3;O14874	-0.619315	2	2	-0.132379	7	3	-0.580979	2	2	0.227152	7	3	-1.20028	2	2	0.129371	7	3	1	6	6.3	29
Apoptosis regulator Bcl-2	BCL2	P10415-2;P10415	P10415-2;P10415	-1.11382	3	2	-0.764516	2	1	-0.0179867	3	2	0.0187172	2	1	-0.919806	3	2	-0.698307	2	1	3	2	37.6	32.7
Bcl-2-like protein 1	BCL2L1	Q07817;Q07817-3;Q07817-2	Q07817;Q07817-3;Q07817-2	-0.0965761	2	2	NaN	1	0	0.0321009	2	2	NaN	1	0	-0.0645101	2	2	NaN	1	0	2	1	16.7	12.4
Bcl-2-like protein 11	BCL2L11	O43521-12;O43521;O43521-3;O43521-2;O43521-4;O43521-8;O43521-6;O43521-9;O43521-7;O43521-5;O43521-11;O43521-10;O43521-14;O43521-19	O43521-12;O43521;O43521-3;O43521-2;O43521-4;O43521-8;O43521-6;O43521-9;O43521-7;O43521-5	-0.193981	8	5	0.33712	5	2	-0.394164	8	5	-0.0635029	5	2	-0.265362	8	5	0.362751	5	2	4	4	25.8	25.8
Bcl-2-like protein 13	BCL2L13	Q9BXK5;Q9BXK5-2;Q9BXK5-4	Q9BXK5;Q9BXK5-2	-0.981252	15	7	-0.618145	13	9	-0.409796	15	7	0.203618	14	9	-1.19886	15	7	-0.506399	14	9	13	10	38.8	33.4
Bcl-2-like protein 2	BCL2L2	Q92843-2;Q92843	Q92843-2	-0.352197	9	6	-0.0611541	11	7	-0.221522	9	6	0.137029	11	7	-0.75217	9	6	0.167863	11	7	3	2	30	28.2
Bcl-2-associated transcription factor 1	BCLAF1	Q9NYF8;Q9NYF8-2;Q9NYF8-4	Q9NYF8;Q9NYF8-2;Q9NYF8-4	-0.335681	27	6	0.123025	30	12	-0.119025	27	6	0.327529	30	12	-0.380878	27	6	0.326679	30	12	0	0	22.6	20.4
Mitochondrial chaperone BCS1	BCS1L	Q9Y276	Q9Y276	-0.118492	43	28	0.101892	55	21	-0.323426	43	28	0.0489047	55	21	-0.560451	43	28	0.175159	55	21	23	30	59.2	74.7
BET1 homolog	BET1	O15155;O15155-2	O15155;O15155-2	-0.311667	11	3	-0.111833	11	5	-0.211916	10	2	0.249136	11	5	-0.659244	10	2	0.146627	11	5	4	5	51.7	56.8
BET1-like protein	BET1L	Q9NYM9	Q9NYM9	-0.0735754	4	1	0.635809	5	3	-0.595991	4	1	-0.111566	5	3	-0.686243	4	1	0.734059	5	3	2	5	18.9	47.7
BH3-interacting domain death agonist;BH3-interacting domain death agonist p15;BH3-interacting domain death agonist p13;BH3-interacting domain death agonist p11	BID	P55957-2;P55957;P55957-4	P55957-2;P55957;P55957-4	-0.325557	2	2	-0.37529	2	1	-0.487803	3	2	-0.032524	2	1	-0.501239	3	2	-0.296428	2	1	4	2	22.4	10.8
Bleomycin hydrolase	BLMH	Q13867	Q13867	-0.850558	5	4	-0.208392	2	0	-0.187986	5	4	0.521473	2	0	-1.17348	5	4	0.106778	2	0	2	2	6.8	6.8
Biogenesis of lysosome-related organelles complex 1 subunit 1	BLOC1S1	P78537-2;P78537	P78537-2;P78537	-0.398608	6	1	0.0340421	2	2	-0.629278	6	1	0.120169	2	2	-0.966066	6	1	0.154217	2	2	5	1	43.2	8.8
Biogenesis of lysosome-related organelles complex 1 subunit 2	BLOC1S2	Q6QNY1;Q6QNY1-2	Q6QNY1;Q6QNY1-2	-0.461025	3	1	NaN	0	0	-0.616813	3	1	NaN	0	0	-1.03946	3	1	NaN	0	0	4	0	35.2	0
Ribosome biogenesis protein BMS1 homolog	BMS1	Q14692	Q14692	NaN	1	1	0.127463	2	1	NaN	0	0	-0.826599	2	1	NaN	0	0	-0.324234	2	1	4	2	4.2	2.9
Vesicle transport protein SEC20	BNIP1	Q12981;Q12981-1;Q12981-2;Q12981-3	Q12981;Q12981-1;Q12981-2;Q12981-3	-0.00404519	21	9	0.125022	13	3	-0.431618	21	9	-0.0255958	13	3	-0.457177	21	9	0.120326	13	3	12	12	61.8	61.8
Biorientation of chromosomes in cell division protein 1	BOD1	Q96IK1;Q96IK1-2;Q8IYS8	Q96IK1	-0.0266165	4	4	0.36175	3	1	-0.119322	4	4	0.468352	3	1	-0.00808732	4	4	0.610125	3	1	3	4	28.6	31.9
Biorientation of chromosomes in cell division protein 1-like 1	BOD1L1	Q8NFC6	Q8NFC6	0.0862402	46	20	0.667928	28	14	-0.263664	45	19	0.143915	32	18	-0.192151	45	19	0.789387	28	14	36	26	18.2	14.1
BolA-like protein 2	BOLA2	Q9H3K6;Q9H3K6-2	Q9H3K6;Q9H3K6-2	-0.233278	4	3	NaN	0	0	-0.488694	4	3	NaN	0	0	-0.694578	4	3	NaN	0	0	2	0	20.9	0
BolA-like protein 3	BOLA3	Q53S33	Q53S33	-0.0719822	5	0	0.21692	2	0	-0.339491	5	0	0.106219	2	0	-0.379733	5	0	0.46949	2	0	4	2	42.1	19.6
Valacyclovir hydrolase	BPHL	Q86WA6-2;Q86WA6	Q86WA6-2;Q86WA6	-0.2994	16	8	0.0893134	14	6	-0.660247	15	7	-0.0475383	14	6	-0.913434	15	7	0.0476367	14	6	12	8	37.6	28.5
3(2),5-bisphosphate nucleotidase 1	BPNT1	O95861-4;O95861;O95861-2;O95861-3	O95861-4;O95861;O95861-2;O95861-3	NaN	0	0	0.198014	2	0	NaN	0	0	NaN	1	0	NaN	0	0	0.126045	2	0	0	2	0	7.4
Nucleosome-remodeling factor subunit BPTF	BPTF	Q12830-4;Q12830-2;Q12830	Q12830-4;Q12830-2;Q12830	-0.190289	20	10	0.353561	8	4	-0.420588	20	10	0.228807	9	5	-0.563263	20	10	0.405566	8	4	20	9	9.1	3.8
Lys-63-specific deubiquitinase BRCC36	BRCC3	P46736-2;P46736-3;P46736;P46736-5;P46736-4	P46736-2;P46736-3;P46736;P46736-5;P46736-4	0.138159	2	0	0.322758	4	3	-0.78334	2	0	-0.736821	4	3	-0.593507	2	0	0.210429	4	3	3	2	15.5	15.5
Bromodomain-containing protein 2	BRD2	P25440-3;P25440;P25440-2;P25440-4	P25440-3;P25440;P25440-2;P25440-4	0.0454429	4	0	NaN	1	0	-0.683321	4	0	NaN	1	0	-0.34716	4	0	NaN	1	0	4	2	6.5	3.6
Bromodomain-containing protein 3	BRD3	Q15059;Q15059-2	Q15059;Q15059-2	-0.277971	2	0	NaN	0	0	0.0295589	2	0	NaN	0	0	-0.343202	2	0	NaN	0	0	2	0	5.1	0
Bromodomain-containing protein 4	BRD4	O60885;O60885-2;O60885-3	O60885;O60885-2;O60885-3	0.0220482	3	2	0.595838	2	2	-0.301284	3	2	0.333989	2	2	-0.354483	3	2	0.929831	2	2	3	2	3	2.5
BRI3-binding protein	BRI3BP	Q8WY22	Q8WY22	-0.592354	11	1	-0.252416	9	1	-0.23989	11	1	0.204349	9	1	-0.865253	11	1	-0.221939	9	1	5	5	21.5	22.3
Ribosome biogenesis protein BRX1 homolog	BRIX1	Q8TDN6	Q8TDN6	-0.118445	9	2	0.303917	9	3	-0.2983	8	2	0.110246	9	3	-0.358639	8	2	0.501014	9	3	9	10	31.7	32.9
Protein BRICK1	BRK1	Q8WUW1;Q8WUW1-2	Q8WUW1;Q8WUW1-2	-0.291822	7	4	NaN	0	0	-0.396745	7	4	NaN	0	0	-0.776479	7	4	NaN	0	0	5	0	44	0
BSD domain-containing protein 1	BSDC1	Q9NW68-2;Q9NW68;Q9NW68-7;Q9NW68-3;Q9NW68-8;Q9NW68-5;Q9NW68-9;Q9NW68-4	Q9NW68-2;Q9NW68;Q9NW68-7;Q9NW68-3;Q9NW68-8;Q9NW68-5;Q9NW68-9;Q9NW68-4	-0.203336	4	1	0.0750337	2	0	-0.38178	4	1	0.467953	2	0	-0.525808	4	1	0.573961	2	0	5	3	20.1	12.4
Basigin	BSG	P35613-3	P35613-3	-0.472289	7	5	-0.388575	4	0	0.207143	7	5	0.543656	4	0	-0.264946	7	5	0.0231232	4	0	1	1	71.6	55.1
Basigin	BSG	P35613;P35613-2;P35613-4	P35613;P35613-2;P35613-4	-0.52824	58	17	-0.162468	51	12	-0.404515	58	17	0.197732	51	12	-0.829229	58	17	-0.000865332	51	12	3	3	41.6	34
Transcription factor BTF3	BTF3	P20290-2;P20290	P20290-2;P20290	NaN	0	0	NaN	1	0	NaN	0	0	-0.0479571	2	0	NaN	0	0	-0.616264	2	0	2	3	17.3	29
Butyrophilin subfamily 2 member A1	BTN2A1	Q7KYR7-5;Q7KYR7;Q7KYR7-3;Q7KYR7-1;Q7KYR7-6;Q7KYR7-4;Q8WVV5-3;Q8WVV5-2;Q8WVV5	Q7KYR7-5;Q7KYR7;Q7KYR7-3;Q7KYR7-1	-0.520107	7	5	0.164836	7	1	-0.362826	7	5	0.122271	7	1	-0.863336	7	5	0.203984	7	1	7	9	22.5	29
Mitotic checkpoint protein BUB3	BUB3	O43684;O43684-2	O43684;O43684-2	-0.0651287	17	7	0.255133	18	7	-0.0140333	17	7	0.261829	18	7	-0.0899121	17	7	0.50453	18	7	14	14	62.8	62.8
Protein BUD31 homolog	BUD31	P41223;P41223-2	P41223;P41223-2	0.00590291	7	1	0.369595	7	4	-0.14484	7	1	0.036733	7	4	0.00590291	7	1	0.477643	7	4	5	4	27.1	26.4
Bystin	BYSL	Q13895	Q13895	-0.32413	5	3	0.446738	7	4	-0.315881	5	3	0.0729379	7	4	-0.572458	5	3	0.625066	7	4	4	5	12.4	15.8
Basic leucine zipper and W2 domain-containing protein 1	BZW1	Q7L1Q6-2;Q7L1Q6;Q7L1Q6-4;Q7L1Q6-3	Q7L1Q6-2;Q7L1Q6;Q7L1Q6-4;Q7L1Q6-3	NaN	1	1	0.809448	3	2	NaN	1	1	-0.0822938	3	2	NaN	1	1	0.271757	3	2	1	3	9.3	15.3
Basic leucine zipper and W2 domain-containing protein 2	BZW2	Q9Y6E2;Q9Y6E2-2	Q9Y6E2	-0.267253	8	5	0.240554	7	4	-0.307716	8	5	0.412539	7	4	-0.448017	8	5	0.590832	7	4	6	4	18.9	15.3
UPF0693 protein C10orf32	C10orf32	Q96B45	Q96B45	-0.334935	4	1	NaN	0	0	-0.584782	4	1	NaN	0	0	-0.834467	4	1	NaN	0	0	4	0	53.8	0
Uncharacterized protein C10orf35	C10orf35	Q96D05;Q96D05-2	Q96D05;Q96D05-2	-0.770412	8	6	-0.203389	4	3	-0.781851	8	6	-0.540127	4	3	-1.61436	8	6	-0.690909	4	3	2	3	22.3	24
Uncharacterized protein C11orf98	C11orf98	E9PRG8	E9PRG8	0.016639	3	2	0.670153	2	0	-0.155389	3	2	0.297218	2	0	-0.138696	3	2	0.898269	2	0	1	2	10.6	21.1
Uncharacterized protein C12orf43	C12orf43	Q96C57	Q96C57	-0.138712	4	3	0.215061	3	3	-0.146435	4	3	0.474653	3	3	-0.0544073	4	3	1.00732	3	3	4	4	22.9	25.2
Uncharacterized protein C12orf73	C12orf73	Q69YU5	Q69YU5	-0.408244	19	7	0.0458483	3	0	-0.458327	19	7	0.37372	3	0	-0.839648	19	7	0.132388	3	0	5	2	71.8	35.2
Probable ergosterol biosynthetic protein 28	C14orf1	Q9UKR5	Q9UKR5	-0.215529	9	3	0.204432	7	1	-0.240026	9	3	0.191393	7	1	-0.498729	9	3	0.37647	7	1	7	7	40.7	47.9
UPF0317 protein C14orf159, mitochondrial	C14orf159	Q7Z3D6-3;Q7Z3D6-2;Q7Z3D6-5;Q7Z3D6-4;Q7Z3D6;Q7Z3D6-6	Q7Z3D6-3;Q7Z3D6-2;Q7Z3D6-5;Q7Z3D6-4;Q7Z3D6	NaN	1	0	-0.108491	3	2	NaN	1	0	1.00387	3	2	NaN	1	0	1.31815	3	2	3	4	6	6.9
UPF0568 protein C14orf166	C14orf166	Q9Y224	Q9Y224	-0.282176	7	1	0.152404	19	5	-0.300342	7	1	0.153671	19	5	-0.604433	7	1	0.238953	19	5	9	12	44.3	59
UPF0235 protein C15orf40	C15orf40	Q8WUR7;Q8WUR7-2;Q8WUR7-3	Q8WUR7;Q8WUR7-2;Q8WUR7-3	-0.461382	4	2	0.386336	2	2	-0.298779	4	2	0.15242	2	2	-0.839674	4	2	0.538765	2	2	3	1	28.8	8.5
Uncharacterized protein C15orf61	C15orf61	A6NNL5	A6NNL5	-0.590202	8	4	-0.361881	8	1	0.054779	8	4	0.454625	8	1	-0.491754	8	4	0.317265	8	1	7	6	47.1	50.3
RUS1 family protein C16orf58	C16orf58	Q96GQ5;Q96GQ5-2	Q96GQ5	-0.397847	3	1	-0.162983	3	1	-0.0849457	3	1	-0.0833836	3	1	-0.490598	3	1	-0.14496	3	1	4	4	9.4	9.4
Uncharacterized protein C17orf59	C17orf59	Q96GS4	Q96GS4	-0.791433	2	2	NaN	0	0	-0.270121	2	2	NaN	0	0	-1.06157	2	2	NaN	0	0	2	0	10.1	0
Uncharacterized protein C17orf62	C17orf62	Q9BQA9-2;Q9BQA9	Q9BQA9-2;Q9BQA9	-0.186048	5	2	0.0248982	6	0	-0.423642	5	2	-0.25544	6	0	-0.67708	5	2	-0.0492126	6	0	5	4	35.3	27.2
Uncharacterized protein C17orf85	C17orf85	Q53F19;Q53F19-2	Q53F19;Q53F19-2	0.29066	2	1	0.616525	4	2	-0.650861	2	1	0.0331119	4	2	-0.312814	2	1	0.711653	4	2	2	5	4.2	9.8
UPF0729 protein C18orf32	C18orf32	Q8TCD1	Q8TCD1	-0.287589	8	7	NaN	0	0	-0.96508	8	7	NaN	0	0	-1.3259	8	7	NaN	0	0	3	0	28.9	0
UPF0449 protein C19orf25	C19orf25	Q9UFG5;Q9UFG5-2	Q9UFG5;Q9UFG5-2	-0.664288	6	4	0.0166725	2	0	-0.270417	5	3	0.512596	2	0	-0.624866	5	3	0.442046	2	0	5	3	61	46.6
Uncharacterized protein C19orf43	C19orf43	Q9BQ61	Q9BQ61	-0.627382	3	0	0.356809	6	4	-0.188956	3	0	0.553892	6	4	-0.805535	3	0	0.663785	6	4	4	4	22.2	22.2
Uncharacterized protein C19orf47	C19orf47	Q8N9M1-3;Q8N9M1-2;Q8N9M1	Q8N9M1-3;Q8N9M1-2;Q8N9M1	-0.0281898	2	0	0.375478	2	1	-0.283193	2	0	0.21414	2	1	-0.180463	2	0	0.616636	2	1	2	2	10.3	10.3
Uncharacterized protein C19orf52	C19orf52	Q9BSF4	Q9BSF4	-0.177245	13	7	0.172929	13	6	-0.184998	13	7	0.246053	13	6	-0.449237	13	7	0.472629	13	6	8	8	43.5	43.5
C1GALT1-specific chaperone 1	C1GALT1C1	Q96EU7	Q96EU7	-0.30768	6	6	-0.619084	4	3	-0.0697092	6	6	-0.172103	4	3	-0.36762	6	6	-0.595599	4	3	4	4	17.3	15.7
Uncharacterized protein C1orf198	C1orf198	Q9H425;Q9H425-3;Q9H425-2	Q9H425;Q9H425-3;Q9H425-2	-0.899426	3	2	NaN	1	0	-0.0838903	3	2	NaN	1	0	-0.503671	3	2	NaN	1	0	2	1	7.6	3.7
Uncharacterized protein C1orf21	C1orf21	Q9H246	Q9H246	-0.508013	4	2	-0.122076	2	0	-0.580871	4	2	-0.0717627	2	0	-1.02049	4	2	-0.0231843	2	0	3	2	29.8	19.8
Complement component 1 Q subcomponent-binding protein, mitochondrial	C1QBP	Q07021	Q07021	-0.514841	166	72	-0.167486	128	57	-0.174166	164	72	0.301266	129	57	-0.691826	163	72	0.0856652	128	57	26	26	68.1	68.1
Uncharacterized protein C20orf24	C20orf24	Q9BUV8-3;Q9BUV8-2;Q9BUV8;Q9BUV8-4;Q9BUV8-5;Q9GZN2-2	Q9BUV8-3;Q9BUV8-2;Q9BUV8;Q9BUV8-4;Q9BUV8-5	-0.57482	8	3	-0.0630888	5	0	-0.587598	8	3	0.167183	5	0	-1.09758	8	3	0.158236	5	0	5	4	35.9	21.1
C2 domain-containing protein 2-like	C2CD2L	O14523;O14523-2	O14523;O14523-2	-0.351737	3	3	NaN	1	0	-0.949477	3	3	NaN	1	0	-1.0945	3	3	NaN	1	0	3	1	6.8	1.4
C2 domain-containing protein 5	C2CD5	Q86YS7;Q86YS7-2;Q86YS7-3;Q86YS7-4;Q86YS7-5	Q86YS7;Q86YS7-2;Q86YS7-3;Q86YS7-4;Q86YS7-5	0.11063	9	2	0.567233	10	8	-0.198494	9	2	0.198792	10	8	-0.103767	9	2	0.720208	10	8	10	9	11.4	11.1
UPF0554 protein C2orf43	C2orf43	Q9H6V9;Q9H6V9-2;Q9H6V9-3;Q9H6V9-4	Q9H6V9;Q9H6V9-2;Q9H6V9-3;Q9H6V9-4	-0.602569	3	0	-0.425996	4	1	-0.405738	3	0	0.331881	4	1	-1.06845	3	0	-0.0126402	4	1	4	4	16.3	17.8
Uncharacterized protein C2orf47, mitochondrial	C2orf47	Q8WWC4	Q8WWC4	-0.37662	14	8	0.00557949	14	7	-0.591027	14	8	-0.00417774	14	7	-0.944554	14	8	-0.0298416	14	7	6	7	23.7	30.9
Uncharacterized protein C2orf72	C2orf72	A6NCS6	A6NCS6	-0.391475	7	3	-0.017922	3	1	-0.314194	7	3	0.140651	3	1	-0.716126	7	3	0.155197	3	1	4	1	13.9	2.4
Protein C3orf33	C3orf33	Q6P1S2-2;Q6P1S2	Q6P1S2-2;Q6P1S2	-0.110542	3	2	0.076326	2	1	-1.22597	3	2	0.513564	2	1	-0.410045	3	2	0.495919	2	1	2	2	9.6	13.1
Deleted in autism protein 1	C3orf58	Q8NDZ4;Q8NDZ4-2	Q8NDZ4;Q8NDZ4-2	NaN	0	0	0.0676062	2	0	NaN	0	0	-0.112767	2	0	NaN	0	0	0.141032	2	0	0	2	0	9.1
Uncharacterized protein C4orf3	C4orf3	Q8WVX3;Q8WVX3-2	Q8WVX3	-0.594225	12	10	-0.0779266	11	9	-0.325937	12	10	0.289439	11	9	-0.948809	12	10	0.218598	11	9	3	2	54.5	30.3
Uncharacterized protein C4orf32	C4orf32	Q8N8J7	Q8N8J7	-0.143229	11	5	0.272019	6	1	-0.35679	11	5	-0.0676387	6	1	-0.515336	11	5	0.194031	6	1	6	4	37.9	31.8
UPF0669 protein C6orf120	C6orf120	Q7Z4R8	Q7Z4R8	-0.543909	7	3	-0.239154	5	0	-0.224739	6	2	0.181657	5	0	-0.778655	6	2	-0.1133	5	0	5	5	41.4	30.9
Uncharacterized protein C6orf203	C6orf203	Q9P0P8	Q9P0P8	-0.52311	4	3	0.426916	3	1	0.328492	4	3	0.501279	3	1	-0.37917	4	3	0.92821	3	1	4	3	17.5	14.6
Uncharacterized protein C6orf47	C6orf47	O95873	O95873	-0.345766	3	2	0.02283	3	1	-0.708892	3	2	0.507316	3	1	-1.16631	3	2	0.0315331	3	1	3	3	14.6	19.7
Uncharacterized protein C7orf50	C7orf50	Q9BRJ6	Q9BRJ6	-0.353985	7	3	0.569929	8	4	-0.103829	7	3	0.4993	8	4	-0.522116	7	3	1.00938	8	4	5	7	36.1	56.2
UPF0598 protein C8orf82	C8orf82	Q6P1X6;Q6P1X6-2	Q6P1X6;Q6P1X6-2	-0.489119	13	3	-0.0370308	15	3	0.186627	13	3	0.653605	15	3	-0.178241	13	3	0.606079	15	3	11	12	50.5	58.8
Bcl10-interacting CARD protein	C9orf89	Q96LW7-2;Q96LW7	Q96LW7-2;Q96LW7	-0.375871	7	1	-0.241108	4	1	-0.249565	7	1	0.308323	4	1	-0.590832	7	1	0.145095	4	1	6	6	39.9	37.2
Carbonic anhydrase 5B, mitochondrial	CA5B	Q9Y2D0	Q9Y2D0	NaN	1	0	0.253498	2	1	NaN	1	0	1.09715	2	1	NaN	1	0	1.40408	2	1	1	2	3.2	7.6
Calcium-binding protein 39	CAB39	Q9Y376	Q9Y376	-0.164189	3	0	0.0304129	4	2	-0.332335	3	0	-0.122739	4	2	-0.698904	3	0	0.00872576	4	2	4	3	12.9	10
VWFA and cache domain-containing protein 1	CACHD1	Q5VU97;Q5VU97-2	Q5VU97	-0.153126	12	5	-0.100574	11	7	-0.526494	12	5	0.162331	11	7	-0.662186	12	5	0.158349	11	7	12	9	12.1	8.8
Voltage-dependent calcium channel subunit alpha-2/delta-1;Voltage-dependent calcium channel subunit alpha-2-1;Voltage-dependent calcium channel subunit delta-1	CACNA2D1	P54289-4;P54289-5;P54289-3;P54289;P54289-2	P54289-4;P54289-5;P54289-3;P54289;P54289-2	-0.286128	13	9	0.291963	5	4	-0.230702	13	9	-0.14965	5	4	-0.52421	13	9	-0.309991	5	4	13	5	16.5	6
Voltage-dependent calcium channel subunit alpha-2/delta-2;Voltage-dependent calcium channel subunit alpha-2-2;Voltage-dependent calcium channel subunit delta-2	CACNA2D2	Q9NY47-4;Q9NY47-2;Q9NY47-3;Q9NY47;Q9NY47-5	Q9NY47-4;Q9NY47-2;Q9NY47-3;Q9NY47;Q9NY47-5	-0.369296	3	3	NaN	1	1	-0.958028	3	3	NaN	1	1	-1.81208	3	3	NaN	1	1	3	1	3.4	2
Calcyclin-binding protein	CACYBP	Q9HB71-3;Q9HB71	Q9HB71-3;Q9HB71	-0.532261	4	1	-0.177344	8	5	0.0230425	4	1	0.296155	8	5	-0.489747	4	1	0.108581	8	5	5	6	37.8	55.1
CAD protein;Glutamine-dependent carbamoyl-phosphate synthase;Aspartate carbamoyltransferase;Dihydroorotase	CAD	P27708	P27708	-0.205896	16	9	0.0593897	30	13	-0.16309	16	9	0.187609	31	13	-0.456148	16	9	0.229112	31	13	15	25	9.9	16.7
Cell adhesion molecule 1	CADM1	Q9BY67-5;Q9BY67;Q9BY67-4;Q9BY67-3;Q9BY67-2	Q9BY67-5;Q9BY67;Q9BY67-4;Q9BY67-3;Q9BY67-2	-0.766554	18	6	-0.283448	18	11	-0.218028	18	6	0.318884	18	11	-0.917079	18	6	0.00365464	18	11	11	10	30	35.5
Cell adhesion molecule 4	CADM4	Q8NFZ8	Q8NFZ8	-0.51928	3	2	-0.0070519	3	1	-0.255925	3	2	0.335517	3	1	-0.775194	3	2	0.278111	3	1	3	3	8.8	9.3
Calcium-binding and coiled-coil domain-containing protein 2	CALCOCO2	Q13137-4;Q13137-2;Q13137;Q13137-3;Q13137-5	Q13137-4;Q13137-2;Q13137;Q13137-3	-0.30276	3	1	0.0856804	3	0	-0.356753	3	1	0.0885615	3	0	-0.676618	3	1	0.223357	3	0	2	2	3	3.6
Calmodulin-3:Calmodulin-2:Calmodulin-1;Calmodulin-like protein 3	CALM3;CALM2;CALM1;CALML3	P0DP25;P0DP24;P0DP23;P27482	P0DP25;P0DP24;P0DP23	-0.0777717	9	2	0.27364	9	4	-0.234873	9	2	0.194097	9	4	-0.349456	9	2	0.476719	9	4	8	7	45.6	55.7
Calreticulin	CALR	P27797	P27797	0.0097772	137	61	0.430178	122	54	-0.61637	133	60	-0.00201834	125	56	-0.616238	135	60	0.445126	125	54	44	42	80.1	77.5
Calumenin	CALU	O43852;O43852-3;O43852-6;O43852-5;O43852-15;O43852-10;O43852-9;O43852-13;O43852-14;O43852-11;O43852-12	O43852;O43852-3;O43852-6;O43852-5;O43852-15;O43852-10;O43852-9	-0.106389	68	35	0.338652	74	39	-0.372206	68	35	0.202057	75	39	-0.395492	68	35	0.55055	75	39	7	8	76.2	76.2
Calumenin	CALU	O43852-2;O43852-4;O43852-8;O43852-7	O43852-2;O43852-4	NaN	1	1	0.39779	7	5	NaN	1	1	0.299329	7	5	NaN	1	1	0.740119	7	5	1	3	66.7	66.7
Calcium signal-modulating cyclophilin ligand	CAMLG	P49069	P49069	-0.228757	14	5	0.0892059	13	7	-0.591723	14	5	-0.0462816	13	7	-0.848271	14	5	0.076326	13	7	5	8	33.1	48
Cullin-associated NEDD8-dissociated protein 1	CAND1	Q86VP6;Q86VP6-2;Q86VP6-3	Q86VP6;Q86VP6-2	NaN	1	1	0.31982	9	6	NaN	1	1	0.0118062	9	6	NaN	1	1	0.37215	9	6	2	8	2.4	9.8
Soluble calcium-activated nucleotidase 1	CANT1	Q8WVQ1;Q8WVQ1-3;Q8WVQ1-2	Q8WVQ1;Q8WVQ1-3	-0.238017	2	2	-0.171975	6	3	-0.194311	2	2	-0.153287	6	3	-0.432318	2	2	-0.298306	6	3	3	5	14.7	20.7
Calnexin	CANX	P27824-2;P27824;P27824-3	P27824-2;P27824;P27824-3	-0.695816	179	100	-0.24245	151	57	-0.716197	174	96	-0.100305	152	57	-1.43012	175	96	-0.371726	151	57	60	56	66	62.8
Calpain small subunit 1	CAPNS1	P04632;Q96L46	P04632	-0.32292	3	1	0.224351	4	2	-0.198014	3	1	0.122617	4	2	-0.504755	3	1	0.34828	4	2	3	3	13.1	20.1
Caprin-1	CAPRIN1	Q14444-2;Q14444	Q14444-2;Q14444	-0.401025	12	9	-0.154194	14	9	-0.287272	12	9	0.13435	15	9	-0.875592	12	9	-0.0655722	15	9	13	11	32	20.9
F-actin-capping protein subunit alpha-1	CAPZA1	P52907	P52907	-0.30107	8	6	NaN	1	0	-0.594291	8	6	NaN	1	0	-0.870519	8	6	NaN	1	0	6	1	42	8
F-actin-capping protein subunit beta	CAPZB	P47756-2;P47756	P47756-2;P47756	-0.420723	5	5	0.188743	3	1	-0.412827	5	5	0.144329	3	1	-0.426121	5	5	-0.153027	3	1	3	4	14	17.3
Probable cysteine--tRNA ligase, mitochondrial	CARS2	Q9HA77	Q9HA77	-0.263802	40	20	0.101583	46	14	-0.446777	38	18	-0.0850168	46	14	-0.834082	38	18	0.0940177	46	14	22	24	47.2	45.6
Protein CASC4	CASC4	Q6P4E1-2;Q6P4E1-5;Q6P4E1;Q6P4E1-3	Q6P4E1-2;Q6P4E1-5;Q6P4E1	-0.437584	9	5	0.183998	6	4	-0.360008	9	5	0.464325	6	4	-1.00254	9	5	0.621022	6	4	5	5	16.8	17.6
Peripheral plasma membrane protein CASK	CASK	O14936-3;O14936;O14936-4;O14936-6;O14936-2;O14936-5	O14936-3;O14936;O14936-4;O14936-6;O14936-2;O14936-5	-0.411809	28	12	-0.145482	33	7	-0.485297	28	12	-0.0901759	34	8	-0.842051	28	12	-0.279055	33	7	22	26	31.7	37.5
Catalase	CAT	P04040	P04040	-0.415634	31	16	0.0749879	43	19	-0.36736	31	16	0.169664	43	19	-0.763514	31	16	0.218615	43	19	28	34	56.7	65.8
Caveolin-1	CAV1	Q03135;P56539	Q03135	-0.184834	15	9	0.0565512	13	6	-0.310504	15	9	0.151586	13	6	-0.489524	15	9	0.0833399	13	6	3	3	44.4	38.2
Carbonyl reductase [NADPH] 1	CBR1	P16152;P16152-2	P16152;P16152-2	-0.589377	7	2	0.12833	7	5	-0.525766	7	2	0.151522	7	5	-0.984702	7	2	0.210797	7	5	7	4	35.7	20.9
Carbonyl reductase family member 4	CBR4	Q8N4T8;Q8N4T8-2	Q8N4T8;Q8N4T8-2	-1.13236	5	2	-0.926151	6	3	-0.462257	5	2	-0.0234682	6	3	-1.61918	5	2	-0.946357	6	3	3	5	22.8	35.4
Chromobox protein homolog 1	CBX1	P83916	P83916	-0.0772389	5	4	-0.691891	3	3	-0.357419	5	4	0.766897	3	3	-0.583398	5	4	0.698412	3	3	4	3	38.9	31.9
Chromobox protein homolog 3	CBX3	Q13185	Q13185	-0.302315	21	9	0.241697	13	1	-0.381122	21	9	0.211581	14	1	-0.583614	21	9	0.417656	14	1	8	8	62.8	62.8
Chromobox protein homolog 5	CBX5	P45973	P45973	-0.312079	24	13	0.0473533	14	12	-0.20083	24	13	0.467194	14	12	-0.508403	24	13	0.594683	14	12	8	5	59.7	47.1
Cell division cycle and apoptosis regulator protein 1	CCAR1	Q8IX12-2;Q8IX12	Q8IX12-2;Q8IX12	-0.0686952	9	4	0.0474128	9	3	-0.427712	9	4	0.0172565	9	3	-0.359638	9	4	-0.139207	9	3	9	10	9.4	9.5
Cell cycle and apoptosis regulator protein 2	CCAR2	Q8N163;Q8N163-2	Q8N163;Q8N163-2	0.0669503	28	11	0.501974	21	7	-0.204815	28	11	0.00969862	21	7	-0.125038	28	11	0.510437	21	7	25	20	41.8	31.3
Kynurenine--oxoglutarate transaminase 3	CCBL2	Q6YP21;Q6YP21-3;Q6YP21-2	Q6YP21;Q6YP21-3	-0.525933	12	8	0.128803	7	3	0.414893	12	8	0.699045	7	3	-0.132989	12	8	0.71052	7	3	12	7	36.1	23.8
Calcium uniporter regulatory subunit MCUb, mitochondrial	CCDC109B	Q9NWR8	Q9NWR8	-0.595489	5	3	-0.0761486	5	3	-0.111851	4	2	0.378344	5	3	-0.682696	4	2	0.153013	5	3	5	4	16.4	17.6
Coiled-coil domain-containing protein 115	CCDC115	Q96NT0;Q96NT0-2	Q96NT0	-0.580418	3	1	-0.066537	9	3	-0.482835	3	1	-0.106884	10	3	-1.00833	3	1	-0.135798	10	3	3	7	20.6	62.2
Coiled-coil domain-containing protein 12	CCDC12	Q8WUD4	Q8WUD4	NaN	1	1	-0.60985	2	2	NaN	1	1	0.283106	2	2	NaN	1	1	-0.326767	2	2	2	2	17.5	26.5
Coiled-coil domain-containing protein 124	CCDC124	Q96CT7	Q96CT7	-0.578305	3	2	0.488107	2	0	-0.638232	3	2	0.441145	2	0	-0.232515	3	2	0.733891	2	0	2	2	11.7	15.7
Coiled-coil domain-containing protein 127	CCDC127	Q96BQ5	Q96BQ5	-0.754602	3	1	-0.707966	5	4	-0.450025	3	1	0.242021	5	4	-1.09971	3	1	-0.215119	5	4	3	5	11.2	18.8
Coiled-coil domain-containing protein 134	CCDC134	Q9H6E4	Q9H6E4	-0.262504	11	9	-0.0680517	10	8	-0.332153	11	9	0.183933	10	8	-0.707925	11	9	0.174817	10	8	7	7	35.8	39.7
Coiled-coil domain-containing protein 137	CCDC137	Q6PK04	Q6PK04	-0.299827	3	3	NaN	1	0	-0.0647666	3	3	NaN	1	0	-0.401578	3	3	NaN	1	0	3	1	13.1	3.8
Coiled-coil domain-containing protein 47	CCDC47	Q96A33-2;Q96A33	Q96A33-2;Q96A33	-0.624043	46	17	-0.269033	44	8	-0.328272	45	17	0.141096	44	8	-0.981622	45	17	-0.175812	44	8	22	21	42.9	42.7
Coiled-coil domain-containing protein 51	CCDC51	Q96ER9;Q96ER9-2	Q96ER9;Q96ER9-2	-0.210479	23	10	0.100144	28	11	-0.438444	23	10	-0.0536674	28	11	-0.599353	23	10	0.0817969	28	11	14	15	47.4	50.4
Coiled-coil domain-containing protein 58	CCDC58	Q4VC31	Q4VC31	-0.157625	23	2	0.354944	14	2	-0.0641933	23	2	0.254874	14	2	-0.176169	23	2	0.592723	14	2	8	8	49.3	55.6
Coiled-coil domain-containing protein 90B, mitochondrial	CCDC90B	Q9GZT6;Q9GZT6-2;Q9GZT6-3	Q9GZT6;Q9GZT6-2;Q9GZT6-3	-0.496	7	2	0.0145724	3	2	0.0319598	7	2	0.294172	3	2	-0.324708	7	2	0.308752	3	2	6	3	26	17.3
G2/mitotic-specific cyclin-B1	CCNB1	P14635;P14635-2	P14635;P14635-2	-0.307591	3	0	0.124613	3	1	-0.272838	3	0	0.259806	3	1	-0.493825	3	0	0.348482	3	1	2	3	7.6	9.2
G2/mitotic-specific cyclin-B2	CCNB2	O95067	O95067	-0.132926	3	2	0.446305	2	2	-0.424901	3	2	-0.0257375	2	2	-0.557816	3	2	0.420569	2	2	2	1	7	3.3
Cyclin-C	CCNC	P24863;P24863-2	P24863;P24863-2	-0.181722	3	2	0.376152	3	2	1.13337	3	2	-0.0672258	3	2	0.923415	3	2	0.26453	3	2	2	2	6.4	17
Cyclin-K	CCNK	O75909-2;O75909-1;O75909;O75909-4	O75909-2;O75909-1;O75909;O75909-4	0.30906	3	2	0.447229	4	3	-0.678233	3	2	-0.1038	4	3	-0.313316	3	2	0.286797	4	3	4	5	13.6	13.6
Cyclin-Y	CCNY	Q8ND76;Q8ND76-3;Q8ND76-2	Q8ND76;Q8ND76-3;Q8ND76-2	-0.828921	7	5	-0.166201	8	5	-0.331881	7	5	-0.0213375	8	5	-1.11341	7	5	-0.0846086	8	5	6	6	28.7	35.8
Nocturnin	CCRN4L	Q9UK39	Q9UK39	0.0500489	2	2	0.357492	2	2	-0.189894	2	2	-0.237197	2	2	-0.139824	2	2	0.120294	2	2	2	1	10	3.5
Protein CCSMST1	CCSMST1	Q4G0I0	Q4G0I0	-1.07024	10	5	-0.55817	8	6	-0.493479	10	5	0.505697	8	6	-1.60806	10	5	-0.00891703	8	6	5	4	34.8	34.1
T-complex protein 1 subunit beta	CCT2	P78371;P78371-2	P78371;P78371-2	-0.562154	12	5	-0.139339	28	14	-0.195583	12	5	0.0993244	28	14	-0.782496	12	5	-0.0592169	28	14	11	20	31.6	55.1
T-complex protein 1 subunit gamma	CCT3	P49368-2;P49368	P49368-2;P49368	-0.444223	18	8	-0.251204	15	7	-0.180986	18	8	0.421032	15	7	-0.593529	18	8	0.216786	15	7	17	13	42.6	32.1
T-complex protein 1 subunit delta	CCT4	P50991;P50991-2	P50991;P50991-2	-0.744777	23	13	-0.191436	16	7	-0.219656	23	13	0.211598	16	7	-0.835986	23	13	0.104124	16	7	11	12	33	36.7
T-complex protein 1 subunit epsilon	CCT5	P48643;P48643-2	P48643;P48643-2	-0.644578	17	7	-0.0736831	16	6	-0.193354	16	6	0.178029	16	6	-0.827769	16	6	0.110464	16	6	15	14	31.8	39.4
T-complex protein 1 subunit zeta	CCT6A	P40227;P40227-2;Q92526-3;Q92526;Q92526-2	P40227;P40227-2	-0.340422	13	8	0.0783199	12	2	-0.49981	13	8	0.0404227	12	2	-0.583139	13	8	0.10597	12	2	12	11	34.5	27.7
T-complex protein 1 subunit eta	CCT7	Q99832;Q99832-3;Q99832-4;Q99832-2	Q99832;Q99832-3;Q99832-4;Q99832-2	-0.497058	20	6	-0.090718	20	8	-0.311309	20	6	0.202721	20	8	-0.807377	20	6	0.0852364	20	8	16	13	38.7	33
T-complex protein 1 subunit theta	CCT8	P50990;P50990-2;P50990-3	P50990;P50990-2;P50990-3	-0.649706	25	10	-0.29125	20	9	-0.363419	25	10	0.197666	20	9	-1.04442	25	10	-0.190804	20	9	20	17	46.5	40.3
CD109 antigen	CD109	Q6YHK3-4;Q6YHK3;Q6YHK3-2;Q6YHK3-3	Q6YHK3-4;Q6YHK3;Q6YHK3-2;Q6YHK3-3	-0.592093	5	3	0.00502928	7	4	-0.310558	5	3	-0.0241777	7	4	-0.902659	5	3	0.0188634	7	4	9	7	7.1	6.6
CD151 antigen	CD151	P48509	P48509	-0.451011	8	5	-0.17645	3	0	-0.605596	8	5	-0.0802483	3	0	-0.98922	8	5	-0.211261	3	0	3	2	15	11.5
CD276 antigen	CD276	Q5ZPR3-3;Q5ZPR3-4;Q5ZPR3;Q5ZPR3-2	Q5ZPR3-3;Q5ZPR3-4;Q5ZPR3;Q5ZPR3-2	-0.403599	4	2	-0.372283	5	0	-0.249342	4	2	0.052072	5	0	-0.66818	4	2	-0.0518593	5	0	4	5	14	23.3
CD2 antigen cytoplasmic tail-binding protein 2	CD2BP2	O95400	O95400	0.0140695	4	2	0.625979	2	1	-0.414922	4	2	-0.123931	2	1	-0.265102	4	2	0.432649	2	1	3	3	10.3	10.3
CD320 antigen	CD320	Q9NPF0;Q9NPF0-2	Q9NPF0;Q9NPF0-2	-0.0284546	7	1	0.277499	7	1	-0.0831259	7	1	0.202705	7	1	-0.232328	7	1	0.467833	7	1	7	5	33	18.8
CD44 antigen	CD44	P16070;P16070-18;P16070-5;P16070-7;P16070-3;P16070-6;P16070-4;P16070-17;P16070-8;P16070-16;P16070-10;P16070-11;P16070-13;P16070-14;P16070-12;P16070-9;P16070-15	P16070;P16070-18;P16070-5;P16070-7;P16070-3;P16070-6;P16070-4;P16070-17;P16070-8;P16070-16;P16070-10;P16070-11;P16070-13;P16070-14;P16070-12;P16070-9;P16070-15	-1.93473	5	5	NaN	1	1	-1.78091	5	5	NaN	1	1	-3.73647	5	5	NaN	1	1	4	1	6.9	1.6
Membrane cofactor protein	CD46	P15529-7;P15529-4;P15529-6;P15529-3;P15529-5;P15529-2;P15529-16	P15529-7;P15529-4;P15529-6;P15529-3;P15529-5;P15529-2	-0.292687	3	3	-0.0909888	2	1	-0.412827	3	3	0.222667	2	1	-0.171303	3	3	0.123481	2	1	1	1	5.9	6.8
Leukocyte surface antigen CD47	CD47	Q08722-2;Q08722-3;Q08722-4;Q08722	Q08722-2;Q08722-3;Q08722-4;Q08722	-0.360101	7	1	0.227287	5	1	-0.276066	7	1	0.112147	5	1	-0.674521	7	1	0.43413	5	1	3	3	9.6	9.6
CD59 glycoprotein	CD59	P13987;P13987-2	P13987;P13987-2	-0.488977	27	11	-0.0090604	14	1	-0.316887	27	11	0.113099	14	1	-0.783167	27	11	0.0913561	14	1	7	6	21.9	21.9
CD63 antigen	CD63	P08962-3;P08962-2;P08962	P08962-3;P08962-2;P08962	-0.395359	26	7	0.0596904	26	11	-0.427052	25	6	0.0406601	26	11	-0.88598	25	6	0.155663	26	11	4	5	20.5	32.7
CD81 antigen	CD81	P60033	P60033	-0.443831	27	10	-0.0465609	22	8	-0.468651	26	9	0.0379618	22	8	-0.947195	26	9	-0.0611541	22	8	12	10	48.3	38.1
CD9 antigen	CD9	P21926	P21926	-0.52901	19	7	-0.0881416	15	4	-0.669855	19	7	-0.21661	15	4	-1.1837	19	7	-0.33308	15	4	10	10	21.5	21.5
CD97 antigen;CD97 antigen subunit alpha;CD97 antigen subunit beta	CD97	P48960-2;P48960-3;P48960;Q9UHX3-4;Q9UHX3-6;Q9UHX3-3;Q9UHX3-2;Q9UHX3	P48960-2;P48960-3;P48960	0.0829751	8	3	0.102961	8	4	-0.285829	8	3	0.243062	9	5	-0.275472	8	3	0.232125	8	4	9	7	21.8	15.8
CD99 antigen	CD99	P14209;P14209-3;P14209-2	P14209;P14209-3;P14209-2	-0.187625	5	2	0.237473	10	7	-0.00345221	5	2	0.423429	10	7	-0.209045	5	2	0.753385	10	7	2	3	25.9	26.5
CD99 antigen-like protein 2	CD99L2	Q8TCZ2-3;Q8TCZ2-2;Q8TCZ2;Q8TCZ2-5;Q8TCZ2-6	Q8TCZ2-3;Q8TCZ2-2;Q8TCZ2;Q8TCZ2-5;Q8TCZ2-6	-0.59342	12	11	-0.24245	8	6	-0.791408	12	11	-0.420186	8	6	-1.56944	12	11	-0.630405	8	6	4	4	26.3	26.3
Cell division cycle protein 16 homolog	CDC16	Q13042-4;Q13042-3;Q13042-2;Q13042	Q13042-4;Q13042-3;Q13042-2;Q13042	-0.114504	4	1	0.627516	3	3	-0.15157	4	1	-0.0969364	3	3	-0.342433	4	1	0.788888	3	3	4	3	8.2	6.3
Cell division cycle protein 23 homolog	CDC23	Q9UJX2;Q9UJX2-3;Q9UJX2-2	Q9UJX2;Q9UJX2-3	-0.167393	7	4	0.257494	8	3	-0.31502	7	4	0.157078	8	3	-0.483642	7	4	0.404974	8	3	7	7	13.4	14.7
Anaphase-promoting complex subunit CDC26	CDC26	Q8NHZ8	Q8NHZ8	-0.303614	2	1	NaN	1	0	-0.307823	2	1	NaN	1	0	-0.563668	2	1	NaN	1	0	1	1	14.1	14.1
Cell division cycle protein 27 homolog	CDC27	P30260;P30260-2	P30260;P30260-2	NaN	0	0	-0.209017	3	2	NaN	0	0	0.211531	3	2	NaN	0	0	0.735019	3	2	2	4	2.4	7.8
Hsp90 co-chaperone Cdc37;Hsp90 co-chaperone Cdc37, N-terminally processed	CDC37	Q16543	Q16543	-0.371161	8	3	0.570443	6	3	-0.349052	8	3	0.076904	6	3	-0.430859	8	3	0.619315	6	3	6	5	28.6	20.9
Cell division control protein 42 homolog	CDC42	P60953	P60953	-0.705759	22	8	-0.335941	23	10	-0.395739	22	8	0.24708	23	10	-0.813094	22	8	-0.0304066	23	10	2	2	56.5	62.3
Serine/threonine-protein kinase MRCK alpha	CDC42BPA	Q5VT25-3;Q5VT25-4;Q5VT25-5;Q5VT25;Q5VT25-2;Q5VT25-6	Q5VT25-3;Q5VT25-4;Q5VT25-5;Q5VT25;Q5VT25-2;Q5VT25-6	-0.708821	3	2	-0.233643	5	0	0.0204844	3	2	0.571579	5	0	-0.609024	3	2	0.166746	5	0	2	5	1.9	5.5
Serine/threonine-protein kinase MRCK beta	CDC42BPB	Q9Y5S2;Q09013-12;Q09013-10;Q09013-2;Q09013-8;Q09013-5;Q09013-7;Q09013-11;Q09013-15;Q09013;Q09013-16;Q09013-6;Q09013-1	Q9Y5S2	-0.075064	2	1	0.300608	4	0	-0.47335	2	1	0.00572442	4	0	-0.534726	2	1	0.333171	4	0	3	4	3.1	4.1
CDC42 small effector protein 2	CDC42SE2	Q9NRR3	Q9NRR3	-0.334152	2	0	NaN	0	0	-0.0560861	2	0	NaN	0	0	-0.617122	2	0	NaN	0	0	1	0	22.6	0
Cell division cycle 5-like protein	CDC5L	Q99459	Q99459	-0.0621434	17	7	0.40811	20	8	-0.464226	17	7	0.177604	20	8	-0.29366	17	7	0.587988	20	8	13	18	21.7	31.4
Parafibromin	CDC73	Q6P1J9	Q6P1J9	-0.0557113	6	2	0.356624	2	0	-0.156965	6	2	0.131045	2	0	-0.104186	6	2	0.491734	2	0	6	2	11.5	3.8
Cell division cycle-associated protein 3	CDCA3	Q99618	Q99618	NaN	1	0	0.521328	2	1	NaN	1	0	0.0485464	2	1	NaN	1	0	0.582555	2	1	3	2	19.8	13.1
Cadherin-2	CDH2	P19022-2;P19022;P55283-2;P55283	P19022-2;P19022	-0.406465	20	12	0.087994	18	3	-0.482654	20	12	0.0551116	18	3	-0.782645	20	12	0.193552	18	3	18	16	32.3	27.2
CDP-diacylglycerol--inositol 3-phosphatidyltransferase	CDIPT	O14735;O14735-3;O14735-2	O14735;O14735-3	-0.3976	20	10	0.0395921	25	8	-0.390018	19	10	-0.0557509	26	8	-0.797438	20	10	-0.104068	26	8	7	7	41.8	33.8
Cyclin-dependent kinase 1	CDK1	P06493;P06493-2	P06493;P06493-2	-0.348813	27	13	0.159347	22	9	-0.214943	27	13	0.189615	22	9	-0.467474	27	13	0.338542	22	9	13	13	52.9	53.5
Cyclin-dependent kinase 11B;Cyclin-dependent kinase 11A	CDK11B;CDK11A	P21127;P21127-6;P21127-2;P21127-3;P21127-8;P21127-9;P21127-5;Q9UQ88-4;P21127-4;Q9UQ88-3;Q9UQ88-2;P21127-12;Q9UQ88;Q9UQ88-10;Q9UQ88-5;Q9UQ88-9;Q9UQ88-8	P21127;P21127-6;P21127-2;P21127-3;P21127-8;P21127-9;P21127-5;Q9UQ88-4;P21127-4;Q9UQ88-3;Q9UQ88-2;P21127-12;Q9UQ88;Q9UQ88-10;Q9UQ88-5;Q9UQ88-9	0.0535284	18	8	0.302013	25	17	-0.093525	18	8	0.0682868	25	17	-0.0495763	18	8	0.504612	25	17	1	1	20.4	23.6
Cyclin-dependent kinase 12	CDK12	Q9NYV4;Q9NYV4-2;Q9NYV4-3	Q9NYV4;Q9NYV4-2;Q9NYV4-3	-0.096283	10	8	0.184966	5	3	-0.294208	10	8	0.371292	5	3	-0.507685	10	8	0.453518	5	3	7	6	11.5	11.5
Cyclin-dependent kinase 13	CDK13	Q14004-2;Q14004;P11802-2;P11802;Q00534;Q96Q40-6;Q96Q40-4;Q96Q40-3;O94921-3;Q96Q40-5;Q96Q40;O94921-2;O94921	Q14004-2;Q14004	0.146394	10	7	0.286392	12	7	-0.39591	10	7	0.211381	12	7	-0.177833	10	7	0.636818	12	7	5	8	7.9	14.1
Cyclin-dependent kinase 16;Cyclin-dependent kinase 18;Cyclin-dependent kinase 17	CDK16;CDK18;CDK17	Q00536;Q00536-3;Q00536-2;Q07002;Q07002-3;Q00537-2;Q00537	Q00536;Q00536-3;Q00536-2;Q07002;Q07002-3;Q00537-2;Q00537	-0.117631	2	2	0.568644	2	2	-0.494007	2	2	0.695582	2	2	-0.611623	2	2	1.26424	2	2	1	2	4.2	7.7
Cyclin-dependent kinase 2	CDK2	P24941;P24941-2;Q00526	P24941;P24941-2	-0.15592	6	2	0.207578	5	1	0.0927488	6	2	0.275175	5	1	-0.00112572	6	2	0.70376	5	1	6	5	35.2	31.9
Cyclin-dependent kinase 2-associated protein 1	CDK2AP1	O14519;O14519-2	O14519;O14519-2	-0.234431	3	0	0.197517	4	1	-0.0353278	3	0	0.682024	4	1	-0.440596	3	0	0.928457	4	1	3	3	47	20
Cyclin-dependent-like kinase 5	CDK5	Q00535;Q00535-2	Q00535;Q00535-2	-0.140333	3	1	0.420009	3	0	0.144568	3	1	-0.122209	3	0	-0.236401	3	1	0.452234	3	0	4	3	16.8	12
CDK5 regulatory subunit-associated protein 1	CDK5RAP1	Q96SZ6-6;Q96SZ6-3;Q96SZ6;Q96SZ6-5;Q96SZ6-2;Q96SZ6-4	Q96SZ6-6;Q96SZ6-3;Q96SZ6;Q96SZ6-5;Q96SZ6-2;Q96SZ6-4	-0.670957	5	2	0.0028593	3	1	-0.021658	5	2	-0.0361869	3	1	-0.572758	5	2	0.0809575	3	1	6	2	14.5	4.4
CDK5 regulatory subunit-associated protein 3	CDK5RAP3	Q96JB5;Q96JB5-4;Q96JB5-2;Q96JB5-3	Q96JB5;Q96JB5-4;Q96JB5-2;Q96JB5-3	-0.620357	31	8	-0.280956	34	9	0.0057592	30	8	0.531823	34	9	-0.552177	30	8	0.250732	34	9	27	23	57.9	52.4
Cyclin-dependent kinase 9	CDK9	P50750;P50750-2	P50750;P50750-2	0.107152	11	6	0.535039	8	1	-0.243387	11	6	0.106793	8	1	-0.605837	11	6	0.730871	8	1	7	8	24.7	27.2
Threonylcarbamoyladenosine tRNA methylthiotransferase	CDKAL1	Q5VV42;Q5VV42-2;Q5VV42-3	Q5VV42;Q5VV42-2	-0.46911	14	5	-0.165044	18	11	-0.343677	14	5	0.00439245	18	11	-0.937298	14	5	-0.119423	18	11	15	14	40.8	39.2
Cyclin-dependent kinase inhibitor 2A;Cyclin-dependent kinase 4 inhibitor B	CDKN2A;CDKN2B	P42771-2;P42771;P42771-4;P42772	P42771-2;P42771;P42771-4;P42772	0.11703	2	1	0.257132	3	0	-0.419565	2	1	0.401711	3	0	-0.2363	2	1	0.443438	3	0	2	3	22.9	43.8
CDKN2A-interacting protein	CDKN2AIP	Q9NXV6	Q9NXV6	0.240497	4	0	1.04955	3	2	-0.298921	4	0	-0.605589	3	2	0.104873	4	0	0.381874	3	2	4	3	11	12.1
CDKN2AIP N-terminal-like protein	CDKN2AIPNL	Q96HQ2-2;Q96HQ2	Q96HQ2-2;Q96HQ2	-0.618362	5	2	0.227726	7	4	-0.295199	5	2	0.104418	7	4	-0.57654	5	2	0.314984	7	4	3	4	49.4	49.4
Phosphatidate cytidylyltransferase 1	CDS1	Q92903	Q92903	-0.33328	3	2	0.176446	2	1	-0.318686	3	2	-0.262072	2	1	-0.647219	3	2	-0.14483	2	1	4	3	14.5	9.3
Phosphatidate cytidylyltransferase 2	CDS2	O95674	O95674	-0.328852	10	3	0.0459674	10	1	-0.607485	10	3	0.0246045	10	1	-0.981451	10	3	0.0976253	10	1	5	6	20.7	27.9
Protein CEBPZOS	CEBPZOS	A8MTT3	A8MTT3	-0.483662	6	2	-0.0426443	2	0	-0.363123	6	2	0.39836	2	0	-0.878321	6	2	0.332589	2	0	2	1	26.2	12.5
Cat eye syndrome critical region protein 5	CECR5	Q9BXW7-2;Q9BXW7	Q9BXW7-2;Q9BXW7	-0.568024	28	11	-0.315566	31	10	-0.258494	26	11	0.0774825	31	10	-0.975992	28	11	-0.3122	31	10	13	15	53.7	58.5
CUGBP Elav-like family member 1	CELF1	Q92879-2;Q92879-3;Q92879-6;Q92879;Q92879-4;Q92879-5	Q92879-2;Q92879-3;Q92879-6;Q92879;Q92879-4;Q92879-5	-0.135095	13	5	0.358029	12	7	-0.0982584	13	5	0.176887	12	7	-0.146611	13	5	0.506189	12	7	10	11	26.8	26.1
CUGBP Elav-like family member 2	CELF2	O95319-5;O95319-2;O95319;O95319-4;O95319-3	O95319-5;O95319-2;O95319;O95319-4;O95319-3	-1.29651	2	1	-0.422556	5	4	-0.0923863	2	1	0.0313857	5	4	-1.29325	2	1	-0.36087	5	4	3	4	11.9	13.5
Cadherin EGF LAG seven-pass G-type receptor 1	CELSR1	Q9NYQ6;Q9NYQ6-2	Q9NYQ6	-0.141207	6	5	-0.15043	4	2	-0.589355	6	5	-0.413811	4	2	-0.561196	6	5	-0.315914	4	2	5	5	2.2	2.8
Cadherin EGF LAG seven-pass G-type receptor 2	CELSR2	Q9HCU4	Q9HCU4	-0.49983	6	2	0.205247	8	7	-0.411119	6	2	-0.0110662	8	7	-0.552474	6	2	0.164836	8	7	11	6	5.5	3.3
Centromere protein F	CENPF	P49454;P19320-2;P19320-3;P19320	P49454	0.057277	46	25	0.531531	46	28	-0.258218	46	25	0.139331	47	29	-0.304006	46	25	0.565737	46	28	43	45	15.9	15.9
Centromere protein V	CENPV	Q7Z7K6;Q7Z7K6-3;Q7Z7K6-2	Q7Z7K6;Q7Z7K6-3;Q7Z7K6-2	-0.774083	6	3	-0.432211	4	0	0.044464	6	3	0.263265	4	0	-0.797137	6	3	-0.0590783	4	0	5	4	25.5	18.5
Choline/ethanolaminephosphotransferase 1	CEPT1	Q9Y6K0	Q9Y6K0	-0.202273	14	4	-0.0524159	10	5	-0.36803	14	4	0.074441	10	5	-0.604433	14	4	-0.0585243	10	5	4	5	14.4	19.5
Ceramide synthase 1	CERS1	P27544-2;P27544	P27544-2;P27544	-0.487561	6	1	-0.178746	6	1	-0.515192	6	1	0.0418329	6	1	-0.986502	6	1	-0.220206	6	1	5	5	20.8	25.8
Ceramide synthase 2	CERS2	Q96G23	Q96G23	-0.34013	18	4	0.0170667	22	7	-0.372468	18	4	-0.131194	22	7	-0.646428	18	4	-0.0765591	22	7	9	10	31.6	33.2
Ceramide synthase 5	CERS5	Q8N5B7;Q8N5B7-2	Q8N5B7;Q8N5B7-2	-0.586818	4	1	-0.0977455	7	3	-0.438034	4	1	0.0458781	7	3	-0.870968	4	1	-0.0932897	7	3	3	6	14	20.9
Ceramide synthase 6	CERS6	Q6ZMG9;Q6ZMG9-2	Q6ZMG9;Q6ZMG9-2	-0.272158	4	2	0.209278	9	4	-0.514017	4	2	-0.196355	9	4	-0.555778	4	2	-0.0231843	9	4	4	5	17.4	16.4
Centrin-2	CETN2	P41208;Q12798	P41208	-0.271444	2	1	NaN	1	0	-1.06854	2	1	NaN	1	0	-1.00981	2	1	NaN	1	0	2	1	15.1	9.3
Centrin-3	CETN3	O15182	O15182	-0.249479	3	2	-1.23358	2	2	-0.325467	3	2	1.40266	2	2	-1.05254	3	2	0.169096	2	2	2	1	19.2	12
Cilia- and flagella-associated protein 20	CFAP20	Q9Y6A4	Q9Y6A4	-0.0153158	5	4	0.464942	6	1	-0.423584	5	4	0.00972766	6	1	-0.214742	5	4	0.508691	6	1	4	6	20.7	42
Cofilin-1	CFL1	P23528	P23528	-0.394714	45	19	0.0616766	39	11	-0.324112	45	19	0.261275	39	11	-0.645345	45	19	0.297573	39	11	16	18	77.1	83.1
Cofilin-2	CFL2	Q9Y281;Q9Y281-3	Q9Y281;Q9Y281-3	-0.589225	9	4	-0.185993	9	2	-0.212568	9	4	0.190108	9	2	-0.912972	9	4	-0.071488	9	2	7	8	62	72.3
CGG triplet repeat-binding protein 1	CGGBP1	Q9UFW8	Q9UFW8	-0.0213504	6	2	0.417521	3	0	0.0150693	6	2	0.118226	3	0	0.00245056	6	2	0.740384	3	0	5	3	38.9	25.1
Chromosome alignment-maintaining phosphoprotein 1	CHAMP1	Q96JM3	Q96JM3	-0.511855	7	5	0.31554	6	4	-0.366188	7	5	0.286551	6	4	-0.519838	7	5	0.516904	6	4	5	4	7	6.2
Coiled-coil-helix-coiled-coil-helix domain-containing protein 1	CHCHD1	Q96BP2	Q96BP2	-0.895207	7	1	-0.5065	4	2	-0.0519972	6	1	0.158606	4	2	-0.979459	7	1	-0.0274372	4	2	3	3	22.9	22.9
Coiled-coil-helix-coiled-coil-helix domain-containing protein 2;Putative coiled-coil-helix-coiled-coil-helix domain-containing protein CHCHD2P9, mitochondrial	CHCHD2;CHCHD2P9	Q9Y6H1;Q5T1J5	Q9Y6H1;Q5T1J5	-0.251642	26	15	0.215128	13	1	-0.913461	26	15	-0.304978	13	1	-1.20909	26	15	-0.262193	13	1	5	5	43.7	43.7
MICOS complex subunit MIC19	CHCHD3	Q9NX63	Q9NX63	-0.495735	37	9	-0.0187766	36	8	-0.3361	37	9	0.126659	36	8	-0.776207	37	9	0.10135	36	8	16	15	44.1	44.5
Mitochondrial intermembrane space import and assembly protein 40	CHCHD4	Q8N4Q1;Q8N4Q1-2	Q8N4Q1;Q8N4Q1-2	-0.678257	15	5	-0.15782	6	0	-0.609883	15	5	0.0192873	6	0	-1.29442	15	5	-0.0546401	6	0	8	5	64.8	27.5
Coiled-coil-helix-coiled-coil-helix domain-containing protein 5	CHCHD5	Q9BSY4;Q9BSY4-2	Q9BSY4;Q9BSY4-2	0.29537	2	2	NaN	0	0	-1.01176	2	2	NaN	0	0	-0.716386	2	2	NaN	0	0	2	0	20.9	0
MICOS complex subunit MIC25	CHCHD6	Q9BRQ6	Q9BRQ6	-0.208261	5	2	-0.133169	2	2	-0.276013	5	2	0.107741	2	2	-0.457673	5	2	-0.0253123	2	2	5	1	32.3	6.8
Chromodomain-helicase-DNA-binding protein 1	CHD1	O14646-2;O14646;O14647-2;O14647;Q9HCK8-2;Q9HCK8;Q8TD26;Q3L8U1-2;Q3L8U1-3;Q3L8U1;Q9P2D1	O14646-2;O14646	-0.00154454	13	8	0.427751	14	6	-0.00852261	13	8	0.138616	14	6	-0.448292	13	8	0.663488	14	6	14	13	10.1	9.1
Chromodomain-helicase-DNA-binding protein 3	CHD3	Q12873-2;Q12873;Q12873-3	Q12873-2;Q12873;Q12873-3	0.0807941	6	3	0.475796	15	11	-0.137505	6	3	0.624043	15	11	0.101919	6	3	0.908063	15	11	9	10	12.3	16.8
Chromodomain-helicase-DNA-binding protein 4	CHD4	Q14839;Q14839-2	Q14839;Q14839-2	-0.0380211	90	27	0.383774	165	67	-0.138982	90	27	0.217004	166	68	-0.135412	90	27	0.629724	165	67	58	65	44	52.1
Choline dehydrogenase, mitochondrial	CHDH	Q8NE62	Q8NE62	-0.594596	8	6	-0.454808	2	2	-0.60406	8	6	0.228774	2	2	-1.01718	8	6	-0.226015	2	2	8	1	19.9	3.4
Calcium homeostasis endoplasmic reticulum protein	CHERP	Q8IWX8	Q8IWX8	-0.0684077	23	5	0.408033	21	9	-0.248245	23	5	0.132104	21	9	-0.356329	23	5	0.51274	21	9	17	19	24.5	25.5
Chitinase domain-containing protein 1	CHID1	Q9BWS9-2;Q9BWS9;Q9BWS9-3	Q9BWS9-2;Q9BWS9;Q9BWS9-3	-0.0286754	6	1	0.375328	17	8	-0.472729	6	1	-0.196481	17	8	-0.542563	6	1	0.247765	17	8	7	12	17.9	45
Charged multivesicular body protein 6	CHMP6	Q96FZ7	Q96FZ7	-0.234771	9	4	-0.0270125	4	1	-0.426819	9	4	0.0100327	4	1	-0.607639	9	4	0.0234897	4	1	4	3	21.4	17.4
Calcineurin B homologous protein 1	CHP1	Q99653	Q99653	-0.332262	16	3	0.0623995	17	1	-0.382307	16	3	0.137172	17	1	-0.698202	16	3	0.174182	17	1	9	9	56.4	56.4
Cholinephosphotransferase 1	CHPT1	Q8WUD6;Q8WUD6-2	Q8WUD6;Q8WUD6-2	-0.53247	3	2	0.57725	4	0	0.21176	3	2	0.169388	4	0	-0.691942	3	2	0.634218	4	0	2	2	6.9	6.9
Chromatin accessibility complex protein 1	CHRAC1	Q9NRG0	Q9NRG0	-0.177425	2	0	0.24643	3	1	0.0270125	2	0	0.345729	3	1	-0.12433	2	0	0.450991	3	1	2	3	19.8	39.7
Carbohydrate sulfotransferase 14	CHST14	Q8NCH0	Q8NCH0	NaN	0	0	-0.62854	3	3	NaN	0	0	0.65449	3	3	NaN	0	0	-0.0453032	3	3	1	3	2.4	9.6
Chromatin target of PRMT1 protein	CHTOP	Q9Y3Y2-4;Q9Y3Y2;Q9Y3Y2-3	Q9Y3Y2-4;Q9Y3Y2;Q9Y3Y2-3	-0.0462804	14	4	0.448056	8	2	-0.330937	14	4	0.00173237	8	2	-0.304184	14	4	0.570229	8	2	4	4	26.7	26.7
Calcium and integrin-binding protein 1	CIB1	Q99828;Q99828-2	Q99828;Q99828-2	-0.524355	3	1	NaN	0	0	-0.271583	3	1	NaN	0	0	-0.734971	3	1	NaN	0	0	4	0	34.6	0
Cold-inducible RNA-binding protein	CIRBP	Q14011;Q14011-2	Q14011;Q14011-2	-0.157673	12	8	0.352105	13	8	0.102994	12	8	0.340295	13	8	0.0247452	12	8	0.702468	13	8	6	7	37.8	41.3
CDGSH iron-sulfur domain-containing protein 1	CISD1	Q9NZ45	Q9NZ45	-0.330429	27	3	0.0760826	19	4	-0.625422	27	3	-0.234379	19	4	-0.939427	27	3	-0.152638	19	4	10	13	72.2	81.5
CDGSH iron-sulfur domain-containing protein 2	CISD2	Q8N5K1	Q8N5K1	-0.47329	35	7	-0.131063	27	14	-0.566677	35	7	0.0620832	27	14	-0.950063	35	7	-0.0643311	27	14	14	14	81.5	80.7
CDGSH iron-sulfur domain-containing protein 3, mitochondrial	CISD3	P0C7P0	P0C7P0	-0.434169	4	1	0.149521	3	2	0.013355	4	1	-0.033934	3	2	-0.686615	4	1	0.115566	3	2	3	3	18.9	22.8
Citron Rho-interacting kinase	CIT	O14578-3;O14578;O14578-4	O14578-3;O14578;O14578-4	-0.32292	10	7	0.670222	4	4	0.190931	10	7	-0.221197	4	4	0.288063	10	7	0.440381	4	4	10	4	7.6	3.5
Cip1-interacting zinc finger protein	CIZ1	Q9ULV3-5;Q9ULV3-2;Q9ULV3;Q9ULV3-3;Q9ULV3-4	Q9ULV3-5;Q9ULV3-2;Q9ULV3;Q9ULV3-3;Q9ULV3-4	-0.451465	5	2	NaN	1	1	0.479024	5	2	NaN	1	1	-0.0227714	5	2	NaN	1	1	6	2	11.2	4.1
Cytoskeleton-associated protein 4	CKAP4	Q07065	Q07065	-0.334607	90	39	0.0552614	77	29	-0.246413	90	39	0.148593	77	29	-0.596972	89	39	0.207944	77	29	29	30	62.8	65
Cytoskeleton-associated protein 5	CKAP5	Q14008-2;Q14008;Q14008-3	Q14008-2;Q14008;Q14008-3	-0.130934	40	19	0.419449	24	12	-0.253704	40	19	0.0535387	24	12	-0.420318	39	19	0.223088	24	12	35	20	22.5	15.9
Creatine kinase B-type	CKB	P12277	P12277	-0.176821	14	6	0.238851	13	2	-0.72173	14	6	-0.326422	13	2	-0.768199	14	6	-0.00417774	13	2	11	10	46.5	38.6
Creatine kinase U-type, mitochondrial	CKMT1A	P12532;P12532-2;P17540	P12532;P12532-2	0.0648829	63	18	0.534182	61	19	-0.0819497	63	18	0.309342	64	20	-0.0178698	63	18	0.823907	63	19	25	26	58.5	56.6
Cyclin-dependent kinases regulatory subunit 2	CKS2	P33552	P33552	-0.255822	3	1	NaN	1	0	-0.308287	3	1	NaN	1	0	-0.546372	3	1	NaN	1	0	2	1	32.9	20.3
Chloride channel CLIC-like protein 1	CLCC1	Q96S66;Q96S66-2;Q96S66-3;Q96S66-4	Q96S66;Q96S66-2;Q96S66-3;Q96S66-4	-0.48451	30	11	-0.111566	29	9	-0.641064	30	11	0.0236217	29	9	-1.13081	30	11	-0.0214797	29	9	22	22	49.4	50.1
H(+)/Cl(-) exchange transporter 3	CLCN3	P51790-4;P51790;P51790-2;P51790-5	P51790-4;P51790;P51790-2;P51790-5	-0.0121699	5	3	0.48752	3	2	-0.601715	5	3	0.156322	3	2	0.124593	5	3	0.643856	3	2	4	2	5.4	2.1
H(+)/Cl(-) exchange transporter 7	CLCN7	P51798;P51798-2	P51798;P51798-2	-0.423681	10	6	-0.135009	9	2	-0.561303	10	6	-0.0246034	9	2	-0.973611	10	6	-0.389347	9	2	8	10	12.3	16.1
Claudin-1	CLDN1	O95832	O95832	-0.473711	2	2	0.0940023	3	3	0.207518	2	2	0.187461	3	3	-0.266177	2	2	0.0972702	3	3	1	2	7.1	14.7
Calmegin	CLGN	O14967;O14967-2	O14967;O14967-2	-0.356107	27	10	0.0175776	30	15	-0.613233	27	10	-0.0271541	30	15	-0.993752	27	10	0.0328757	30	15	21	20	42.1	43
Clathrin interactor 1	CLINT1	Q14677-3;Q14677;Q14677-2	Q14677-3;Q14677;Q14677-2	-0.132594	11	10	0.41862	12	10	-0.885553	11	10	-0.00504058	12	10	-0.961732	11	10	0.401368	12	10	6	8	11.4	14.9
Calmin	CLMN	Q96JQ2	Q96JQ2	0.0802483	3	1	NaN	0	0	0.180657	3	1	NaN	0	0	-0.145829	3	1	NaN	0	0	4	1	6	0.8
Battenin	CLN3	Q13286-2;Q13286-7;Q13286-3;Q13286;Q13286-4;Q13286-6;Q13286-5	Q13286-2;Q13286-7;Q13286-3;Q13286;Q13286-4;Q13286-6	-0.492241	6	4	0.258943	2	2	-0.312384	6	4	0.0319756	2	2	-1.0792	6	4	0.290921	2	2	3	1	11.8	3.6
Ceroid-lipofuscinosis neuronal protein 6	CLN6	Q9NWW5;Q9NWW5-2	Q9NWW5;Q9NWW5-2	-0.437858	5	2	0.0160743	11	5	-0.0315921	5	2	0.379151	11	5	-0.116364	5	2	0.378457	11	5	5	7	22.8	31.5
Protein CLN8	CLN8	Q9UBY8	Q9UBY8	-0.831384	2	1	-0.0419438	3	0	-0.0541377	2	1	-0.0751904	3	0	-0.871205	2	1	-0.061707	3	0	2	2	11.9	11.9
Caseinolytic peptidase B protein homolog	CLPB	Q9H078-2;Q9H078;Q9H078-3;Q9H078-4;Q9H078-5	Q9H078-2;Q9H078;Q9H078-3;Q9H078-4;Q9H078-5	-0.378476	42	13	0.0298973	37	8	-0.421013	42	13	0.107757	37	8	-0.655581	42	13	0.0836457	37	8	18	22	35.2	43.7
ATP-dependent Clp protease proteolytic subunit, mitochondrial	CLPP	Q16740	Q16740	-0.212517	30	9	0.240026	23	5	-0.0845786	30	9	0.301497	24	5	-0.285706	30	9	0.519156	24	5	15	14	57.8	55.2
Cleft lip and palate transmembrane protein 1	CLPTM1	O96005-3;O96005-4;O96005	O96005-3;O96005-4;O96005	-0.454763	23	11	-0.0093472	20	5	-0.394089	23	11	0.00881294	20	5	-0.909878	23	11	0.0681808	20	5	23	22	49.4	39.7
Cleft lip and palate transmembrane protein 1-like protein	CLPTM1L	Q96KA5-2;Q96KA5	Q96KA5-2;Q96KA5	-0.710354	13	4	-0.369718	20	5	-0.699654	13	4	-0.0284277	20	5	-1.2616	13	4	-0.380951	20	5	10	12	29.5	29.5
ATP-dependent Clp protease ATP-binding subunit clpX-like, mitochondrial	CLPX	O76031	O76031	-0.103302	52	25	0.219623	50	24	-0.308877	52	25	0.109094	51	24	-0.478447	52	25	0.363308	51	24	30	31	50.4	55.1
Clathrin light chain A	CLTA	P09496-2;P09496-5;P09496-4;P09496-3;P09496	P09496-2;P09496-5;P09496-4;P09496-3;P09496	-0.653037	7	4	-0.0732718	6	1	-0.319226	7	4	0.259513	6	1	-0.893089	7	4	0.0257056	6	1	5	6	32.6	38.5
Clathrin light chain B	CLTB	P09497-2;P09497	P09497-2;P09497	-0.223963	3	1	-0.790689	2	2	-0.468092	3	1	0.119589	2	2	-0.907251	3	1	-0.671112	2	2	3	1	13.3	4.7
Clathrin heavy chain 1	CLTC	Q00610;Q00610-2	Q00610;Q00610-2	-0.477422	175	58	-0.205392	195	61	-0.33681	173	57	0.181395	196	61	-0.869992	173	57	-0.033793	196	61	88	98	68.2	73.5
Clusterin;Clusterin beta chain;Clusterin alpha chain	CLU	P10909-3;P10909-4;P10909-6;P10909;P10909-5;P10909-2	P10909-3;P10909-4;P10909-6;P10909;P10909-5;P10909-2	-0.0746233	4	3	-0.703189	2	1	-0.707689	4	3	-0.0757379	2	1	-0.801833	4	3	-0.695727	2	1	3	2	18.2	14.2
Citrate lyase subunit beta-like protein, mitochondrial	CLYBL	Q8N0X4;Q8N0X4-2	Q8N0X4;Q8N0X4-2	-0.740842	14	5	-0.324695	8	2	-0.248519	14	5	0.279564	8	2	-0.91099	14	5	-0.0871912	8	2	9	8	35	37.9
N-acylneuraminate cytidylyltransferase	CMAS	Q8NFW8;Q8NFW8-2	Q8NFW8	-0.00623147	5	2	0.61699	8	4	-0.347766	5	2	0.0351652	8	4	-0.369427	5	2	0.757428	8	4	5	8	13.8	23.7
COX assembly mitochondrial protein homolog	CMC1	Q7Z7K0	Q7Z7K0	-0.324274	5	2	-0.0124972	2	2	-0.274372	5	2	0.160701	2	2	-0.629523	5	2	0.148257	2	2	2	1	17.9	9.4
COX assembly mitochondrial protein 2 homolog	CMC2	Q9NRP2	Q9NRP2	-0.341172	6	1	0.307609	3	1	-0.546498	6	1	0.354796	3	1	-0.857338	6	1	0.231837	3	1	3	2	26.6	13.9
UMP-CMP kinase	CMPK1	P30085-3;P30085;P30085-2	P30085-3;P30085	NaN	1	0	0.0997727	5	4	NaN	1	0	0.0602018	5	4	NaN	1	0	0.283597	5	4	1	5	3.5	31.1
Protein CMSS1	CMSS1	Q9BQ75-2;Q9BQ75	Q9BQ75-2;Q9BQ75	0.962586	2	1	NaN	0	0	-0.755892	2	1	NaN	0	0	0.272023	2	1	NaN	0	0	2	1	6.5	3.8
CKLF-like MARVEL transmembrane domain-containing protein 6	CMTM6	Q9NX76	Q9NX76	-0.834828	8	5	-0.0422242	4	0	-0.407995	8	5	0.235892	4	0	-1.13749	8	5	-0.014641	4	0	4	4	23.5	22.4
CKLF-like MARVEL transmembrane domain-containing protein 8	CMTM8	Q8IZV2-2;Q8IZV2	Q8IZV2-2;Q8IZV2	-0.509882	2	0	NaN	1	0	-0.270782	2	0	NaN	1	0	-0.716955	2	0	NaN	1	0	2	1	40	17.4
Cellular nucleic acid-binding protein	CNBP	P62633-2;P62633;P62633-7;P62633-3;P62633-8;P62633-5;P62633-4;P62633-6	P62633-2;P62633;P62633-7;P62633-3;P62633-8;P62633-5;P62633-4;P62633-6	-0.260636	15	1	0.0901732	15	6	-0.0204721	15	1	0.158317	15	6	-0.399673	15	1	0.322902	15	6	7	7	57.1	65.9
Nuclear envelope phosphatase-regulatory subunit 1	CNEP1R1	Q8N9A8;Q8N9A8-2	Q8N9A8;Q8N9A8-2	-0.565866	2	1	NaN	0	0	-0.239208	2	1	NaN	0	0	-0.764739	2	1	NaN	0	0	2	1	20	8
Protein cornichon homolog 1	CNIH1	O95406	O95406	-0.0175339	3	0	0.115926	7	0	-0.198725	3	0	0.113926	7	0	-0.251625	3	0	0.244019	7	0	3	3	19.4	19.4
Protein cornichon homolog 4	CNIH4	Q9P003;Q9P003-2	Q9P003	-0.430178	17	5	-0.158983	11	3	-0.135	17	5	0.198759	11	3	-0.568623	17	5	0.0584129	11	3	5	4	23.7	38.8
Metal transporter CNNM3	CNNM3	Q8NE01;Q8NE01-2;Q8NE01-3	Q8NE01;Q8NE01-2;Q8NE01-3	-0.323245	19	12	0.0995254	21	6	-0.475956	19	12	0.0327133	21	6	-0.792832	19	12	0.217273	21	6	14	17	27	34.9
Metal transporter CNNM4	CNNM4	Q6P4Q7;Q6P4Q7-2	Q6P4Q7	-0.564521	9	6	-0.00504058	7	4	-0.0153742	9	6	0.247303	7	4	-0.625623	9	6	0.371945	7	4	7	5	12.1	11
CCR4-NOT transcription complex subunit 1	CNOT1	A5YKK6;A5YKK6-2;A5YKK6-3;A5YKK6-4	A5YKK6;A5YKK6-2;A5YKK6-3;A5YKK6-4	-0.505779	49	20	-0.128029	49	26	-0.338944	48	20	0.153575	49	26	-0.870176	48	20	0.0252651	49	26	50	41	25.6	23.3
CCR4-NOT transcription complex subunit 11	CNOT11	Q9UKZ1	Q9UKZ1	-0.867199	2	2	NaN	1	0	-0.418099	2	2	NaN	1	0	-1.28528	2	2	NaN	1	0	1	1	3.5	2.2
CCR4-NOT transcription complex subunit 7	CNOT7	Q9UIV1-2;Q9UIV1	Q9UIV1-2;Q9UIV1	-0.643405	3	2	NaN	1	1	-0.271966	3	2	NaN	1	1	-0.829818	3	2	NaN	1	1	3	1	16.8	4.1
2,3-cyclic-nucleotide 3-phosphodiesterase	CNP	P09543-2;P09543	P09543-2;P09543	-0.257545	42	24	0.141398	44	19	-0.29885	42	24	0.0765085	44	19	-0.581108	42	24	0.226071	44	19	26	24	56.6	58.6
Protein canopy homolog 2	CNPY2	Q9Y2B0;Q9Y2B0-2	Q9Y2B0	-0.0851293	35	5	0.304077	20	4	-0.340496	34	4	0.170118	20	4	-0.409221	34	4	0.516553	20	4	13	8	56	43.4
Protein canopy homolog 3	CNPY3	Q9BT09	Q9BT09	-0.18705	7	4	-0.540127	3	2	-0.0762955	6	3	1.62732	3	2	-1.04647	6	3	0.791882	3	2	7	4	30.2	16.2
Contactin-1	CNTN1	Q12860;Q12860-2;Q12860-3	Q12860;Q12860-2	-0.223744	8	6	0.28372	4	3	-0.106933	8	6	0.288664	4	3	-0.436627	8	6	0.427343	4	3	8	5	9.1	5.2
Contactin-associated protein 1	CNTNAP1	P78357	P78357	-0.843888	18	12	-0.578794	4	3	-0.0515936	17	11	0.0259406	3	3	-0.951848	17	11	-0.64284	4	3	18	6	17.9	5.6
Contactin-associated protein-like 2	CNTNAP2	Q9UHC6-2;Q9UHC6	Q9UHC6-2;Q9UHC6	-1.1145	2	0	NaN	0	0	-0.387129	2	0	NaN	0	0	-1.2328	2	0	NaN	0	0	2	0	53.7	0
Cytochrome c oxidase assembly factor 1 homolog	COA1	Q9GZY4	Q9GZY4	-0.282316	15	4	-0.0926134	8	3	-0.724349	15	4	-0.287827	8	3	-1.00153	15	4	-0.336512	8	3	8	6	48.6	58.2
Cytochrome c oxidase assembly factor 3 homolog, mitochondrial	COA3	Q9Y2R0	Q9Y2R0	-0.536566	17	4	-0.180912	12	2	-0.339199	17	4	0.171742	12	2	-0.885553	17	4	0.0124172	12	2	6	7	44.3	71.7
Cytochrome c oxidase assembly factor 4 homolog, mitochondrial	COA4	Q9NYJ1;Q9NYJ1-2	Q9NYJ1;Q9NYJ1-2	-0.413115	4	2	NaN	0	0	-0.328218	4	2	NaN	0	0	-0.708066	4	2	NaN	0	0	3	1	32.2	14.9
Cytochrome c oxidase assembly factor 6 homolog	COA6	Q5JTJ3-3;Q5JTJ3;Q5JTJ3-2	Q5JTJ3-3;Q5JTJ3;Q5JTJ3-2	-0.254272	12	2	0.0149513	10	2	-0.304362	12	2	0.202605	10	2	-0.621622	12	2	0.263837	10	2	9	5	73.4	38
Cytochrome c oxidase assembly factor 7	COA7	Q96BR5	Q96BR5	-0.392629	18	6	-0.066537	18	3	-0.243762	17	5	0.246669	18	3	-0.46953	17	5	0.183474	18	3	12	13	62.8	60.6
Bifunctional coenzyme A synthase;Phosphopantetheine adenylyltransferase;Dephospho-CoA kinase	COASY	Q13057;Q13057-2	Q13057;Q13057-2	-0.290321	3	3	NaN	1	0	-0.112584	3	3	NaN	1	0	-0.579814	3	3	NaN	1	0	6	2	18.6	3.7
Coilin	COIL	P38432	P38432	NaN	1	0	0.218615	2	1	NaN	1	0	-0.106482	2	1	NaN	1	0	0.0140917	2	1	1	2	1.4	5.4
Collagen alpha-1(XIV) chain	COL14A1	Q05707;Q05707-2;Q05707-3	Q05707;Q05707-2;Q05707-3	-0.0303835	17	15	0.366764	9	4	-0.685315	17	15	-0.248899	9	4	-0.726735	17	15	0.312814	9	4	18	12	13.8	9.4
Collagen alpha-2(IV) chain;Canstatin	COL4A2	P08572	P08572	-0.18372	2	0	0.488795	6	5	-0.309342	2	0	0.321351	6	5	-0.557094	2	0	0.956628	6	5	3	2	2	1.5
Collagen alpha-1(VI) chain	COL6A1	P12109	P12109	-0.66974	12	4	-0.105812	10	4	-0.12915	11	3	0.545592	10	4	-0.693038	11	3	0.360101	10	4	11	10	11.7	13.1
Collectin-12	COLEC12	Q5KU26	Q5KU26	-0.530802	4	4	0.59018	3	3	-1.00857	4	4	0.0661707	3	3	-1.40488	4	4	0.309556	3	3	4	2	6.5	3
Procollagen galactosyltransferase 1	COLGALT1	Q8NBJ5	Q8NBJ5	0.0190613	37	17	0.449474	30	15	-0.233905	38	17	0.238868	30	15	-0.265934	38	17	0.733891	30	15	19	17	31.5	30.1
Procollagen galactosyltransferase 2	COLGALT2	Q8IYK4	Q8IYK4	NaN	1	0	0.423952	2	1	NaN	1	0	0.685037	2	1	NaN	1	0	1.32023	2	1	2	2	3.8	3
Catechol O-methyltransferase	COMT	P21964-2;P21964	P21964-2;P21964	-1.18216	28	17	-0.791272	28	10	-0.306109	29	17	-0.00604658	28	10	-1.50968	28	17	-0.751035	28	10	16	17	73.3	86.9
Catechol O-methyltransferase domain-containing protein 1	COMTD1	Q86VU5	Q86VU5	-0.552368	13	9	0.0283074	23	12	-0.702726	11	8	-0.487898	23	12	-1.21602	12	8	-0.475811	23	12	10	16	58.4	78.6
Coatomer subunit alpha;Xenin;Proxenin	COPA	P53621;P53621-2	P53621;P53621-2	-0.423217	61	20	-0.131458	62	19	-0.375646	60	19	0.0570314	62	19	-0.763734	60	19	-0.0353423	62	19	53	50	54.5	52
Coatomer subunit beta	COPB1	P53618	P53618	-0.477	20	13	-0.125783	23	11	-0.34694	19	12	0.136759	23	11	-0.812055	19	12	-0.0508848	23	11	16	19	24.2	31.6
Coatomer subunit beta	COPB2	P35606-2;P35606	P35606-2;P35606	-0.541681	31	16	-0.125122	33	18	-0.401368	31	16	0.0581275	34	18	-0.754723	31	16	-0.125916	34	18	29	30	37.3	42.9
Coatomer subunit epsilon	COPE	O14579;O14579-2;O14579-3	O14579;O14579-2;O14579-3	-0.447741	14	4	-0.1153	18	3	-0.406618	14	4	0.110215	18	3	-0.872314	14	4	0.0830801	18	3	12	16	48.4	72.7
Coatomer subunit gamma-1	COPG1	Q9Y678	Q9Y678	-0.613498	4	2	-0.623867	5	5	-0.286832	4	2	0.269164	5	5	-0.800978	4	2	-0.380286	5	5	6	5	13.6	10.6
Coatomer subunit gamma-2	COPG2	Q9UBF2;Q9UBF2-2	Q9UBF2;Q9UBF2-2	-0.115738	12	9	-0.0086304	13	6	-0.394392	12	9	-0.0915306	13	6	-1.04525	12	9	-0.094236	13	6	11	11	20	19.2
COP9 signalosome complex subunit 2	COPS2	P61201;P61201-2	P61201;P61201-2	-0.00969855	5	3	0.444969	10	4	-0.356994	5	3	-0.144177	10	4	-0.202157	5	3	0.493418	10	4	6	8	17.6	19.9
COP9 signalosome complex subunit 3	COPS3	Q9UNS2;Q9UNS2-2	Q9UNS2;Q9UNS2-2	0.272143	3	3	0.512596	3	3	-0.349144	3	3	0.0466976	3	3	0.159242	3	3	0.500524	3	3	3	3	9.2	8.5
COP9 signalosome complex subunit 4	COPS4	Q9BT78;Q9BT78-2	Q9BT78;Q9BT78-2	0.0467006	5	1	0.544351	17	12	-0.531949	5	1	-0.0462816	17	12	-0.100902	5	1	0.348941	17	12	5	11	18.5	37.2
COP9 signalosome complex subunit 5	COPS5	Q92905	Q92905	0.0214797	5	2	0.410927	4	1	-0.314948	5	2	-0.00633399	4	1	-0.317894	5	2	0.663283	4	1	5	5	20.7	19.8
COP9 signalosome complex subunit 6	COPS6	Q7L5N1	Q7L5N1	0.203139	7	1	0.734155	9	3	0.024036	7	1	-0.0387171	10	4	0.0880058	7	1	0.613763	9	3	6	9	24.5	31.5
COP9 signalosome complex subunit 7a	COPS7A	Q9UBW8	Q9UBW8	0.0553346	6	1	0.439441	6	1	-0.217994	6	1	0.199023	6	1	-0.0905878	6	1	0.63377	6	1	6	6	31.3	31.3
COP9 signalosome complex subunit 7b	COPS7B	Q9H9Q2-3;Q9H9Q2;Q9H9Q2-2	Q9H9Q2-3;Q9H9Q2;Q9H9Q2-2	NaN	1	1	0.210897	2	2	NaN	1	1	-0.532267	2	2	NaN	1	1	-0.321351	2	2	2	2	10.3	10.3
COP9 signalosome complex subunit 8	COPS8	Q99627;Q99627-2	Q99627;Q99627-2	0.226755	7	4	0.423991	5	1	-0.179989	7	4	0.0608336	5	1	-0.111617	7	4	0.427809	5	1	6	6	39.7	36.4
Coatomer subunit zeta-1	COPZ1	P61923;P61923-5;P61923-4;P61923-3;P61923-2	P61923;P61923-5;P61923-4	-0.395359	5	3	-0.0761486	10	5	-0.490071	5	3	0.132135	10	5	-0.937105	5	3	0.0967612	10	5	5	8	28.8	61.6
Coenzyme Q-binding protein COQ10 homolog B, mitochondrial	COQ10B	Q9H8M1-2;Q9H8M1;Q96MF6-3;Q96MF6-2;Q96MF6	Q9H8M1-2;Q9H8M1	-0.581691	6	3	-0.10809	5	2	-0.650952	6	3	-0.212383	5	2	-1.17332	6	3	-0.337311	5	2	7	6	34.9	31.3
Ubiquinone biosynthesis O-methyltransferase, mitochondrial	COQ3	Q9NZJ6	Q9NZJ6	-0.928594	11	4	-0.402722	14	7	0.1125	10	4	0.599703	14	7	-0.70557	11	4	0.196624	14	7	11	14	41.5	52.3
2-methoxy-6-polyprenyl-1,4-benzoquinol methylase, mitochondrial	COQ5	Q5HYK3;Q5HYK3-2	Q5HYK3	-0.739276	12	5	-0.501516	13	4	0.0457225	12	5	0.340441	13	4	-0.612549	12	5	-0.0866479	13	4	12	12	48.3	45.3
Ubiquinone biosynthesis monooxygenase COQ6, mitochondrial	COQ6	Q9Y2Z9;Q9Y2Z9-3;Q9Y2Z9-2	Q9Y2Z9;Q9Y2Z9-3;Q9Y2Z9-2	-0.735115	11	10	-0.387363	11	6	0.240497	11	10	0.797814	11	6	-0.426645	11	10	0.282948	11	6	10	9	38.2	32.1
5-demethoxyubiquinone hydroxylase, mitochondrial	COQ7	Q99807	Q99807	-0.774478	9	4	-0.12499	24	10	-0.0377842	8	3	0.336409	24	10	-0.788689	8	3	0.106498	24	10	0	1	44.7	58.5
Ubiquinone biosynthesis protein COQ9, mitochondrial	COQ9	O75208;O75208-2	O75208	-1.01987	12	3	-0.215492	14	5	-0.130697	11	3	-0.000721131	14	5	-1.19396	11	3	-0.254231	14	5	6	5	33.3	37.1
Coronin-1C	CORO1C	Q9ULV4;Q9ULV4-2;Q9ULV4-3;Q6QEF8-4;Q6QEF8-3;Q6QEF8-2;Q6QEF8-5;Q6QEF8;P31146	Q9ULV4;Q9ULV4-2;Q9ULV4-3	-0.255339	10	5	-0.0724488	8	3	-0.357955	10	5	0.107648	8	3	-0.485297	10	5	0.0148056	8	3	8	8	22.8	20.9
Cytochrome c oxidase assembly protein COX11, mitochondrial	COX11	Q9Y6N1;Q9Y6N1-2	Q9Y6N1;Q9Y6N1-2	-0.250251	17	4	0.0307372	18	3	-0.13519	18	4	0.237626	18	3	-0.315397	17	4	0.367713	18	3	13	13	55.4	55.8
Cytochrome c oxidase assembly protein COX14	COX14	Q96I36	Q96I36	-0.295004	11	4	-0.0174944	6	0	-0.371833	11	4	-0.286172	6	0	-0.47692	11	4	-0.27739	6	0	5	4	70.2	70.2
Cytochrome c oxidase assembly protein COX15 homolog	COX15	Q7KZN9-2;Q7KZN9	Q7KZN9-2;Q7KZN9	-0.16822	32	13	0.214592	36	9	-0.528573	29	10	-0.269033	36	9	-0.727356	29	10	-0.0639171	36	9	18	20	45.1	51.5
Cytochrome c oxidase assembly protein COX16 homolog, mitochondrial	COX16	Q9P0S2	Q9P0S2	-0.0443747	8	2	0.413807	3	1	-0.322307	8	2	0.147857	3	1	-0.228165	8	2	0.353174	3	1	4	2	37.7	21.7
Cytochrome c oxidase copper chaperone	COX17	Q14061	Q14061	-0.468032	5	2	NaN	0	0	0.0531114	5	2	NaN	0	0	-0.542879	5	2	NaN	0	0	1	0	25.4	0
Mitochondrial inner membrane protein COX18	COX18	Q8N8Q8;Q8N8Q8-2;Q8N8Q8-3;Q8N8Q8-4	Q8N8Q8	-0.730823	3	0	-0.253868	3	1	-0.0830037	3	0	0.0529249	3	1	-0.960104	3	0	0.0111663	3	1	3	3	7.8	13.8
Cytochrome c oxidase assembly protein COX19	COX19	Q49B96	Q49B96	-0.287977	5	1	NaN	1	0	-0.213956	5	1	NaN	1	0	-0.466875	5	1	NaN	1	0	3	1	22.2	11.1
Cytochrome c oxidase protein 20 homolog	COX20	Q5RI15;Q5RI15-2	Q5RI15;Q5RI15-2	-0.494068	11	4	-0.0911243	6	1	0.051024	11	4	0.454605	7	2	-0.436178	11	4	0.406388	6	1	7	5	54.2	48.3
Cytochrome c oxidase subunit 4 isoform 1, mitochondrial	COX4I1	P13073	P13073	-0.414211	94	17	-0.0597706	64	14	-0.172148	94	17	0.271061	64	14	-0.571193	94	17	0.264547	64	14	27	24	73.4	70.4
Cytochrome c oxidase subunit 5A, mitochondrial	COX5A	P20674	P20674	-0.376264	56	12	0.00789865	42	3	-0.182655	56	12	0.348298	42	3	-0.540463	56	12	0.296811	42	3	16	16	57.3	57.3
Cytochrome c oxidase subunit 5B, mitochondrial	COX5B	P10606	P10606	-0.484126	38	6	-0.0207689	24	10	-0.0995253	36	6	0.420955	24	10	-0.567297	38	6	0.401501	24	10	10	11	73.6	67.4
Cytochrome c oxidase subunit 6A1, mitochondrial	COX6A1	P12074	P12074	-0.746785	14	6	-0.128557	11	2	0.300885	14	6	0.493012	11	2	-0.437623	14	6	0.375534	11	2	5	5	43.1	49.5
Cytochrome c oxidase subunit 6B1	COX6B1	P14854	P14854	-0.460846	24	2	-0.129217	20	4	-0.0563712	24	2	0.511917	20	4	-0.461065	24	2	0.319046	20	4	9	8	88.4	80.2
Cytochrome c oxidase subunit 6C	COX6C	P09669	P09669	-0.341007	48	9	0.0567462	66	23	-0.0421299	48	9	0.381122	68	24	-0.390226	48	9	0.39722	67	23	9	12	76	88
Cytochrome c oxidase subunit 7A2, mitochondrial	COX7A2	P14406	P14406	-0.490416	8	2	-0.0164963	10	1	0.0922074	8	2	0.401578	10	1	-0.345784	8	2	0.337466	10	1	4	5	59	60.2
Cytochrome c oxidase subunit 7A-related protein, mitochondrial	COX7A2L	O14548	O14548	-0.47327	22	4	-0.0601858	16	5	0.172359	22	4	0.730273	16	5	-0.263404	22	4	0.6453	16	5	9	7	64.9	64.9
Cytochrome c oxidase subunit 7B, mitochondrial;Cytochrome c oxidase subunit 7B2, mitochondrial	COX7B;COX7B2	P24311;Q8TF08	P24311;Q8TF08	-0.491287	4	2	-0.0575542	5	2	-0.099448	4	2	0.407325	5	2	-0.574734	4	2	0.263923	5	2	2	2	27.5	27.5
Cytochrome c oxidase subunit 7C, mitochondrial	COX7C	P15954	P15954	-0.403065	4	1	-0.0308304	10	2	-0.0455506	4	1	0.386902	10	2	-0.514305	4	1	0.299578	10	2	3	5	50.8	69.8
Carboxypeptidase D	CPD	O75976;O75976-2	O75976;O75976-2	-0.203751	102	45	0.110947	75	30	-0.349511	102	45	0.0900197	77	31	-0.512967	102	45	0.22624	75	30	53	52	46.7	45.1
Oxygen-dependent coproporphyrinogen-III oxidase, mitochondrial	CPOX	P36551;P36551-2	P36551	-0.171368	34	9	0.119714	34	8	-0.0788227	34	9	0.260584	34	8	-0.246652	34	9	0.423487	34	8	23	28	54.2	67.8
Carbamoyl-phosphate synthase [ammonia], mitochondrial	CPS1	P31327-3;P31327;P31327-2	P31327-3;P31327;P31327-2	-0.455772	11	9	0.162218	2	0	-1.23637	11	9	-0.646255	2	0	-1.28465	11	9	-0.158596	2	0	15	3	12	3.1
Cleavage and polyadenylation specificity factor subunit 1	CPSF1	Q10570	Q10570	-0.0367775	11	6	0.191426	10	5	0.146134	11	6	0.468032	10	5	-0.13005	11	6	0.600031	10	5	14	11	12.4	10.9
Cleavage and polyadenylation specificity factor subunit 2	CPSF2	Q9P2I0	Q9P2I0	-0.63292	2	1	0.588595	5	3	0.486457	2	1	0.0989381	5	3	-0.148497	2	1	0.436197	5	3	4	5	6.3	8.7
Cleavage and polyadenylation specificity factor subunit 3	CPSF3	Q9UKF6	Q9UKF6	NaN	1	1	1.07188	2	2	NaN	1	1	0.0665934	2	2	NaN	1	1	1.13847	2	2	4	1	7.5	1.5
Integrator complex subunit 11	CPSF3L	Q5TA45-2;Q5TA45-3;Q5TA45;Q5TA45-4;Q5TA45-5	Q5TA45-2;Q5TA45-3;Q5TA45;Q5TA45-4;Q5TA45-5	-0.156788	2	0	NaN	1	0	-0.26939	2	0	NaN	1	0	-0.101768	2	0	NaN	1	0	2	1	4.8	1.8
Cleavage and polyadenylation specificity factor subunit 4	CPSF4	O95639-3;O95639-2;O95639	O95639-3;O95639-2;O95639	0.0380147	2	1	NaN	1	1	0.79693	2	1	NaN	1	1	0.802565	2	1	NaN	1	1	4	2	12.8	9.1
Cleavage and polyadenylation specificity factor subunit 6	CPSF6	Q16630-3;Q16630;Q16630-2	Q16630-3;Q16630;Q16630-2	-0.250457	11	6	0.153559	10	3	-0.170735	11	6	0.343568	10	3	-0.34055	11	6	0.582253	10	3	7	10	20.9	29.3
Cleavage and polyadenylation specificity factor subunit 7	CPSF7	Q8N684-2;Q8N684;Q8N684-3	Q8N684-2;Q8N684;Q8N684-3	0.31742	2	2	0.482049	3	1	-0.12751	2	2	0.201195	3	1	0.189919	2	2	0.570464	3	1	1	4	1.7	13.2
Carnitine O-palmitoyltransferase 1, liver isoform	CPT1A	P50416-2;P50416	P50416-2;P50416	-0.501443	5	4	0.120122	2	1	-0.307698	5	4	0.616791	2	1	-1.01718	5	4	0.912945	2	1	6	2	10.3	4.1
Carnitine O-palmitoyltransferase 2, mitochondrial	CPT2	P23786	P23786	-0.291698	44	17	-0.0167816	40	11	-0.207011	44	17	0.340733	40	11	-0.516883	44	17	0.255322	41	11	32	30	62.5	57
Probable serine carboxypeptidase CPVL	CPVL	Q9H3G5	Q9H3G5	-0.4618	25	17	-0.209017	21	13	-0.260722	23	16	0.0505173	21	13	-0.853892	24	16	-0.215741	21	13	21	16	44.5	35.5
Cellular retinoic acid-binding protein 2	CRABP2	P29373	P29373	-0.478185	5	4	NaN	1	1	-0.796335	5	4	NaN	1	1	-1.11619	5	4	NaN	1	1	4	1	31.2	6.5
Carnitine O-acetyltransferase	CRAT	P43155-3;P43155-2;P43155	P43155-3;P43155-2;P43155	-1.16534	7	6	-0.839395	3	2	-0.708821	6	5	-0.360308	3	2	-1.80647	6	5	-1.09795	3	2	7	4	17.5	10.5
Protein CREG1	CREG1	O75629	O75629	-0.795058	4	4	-0.321813	7	5	-0.638838	4	4	-0.525468	8	6	-1.42678	4	4	-0.95293	7	5	2	2	15	15
Cysteine-rich with EGF-like domain protein 1	CRELD1	Q96HD1;Q96HD1-2	Q96HD1;Q96HD1-2	NaN	0	0	0.88079	2	1	NaN	0	0	-0.81975	2	1	NaN	0	0	-0.0496307	2	1	0	2	0	5.5
Cysteine-rich with EGF-like domain protein 2	CRELD2	Q6UXH1-4;Q6UXH1;Q6UXH1-6;Q6UXH1-5;Q6UXH1-3;Q6UXH1-2	Q6UXH1-4;Q6UXH1;Q6UXH1-6;Q6UXH1-5;Q6UXH1-3;Q6UXH1-2	-0.253378	3	2	-0.314174	3	0	-0.299649	3	2	-0.0614305	3	0	-0.896764	3	2	-0.390338	3	0	2	3	8	11.7
Crooked neck-like protein 1	CRNKL1	Q9BZJ0-2;Q9BZJ0-3;Q9BZJ0	Q9BZJ0-2;Q9BZJ0-3;Q9BZJ0	0.033652	3	2	0.19717	2	1	-0.477301	3	2	0.161685	3	2	-0.54555	3	2	0.525559	2	1	3	3	5.4	5.7
Peroxisomal carnitine O-octanoyltransferase	CROT	Q9UKG9;Q9UKG9-3	Q9UKG9;Q9UKG9-3	-0.311023	2	2	NaN	1	0	-0.326335	2	2	NaN	1	0	-0.637356	2	2	NaN	1	0	3	2	7.2	6.4
Cartilage-associated protein	CRTAP	O75718	O75718	-0.44387	3	1	0.250594	10	7	-0.359823	3	1	0.360472	10	7	-0.47901	3	1	0.423991	10	7	4	8	12.7	25.4
Quinone oxidoreductase	CRYZ	Q08257;Q08257-3;Q08257-2	Q08257;Q08257-3	-0.126801	19	3	0.359065	25	8	-0.207611	19	3	0.103689	25	8	-0.342708	18	3	0.480458	25	8	16	16	61.7	67.2
Citrate synthase, mitochondrial	CS	O75390	O75390	-0.312939	160	71	0.0188488	136	64	-0.347913	156	69	0.116082	138	65	-0.624666	157	69	0.0824231	137	64	43	45	72.1	73.4
Cold shock domain-containing protein E1	CSDE1	O75534-2;O75534;O75534-3;O75534-4	O75534-2;O75534;O75534-3;O75534-4	-0.266177	5	1	0.117631	4	0	-0.386091	5	1	-0.162339	4	0	-0.542521	5	1	0.0126646	4	0	6	5	9.8	6.5
Exportin-2	CSE1L	P55060;P55060-3;P55060-4;P55060-2	P55060;P55060-3;P55060-4	-0.0995718	8	1	0.309896	23	17	-0.242977	8	1	0.399578	23	17	-0.483723	8	1	0.502526	23	17	12	19	15.7	29.7
Casein kinase I isoform alpha;Casein kinase I isoform alpha-like	CSNK1A1;CSNK1A1L	P48729-3;P48729;P48729-2;Q8N752	P48729-3;P48729;P48729-2;Q8N752	-0.424068	6	5	0.00686912	5	1	0.111298	5	4	0.106591	5	1	-0.0275573	5	4	0.147394	5	1	4	4	18.8	17.8
Casein kinase I isoform gamma-3;Casein kinase I isoform gamma-2	CSNK1G3;CSNK1G2	Q9Y6M4-3;Q9Y6M4-4;Q9Y6M4;Q9Y6M4-2;Q9Y6M4-6;Q9Y6M4-5;P78368	Q9Y6M4-3;Q9Y6M4-4;Q9Y6M4;Q9Y6M4-2;Q9Y6M4-6;Q9Y6M4-5;P78368	NaN	1	0	-0.0938305	4	2	NaN	1	0	0.573231	4	2	NaN	1	0	0.499239	4	2	1	2	3.8	14.2
Casein kinase II subunit alpha;Casein kinase II subunit alpha 3	CSNK2A1;CSNK2A3	P68400;Q8NEV1;P68400-2	P68400;Q8NEV1	-0.200349	21	9	0.173157	21	4	-0.290339	21	9	0.256942	21	4	-0.521888	21	9	0.46558	21	4	11	15	42.7	52.2
Casein kinase II subunit alpha	CSNK2A2	P19784	P19784	-0.295996	20	9	0.218263	16	5	-0.277919	20	9	0.23989	16	5	-0.568152	20	9	0.278146	16	5	13	11	46	40.6
Casein kinase II subunit beta	CSNK2B	P67870	P67870	-0.0702848	20	6	0.165354	27	10	-0.303525	20	6	0.16728	27	10	-0.299578	20	6	0.325901	27	10	12	15	52.6	77.7
Chondroitin sulfate proteoglycan 4	CSPG4	Q6UVK1	Q6UVK1	-0.875434	11	6	-0.31904	15	11	0.0391384	11	6	0.203053	15	11	-0.780612	11	6	0.0454016	15	11	11	16	6.9	10.2
Cysteine and glycine-rich protein 2	CSRP2	Q16527	Q16527	-0.0921864	4	0	0.342561	2	0	-0.370993	4	0	0.300484	2	0	-0.634106	4	0	0.61668	2	0	5	2	30.6	18.7
Cystatin-C	CST3	P01034	P01034	-0.435339	10	4	0.105473	5	1	-0.42616	10	4	0.113364	5	1	-0.935558	10	4	0.244019	5	1	4	4	30.8	30.8
Cystatin-B	CSTB	P04080	P04080	-0.589442	10	5	NaN	1	1	-0.47341	10	5	NaN	1	1	-0.949645	10	5	NaN	1	1	4	1	65.3	12.2
Cleavage stimulation factor subunit 1	CSTF1	Q05048	Q05048	0.157173	2	2	NaN	1	0	-1.2061	2	2	NaN	1	0	-1.04898	2	2	NaN	1	0	2	1	7.4	2.8
Cleavage stimulation factor subunit 2	CSTF2	P33240-2;P33240	P33240-2;P33240	-0.155486	20	5	0.157995	16	3	-0.230093	20	5	0.253739	16	3	-0.341683	20	5	0.39779	16	3	6	5	34.8	26.4
Cleavage stimulation factor subunit 2 tau variant	CSTF2T	Q9H0L4	Q9H0L4	-0.202572	2	1	0.2684	2	0	-0.377801	2	1	0.126281	2	0	-0.577746	2	1	0.590332	2	0	2	2	22.2	20.6
Cleavage stimulation factor subunit 3	CSTF3	Q12996;Q12996-2;Q12996-3	Q12996	0.134352	11	7	0.322018	11	5	-0.570936	11	7	0.146451	11	5	-0.455119	11	7	0.470929	11	5	11	10	22.6	23.3
C-terminal-binding protein 1	CTBP1	Q13363-2;Q13363	Q13363-2;Q13363	0.109962	7	3	0.584955	10	5	-0.303383	7	3	0.0808811	10	5	-0.172652	7	3	0.632338	10	5	5	8	27.7	40.6
C-terminal-binding protein 2	CTBP2	P56545;P56545-3;P56545-2	P56545;P56545-3;P56545-2	0.117828	6	4	-0.032242	5	2	-0.962154	6	4	0.0918787	5	2	-0.716552	6	4	0.171222	5	2	6	5	23.8	26.5
Transcriptional repressor CTCF	CTCF	P49711;P49711-2	P49711	NaN	1	1	0.0482033	2	1	NaN	1	1	0.0104685	2	1	NaN	1	1	0.119307	2	1	1	2	3.3	4.1
Carboxy-terminal domain RNA polymerase II polypeptide A small phosphatase 1;CTD small phosphatase-like protein	CTDSP1;CTDSPL	Q9GZU7-3;Q9GZU7-2;Q9GZU7;O15194-2;O15194	Q9GZU7-3;Q9GZU7-2;Q9GZU7;O15194-2;O15194	NaN	0	0	-0.0292761	2	0	NaN	0	0	0.386996	2	0	NaN	0	0	0.257701	2	0	0	2	0	10
Catenin alpha-1	CTNNA1	P35221;P35221-2;P35221-3;P26232-4;P26232-6	P35221;P35221-2;P35221-3	-0.36669	31	12	0.10245	43	23	-0.328199	29	12	0.0587734	43	23	-0.640007	31	12	0.102078	43	23	21	26	40.3	50.1
Catenin alpha-2	CTNNA2	P26232-2;P26232-5;P26232;P26232-3	P26232-2;P26232-5;P26232;P26232-3	NaN	0	0	-0.090718	2	0	NaN	0	0	0.0644347	2	0	NaN	0	0	-0.0213375	2	0	0	1	8.3	9.1
Catenin alpha-3	CTNNA3	Q9UI47	Q9UI47	-3.52919	7	7	NaN	0	0	-5.12532	2	2	NaN	1	1	-8.67748	2	2	NaN	0	0	1	1	3.5	3.5
Alpha-catulin	CTNNAL1	Q9UBT7;Q9UBT7-2;Q9UBT7-3	Q9UBT7;Q9UBT7-2;Q9UBT7-3	-0.248622	3	1	-0.105276	8	3	-0.332389	4	1	-0.040121	8	3	-0.80143	3	1	-0.13711	8	3	6	8	13.2	14.2
Catenin beta-1	CTNNB1	P35222	P35222	-0.448568	20	10	-0.0836559	19	7	-0.268591	21	10	0.187707	19	7	-0.622687	20	10	0.157078	19	7	17	14	40.6	32.5
Beta-catenin-like protein 1	CTNNBL1	Q8WYA6-4;Q8WYA6;Q8WYA6-3;Q8WYA6-2	Q8WYA6-4;Q8WYA6;Q8WYA6-3;Q8WYA6-2	-0.0199747	7	2	0.179776	8	1	-0.259167	7	2	0.109888	8	1	-0.219001	7	2	0.338761	8	1	6	6	14.6	14.9
Catenin delta-1	CTNND1	O60716;O60716-2;O60716-11;O60716-3;O60716-5;O60716-10;O60716-9;O60716-13;O60716-19;O60716-18;O60716-17;O60716-21;O60716-7;O60716-12;O60716-14;O60716-6;O60716-4;O60716-8;O60716-15;O60716-16;O60716-20;O60716-22;O60716-23;O60716-24;O60716-25;O60716-26;O60716-27;O60716-29;O60716-31;O60716-28;O60716-30;O60716-32	O60716;O60716-2;O60716-11;O60716-3;O60716-5;O60716-10;O60716-9;O60716-13;O60716-19;O60716-18;O60716-17;O60716-21;O60716-7;O60716-12;O60716-14;O60716-6;O60716-4;O60716-8;O60716-15;O60716-16;O60716-20;O60716-22;O60716-23;O60716-24;O60716-25;O60716-26;O60716-27;O60716-29;O60716-31;O60716-28;O60716-30;O60716-32	-0.299756	28	14	0.113863	34	12	-0.289527	27	13	0.191804	34	12	-0.57568	27	13	0.175094	34	12	24	28	34.1	39.5
RNA polymerase-associated protein CTR9 homolog	CTR9	Q6PD62	Q6PD62	0.093425	14	9	0.427945	19	15	-0.0555463	14	9	0.0295585	19	15	-0.19904	14	9	0.476719	19	15	13	15	16	16.9
Lysosomal protective protein;Lysosomal protective protein 32 kDa chain;Lysosomal protective protein 20 kDa chain	CTSA	P10619-2;P10619	P10619-2;P10619	-0.543026	6	2	-0.213254	9	4	-0.688846	5	1	-0.319271	9	4	-1.26437	5	1	-0.62714	9	4	6	7	19.9	19.4
Cathepsin B;Cathepsin B light chain;Cathepsin B heavy chain	CTSB	P07858	P07858	-0.580289	18	6	-0.370164	18	8	-0.281316	17	5	0.206412	18	8	-0.828665	17	5	-0.0936955	18	8	9	8	27.7	27.7
Dipeptidyl peptidase 1;Dipeptidyl peptidase 1 exclusion domain chain;Dipeptidyl peptidase 1 heavy chain;Dipeptidyl peptidase 1 light chain	CTSC	P53634;P53634-2;P53634-3	P53634	-0.535374	26	11	-0.141302	13	3	-0.43952	25	10	0.0289109	13	3	-0.90598	25	10	-0.212009	13	3	10	7	20.5	20.3
Cathepsin D;Cathepsin D light chain;Cathepsin D heavy chain	CTSD	P07339	P07339	-0.672336	15	7	-0.313594	11	4	-0.209595	15	7	0.0318871	11	4	-0.790983	15	7	-0.213503	11	4	10	10	27.4	31.6
Cathepsin Z	CTSZ	Q9UBR2	Q9UBR2	-0.977156	2	2	NaN	1	1	NaN	1	1	NaN	1	1	NaN	1	1	NaN	1	1	3	1	9.9	4
Cullin-1	CUL1	Q13616	Q13616	NaN	1	0	0.448843	4	2	NaN	1	0	0.0548717	4	2	NaN	1	0	0.430081	4	2	2	3	3.9	4.9
Cullin-4B	CUL4B	Q13620;Q13620-1;Q13620-3	Q13620;Q13620-1;Q13620-3	-0.169274	4	4	0.266594	3	1	0.202136	4	4	-0.122341	3	1	-0.142672	4	4	0.631556	3	1	2	1	6	4.2
Cullin-7	CUL7	Q14999;Q14999-2	Q14999;Q14999-2	-0.133321	6	5	0.03851	2	0	-0.399445	6	5	0.122193	2	0	-0.944999	6	5	0.237115	2	0	5	3	4.7	2.7
Protein CutA	CUTA	O60888-3;O60888;O60888-2	O60888-3;O60888;O60888-2	-0.0301036	9	3	0.30123	6	0	-0.440968	9	3	0.0579773	6	0	-0.375572	9	3	0.280562	6	0	7	7	44.2	55.8
Homeobox protein cut-like 1;Protein CASP	CUX1	P39880-9;Q13948-10;Q13948;Q13948-9;Q13948-2	P39880-9;Q13948-10;Q13948;Q13948-9;Q13948-2	0.10916	6	5	0.128598	10	4	-0.270869	5	4	0.0657175	10	4	-0.0364223	5	4	0.185556	10	4	1	5	10.1	24.7
Spliceosome-associated protein CWC15 homolog	CWC15	Q9P013	Q9P013	-0.315361	3	0	0.188595	3	2	-0.309985	3	0	0.180381	3	2	-0.472089	3	0	0.430898	3	2	2	2	12.2	12.2
Pre-mRNA-splicing factor CWC22 homolog	CWC22	Q9HCG8	Q9HCG8	-0.0664576	5	1	0.312886	4	2	-0.25658	5	1	0.457316	4	2	-0.359879	5	1	0.786945	4	2	4	3	5.5	5.6
Peptidyl-prolyl cis-trans isomerase CWC27 homolog	CWC27	Q6UX04;Q6UX04-2	Q6UX04;Q6UX04-2	-0.205946	4	4	NaN	1	1	-0.0283516	4	4	NaN	1	1	-0.386393	4	4	NaN	1	1	2	2	10.8	9.7
Coxsackievirus and adenovirus receptor	CXADR	P78310;P78310-2;P78310-6;P78310-7;P78310-5;P78310-4;P78310-3	P78310;P78310-2;P78310-6;P78310-7;P78310-5	-0.562091	8	5	-0.40621	5	1	0.457016	8	5	0.712079	6	2	-0.347068	8	5	0.212835	5	1	7	6	26.6	23
CXXC-type zinc finger protein 1	CXXC1	Q9P0U4;Q9P0U4-2	Q9P0U4;Q9P0U4-2	0.0650208	2	0	0.36628	3	1	-0.298105	2	0	0.409546	3	1	-0.234669	2	0	0.743641	3	1	2	4	3.7	10.5
Cytochrome b561 domain-containing protein 2	CYB561D2	O14569	O14569	-0.174491	3	2	-0.0112093	5	3	0.734569	3	2	-0.16954	5	3	0.819178	3	2	-0.123666	5	3	2	3	5.4	15.8
Cytochrome b5	CYB5A	P00167;P00167-2;P00167-3	P00167;P00167-2;P00167-3	-0.61511	27	7	-0.217107	18	1	-0.689776	27	7	-0.200002	18	1	-1.23565	27	7	-0.365692	18	1	12	9	78.4	85.1
Cytochrome b5 type B	CYB5B	O43169	O43169	-0.716505	71	33	-0.287118	61	28	-0.287941	70	32	0.114519	61	28	-0.891402	70	32	-0.134352	61	28	14	17	93.3	94.7
Neuferricin	CYB5D2	Q8WUJ1;Q8WUJ1-3	Q8WUJ1	-0.413768	3	1	-0.0426443	2	0	-0.354907	3	1	-0.00762614	2	0	-0.887981	3	1	-0.15069	2	0	4	2	17	8.7
NADH-cytochrome b5 reductase 1	CYB5R1	Q9UHQ9	Q9UHQ9	-0.410352	29	11	-0.135009	25	9	-0.479392	27	9	-0.00187428	25	9	-0.813043	27	9	-0.182057	25	9	15	16	66.6	62.3
NADH-cytochrome b5 reductase 3;NADH-cytochrome b5 reductase 3 membrane-bound form;NADH-cytochrome b5 reductase 3 soluble form	CYB5R3	P00387-2;P00387;P00387-3	P00387-2;P00387;P00387-3	-0.666874	105	41	-0.323774	64	20	-0.373383	103	40	0.0865686	64	20	-1.03053	104	40	-0.249991	65	20	26	27	78.1	86
Cytochrome b-245 light chain	CYBA	P13498	P13498	-0.52253	3	0	-0.101516	4	0	-0.272106	3	0	0.106203	4	0	-0.722349	3	0	0.0884541	4	0	3	5	16.4	20.5
Cytochrome b reductase 1	CYBRD1	Q53TN4-3;Q53TN4	Q53TN4-3;Q53TN4	-0.332208	4	2	NaN	0	0	-0.846454	4	2	NaN	0	0	-1.28363	4	2	NaN	0	0	2	1	12.3	4.4
Cytochrome c1, heme protein, mitochondrial	CYC1	P08574	P08574	-0.429692	50	14	-0.007913	49	19	0.278461	50	14	0.658538	50	19	-0.0707695	50	14	0.573145	50	19	17	16	54.5	53.8
Cytochrome c	CYCS	P99999;CON__P62894	P99999	0.000865329	38	13	0.28207	25	5	-0.357419	38	13	0.0387176	25	5	-0.313459	38	13	0.364459	25	5	13	14	74.3	78.1
Cytoplasmic FMR1-interacting protein 1	CYFIP1	Q7L576;Q7L576-2;Q7L576-3	Q7L576;Q7L576-2	-0.239566	26	12	0.190832	28	11	-0.429848	26	12	-0.0180643	28	11	-0.698693	26	12	0.198047	28	11	12	13	22.6	26.8
Cytoplasmic FMR1-interacting protein 2	CYFIP2	Q96F07-2;Q96F07	Q96F07-2;Q96F07	-0.529739	4	1	-0.0694271	7	4	-0.410332	4	1	-0.104873	7	4	-0.980426	4	1	0.241782	7	4	6	7	17.6	21.7
Cytochrome P450 20A1	CYP20A1	Q6UW02;Q6UW02-2	Q6UW02;Q6UW02-2	-0.652357	8	6	-0.304628	8	4	-0.104325	8	6	0.00784067	8	4	-0.784582	8	6	-0.430714	8	4	7	8	21	23.2
Cytochrome P450 2J2	CYP2J2	P51589	P51589	NaN	1	0	0.0971624	2	1	NaN	1	0	-0.958657	2	1	NaN	1	0	-0.581496	2	1	2	2	5.2	8.2
Cytochrome P450 2S1	CYP2S1	Q96SQ9;Q96SQ9-2	Q96SQ9;Q96SQ9-2	-0.276188	3	1	0.5704	5	2	-1.32038	3	1	0.13435	5	2	-1.8329	3	1	0.297396	5	2	7	6	19.8	22.6
Cytochrome P450 4X1	CYP4X1	Q8N118;Q8N118-2;Q8N118-3	Q8N118;Q8N118-2;Q8N118-3	-0.917188	7	1	-0.388355	12	6	-0.533681	7	1	-0.170822	12	6	-1.35853	7	1	-0.561204	12	6	7	10	13.8	26.7
Lanosterol 14-alpha demethylase	CYP51A1	Q16850;Q16850-2	Q16850;Q16850-2	-0.653605	29	13	-0.370722	37	16	-0.640839	28	12	-0.149129	37	16	-1.22769	28	12	-0.479024	37	16	30	28	62	60.2
Cysteine-rich and transmembrane domain-containing protein 1	CYSTM1	Q9H1C7	Q9H1C7	-0.179939	8	2	0.202107	3	0	-0.433916	8	2	0.101753	3	0	-0.590853	8	2	0.201792	3	0	3	3	20.6	20.6
D-2-hydroxyglutarate dehydrogenase, mitochondrial	D2HGDH	Q8N465;Q8N465-2;Q8N465-3	Q8N465	-0.218531	3	2	0.135998	4	3	-0.493845	3	2	-0.137897	4	3	-0.686754	3	2	0.0379767	4	3	3	4	3.5	8.6
Dolichyl-diphosphooligosaccharide--protein glycosyltransferase subunit DAD1	DAD1	P61803	P61803	-0.404172	25	8	-0.014641	29	6	-0.462972	25	8	-0.0371714	29	6	-0.806342	25	8	-0.0451634	29	6	7	9	32.7	46.9
Dystroglycan;Alpha-dystroglycan;Beta-dystroglycan	DAG1	Q14118	Q14118	-0.534642	19	11	-0.100305	18	7	-0.300715	19	11	-0.0419438	18	7	-0.807225	19	11	-0.0877344	18	7	14	13	18.3	16.1
Sn1-specific diacylglycerol lipase beta	DAGLB	Q8NCG7;Q8NCG7-4;Q8NCG7-2;Q8NCG7-3	Q8NCG7;Q8NCG7-4;Q8NCG7-2	0.284277	4	1	0.291751	4	0	-0.0855426	4	1	0.0816902	4	0	0.0381553	4	1	0.454229	4	0	5	5	7.3	6.5
28S ribosomal protein S29, mitochondrial	DAP3	P51398-2;P51398;P51398-3	P51398-2;P51398;P51398-3	-0.73274	39	8	-0.345964	43	6	-0.0579022	39	8	0.392648	43	6	-0.883955	39	8	0.0352688	43	6	26	28	75.4	77.9
Aspartate--tRNA ligase, cytoplasmic	DARS	P14868;P14868-2	P14868;P14868-2	-0.241219	17	4	0.0647212	20	9	-0.272646	17	4	0.158381	21	9	-0.496834	17	4	0.229535	21	9	17	19	40.1	47.5
Aspartate--tRNA ligase, mitochondrial	DARS2	Q6PI48	Q6PI48	-0.679827	58	26	-0.36087	65	28	-0.0682111	56	25	0.323029	65	28	-0.793357	57	25	-0.0801119	65	28	35	38	69.3	68.2
DAZ-associated protein 1	DAZAP1	Q96EP5-2;Q96EP5	Q96EP5-2;Q96EP5	-0.234296	7	2	0.17599	8	1	-0.171563	7	2	0.254874	8	1	-0.360434	7	2	0.250011	8	1	8	8	32.5	31
Acyl-CoA-binding protein	DBI	P07108;P07108-3;P07108-2;P07108-4;P07108-5	P07108;P07108-3;P07108-2;P07108-4;P07108-5	-0.227185	7	1	0.311614	2	1	-0.486509	7	1	-0.299831	2	1	-0.72261	7	1	-0.131063	2	1	4	1	65.5	31
Drebrin	DBN1	Q16643;Q16643-3;Q16643-2	Q16643;Q16643-3;Q16643-2	-0.313119	15	9	0.0837526	18	11	-0.508896	15	9	0.15109	18	11	-0.964292	15	9	0.233583	18	11	10	13	24	28.7
Lipoamide acyltransferase component of branched-chain alpha-keto acid dehydrogenase complex, mitochondrial	DBT	P11182	P11182	-0.405165	30	13	-0.00547193	33	12	-0.390377	30	13	0.0151993	33	12	-0.828255	30	13	0.0137856	33	12	17	20	47.5	60.6
DDB1- and CUL4-associated factor 7	DCAF7	P61962;P61962-2	P61962	-0.173043	6	3	0.244172	7	5	-0.224149	6	3	-0.0856966	7	5	-0.364608	6	3	0.246532	7	5	7	5	25.7	17.8
Dephospho-CoA kinase domain-containing protein	DCAKD	Q8WVC6;Q8WVC6-2	Q8WVC6;Q8WVC6-2	-0.483965	21	9	0.0393697	17	5	-0.427188	21	9	0.00479773	17	5	-0.801104	21	9	0.0334514	17	5	13	12	56.7	65.8
Dynactin subunit 1	DCTN1	Q14203-5;Q14203-2;Q14203-3;Q14203-4;Q14203-6;Q14203	Q14203-5;Q14203-2;Q14203-3;Q14203-4;Q14203-6;Q14203	-0.094033	5	4	0.096499	2	0	-0.597605	5	4	-0.549127	2	0	-0.864255	5	4	-0.623118	2	0	5	2	7.6	2
Dynactin subunit 4	DCTN4	Q9UJW0-3;Q9UJW0;Q9UJW0-2	Q9UJW0-3;Q9UJW0;Q9UJW0-2	-0.642099	2	1	NaN	1	0	0.774334	2	1	NaN	1	0	0.167229	2	1	NaN	1	0	2	1	6	2.4
dCTP pyrophosphatase 1	DCTPP1	Q9H773	Q9H773	NaN	0	0	-0.152638	2	0	NaN	0	0	0.0654911	2	0	NaN	0	0	-0.026021	2	0	0	2	0	23.5
L-xylulose reductase	DCXR	Q7Z4W1	Q7Z4W1	-0.215865	30	8	0.172425	30	7	-0.388204	30	8	-0.0429244	30	7	-0.522882	30	8	0.101474	30	7	15	14	76.2	68.9
N(G),N(G)-dimethylarginine dimethylaminohydrolase 1	DDAH1	O94760;O94760-2	O94760;O94760-2	0.391218	2	1	0.384621	2	0	-0.680475	2	1	-0.00475299	2	0	-0.244548	2	1	0.383962	2	0	2	2	7.4	7.4
DNA damage-binding protein 1	DDB1	Q16531;Q16531-2	Q16531	-0.144393	30	11	0.322163	30	11	-0.221842	30	11	-0.0332292	30	11	-0.340185	30	11	0.369427	30	11	24	31	28.7	33.5
Phospholipase DDHD2	DDHD2	O94830;O94830-2	O94830;O94830-2	-0.396289	2	1	NaN	0	0	-1.13508	2	1	NaN	0	0	-1.83064	2	1	NaN	0	0	2	0	3.5	0
Dolichyl-diphosphooligosaccharide--protein glycosyltransferase 48 kDa subunit	DDOST	P39656;P39656-3;P39656-2	P39656;P39656-3;P39656-2	-0.368924	58	22	-0.108892	47	8	-0.444498	58	22	0.0329052	48	8	-0.801104	58	22	-0.064607	48	8	36	33	75.7	72.4
DDRGK domain-containing protein 1	DDRGK1	Q96HY6;Q96HY6-2	Q96HY6;Q96HY6-2	-0.664311	21	6	-0.242328	27	5	-0.114426	21	6	0.390226	28	5	-0.892526	21	6	0.257769	28	5	10	10	54.1	55.7
D-dopachrome decarboxylase;D-dopachrome decarboxylase-like protein	DDT;DDTL	P30046;P30046-2;A6NHG4	P30046;P30046-2;A6NHG4	-0.829921	4	2	NaN	0	0	-0.547552	4	2	NaN	0	0	-1.43522	4	2	NaN	0	0	4	0	43.2	0
ATP-dependent RNA helicase DDX1	DDX1	Q92499;Q92499-3;Q92499-2	Q92499;Q92499-3;Q92499-2	-0.422462	17	6	0.183556	20	8	-0.330701	17	6	0.0941254	20	8	-0.605201	17	6	0.206479	20	8	16	19	26.9	34.9
Probable ATP-dependent RNA helicase DDX17	DDX17	Q92841;Q92841-1;Q92841-3;Q92841-2	Q92841;Q92841-1;Q92841-3;Q92841-2	-0.355258	58	30	0.0973476	64	26	-0.186295	58	30	0.219035	63	26	-0.594051	58	30	0.30422	64	26	26	26	49	52
ATP-dependent RNA helicase DDX18	DDX18	Q9NVP1	Q9NVP1	-0.0257497	4	4	-0.141171	4	2	-0.404802	4	4	-0.286172	4	2	-0.379545	4	4	0.0600964	4	2	3	5	4.9	8.1
ATP-dependent RNA helicase DDX19A;ATP-dependent RNA helicase DDX19B	DDX19A;DDX19B	Q9NUU7;Q9UMR2-2;Q9UMR2-4;Q9UMR2;Q9NUU7-2;Q9UMR2-3;Q9UHL0-2;Q9UHL0	Q9NUU7;Q9UMR2-2;Q9UMR2-4;Q9UMR2;Q9NUU7-2	-0.716149	2	1	NaN	1	1	0.401084	2	1	NaN	1	1	-0.311435	2	1	NaN	1	1	4	1	10	2.1
Nucleolar RNA helicase 2	DDX21	Q9NR30;Q9NR30-2	Q9NR30;Q9NR30-2	-0.306413	44	18	0.00936461	53	18	-0.630528	44	18	-0.186501	54	18	-0.837713	44	18	-0.143916	54	18	34	36	46.9	51.9
Probable ATP-dependent RNA helicase DDX23	DDX23	Q9BUQ8	Q9BUQ8	-0.0840891	18	5	0.446561	20	10	-0.506865	18	5	0.132831	20	10	-0.528823	18	5	0.43047	20	10	17	18	22.8	26.1
ATP-dependent RNA helicase DDX24	DDX24	Q9GZR7;Q9GZR7-2	Q9GZR7;Q9GZR7-2	0.271067	13	9	0.535269	14	7	-0.58249	13	9	-0.0751904	14	7	-0.325124	13	9	0.409106	14	7	14	14	20.4	21.1
Probable ATP-dependent RNA helicase DDX28	DDX28	Q9NUL7	Q9NUL7	-0.225936	3	3	-0.358059	4	2	-0.395378	3	3	0.449868	4	2	-0.42944	3	3	0.0510104	4	2	3	4	9.1	11.3
ATP-dependent RNA helicase DDX39A	DDX39A	O00148;O00148-2;O00148-3	O00148;O00148-2;O00148-3	-0.0283222	13	5	0.368495	17	7	-0.222683	13	5	0.23579	17	7	-0.275978	13	5	0.477	17	7	12	13	63.2	64.4
Spliceosome RNA helicase DDX39B	DDX39B	Q13838;Q13838-2	Q13838;Q13838-2	-0.170167	79	28	0.200614	60	12	-0.179907	79	28	0.199951	60	12	-0.380878	79	28	0.391588	59	12	17	21	77.8	81.5
ATP-dependent RNA helicase DDX3X;ATP-dependent RNA helicase DDX3Y	DDX3X;DDX3Y	O00571-2;O00571;O15523-2;O15523;O15523-3;Q9NQI0-3;Q9NQI0-2;Q9NQI0-4;Q9NQI0	O00571-2;O00571;O15523-2;O15523	-0.361268	24	11	0.118821	29	19	-0.303561	24	11	0.303686	29	19	-0.61741	24	11	0.317247	29	19	16	15	32.7	30.8
ATP-dependent RNA helicase DDX42	DDX42	Q86XP3;Q86XP3-2	Q86XP3;Q86XP3-2	-0.0949418	18	11	0.351811	17	8	-0.0235044	18	11	0.139172	17	8	-0.150833	18	11	0.587923	17	8	15	12	23	21
Probable ATP-dependent RNA helicase DDX46	DDX46	Q7L014	Q7L014	0.0504668	73	27	0.425172	62	20	-0.537508	73	27	-0.124063	62	20	-0.506742	73	27	0.32283	62	20	45	45	44.5	48.9
Probable ATP-dependent RNA helicase DDX47	DDX47	Q9H0S4;Q9H0S4-2	Q9H0S4;Q9H0S4-2	-0.162993	3	2	0.0528052	7	3	-0.183425	3	2	0.0896511	7	3	-0.346426	3	2	0.220278	7	3	6	8	16.7	22.2
Probable ATP-dependent RNA helicase DDX5	DDX5	P17844;P17844-2	P17844;P17844-2	-0.322127	30	9	0.106358	34	10	-0.149105	30	9	0.269564	34	10	-0.431404	30	9	0.300502	34	10	24	22	56.8	51.3
ATP-dependent RNA helicase DDX50	DDX50	Q9BQ39	Q9BQ39	-0.195831	21	9	0.210162	20	9	-0.427401	21	9	-0.19131	20	9	-0.55892	21	9	0.0168622	20	9	18	18	33	36.6
ATP-dependent RNA helicase DDX54	DDX54	Q8TDD1;Q8TDD1-2	Q8TDD1;Q8TDD1-2	-0.340605	20	9	0.0730138	21	7	-0.402207	20	9	0.0458483	21	7	-0.711323	20	9	0.201659	21	7	19	19	31.7	30.3
Probable ATP-dependent RNA helicase DDX56	DDX56	Q9NY93-2;Q9NY93	Q9NY93-2;Q9NY93	-0.0275279	3	0	0.878719	2	2	-0.225835	3	0	-0.181548	2	2	-0.210346	3	0	0.697172	2	2	3	1	7.9	2.8
Probable ATP-dependent RNA helicase DDX6	DDX6	P26196	P26196	-0.296474	5	0	0.251453	18	7	-0.277481	5	0	0.0641933	18	7	-0.565631	5	0	0.292546	18	7	8	16	24.4	53.4
2,4-dienoyl-CoA reductase, mitochondrial	DECR1	Q16698-2;Q16698	Q16698-2;Q16698	-3.48418	5	5	-2.32757	3	3	1.28854	3	3	0.74693	3	3	-3.93885	3	3	-1.58063	3	3	6	7	22.1	31
Sphingolipid delta(4)-desaturase DES1	DEGS1	O15121	O15121	-0.404229	10	1	-0.0866479	15	6	-0.183081	10	1	0.169014	15	6	-0.610279	10	1	0.0483824	15	6	9	12	19.8	45.5
Protein DEK	DEK	P35659;P35659-2	P35659;P35659-2	-0.339382	5	2	0.220127	11	6	-0.0151118	5	2	0.194344	11	6	-0.277394	5	2	0.490152	11	6	5	7	18.4	20.8
DENN domain-containing protein 2A	DENND2A	Q9ULE3-2;Q9ULE3	Q9ULE3-2;Q9ULE3	-0.207278	2	1	NaN	1	0	0.499782	2	1	NaN	1	0	0.280006	2	1	NaN	1	0	2	1	3.6	2.5
DENN domain-containing protein 4C	DENND4C	Q5VZ89;Q5VZ89-7;Q5VZ89-5;Q5VZ89-3	Q5VZ89;Q5VZ89-7;Q5VZ89-5;Q5VZ89-3	NaN	0	0	-0.245617	2	2	NaN	0	0	-0.205643	2	2	NaN	0	0	-0.451224	2	2	1	2	0.9	1.2
Derlin-1	DERL1	Q9BUN8;Q9BUN8-2	Q9BUN8;Q9BUN8-2	-0.420395	15	4	-0.33754	18	8	0.427821	15	4	0.772308	18	8	-0.0655062	15	4	0.500667	18	8	10	12	46.2	49.4
Derlin-2	DERL2	Q9GZP9;Q96Q80-5;Q96Q80-4;Q96Q80-3;Q96Q80;Q96Q80-2	Q9GZP9	-0.462654	12	5	-0.0149266	7	0	-0.325576	12	5	0.0661403	7	0	-0.678741	12	5	0.0321821	7	0	8	7	26.8	26.8
Desumoylating isopeptidase 1	DESI1	Q6ICB0	Q6ICB0	-0.745527	2	2	-0.227371	2	0	-0.10785	2	2	-0.109695	2	0	-0.853371	2	2	-0.399882	2	0	2	2	19.6	19.6
Desumoylating isopeptidase 2	DESI2	Q9BSY9;Q9BSY9-2	Q9BSY9	0.0159258	2	1	0.176626	5	4	-0.14213	2	1	0.324925	5	4	-0.122397	2	1	0.426955	5	4	3	3	32.5	32.5
Diacylglycerol O-acyltransferase 1	DGAT1	O75907	O75907	-0.534496	7	4	0.0141499	7	2	0.220578	7	4	0.50584	7	2	-0.0665935	7	4	0.828998	7	2	8	7	22.1	20.5
Diacylglycerol kinase epsilon	DGKE	P52429	P52429	-0.645593	5	4	-0.711671	4	2	-0.637177	5	4	0.197153	4	2	-1.18932	5	4	-0.335255	4	2	3	4	7.2	12.9
Deoxyguanosine kinase, mitochondrial	DGUOK	Q16854;Q16854-2;Q16854-3;Q16854-5;Q16854-4	Q16854;Q16854-2;Q16854-3;Q16854-5;Q16854-4	-0.315092	4	1	-0.123931	4	0	-0.0364815	4	1	0.233685	4	0	-0.256287	4	1	0.230279	4	0	4	3	24.5	19.9
Delta(24)-sterol reductase	DHCR24	Q15392-2;Q15392	Q15392-2;Q15392	-0.0300299	35	9	0.289757	44	21	-0.390056	35	9	0.032861	45	21	-0.398817	35	9	0.315127	45	21	19	24	56.4	59.4
7-dehydrocholesterol reductase	DHCR7	Q9UBM7	Q9UBM7	-0.414999	23	8	-0.067914	25	3	-0.311775	23	8	-0.122341	25	3	-0.725542	23	8	-0.225028	25	3	18	14	40.6	34.5
Dehydrodolichyl diphosphate syntase complex subunit DHDDS	DHDDS	Q86SQ9-4;Q86SQ9;Q86SQ9-2;Q86SQ9-3	Q86SQ9-4;Q86SQ9;Q86SQ9-2;Q86SQ9-3	-0.0515338	2	2	NaN	1	0	NaN	1	1	NaN	1	0	NaN	1	1	NaN	1	0	2	1	7.7	8
Dihydroorotate dehydrogenase (quinone), mitochondrial	DHODH	Q02127	Q02127	-0.585886	14	7	-0.0274372	17	10	-0.126927	14	7	0.362807	17	10	-0.642887	14	7	0.290886	17	10	10	15	37.7	50.6
Dehydrogenase/reductase SDR family member 1	DHRS1	Q96LJ7	Q96LJ7	-0.0216433	7	2	0.330429	6	3	-0.633972	7	2	-0.343919	6	3	-0.641266	7	2	-0.0384361	6	3	5	6	16.3	37.7
Dehydrogenase/reductase SDR family member 13	DHRS13	Q6UX07;Q6UX07-2;Q6UX07-3	Q6UX07;Q6UX07-2	-0.197947	6	3	0.277097	7	3	-0.394051	6	3	0.0782743	7	3	-0.0219362	6	3	0.255271	7	3	4	7	15.1	26.3
Short-chain dehydrogenase/reductase 3	DHRS3	O75911;O75911-2	O75911	-0.819394	2	1	-0.183963	5	3	-0.142911	2	1	-0.166715	5	3	-0.866989	2	1	-0.154713	5	3	2	5	11.6	34.1
Dehydrogenase/reductase SDR family member 4	DHRS4	Q9BTZ2;Q9BTZ2-8;Q9BTZ2-4;Q9BTZ2-3;Q9BTZ2-2;Q9BTZ2-5;Q9BTZ2-7;P0CG22;Q9BTZ2-6	Q9BTZ2;Q9BTZ2-8;Q9BTZ2-4;Q9BTZ2-3;Q9BTZ2-2;Q9BTZ2-5;Q9BTZ2-7	-0.715628	9	2	-0.363676	11	3	-0.49149	8	1	0.0129994	11	3	-1.12268	8	1	-0.348459	11	3	5	6	39.2	36.7
Dehydrogenase/reductase SDR family member 7	DHRS7	Q9Y394;Q9Y394-2	Q9Y394;Q9Y394-2	0.250598	20	8	0.502546	23	6	-0.42554	20	8	-0.0366087	23	6	-0.230059	20	8	0.538534	23	6	15	18	48.4	61.1
Dehydrogenase/reductase SDR family member 7B	DHRS7B	Q6IAN0	Q6IAN0	-0.289034	33	21	0.0973167	23	8	-0.623421	33	21	-0.310689	23	8	-0.876466	33	21	-0.235604	23	8	14	13	49.8	46.8
Dehydrogenase/reductase SDR family member on chromosome X	DHRSX	Q8N5I4	Q8N5I4	-0.420723	2	1	0.456761	5	1	0.317999	2	1	0.180544	5	1	0.222434	2	1	0.719566	5	1	1	4	2.4	18.2
Probable 2-oxoglutarate dehydrogenase E1 component DHKTD1, mitochondrial	DHTKD1	Q96HY7	Q96HY7	-0.296527	34	14	0.00140012	42	18	-0.525704	34	14	-0.305095	42	18	-0.731087	34	14	-0.295841	42	18	27	31	42.1	48
Pre-mRNA-splicing factor ATP-dependent RNA helicase DHX15	DHX15	O43143	O43143	-0.0512646	21	12	0.361435	23	9	-0.306377	21	12	0.0367035	23	9	-0.392762	21	12	0.439813	23	9	19	20	29.1	29.7
Putative pre-mRNA-splicing factor ATP-dependent RNA helicase DHX16	DHX16	O60231	O60231	-0.319424	25	18	0.0368366	13	6	-0.320973	25	18	-0.0663991	13	6	-0.923359	25	18	-0.123534	13	6	19	11	26.4	15.9
ATP-dependent RNA helicase DHX29	DHX29	Q7Z478;Q6P158	Q7Z478	-0.47686	8	5	-0.111298	4	3	-0.323967	7	4	-0.143132	4	3	-0.685501	7	4	-0.393746	4	3	11	3	8.8	2.9
Putative ATP-dependent RNA helicase DHX30	DHX30	Q7L2E3-2;Q7L2E3-3;Q7L2E3	Q7L2E3-2;Q7L2E3-3;Q7L2E3	-0.616614	74	21	-0.190678	89	31	-0.16694	73	21	0.28423	89	31	-0.727403	74	21	0.075809	89	31	58	60	59.8	61.9
Probable ATP-dependent RNA helicase DHX37	DHX37	Q8IY37	Q8IY37	0.425459	6	3	0.445696	3	2	-0.721325	6	3	-3.16984	3	2	-0.299969	6	3	-0.715454	3	2	5	3	6.6	4.1
Pre-mRNA-splicing factor ATP-dependent RNA helicase PRP16	DHX38	Q92620	Q92620	-0.768568	2	0	NaN	1	1	-0.231752	2	0	NaN	1	1	-0.812131	2	0	NaN	1	1	2	1	2.7	1
Probable ATP-dependent RNA helicase DHX40	DHX40	Q8IX18-4;Q8IX18-3;Q8IX18;Q8IX18-2	Q8IX18-4;Q8IX18-3;Q8IX18;Q8IX18-2	0.205518	3	1	0.149265	6	3	-0.0719064	3	1	0.398703	6	3	-0.326606	3	1	0.492322	6	3	5	6	8.1	11.4
ATP-dependent RNA helicase DHX8	DHX8	Q14562	Q14562	-0.0649024	10	6	0.378251	10	5	-0.113754	10	6	0.259927	10	5	-0.322036	10	6	0.6481	10	5	14	12	16.9	13.4
ATP-dependent RNA helicase A	DHX9	Q08211;Q08211-2	Q08211	-0.237013	91	25	0.15502	91	29	-0.285442	91	25	0.153896	91	29	-0.489605	91	25	0.313692	91	29	60	64	50.9	58.5
Diablo homolog, mitochondrial	DIABLO	Q9NR28-2;Q9NR28;Q9NR28-3	Q9NR28-2;Q9NR28;Q9NR28-3	-0.121502	40	9	0.172067	35	8	-0.120969	40	9	0.308019	35	8	-0.304576	40	9	0.525663	35	8	14	13	81.7	76.3
Protein diaphanous homolog 1	DIAPH1	O60610-2;O60610-3;O60610	O60610-2;O60610-3;O60610	-0.349971	6	3	0.122994	2	2	-0.212501	6	3	1.05325	2	2	-0.267792	6	3	1.17625	2	2	4	2	4.4	2.1
Death-inducer obliterator 1	DIDO1	Q9BTC0;Q9BTC0-1;Q9BTC0-2;Q9BTC0-3	Q9BTC0;Q9BTC0-1	-0.135	26	12	0.198163	30	18	-0.232583	26	12	0.428566	33	21	-0.253773	26	12	0.597562	30	18	24	26	17.2	17.1
Digestive organ expansion factor homolog	DIEXF	Q68CQ4	Q68CQ4	NaN	0	0	0.500789	2	2	NaN	0	0	-0.0608775	2	2	NaN	0	0	0.43997	2	2	1	2	1.3	3.6
Probable dimethyladenosine transferase	DIMT1	Q9UNQ2	Q9UNQ2	0.505484	5	1	0.714231	9	8	-0.148817	5	1	0.362251	9	8	0.0306892	5	1	0.989592	9	8	7	8	31.3	39.9
Disco-interacting protein 2 homolog C	DIP2C	Q9Y2E4;Q9Y2E4-2	Q9Y2E4	-0.533973	2	1	NaN	1	0	-0.960272	2	1	NaN	1	0	-1.28916	2	1	NaN	1	0	2	0	2.2	0.8
GTP-binding protein Di-Ras1	DIRAS1	O95057	O95057	-0.58316	3	3	-0.198997	2	2	0.681224	3	3	0.558729	2	2	1.03541	3	3	0.359675	2	2	3	2	16.2	11.6
Exosome complex exonuclease RRP44	DIS3	Q9Y2L1;Q9Y2L1-2	Q9Y2L1;Q9Y2L1-2	NaN	1	0	0.638658	2	1	NaN	1	0	0.192794	2	1	NaN	1	0	0.761066	2	1	2	2	2.3	4.2
H/ACA ribonucleoprotein complex subunit 4	DKC1	O60832;O60832-2	O60832;O60832-2	-0.29366	2	0	NaN	1	1	-0.368477	2	0	NaN	1	1	-0.651564	2	0	NaN	1	1	4	1	10.1	2.5
Dihydrolipoyllysine-residue acetyltransferase component of pyruvate dehydrogenase complex, mitochondrial	DLAT	P10515	P10515	-0.488917	50	20	-0.132511	36	13	-0.190125	50	20	0.148033	36	13	-0.717382	50	20	0.00132795	36	13	18	19	36.5	37.7
Dihydrolipoyl dehydrogenase, mitochondrial	DLD	P09622;P09622-3;P09622-2	P09622;P09622-3;P09622-2	-0.614602	106	51	-0.339821	92	39	-0.307037	104	50	0.115707	91	39	-0.907008	104	50	-0.180021	92	39	26	25	66.4	59.3
Disks large homolog 1	DLG1	Q12959-4;Q12959-2;Q12959-5;Q12959-3;Q12959-6;Q12959;Q12959-7;Q12959-8;Q12959-9;Q15700-3;Q15700;Q15700-4;Q15700-5;P78352-3;P78352;P78352-2	Q12959-4;Q12959-2;Q12959-5;Q12959-3;Q12959-6;Q12959;Q12959-7;Q12959-8;Q12959-9	-0.268017	22	10	-0.0156403	20	14	-0.16715	22	10	0.146739	20	14	-0.670084	22	10	0.0875035	20	14	13	13	28.7	30.1
Disks large homolog 3	DLG3	Q92796-3;Q92796-2;Q92796	Q92796-3;Q92796-2;Q92796	-0.556754	6	2	-0.115832	6	3	-0.453933	5	2	-0.0189191	6	3	-0.96948	6	2	0.454704	6	3	6	6	33.6	37.4
Dihydrolipoyllysine-residue succinyltransferase component of 2-oxoglutarate dehydrogenase complex, mitochondrial	DLST	P36957;P36957-2	P36957;P36957-2	-0.0936789	42	18	0.243506	43	15	-0.262954	42	18	0.135649	43	15	-0.371273	41	18	0.449552	43	15	13	15	35.8	44.4
Dystrophin	DMD	P11532;P11532-11;P11532-4;P11532-2;P11532-3;P11532-12;P11532-17;P11532-14;P11532-15;P11532-16;P11532-13;P11532-6;P11532-5;P11532-7;P11532-8;P11532-9;P11532-18	P11532;P11532-11;P11532-4;P11532-2;P11532-3;P11532-12;P11532-17;P11532-14;P11532-15;P11532-16;P11532-13;P11532-6;P11532-5;P11532-7;P11532-8	0.136323	5	3	0.544308	2	0	-0.708208	5	3	-0.169797	2	0	-0.844044	5	3	0.215094	2	0	5	2	2.3	1.4
DmX-like protein 2	DMXL2	Q8TDJ6-3;Q8TDJ6;Q8TDJ6-2	Q8TDJ6-3;Q8TDJ6;Q8TDJ6-2	-0.762094	2	2	NaN	0	0	-0.443144	2	2	NaN	0	0	-1.20523	2	2	NaN	0	0	2	0	1	0
DnaJ homolog subfamily A member 1	DNAJA1	P31689;P31689-2	P31689;P31689-2	-0.882278	5	3	-0.467801	13	9	-0.284933	5	3	0.487884	13	9	-0.945415	5	3	0.160411	13	9	6	9	23.7	38.3
DnaJ homolog subfamily A member 2	DNAJA2	O60884	O60884	-0.900207	4	3	-0.990882	2	2	0.844386	4	3	0.00871123	2	2	0.287236	4	3	-0.982145	2	2	4	2	21.6	6.1
DnaJ homolog subfamily A member 3, mitochondrial	DNAJA3	Q96EY1;Q96EY1-2;Q96EY1-3	Q96EY1;Q96EY1-2;Q96EY1-3	-0.485297	20	6	-0.181294	23	10	-0.237949	19	5	0.127226	23	10	-0.550444	19	5	-0.0856966	23	10	15	12	36.2	28.8
DnaJ homolog subfamily B member 1	DNAJB1	P25685;P25685-2	P25685;P25685-2	-0.50748	2	1	-0.154065	3	1	0.0231843	2	1	0.389281	3	1	-0.52614	2	1	0.235178	3	1	3	5	7.6	15.9
DnaJ homolog subfamily B member 11	DNAJB11	Q9UBS4	Q9UBS4	-0.493297	36	22	-0.0896338	30	11	-0.595184	34	20	0.0510703	30	11	-1.05658	34	20	0.0588636	29	11	17	18	41.6	45.5
DnaJ homolog subfamily B member 12	DNAJB12	Q9NXW2;Q9NXW2-2	Q9NXW2;Q9NXW2-2	-0.17054	12	2	-0.0870554	8	0	-0.690381	12	2	-0.10608	8	0	-1.01444	12	2	-0.210763	8	0	7	6	22.4	22.9
DnaJ homolog subfamily C member 1	DNAJC1	Q96KC8	Q96KC8	-0.252931	7	5	0.0604575	5	2	-1.04469	7	5	-0.353097	5	2	-1.15155	7	5	-0.0282861	5	2	7	4	14.6	11.2
DnaJ homolog subfamily C member 10	DNAJC10	Q8IXB1;Q8IXB1-2;Q8IXB1-3	Q8IXB1;Q8IXB1-2	-0.102016	16	6	0.182999	22	10	-0.471309	16	6	0.0573767	22	10	-0.654763	16	6	0.241697	22	10	15	17	19.9	27.7
DnaJ homolog subfamily C member 11	DNAJC11	Q9NVH1;Q9NVH1-3;Q9NVH1-2	Q9NVH1;Q9NVH1-3;Q9NVH1-2	0.00388999	21	7	0.202522	30	12	-0.2601	21	7	0.109172	30	12	-0.23703	21	7	0.278969	30	12	19	19	44.4	42.9
DnaJ homolog subfamily C member 13	DNAJC13	O75165	O75165	-0.107026	52	33	0.277202	29	18	-0.371049	54	33	0.0720428	29	18	-0.497201	54	33	0.29168	29	18	45	21	23.4	12.3
DnaJ homolog subfamily C member 16	DNAJC16	Q9Y2G8;Q9Y2G8-2	Q9Y2G8;Q9Y2G8-2	-1.01226	2	2	NaN	1	1	0.304628	2	2	NaN	1	1	-0.707666	2	2	NaN	1	1	4	1	4.6	2.7
DnaJ homolog subfamily C member 17	DNAJC17	Q9NVM6	Q9NVM6	NaN	0	0	0.369091	2	1	NaN	0	0	-0.0499095	2	1	NaN	0	0	0.206612	2	1	0	2	0	10.9
Mitochondrial import inner membrane translocase subunit TIM14	DNAJC19	Q96DA6	Q96DA6	-0.413461	21	9	0.00290272	27	13	-0.0705725	21	9	0.359398	27	13	-0.459913	21	9	0.350982	27	13	2	3	67.2	75
DnaJ homolog subfamily C member 3	DNAJC3	Q13217	Q13217	-0.307948	8	4	-0.1995	9	6	-0.842335	8	4	0.154602	9	6	-0.954613	8	4	0.14527	9	6	8	5	28.6	21.2
DnaJ homolog subfamily C member 30	DNAJC30	Q96LL9	Q96LL9	-1.00396	2	1	-0.608242	4	2	0.0802483	2	1	0.643924	4	2	-0.974659	2	1	0.0812016	4	2	3	3	18.6	20.8
DnaJ homolog subfamily C member 5	DNAJC5	Q9H3Z4-2	Q9H3Z4-2	-0.119557	22	5	0.320324	18	6	-0.504182	22	5	0.13714	18	6	-0.616503	22	5	0.432922	18	6	2	1	30.5	54.5
DnaJ homolog subfamily C member 7	DNAJC7	Q99615;Q99615-2	Q99615;Q99615-2	-0.599309	8	7	-0.497229	5	4	-0.675535	8	7	-0.329411	5	4	-1.37385	8	7	-0.602647	5	4	5	5	11.9	13.8
DnaJ homolog subfamily C member 8	DNAJC8	O75937	O75937	-0.35583	5	2	0.227641	7	3	-0.102109	5	2	0.556118	7	3	-0.46935	5	2	0.658766	7	3	4	5	28.1	27.7
Deoxyribonuclease-2-alpha	DNASE2	O00115-2;O00115	O00115-2;O00115	-0.248039	3	0	NaN	1	0	-0.0984592	3	0	NaN	1	0	-0.375665	3	0	NaN	1	0	2	1	5.6	2.3
DNL-type zinc finger protein	DNLZ	Q5SXM8	Q5SXM8	-0.562538	6	2	0.0175194	2	0	0.27608	6	2	0.765989	2	0	-0.0776346	6	2	0.707124	2	0	3	2	20.8	12.4
DNA (cytosine-5)-methyltransferase 1	DNMT1	P26358-2;P26358;P26358-3	P26358-2;P26358;P26358-3	0.0776532	49	19	0.428411	36	22	0.00963388	49	19	0.336355	36	22	0.0720372	49	19	0.731757	36	22	40	33	29.2	26.3
Dedicator of cytokinesis protein 11	DOCK11	Q5JSL3	Q5JSL3	-0.327873	6	6	NaN	1	1	-0.308198	6	6	NaN	1	1	-0.608518	6	6	NaN	1	1	5	1	3.7	1
Dedicator of cytokinesis protein 7	DOCK7	Q96N67-4;Q96N67-3;Q96N67-5;Q96N67-2;Q96N67-6;Q96N67	Q96N67-4;Q96N67-3;Q96N67-5;Q96N67-2;Q96N67-6;Q96N67	-0.136331	3	2	NaN	0	0	-0.401425	3	2	NaN	0	0	-0.537759	3	2	NaN	0	0	3	0	1.5	0
Dedicator of cytokinesis protein 9	DOCK9	Q9BZ29-5;Q9BZ29;Q9BZ29-4;Q9BZ29-3;Q9BZ29-6	Q9BZ29-5;Q9BZ29;Q9BZ29-4;Q9BZ29-3;Q9BZ29-6	-0.233261	2	0	NaN	0	0	-1.15914	2	0	NaN	0	0	-0.249634	2	0	NaN	0	0	5	0	4.8	0
Dolichol kinase	DOLK	Q9UPQ8	Q9UPQ8	-0.580094	4	4	-0.693409	4	3	-0.0734085	4	4	0.753531	4	3	-0.668547	4	4	0.384433	4	3	4	3	9.1	7.1
Dolichyldiphosphatase 1	DOLPP1	Q86YN1;Q86YN1-2	Q86YN1;Q86YN1-2	-0.437467	5	0	-0.178619	13	3	0.127765	5	0	0.504407	13	3	-0.348592	5	0	0.327059	14	3	4	8	21.8	45.8
UDP-N-acetylglucosamine--dolichyl-phosphate N-acetylglucosaminephosphotransferase	DPAGT1	Q9H3H5-3;Q9H3H5-2;Q9H3H5	Q9H3H5-3;Q9H3H5-2;Q9H3H5	-0.424881	5	1	-0.142479	8	3	-0.436979	5	1	-0.00360228	8	3	-0.751125	5	1	-0.0984196	8	3	5	7	20.9	33.9
Zinc finger protein ubi-d4	DPF2	Q92785-2;Q92785	Q92785-2;Q92785	-0.180348	3	2	NaN	1	0	-0.230922	3	2	NaN	1	0	-0.37662	3	2	NaN	1	0	2	2	7.7	7.7
Dolichol-phosphate mannosyltransferase subunit 1	DPM1	O60762	O60762	-0.112054	36	14	0.29267	34	13	-0.0126646	37	14	0.414576	34	13	-0.0652193	37	14	0.68687	34	13	20	21	68.8	61.5
Dolichol-phosphate mannosyltransferase subunit 3	DPM3	Q9P2X0;Q9P2X0-2	Q9P2X0;Q9P2X0-2	-0.0832177	2	0	0.326118	3	0	0.0377336	2	0	0.449513	3	0	-0.0649929	2	0	0.782149	3	0	2	1	18.5	10.9
Probable C-mannosyltransferase DPY19L1	DPY19L1	Q2PZI1;Q6NUT2	Q2PZI1	-0.407612	5	2	0.13584	5	2	-0.516739	5	2	-0.196733	5	2	-0.950286	5	2	-0.0657101	5	2	7	4	16.1	9.8
Probable C-mannosyltransferase DPY19L3	DPY19L3	Q6ZPD9;Q6ZPD9-2	Q6ZPD9;Q6ZPD9-2	-0.221421	12	7	0.520273	8	1	-0.357881	12	7	-0.29066	8	1	-0.611359	12	7	0.313782	8	1	6	5	9.1	8.5
Protein dpy-30 homolog	DPY30	Q9C005	Q9C005	-0.14749	5	1	0.115113	10	6	-0.258253	5	1	0.254479	10	6	-0.346848	5	1	0.311184	10	6	3	5	56.6	76.8
Protein Dr1	DR1	Q01658	Q01658	NaN	1	0	-0.0698396	2	0	NaN	1	0	0.0468316	2	0	NaN	1	0	0.131155	2	0	1	2	7.4	21
DNA damage-regulated autophagy modulator protein 2	DRAM2	Q6UX65	Q6UX65	-0.537466	6	3	-0.14274	3	0	-0.285337	6	3	0.215312	4	1	-0.932389	6	3	0.0587133	3	0	4	4	21.8	26.7
Developmentally-regulated GTP-binding protein 1	DRG1	Q9Y295	Q9Y295	-0.544098	3	1	-0.277866	3	2	-0.180332	3	1	-0.167486	3	2	-0.54061	3	1	-0.500904	3	2	3	2	8.4	11.2
Ribonuclease 3	DROSHA	Q9NRR4-2;Q9NRR4-4;Q9NRR4;Q9NRR4-3	Q9NRR4-2;Q9NRR4-4;Q9NRR4;Q9NRR4-3	0.142217	5	2	NaN	1	0	-0.195087	4	1	NaN	1	0	-0.512061	4	1	NaN	1	0	7	2	6.7	1.9
Desmoglein-2	DSG2	Q14126	Q14126	-0.380258	50	20	0.0388509	34	12	-0.259081	49	19	0.00865327	35	12	-0.752291	49	19	0.069467	35	12	32	31	38.8	38.4
Desmoplakin	DSP	P15924;P15924-2;P15924-3	P15924;P15924-2;P15924-3	-0.452452	9	8	-0.343806	6	5	-0.328634	9	8	-0.192447	6	5	-0.839312	9	8	-0.274172	6	5	11	6	4.4	2.8
Dystonin	DST	Q03001;Q03001-8;Q03001-14;Q03001-13	Q03001;Q03001-8;Q03001-14	-0.624377	28	18	0.286533	20	15	-0.447407	28	18	-0.0104934	20	15	-0.729531	28	18	0.0523712	20	15	30	18	6.3	4.5
Destrin	DSTN	P60981;P60981-2	P60981;P60981-2	-0.195897	4	3	0.147873	7	2	-0.050876	4	3	0.273465	7	2	-0.246995	4	3	0.448548	7	2	4	6	15.8	40
D-tyrosyl-tRNA(Tyr) deacylase 1	DTD1	Q8TEA8	Q8TEA8	-0.385695	2	0	NaN	0	0	0.0422241	2	0	NaN	0	0	-0.414999	2	0	NaN	0	0	2	0	20.6	0
Dystrobrevin alpha	DTNA	Q9Y4J8-13;Q9Y4J8-2;Q9Y4J8-14;Q9Y4J8-15;Q9Y4J8;Q9Y4J8-12;Q9Y4J8-16;Q9Y4J8-5;Q9Y4J8-4;Q9Y4J8-3;Q9Y4J8-9;Q9Y4J8-7	Q9Y4J8-13;Q9Y4J8-2;Q9Y4J8-14;Q9Y4J8-15;Q9Y4J8;Q9Y4J8-12;Q9Y4J8-16;Q9Y4J8-5;Q9Y4J8-4;Q9Y4J8-3	NaN	0	0	-0.0123541	2	1	NaN	0	0	-0.237074	2	1	NaN	0	0	-0.231187	2	1	0	2	7	11.9
Dystrobrevin beta;Dystrobrevin alpha	DTNB;DTNA	O60941-7;O60941;O60941-3;O60941-5;O60941-2;O60941-4;O60941-6;Q9Y4J8-6;Q9Y4J8-10;Q9Y4J8-11;Q9Y4J8-8	O60941-7;O60941;O60941-3;O60941-5;O60941-2;O60941-4;O60941-6;Q9Y4J8-6;Q9Y4J8-10;Q9Y4J8-11	-0.28766	10	7	0.154795	6	3	-0.376751	10	7	-0.11836	6	3	-0.767757	10	7	0.179515	6	3	3	2	17.1	12.3
Thymidylate kinase	DTYMK	P23919;P23919-2	P23919;P23919-2	0.345169	25	11	0.71921	28	20	-0.715391	25	11	-0.121281	28	20	-0.307555	25	11	0.631131	28	20	17	17	70.3	69.3
Deoxyuridine 5-triphosphate nucleotidohydrolase, mitochondrial	DUT	P33316;P33316-2	P33316;P33316-2	-0.0544073	16	2	0.260014	10	1	-0.305949	16	2	0.000404103	10	1	-0.458901	16	2	0.318416	10	1	11	7	47.6	36.9
Dymeclin	DYM	Q7RTS9-2;Q7RTS9	Q7RTS9-2;Q7RTS9	NaN	0	0	-0.461529	2	2	NaN	0	0	0.300519	2	2	NaN	0	0	-0.161049	2	2	1	1	4.2	4.2
Cytoplasmic dynein 1 heavy chain 1	DYNC1H1	Q14204	Q14204	-0.397258	48	27	-0.0229005	55	29	-0.550127	48	27	-0.183963	55	29	-0.95062	48	27	-0.114367	55	29	59	57	16.6	16.1
Dynein light chain 1, cytoplasmic	DYNLL1	P63167	P63167	-0.156273	19	4	0.257425	14	6	-0.225632	19	4	-0.00877375	14	6	-0.374243	20	4	0.171141	14	6	3	3	67.4	76.4
Dynein light chain 2, cytoplasmic	DYNLL2	Q96FJ2	Q96FJ2	0.0593554	3	1	NaN	0	0	-0.345033	3	1	NaN	0	0	-0.277639	3	1	NaN	0	0	4	0	64	25.8
Dynein light chain roadblock-type 2;Dynein light chain roadblock-type 1	DYNLRB2;DYNLRB1	Q8TF09;Q9NP97;Q9NP97-2	Q8TF09;Q9NP97;Q9NP97-2	-0.414826	2	1	NaN	0	0	NaN	1	0	NaN	0	0	NaN	1	0	NaN	0	0	2	0	21.9	0
Dynein light chain Tctex-type 1	DYNLT1	P63172	P63172	-0.325612	2	1	NaN	0	0	-0.565225	2	1	NaN	0	0	-0.949004	2	1	NaN	0	0	2	0	23	0
Probable glutamate--tRNA ligase, mitochondrial	EARS2	Q5JPH6;Q5JPH6-2	Q5JPH6;Q5JPH6-2	-0.59181	16	11	-0.420078	18	5	-0.0379767	16	11	0.464504	18	5	-0.72142	16	11	-0.0197731	18	5	13	15	36.5	46.3
Receptor-binding cancer antigen expressed on SiSo cells	EBAG9	O00559;O00559-2	O00559;O00559-2	-0.6481	2	2	NaN	0	0	-0.258287	2	2	NaN	0	0	-0.906386	2	2	NaN	0	0	2	1	15	6.1
Probable rRNA-processing protein EBP2	EBNA1BP2	Q99848	Q99848	-0.22334	6	4	0.442987	5	1	-0.396289	6	4	0.0155491	5	1	-0.768223	6	4	0.463032	5	1	4	6	13.1	25.8
3-beta-hydroxysteroid-Delta(8),Delta(7)-isomerase	EBP	Q15125	Q15125	-0.575594	10	1	-0.0366087	14	3	-0.510519	10	1	-0.0749165	14	3	-1.08366	10	1	-0.198871	14	3	6	10	30.4	37.8
Endothelin-converting enzyme 1	ECE1	P42892-3;P42892-4;P42892;P42892-2	P42892-3;P42892-4;P42892;P42892-2	-0.277884	25	13	0.0409124	19	6	-0.0518328	25	13	0.481606	19	6	-0.424242	25	13	0.578973	19	6	13	12	22.7	23.9
Delta(3,5)-Delta(2,4)-dienoyl-CoA isomerase, mitochondrial	ECH1	Q13011	Q13011	-0.0934172	158	72	0.230685	156	89	-0.333898	155	70	0.020238	158	91	-0.433039	156	70	0.277114	156	89	26	26	84.5	81.7
Ethylmalonyl-CoA decarboxylase	ECHDC1	Q9NTX5-6;Q9NTX5-2;Q9NTX5;Q9NTX5-3;Q9NTX5-5;Q9NTX5-4	Q9NTX5-6;Q9NTX5-2;Q9NTX5;Q9NTX5-3	-0.0526705	8	4	0.173563	9	4	-0.39646	8	4	0.13125	9	4	-0.596209	8	4	0.2735	9	4	8	9	36.6	40.5
Enoyl-CoA hydratase, mitochondrial	ECHS1	P30084	P30084	-0.297271	78	30	0.0147911	77	28	-0.623999	78	30	-0.201132	76	28	-0.898108	78	30	-0.148479	77	28	21	22	63.1	63.8
Enoyl-CoA delta isomerase 1, mitochondrial	ECI1	P42126;P42126-2	P42126;P42126-2	-0.430081	31	13	0.0292052	37	7	-0.230804	29	12	0.229619	37	7	-0.625267	30	12	0.227895	37	7	16	18	57.9	57.6
Enoyl-CoA delta isomerase 2, mitochondrial	ECI2	O75521-2;O75521	O75521-2;O75521	-0.0402744	48	12	0.299614	40	9	-0.32018	48	12	0.0970234	40	9	-0.515357	48	12	0.429965	40	9	24	25	58.5	68.2
Proteasome-associated protein ECM29 homolog	ECM29	Q5VYK3	Q5VYK3	-3.46175	4	4	0.532971	3	2	-1.01066	4	4	0.68506	3	2	-5.13224	4	4	0.806266	3	2	4	5	2.8	3.8
Evolutionarily conserved signaling intermediate in Toll pathway, mitochondrial	ECSIT	Q9BQ95;Q9BQ95-4;Q9BQ95-2;Q9BQ95-3	Q9BQ95;Q9BQ95-4;Q9BQ95-2	-0.365239	12	5	0.0516982	23	11	0.0440444	12	5	0.299773	23	11	-0.42977	11	5	0.479372	23	11	11	17	34.8	52
Enhancer of mRNA-decapping protein 4	EDC4	Q6P2E9;Q6P2E9-2	Q6P2E9;Q6P2E9-2	-0.110635	35	11	0.123371	37	15	-0.520314	36	11	-0.116099	38	15	-0.563199	36	11	-0.0554733	37	15	38	36	42.8	42.8
ER degradation-enhancing alpha-mannosidase-like protein 3	EDEM3	Q9BZQ6-2;Q9BZQ6	Q9BZQ6-2;Q9BZQ6	-0.281597	3	1	NaN	1	0	-0.360323	3	1	NaN	1	0	-0.510909	3	1	NaN	1	0	4	1	5.5	1.3
Endothelial differentiation-related factor 1	EDF1	O60869-2;O60869-3;O60869	O60869-2;O60869-3;O60869	-0.481928	5	2	-0.385597	3	1	0.373175	5	2	0.637379	3	1	-0.122994	5	2	0.644014	3	1	2	1	18	10.8
EGF-like repeat and discoidin I-like domain-containing protein 3	EDIL3	O43854-2;O43854	O43854-2;O43854	-0.842491	3	3	0.279179	2	0	0.332851	3	3	0.0170813	2	0	-0.613388	3	3	0.309091	2	0	2	2	6	6.4
Elongation factor 1-alpha 1;Putative elongation factor 1-alpha-like 3	EEF1A1;EEF1A1P5	P68104;P68104-2;Q5VTE0;Q05639	P68104;P68104-2;Q5VTE0	-0.455554	27	7	-0.0705267	33	11	-0.313011	26	6	0.078518	33	11	-0.834467	26	6	0.0251771	33	11	17	22	50.6	67.5
Elongation factor 1-beta	EEF1B2	P24534	P24534	-0.246721	4	2	0.283123	5	2	-0.23343	4	2	0.0941716	5	2	-0.543993	4	2	0.508793	5	2	4	5	30.2	52
Elongation factor 1-delta	EEF1D	P29692;P29692-2;P29692-3;P29692-4	P29692;P29692-2;P29692-3;P29692-4	-0.29267	17	7	0.170962	11	5	-0.122963	17	7	0.251728	11	5	-0.348886	17	7	0.279704	11	5	10	8	47	41.3
Eukaryotic translation elongation factor 1 epsilon-1	EEF1E1	O43324;O43324-2	O43324;O43324-2	-0.358583	16	2	0.0453867	20	3	-0.227	16	2	0.0790513	21	4	-0.595838	16	2	0.207228	20	3	13	15	67.8	74.7
Elongation factor 1-gamma	EEF1G	P26641;P26641-2	P26641;P26641-2	-0.132009	14	7	0.200813	15	5	-0.349658	13	6	0.0484869	15	5	-0.365537	13	6	0.267253	15	5	12	14	39.6	40.7
Elongation factor 2	EEF2	P13639;Q7Z2Z2-2;Q7Z2Z2	P13639	-0.523919	20	9	-0.174406	29	14	-0.24185	21	9	0.129245	29	14	-0.691313	20	9	-0.154713	29	14	21	25	27.2	38.3
Endonuclease/exonuclease/phosphatase family domain-containing protein 1	EEPD1	Q7L9B9	Q7L9B9	-0.215446	3	2	NaN	1	0	-0.194229	3	2	NaN	1	0	-0.407019	3	2	NaN	1	0	2	1	3.3	1.8
EF-hand calcium-binding domain-containing protein 5	EFCAB5	A4FU69-3;A4FU69	A4FU69-3;A4FU69	-0.726019	2	1	NaN	0	0	NaN	1	0	NaN	0	0	NaN	1	0	NaN	0	0	2	0	1.7	0
EF-hand domain-containing protein D1	EFHD1	Q9BUP0;Q9BUP0-2;Q96C19	Q9BUP0;Q9BUP0-2	-0.844872	4	3	NaN	0	0	-0.719495	4	3	NaN	0	0	-1.71175	4	3	NaN	0	0	4	0	25.5	0
Ephrin-A5	EFNA5	P52803	P52803	-0.763171	5	3	-0.194339	4	3	-0.291274	4	2	0.0886076	4	3	-0.621599	4	2	0.00453716	4	3	4	2	24.1	16.2
Ephrin-B1	EFNB1	P98172	P98172	-0.213203	4	1	-0.0984196	6	3	-0.182901	4	1	0.214826	6	3	-0.564585	4	1	0.217994	6	3	4	4	16.8	16.2
Ephrin-B2	EFNB2	P52799	P52799	-0.551712	7	6	-0.561106	2	2	-0.191178	7	6	-0.293488	2	2	-0.853918	7	6	-0.854554	2	2	6	1	25.2	4.5
Ephrin-B3	EFNB3	Q15768	Q15768	-0.722087	3	3	NaN	1	1	-0.321748	3	3	NaN	1	1	-0.794683	3	3	NaN	1	1	2	1	8.8	4.7
Protein EFR3 homolog A	EFR3A	Q14156;Q14156-2;Q14156-3	Q14156;Q14156-2;Q14156-3	NaN	0	0	0.266038	4	3	NaN	0	0	0.412942	4	3	NaN	0	0	0.784632	4	3	0	4	0	6.5
Protein EFR3 homolog B	EFR3B	Q9Y2G0-2;Q9Y2G0;Q9Y2G0-3	Q9Y2G0-2;Q9Y2G0;Q9Y2G0-3	-0.227962	2	2	0.0514141	2	1	-0.671462	2	2	0.0110499	2	1	-0.899426	2	2	0.146451	2	1	3	2	6.7	4.8
116 kDa U5 small nuclear ribonucleoprotein component	EFTUD2	Q15029-2;Q15029;Q15029-3	Q15029-2;Q15029;Q15029-3	-0.0350174	55	17	0.438346	67	28	-0.310683	55	17	0.0962829	67	28	-0.302137	55	17	0.526972	68	28	33	39	44.9	60
Epidermal growth factor-like protein 7	EGFL7	Q9UHF1	Q9UHF1	-0.931591	4	4	NaN	0	0	-1.10566	4	4	NaN	0	0	-1.79441	4	4	NaN	0	0	3	0	13.9	0
Epidermal growth factor receptor	EGFR	P00533;P00533-4;P00533-3;P00533-2	P00533	-0.482392	12	7	0.27282	6	2	-0.235331	11	6	-0.123136	6	2	-0.976645	11	6	-0.102053	6	2	12	7	14	7.7
Peroxisomal bifunctional enzyme;Enoyl-CoA hydratase/3,2-trans-enoyl-CoA isomerase;3-hydroxyacyl-CoA dehydrogenase	EHHADH	Q08426;Q08426-2	Q08426;Q08426-2	-0.326661	4	2	NaN	1	0	-0.113926	4	2	NaN	1	0	-0.435866	4	2	NaN	1	0	5	1	8.4	1.4
Etoposide-induced protein 2.4 homolog	EI24	O14681;O14681-3	O14681;O14681-3	-0.394506	6	3	-0.132379	7	5	-0.201493	6	3	-0.0226164	7	5	-0.758306	6	3	-0.100978	7	5	4	8	12.6	27.4
Eukaryotic translation initiation factor 1	EIF1	P41567;O60739	P41567	-0.517937	12	4	0.404019	9	5	0.0799754	12	4	0.410831	9	5	-0.612571	12	4	0.550021	9	5	7	9	79.6	83.2
Eukaryotic translation initiation factor 1A, X-chromosomal;Eukaryotic translation initiation factor 1A, Y-chromosomal	EIF1AX;EIF1AY	P47813;O14602	P47813;O14602	-0.223003	13	4	0.369184	14	5	0.203389	13	4	0.446069	14	5	0.0430645	13	4	0.814895	14	5	6	8	47.2	41
Interferon-induced, double-stranded RNA-activated protein kinase	EIF2AK2	P19525-2;P19525	P19525-2;P19525	-0.634621	2	1	0.241833	2	0	0.318577	2	1	0.140937	2	0	-0.284476	2	1	0.488228	2	0	3	2	9.2	7.5
Eukaryotic translation initiation factor 2-alpha kinase 3	EIF2AK3	Q9NZJ5	Q9NZJ5	-0.636145	4	4	NaN	0	0	-0.477362	4	4	NaN	0	0	-0.958337	4	4	NaN	0	0	4	0	4.7	0
Eukaryotic translation initiation factor 2 subunit 1	EIF2S1	P05198	P05198	-0.0771324	18	7	0.229332	16	9	-0.137505	18	7	0.312563	16	9	-0.185212	18	7	0.493357	16	9	17	13	61.3	45.1
Eukaryotic translation initiation factor 2 subunit 2	EIF2S2	P20042	P20042	-0.0572265	4	2	0.296828	5	3	-0.497955	4	2	0.244514	5	3	-0.597409	4	2	0.49149	5	3	5	4	21.9	15.6
Eukaryotic translation initiation factor 2 subunit 3;Putative eukaryotic translation initiation factor 2 subunit 3-like protein	EIF2S3;EIF2S3L	P41091;Q2VIR3;Q2VIR3-2	P41091;Q2VIR3	-0.161653	11	1	0.186886	18	9	-0.120875	11	1	0.16309	18	9	-0.23766	11	1	0.366894	18	9	12	15	28.4	32.6
Eukaryotic translation initiation factor 3 subunit A	EIF3A	Q14152;Q14152-2	Q14152;Q14152-2	-0.210947	65	28	0.152468	64	31	-0.409719	64	27	-0.0371714	64	31	-0.724898	64	27	0.141796	64	31	44	45	37.8	38.8
Eukaryotic translation initiation factor 3 subunit B	EIF3B	P55884;P55884-2	P55884;P55884-2	-0.171645	40	24	0.117474	37	22	-0.362047	40	24	-0.0272955	37	22	-0.647874	40	24	0.0833706	37	22	29	26	36.6	36
Eukaryotic translation initiation factor 3 subunit C;Eukaryotic translation initiation factor 3 subunit C-like protein	EIF3C;EIF3CL	Q99613;B5ME19;Q99613-2	Q99613;B5ME19;Q99613-2	-0.0714364	34	17	0.163106	32	19	-0.508711	33	16	-0.106616	32	19	-0.659768	33	16	0.138505	32	19	20	20	20.8	24.2
Eukaryotic translation initiation factor 3 subunit D	EIF3D	O15371;O15371-2;O15371-3	O15371;O15371-2;O15371-3	-0.234194	15	11	0.283755	12	7	-0.532971	14	10	0.0654911	12	7	-0.723277	14	10	0.324581	12	7	9	11	25	23.7
Eukaryotic translation initiation factor 3 subunit E	EIF3E	P60228	P60228	-0.268052	21	6	0.12268	25	7	-0.493946	21	6	-0.10916	25	7	-0.708255	21	6	0.0874267	25	7	16	19	43.6	45.2
Eukaryotic translation initiation factor 3 subunit F	EIF3F	O00303	O00303	-0.25379	11	4	0.119354	16	6	-0.424223	11	4	-0.137635	16	6	-0.696798	11	4	0.10583	16	6	11	12	47.9	50.1
Eukaryotic translation initiation factor 3 subunit G	EIF3G	O75821	O75821	-0.399616	8	2	0.0131449	7	2	-0.573338	8	2	0.242396	8	3	-0.799897	8	2	0.195781	7	2	6	6	27.8	23.8
Eukaryotic translation initiation factor 3 subunit H	EIF3H	O15372	O15372	-0.398151	9	5	0.27432	12	4	-0.509615	9	5	0.016512	12	4	-0.805686	9	5	0.229958	12	4	8	11	22.4	33.8
Eukaryotic translation initiation factor 3 subunit I	EIF3I	Q13347	Q13347	-0.234363	19	6	0.0972395	20	11	-0.441203	18	6	-0.0366087	20	11	-0.674591	19	6	0.046787	20	11	18	17	63.1	60.9
Eukaryotic translation initiation factor 3 subunit J	EIF3J	O75822-2;O75822-3;O75822	O75822-2;O75822-3;O75822	-0.394354	8	5	0.204915	5	4	-0.217642	8	5	0.00245468	5	4	-0.643991	8	5	0.207378	5	4	6	6	30.9	30.9
Eukaryotic translation initiation factor 3 subunit K	EIF3K	Q9UBQ5;Q9UBQ5-2	Q9UBQ5;Q9UBQ5-2	-0.217021	16	9	0.272472	12	1	-0.463271	16	9	-0.0090604	12	1	-0.703595	16	9	0.122758	12	1	11	10	73.4	58.3
Eukaryotic translation initiation factor 3 subunit L	EIF3L	Q9Y262;Q9Y262-2	Q9Y262;Q9Y262-2	-0.250097	32	19	0.291486	25	10	-0.347784	31	18	-0.130272	24	10	-0.62901	31	18	0.0344114	25	10	22	19	47.3	40.4
Eukaryotic translation initiation factor 3 subunit M	EIF3M	Q7L2H7;Q7L2H7-2	Q7L2H7;Q7L2H7-2	-0.198576	14	4	0.186804	19	7	-0.297023	13	4	-0.0628124	19	7	-0.541555	14	4	0.187921	19	7	12	12	40.4	46
Eukaryotic initiation factor 4A-I	EIF4A1	P60842;P60842-2	P60842;P60842-2	-0.258822	22	9	0.172929	21	4	-0.398303	22	9	0.049636	21	4	-0.707949	22	9	0.179515	21	4	8	11	37.4	57.6
Eukaryotic initiation factor 4A-II;Eukaryotic initiation factor 4A-II, N-terminally processed	EIF4A2	Q14240;Q14240-2	Q14240;Q14240-2	NaN	0	0	-0.0619835	2	1	NaN	0	0	0.42461	2	1	NaN	0	0	0.527554	2	1	0	2	19.2	32.4
Eukaryotic initiation factor 4A-III;Eukaryotic initiation factor 4A-III, N-terminally processed	EIF4A3	P38919	P38919	-0.00926291	21	7	0.290533	24	6	-0.15822	21	7	0.137886	24	6	-0.231024	21	7	0.451642	24	6	19	19	50.9	56
Eukaryotic translation initiation factor 4B	EIF4B	P23588;P23588-2	P23588;P23588-2	-0.337157	4	2	0.0654457	5	4	-0.226746	3	2	-0.250962	5	4	-0.74171	3	2	0.256769	5	4	3	3	9	9
Eukaryotic translation initiation factor 4E	EIF4E	P06730;P06730-3;P06730-2;A6NMX2	P06730;P06730-3;P06730-2	-0.326317	4	0	0.170589	6	2	-0.329305	4	0	-0.0896338	6	2	-0.616459	4	0	0.00882747	6	2	4	5	21.7	31.8
Eukaryotic translation initiation factor 4E type 2	EIF4E2	O60573;O60573-2	O60573;O60573-2	-0.273954	6	2	-0.0206266	4	0	-0.278041	6	2	0.285266	4	0	-0.408091	6	2	0.242977	4	0	6	5	33.9	28.6
Eukaryotic translation initiation factor 4 gamma 1	EIF4G1	Q04637-4;Q04637-3;Q04637;Q04637-8;Q04637-9;Q04637-5;Q04637-6;Q04637-7	Q04637-4;Q04637-3;Q04637;Q04637-8;Q04637-9;Q04637-5;Q04637-6;Q04637-7	-0.421361	39	16	-0.0238941	42	13	-0.326896	38	15	0.0292788	42	13	-0.823754	38	15	0.0156805	42	13	28	33	26.9	30.8
Eukaryotic translation initiation factor 4 gamma 2	EIF4G2	P78344-2;P78344	P78344-2;P78344	-0.210429	7	3	-0.106884	6	1	-0.253481	7	3	-0.00518435	6	1	-0.438053	7	3	-0.183709	6	1	7	8	8.5	9.8
Eukaryotic translation initiation factor 5	EIF5	P55010	P55010	0.295723	5	2	NaN	1	0	-0.147538	5	2	NaN	1	0	-0.0809116	5	2	NaN	1	0	5	2	11.8	4.4
Eukaryotic translation initiation factor 5A-1;Eukaryotic translation initiation factor 5A-1-like	EIF5A;EIF5AL1	P63241;P63241-2;Q6IS14;Q9GZV4	P63241;P63241-2;Q6IS14	-0.329432	23	14	0.183261	28	7	-0.388167	23	14	0.112522	29	8	-0.763832	23	14	0.309002	28	7	10	13	64.3	80.5
Eukaryotic translation initiation factor 5B	EIF5B	O60841	O60841	-0.327023	10	9	0.128787	9	3	0.271306	10	9	0.111586	9	3	-0.378194	10	9	0.358029	9	3	8	11	10	13.3
Eukaryotic translation initiation factor 6	EIF6	P56537;P56537-2	P56537;P56537-2	-0.369986	11	2	0.141526	12	6	-0.150049	11	2	0.254857	12	6	-0.537194	11	2	0.390113	12	6	8	9	45.3	57.1
Zinc phosphodiesterase ELAC protein 2	ELAC2	Q9BQ52;Q9BQ52-4;Q9BQ52-2;Q9BQ52-3	Q9BQ52;Q9BQ52-4;Q9BQ52-2	-0.274791	29	8	0.0248688	36	18	-0.0108174	29	8	0.487905	37	19	-0.296474	29	8	0.481263	36	18	29	33	51.2	60.3
ELAV-like protein 1	ELAVL1	Q15717;Q15717-2	Q15717;Q15717-2	-0.171303	34	15	0.202788	24	10	-0.211348	34	15	0.107011	24	10	-0.387959	34	15	0.418793	24	10	14	15	47.5	54
ELMO domain-containing protein 2	ELMOD2	Q8IZ81	Q8IZ81	-0.464604	18	8	-0.0769695	21	6	-0.340057	18	8	0.0703604	21	6	-0.821177	18	8	-0.00345841	21	6	13	19	45.7	71
Elongation of very long chain fatty acids protein 1	ELOVL1	Q9BW60;Q9BW60-2	Q9BW60;Q9BW60-2	-0.24996	8	2	-0.0132121	12	3	-0.449178	8	2	-0.338681	12	3	-0.707265	8	2	-0.274411	12	3	5	8	23.3	34.4
Elongation of very long chain fatty acids protein 2	ELOVL2	Q9NXB9	Q9NXB9	-0.421728	3	1	-0.007913	4	1	-0.375384	3	1	-0.0701146	4	1	-0.680752	3	1	-0.0606008	4	1	2	3	12.8	17.2
Elongation of very long chain fatty acids protein 4	ELOVL4	Q9GZR5	Q9GZR5	-0.448115	2	1	-0.3003	2	0	-0.293465	2	1	0.474994	2	0	-0.807023	2	1	0.143883	2	0	2	2	6.7	6.4
Elongation of very long chain fatty acids protein 5	ELOVL5	Q9NYP7-2;Q9NYP7;Q9NYP7-3	Q9NYP7-2;Q9NYP7	-0.39208	13	5	-0.0329472	18	8	-0.262815	14	5	-0.107688	18	8	-0.631422	14	5	-0.215368	18	8	9	11	33.1	33.1
Elongation of very long chain fatty acids protein 6	ELOVL6	Q9H5J4	Q9H5J4	-0.201908	3	3	NaN	0	0	-0.436022	3	3	NaN	0	0	-0.632048	3	3	NaN	0	0	3	1	15.5	6
Elongation of very long chain fatty acids protein 7	ELOVL7	A1L3X0	A1L3X0	-0.0823926	4	1	0.571386	3	1	-0.306538	4	1	-0.334797	3	1	-0.516471	4	1	0.142879	3	1	2	2	6.4	6.4
Embigin	EMB	Q6PCB8-2;Q6PCB8	Q6PCB8-2;Q6PCB8	-0.850298	4	2	NaN	1	0	-0.48082	4	2	NaN	1	0	-0.861002	4	2	NaN	1	0	4	1	19.5	3.2
ER membrane protein complex subunit 1	EMC1	Q8N766-2;Q8N766;Q8N766-3;Q8N766-4	Q8N766-2;Q8N766;Q8N766-3;Q8N766-4	-0.337084	73	29	-0.0180643	98	35	-0.644217	73	28	-0.23131	98	35	-1.01269	73	28	-0.279412	98	35	42	47	50	53.2
ER membrane protein complex subunit 10	EMC10	Q5UCC4;Q5UCC4-2	Q5UCC4;Q5UCC4-2	-0.239106	3	3	0.100469	5	4	-0.818325	3	3	0.076904	5	4	-0.780438	3	3	-0.0156403	5	4	3	3	18.3	26.3
ER membrane protein complex subunit 2	EMC2	Q15006	Q15006	-0.316456	54	30	-0.0152121	32	13	-0.855927	53	29	-0.28629	33	14	-1.11379	53	29	-0.316957	32	13	18	18	67.7	74.7
ER membrane protein complex subunit 3	EMC3	Q9P0I2;Q9P0I2-2	Q9P0I2;Q9P0I2-2	-0.377669	20	5	-0.032524	20	9	-0.664951	19	4	-0.251325	21	9	-1.09059	19	4	-0.339707	21	9	19	19	59.8	63.2
ER membrane protein complex subunit 4	EMC4	Q5J8M3;Q5J8M3-2;Q5J8M3-3	Q5J8M3;Q5J8M3-2	-0.401101	20	7	-0.00518435	20	8	-0.78143	20	7	-0.27608	20	8	-1.09687	20	7	-0.370499	20	8	11	11	55.7	67.2
ER membrane protein complex subunit 6	EMC6	Q9BV81	Q9BV81	-0.664425	6	4	-0.142217	2	0	-0.989277	6	4	-0.391878	2	0	-1.64562	6	4	-0.533763	2	0	3	2	20.9	11.8
ER membrane protein complex subunit 7	EMC7	Q9NPA0	Q9NPA0	-0.526847	26	15	-0.0683267	19	1	-0.573725	26	15	0.0138438	19	1	-1.11263	26	15	-0.112767	19	1	10	12	46.3	46.3
ER membrane protein complex subunit 8	EMC8	O43402;O43402-2	O43402	-0.434598	21	8	-0.0483758	15	4	-0.60281	21	8	-0.214374	15	4	-0.991571	21	8	-0.205142	15	4	11	9	55.7	47.6
ER membrane protein complex subunit 9	EMC9	Q9Y3B6	Q9Y3B6	-0.539037	6	5	-0.316725	3	0	-1.80289	6	5	-1.12552	3	0	-2.16404	6	5	-1.49728	3	0	4	3	30.3	22.1
Emerin	EMD	P50402	P50402	-0.0566563	37	22	0.305521	28	9	-1.45091	36	21	-0.91747	28	9	-1.40152	36	21	-0.635244	28	9	13	14	63	64.2
Ribosomal RNA small subunit methyltransferase NEP1	EMG1	Q92979	Q92979	0.357383	5	0	0.440753	3	0	-0.587446	5	0	-0.246591	3	0	-0.163074	5	0	0.262521	3	0	6	4	32	21.7
Epithelial membrane protein 3	EMP3	P54852	P54852	-0.470009	4	2	0.137584	5	1	-0.237251	4	2	0.346133	5	1	-0.533535	4	2	0.388733	5	1	4	3	36.2	27.6
Endonuclease domain-containing 1 protein	ENDOD1	O94919	O94919	-0.56224	4	4	-0.120086	4	4	-0.0937251	4	4	0.228571	4	4	-0.879117	4	4	0.0524311	4	4	4	5	13	8.4
Endonuclease G, mitochondrial	ENDOG	Q14249	Q14249	-1.43409	2	1	-0.382169	4	4	0.512176	2	1	0.596841	4	4	-0.65025	2	1	0.214642	4	4	2	2	6.7	7.7
Alpha-enolase	ENO1	P06733;P13929-3;P09104-2;P13929-2;P13929;P09104	P06733	-0.249342	32	13	0.0835233	22	1	-0.243062	30	12	0.179613	22	1	-0.458644	31	12	0.246515	22	1	7	8	54.4	48.6
Glutamyl aminopeptidase	ENPEP	Q07075	Q07075	-0.199636	20	12	0.0854049	17	5	-0.612924	20	12	0.0593296	17	5	-0.699255	20	12	0.0376508	17	5	18	15	22.4	19.9
Ectonucleotide pyrophosphatase/phosphodiesterase family member 1;Alkaline phosphodiesterase I;Nucleotide pyrophosphatase	ENPP1	P22413	P22413	-0.588921	21	8	-0.147958	19	5	0.0117819	21	8	0.321243	19	5	-0.583182	21	8	0.10524	19	5	20	18	32.6	26.4
Bis(5-adenosyl)-triphosphatase ENPP4	ENPP4	Q9Y6X5;Q6UWV6	Q9Y6X5	0.528871	2	0	-0.329411	3	1	-0.413884	2	0	0.0144413	3	1	-0.669212	2	0	0.26453	3	1	3	3	9.1	10.6
Transcription and mRNA export factor ENY2	ENY2	Q9NPA8-2;Q9NPA8	Q9NPA8-2;Q9NPA8	-0.314015	4	1	NaN	1	0	-0.211765	4	1	NaN	1	0	-0.472369	4	1	NaN	1	0	5	1	46.9	17.7
EGF domain-specific O-linked N-acetylglucosamine transferase	EOGT	Q5NDL2;Q5NDL2-3;Q5NDL2-2	Q5NDL2;Q5NDL2-3;Q5NDL2-2	NaN	0	0	0.0244432	2	0	NaN	0	0	0.0990927	2	0	NaN	0	0	-0.025454	2	0	0	2	0	7.8
Histone acetyltransferase p300	EP300	Q09472	Q09472	-0.140571	9	6	0.212651	9	3	-0.34727	9	6	0.095882	9	3	-0.251195	9	6	0.116035	9	3	4	2	3.8	3.6
Protein 4.1	EPB41	P11171-2;P11171;P11171-7;P11171-5	P11171-2;P11171;P11171-7;P11171-5	-0.486489	40	16	-0.0199154	39	14	-0.363401	40	16	0.189763	39	14	-0.914902	40	16	0.153511	39	14	3	3	36.7	40.1
Band 4.1-like protein 1	EPB41L1	Q9H4G0-2;Q9H4G0-4;Q9H4G0-3;Q9H4G0	Q9H4G0-2;Q9H4G0-4;Q9H4G0-3;Q9H4G0	-0.0762347	2	2	0.291451	2	0	0.388686	2	2	-0.168642	2	0	0.312433	2	2	0.0719975	2	0	2	2	6.5	8.3
Band 4.1-like protein 2	EPB41L2	O43491;O43491-3;O43491-2	O43491;O43491-3;O43491-2	-0.58955	75	30	-0.303225	71	25	-0.139236	75	30	0.345968	71	25	-0.779744	75	30	0.025735	71	25	5	7	41.6	46.9
Band 4.1-like protein 2	EPB41L2	O43491-4	O43491-4	-0.728049	5	2	-0.0258793	3	0	0.156785	5	2	0.601037	3	0	-0.885553	5	2	0.563476	3	0	2	2	46.8	47.8
Band 4.1-like protein 3;Band 4.1-like protein 3, N-terminally processed	EPB41L3	Q9Y2J2-2;Q9Y2J2-4;Q9Y2J2;Q9Y2J2-3	Q9Y2J2-2;Q9Y2J2-4;Q9Y2J2;Q9Y2J2-3	-0.405643	75	23	0.0262051	78	30	-0.650748	73	21	-0.144177	78	30	-1.02049	73	21	-0.146525	78	30	35	34	55.5	60.2
Epithelial cell adhesion molecule	EPCAM	P16422	P16422	-0.764959	15	6	-0.534759	19	10	-0.384602	15	6	0.17119	18	10	-1.24571	15	6	-0.400975	19	10	9	13	39.8	50.3
Ephrin type-A receptor 2	EPHA2	P29317;P29317-2	P29317	-0.530656	21	10	-0.317651	20	8	-0.403847	21	10	0.20317	20	8	-0.788863	21	10	-0.29066	20	8	18	17	24.8	22.7
Ephrin type-A receptor 4	EPHA4	P54764-2;P54764	P54764-2;P54764	-0.619492	2	1	0.0392511	2	0	-0.548944	2	1	0.450735	2	0	-0.682025	2	1	0.385601	2	0	2	3	5.1	7.9
Ephrin type-A receptor 7	EPHA7	Q15375;Q15375-2;Q15375-4;Q9UF33-2;Q9UF33-3;Q9UF33;Q15375-3;Q15375-5	Q15375;Q15375-2;Q15375-4	-0.603402	16	9	-0.196229	13	2	0.0501883	16	9	0.377838	13	2	-0.512781	16	9	0.216703	13	2	12	11	23.2	21.1
Ephrin type-B receptor 2	EPHB2	P29323-2;P29323-3;P29323	P29323-2;P29323-3;P29323	0.246104	4	4	0.160831	3	2	-0.586449	4	4	0.140905	3	2	-0.221859	4	4	0.301728	3	2	6	5	12.3	10.8
Ephrin type-B receptor 4	EPHB4	P54760;P54760-2;P54760-4;P54753;P54760-3;P29322;Q06187;Q06187-2	P54760	-0.441909	12	3	-0.0517201	14	9	-0.173043	12	3	0.529718	14	9	-0.507849	12	3	0.405815	14	9	10	9	18.5	15.8
Epoxide hydrolase 1	EPHX1	P07099	P07099	-0.283826	65	21	0.0796915	59	21	-0.530052	65	21	-0.0535284	59	21	-0.795183	65	21	0.0503829	59	21	34	37	64	76.3
Epoxide hydrolase 4	EPHX4	Q8IUS5	Q8IUS5	-0.268313	8	4	0.210212	8	5	-0.394487	8	4	-0.0996318	8	5	-0.707501	8	4	0.13833	8	5	5	7	15.7	27.3
Epiplakin	EPPK1	P58107	P58107	-1.05784	7	6	-0.579663	8	6	0.833011	7	6	1.03316	8	6	-0.333043	7	6	0.629992	8	6	6	5	13.5	15.3
Bifunctional glutamate/proline--tRNA ligase;Glutamate--tRNA ligase;Proline--tRNA ligase	EPRS	P07814	P07814	-0.310093	60	21	0.142067	77	27	-0.26616	60	21	0.141287	77	27	-0.591636	60	21	0.239532	77	27	52	58	45.6	52.1
Epidermal growth factor receptor substrate 15	EPS15	P42566;P42566-2	P42566	-0.151683	13	3	0.187001	15	10	-0.359398	13	3	-0.0727232	15	10	-0.434383	13	3	-0.104471	15	10	16	15	25.2	22.5
Epidermal growth factor receptor substrate 15-like 1	EPS15L1	Q9UBC2-3;Q9UBC2;Q9UBC2-2;Q9UBC2-4	Q9UBC2-3;Q9UBC2;Q9UBC2-2;Q9UBC2-4	-0.468891	6	3	-0.0169242	5	2	-0.320144	6	3	0.328797	5	2	-0.509964	6	3	0.277044	5	2	10	5	23.3	9.2
Ethanolaminephosphotransferase 1	EPT1	Q9C0D9	Q9C0D9	-0.502955	10	2	-0.260026	11	7	-0.351424	10	2	0.187543	11	7	-0.771545	10	2	0.197732	11	7	8	8	18.4	24.9
GTPase Era, mitochondrial	ERAL1	O75616;O75616-2	O75616;O75616-2	-0.902173	10	5	-0.516116	25	13	0.126841	10	5	0.382551	25	13	-0.852303	10	5	-0.024887	25	13	9	18	31.1	64.5
Endoplasmic reticulum aminopeptidase 1	ERAP1	Q9NZ08;Q9NZ08-2	Q9NZ08;Q9NZ08-2	-0.0760522	5	1	0.283755	7	6	-0.506517	5	1	-0.362442	7	6	-0.585843	5	1	0.123261	7	6	5	6	7.8	8.3
Endoplasmic reticulum aminopeptidase 2	ERAP2	Q6P179-3;Q6P179	Q6P179-3;Q6P179	NaN	0	0	0.285144	5	3	NaN	0	0	-0.0673633	5	3	NaN	0	0	0.217826	5	3	1	4	1.4	9.4
Receptor tyrosine-protein kinase erbB-2	ERBB2	P04626-5;P04626-4;P04626;P04626-3;P04626-2;P04626-6;Q15303-4;Q15303-3;Q15303-2;Q15303;Q5TCX8-2;Q5TCX8;P80192;P80192-4	P04626-5;P04626-4;P04626;P04626-3;P04626-2	-0.393293	11	9	0.108503	4	1	-0.576088	11	9	-0.146003	4	1	-1.01083	11	9	-0.188781	4	1	7	6	10	7.8
Protein LAP2	ERBB2IP	Q96RT1-7;Q96RT1-6;Q96RT1-4;Q96RT1-5;Q96RT1-3;Q96RT1-9;Q96RT1-2;Q96RT1;Q96RT1-8	Q96RT1-7;Q96RT1-6;Q96RT1-4;Q96RT1-5;Q96RT1-3;Q96RT1-9;Q96RT1-2;Q96RT1;Q96RT1-8	-0.188726	9	4	0.157689	4	1	-0.183753	9	4	0.414576	4	1	-0.59477	9	4	0.438288	4	1	9	4	9.8	3.6
Endoplasmic reticulum-Golgi intermediate compartment protein 1	ERGIC1	Q969X5-2;Q969X5	Q969X5-2;Q969X5	-0.132515	12	2	0.0633941	11	1	-0.380333	12	2	-0.013355	11	1	-0.444223	12	2	0.211281	11	1	8	10	39.9	59.1
Endoplasmic reticulum-Golgi intermediate compartment protein 2	ERGIC2	Q96RQ1	Q96RQ1	-0.37589	3	2	-0.205518	9	5	-0.362288	3	2	0.305432	9	5	-0.513728	3	2	-0.0728604	9	5	4	7	14.9	32.1
Endoplasmic reticulum-Golgi intermediate compartment protein 3	ERGIC3	Q9Y282;Q9Y282-3;Q9Y282-2	Q9Y282;Q9Y282-3;Q9Y282-2	-0.469809	14	6	-0.000432773	19	5	-0.490497	14	6	0.0763868	19	5	-1.09209	14	6	0.0989226	19	5	16	19	50.7	55.6
Enhancer of rudimentary homolog	ERH	P84090	P84090	-0.130365	15	1	0.138235	10	3	-0.273326	15	1	0.174312	10	3	-0.487217	15	1	0.4504	10	3	9	5	67.3	50
ERI1 exoribonuclease 3	ERI3	O43414;O43414-2;O43414-3	O43414;O43414-2;O43414-3	-0.158027	3	0	NaN	1	0	-0.0912178	3	0	NaN	1	0	-0.167928	3	0	NaN	1	0	4	2	11.9	7.1
Endoplasmic reticulum lectin 1	ERLEC1	Q96DZ1;Q96DZ1-3;Q96DZ1-2	Q96DZ1;Q96DZ1-3;Q96DZ1-2	-0.101041	9	3	0.263057	7	3	-0.319262	9	3	0.428081	8	4	-0.474392	9	3	0.755381	7	3	10	8	28.4	23.4
Erlin-1	ERLIN1	O75477	O75477	-0.322415	16	9	0.185868	25	11	-0.628162	16	9	-0.169155	25	11	-0.974971	16	9	0.0392956	25	11	11	14	49.4	54
Erlin-2	ERLIN2	O94905;O94905-2;O94905-3	O94905	-0.42281	62	23	-0.0567222	52	13	-0.534496	62	23	0.0436757	52	13	-0.914521	62	23	-0.0588014	52	13	22	24	74.3	79.1
Endoplasmic reticulum metallopeptidase 1	ERMP1	Q7Z2K6;Q7Z2K6-2	Q7Z2K6	-0.174605	25	14	0.191969	29	12	-0.402092	24	13	0.0331709	29	12	-0.462018	24	13	0.261708	29	12	24	27	30.8	32.6
ERO1-like protein alpha	ERO1L	Q96HE7	Q96HE7	0.192699	32	4	0.544414	43	14	-0.299827	32	4	0.232769	43	14	-0.0990462	32	4	0.769502	43	14	24	26	65.2	66.2
ERO1-like protein beta	ERO1LB	Q86YB8	Q86YB8	0.0903115	2	1	0.188545	2	1	-0.64844	2	1	0.110184	2	1	-0.596449	2	1	0.30107	2	1	3	2	10.3	10.9
Endoplasmic reticulum resident protein 29	ERP29	P30040;P30040-2	P30040	-0.0565212	31	9	0.28495	28	8	-0.683368	31	9	-0.208517	28	8	-0.734251	31	9	0.10869	28	8	18	17	58.6	58.6
Endoplasmic reticulum resident protein 44	ERP44	Q9BS26	Q9BS26	-0.10827	33	14	0.26472	33	6	-0.635136	30	13	-0.0429244	33	6	-0.683252	32	13	0.198494	33	6	17	21	42.6	56.2
Extended synaptotagmin-1	ESYT1	Q9BSJ8-2;Q9BSJ8	Q9BSJ8-2;Q9BSJ8	-0.31991	101	32	0.0372068	97	21	-0.215094	101	32	0.141335	98	22	-0.549282	101	32	0.178616	97	21	55	59	61.9	64.9
Extended synaptotagmin-2	ESYT2	A0FGR8-2;A0FGR8;A0FGR8-4;A0FGR8-5	A0FGR8-2;A0FGR8;A0FGR8-4	-0.293058	27	12	0.129655	35	18	-0.348501	27	12	-0.00115369	35	18	-0.597147	27	12	0.0870435	35	18	0	1	32.8	35.4
Eukaryotic peptide chain release factor subunit 1	ETF1	P62495-2;P62495	P62495-2;P62495	-0.499993	3	3	0.264565	2	2	-0.211966	3	3	0.18164	2	2	-0.694671	3	3	0.446187	2	2	3	2	10.6	5.7
Electron transfer flavoprotein subunit alpha, mitochondrial	ETFA	P13804;P13804-2	P13804;P13804-2	-0.0498004	58	22	0.269425	76	33	-0.283474	58	22	0.0336287	76	33	-0.427925	58	22	0.301959	76	33	22	23	70.9	67
Electron transfer flavoprotein subunit beta	ETFB	P38117;P38117-2	P38117;P38117-2	-0.08253	49	17	0.29085	38	10	-0.370881	49	17	0.0313415	38	10	-0.457791	49	17	0.39817	38	10	17	16	60.4	60.4
Electron transfer flavoprotein-ubiquinone oxidoreductase, mitochondrial	ETFDH	Q16134;Q16134-3	Q16134;Q16134-3	-0.62271	23	7	-0.286645	29	10	-0.176887	23	7	0.198278	29	10	-0.78986	23	7	-0.0261627	29	10	21	23	44.1	48.3
Persulfide dioxygenase ETHE1, mitochondrial	ETHE1	O95571	O95571	-0.2043	14	4	0.0870743	13	5	-0.184146	14	4	0.283948	13	5	-0.46552	14	4	0.315504	13	5	10	7	57.1	48.8
RNA-binding protein EWS	EWSR1	Q01844-6;Q01844-3;Q01844;Q01844-5;Q01844-2;Q01844-4	Q01844-6;Q01844-3;Q01844;Q01844-5;Q01844-2	-0.229568	6	2	0.155807	5	3	-0.0174025	6	2	0.123843	5	3	-0.391872	6	2	0.446679	5	3	6	4	16.8	10.8
Exonuclease 3-5 domain-containing protein 2	EXD2	Q9NVH0;Q9NVH0-2	Q9NVH0;Q9NVH0-2	0.0270125	17	5	0.535666	16	8	-0.289069	17	5	0.00752163	16	8	-0.098969	17	5	0.645029	16	8	14	17	28	36.4
Exocyst complex component 1	EXOC1	Q9NV70-2;Q9NV70	Q9NV70-2;Q9NV70	-0.666439	3	2	-0.273456	3	0	-0.450597	3	2	-0.0621217	3	0	-0.989679	3	2	-0.158208	3	0	2	4	3.8	8.8
Exocyst complex component 2	EXOC2	Q96KP1	Q96KP1	-0.918606	6	6	-0.447209	4	1	-0.190981	6	6	-0.241474	4	1	-0.788066	6	6	-0.418676	4	1	9	5	12.9	10.2
Exocyst complex component 3	EXOC3	O60645	O60645	-1.22021	3	3	0.123497	3	3	-0.143277	3	3	-0.773237	3	3	-1.36349	3	3	-0.631989	3	3	4	5	7	9.4
Exocyst complex component 4	EXOC4	Q96A65;Q96A65-2	Q96A65	-0.498036	7	2	0.0893441	10	3	-0.318614	7	2	-0.0690147	10	3	-1.09634	7	2	-0.0721745	10	3	9	11	12.1	15.7
Exocyst complex component 5	EXOC5	O00471	O00471	-0.81652	4	1	-0.033652	8	4	-0.471709	4	1	-0.0771063	8	4	-1.35292	4	1	-0.0720373	8	4	8	8	13	13
Exocyst complex component 6	EXOC6	Q8TAG9;Q8TAG9-2	Q8TAG9;Q8TAG9-2	NaN	1	1	-0.307195	2	1	NaN	1	1	-0.978342	2	1	NaN	1	1	-1.20188	2	1	2	2	2.9	2.6
Exocyst complex component 6B	EXOC6B	Q9Y2D4-2;Q9Y2D4	Q9Y2D4-2;Q9Y2D4	NaN	0	0	0.0893902	3	1	NaN	0	0	0.26285	3	1	NaN	0	0	0.154811	3	1	1	3	1.6	6.8
Exocyst complex component 7	EXOC7	Q9UPT5-2;Q9UPT5-5;Q9UPT5-1;Q9UPT5-6;Q9UPT5;Q9UPT5-4	Q9UPT5-2;Q9UPT5-5;Q9UPT5-1;Q9UPT5-6;Q9UPT5	-0.328707	5	3	-0.261591	4	2	-0.545277	5	3	0.208861	4	2	-0.566335	5	3	-0.204767	4	2	5	4	8.7	13.6
Exocyst complex component 8	EXOC8	Q8IYI6	Q8IYI6	-0.607177	4	1	-0.634872	3	0	-0.346885	4	1	0.901257	3	0	-1.10824	4	1	0.196723	3	0	5	5	11.9	12.1
Nuclease EXOG, mitochondrial	EXOG	Q9Y2C4;Q9Y2C4-4;Q9Y2C4-3;Q9Y2C4-2	Q9Y2C4;Q9Y2C4-4	-0.716623	4	2	-0.172616	3	0	0.223299	4	2	0.235331	3	0	-0.995362	4	2	0.0616013	3	0	6	4	25.5	17.7
Exosome complex component CSL4	EXOSC1	Q9Y3B2	Q9Y3B2	0.163628	8	3	0.346261	9	4	-0.180299	8	3	0.225683	9	4	-0.148577	8	3	0.53124	9	4	8	6	67.2	46.2
Exosome component 10	EXOSC10	Q01780-2;Q01780	Q01780-2;Q01780	0.409364	11	6	0.30187	11	8	-0.0911564	11	6	0.11702	11	8	-0.0850834	11	6	0.52901	11	8	10	11	17.1	18.4
Exosome complex component RRP4	EXOSC2	Q13868;Q13868-3;Q13868-2	Q13868;Q13868-3;Q13868-2	-0.0575568	6	2	0.417964	11	6	-0.206762	6	2	0.290092	11	6	-0.35194	6	2	0.892446	11	6	6	8	25.3	42
Exosome complex component RRP40	EXOSC3	Q9NQT5;Q9NQT5-2	Q9NQT5;Q9NQT5-2	0.00115371	8	5	0.660954	11	6	0.0606008	8	5	0.00521762	11	6	-0.0410609	8	5	0.627917	11	6	7	7	33.1	30.5
Exosome complex component RRP41	EXOSC4	Q9NPD3	Q9NPD3	-0.0727255	6	1	0.45502	6	2	-0.197186	6	1	0.212317	6	2	-0.240316	6	1	0.559218	6	2	6	5	26.1	26.1
Exosome complex component RRP46	EXOSC5	Q9NQT4	Q9NQT4	NaN	1	0	0.383209	4	1	NaN	1	0	0.202804	4	1	NaN	1	0	0.710945	4	1	2	4	15.3	25.5
Exosome complex component MTR3	EXOSC6	Q5RKV6	Q5RKV6	-0.140173	6	3	0.621622	6	3	-0.23596	6	3	0.289016	7	3	-0.380935	6	3	0.500871	7	3	4	4	24.3	28.7
Exosome complex component RRP42	EXOSC7	Q15024	Q15024	-0.547763	5	3	0.292122	7	3	0.0316775	5	3	0.465321	7	3	-0.227168	5	3	0.754796	7	3	5	5	27.5	32.3
Exosome complex component RRP43	EXOSC8	Q96B26	Q96B26	-0.197219	5	2	0.336901	7	3	-0.16929	5	2	0.24255	7	3	-0.17371	5	2	0.51897	7	3	5	6	26.4	26.8
Exosome complex component RRP45	EXOSC9	Q06265;Q06265-2;Q06265-3;Q06265-4	Q06265;Q06265-2;Q06265-3;Q06265-4	-0.175061	6	2	0.561558	5	1	0.0363276	6	2	0.51342	6	1	-0.237626	6	2	0.878693	6	1	5	6	19.1	22.3
Exostosin-2	EXT2	Q93063;Q93063-3;Q93063-2	Q93063;Q93063-3;Q93063-2	-0.385997	5	2	0.294862	4	1	-0.373552	5	2	0.347656	4	1	-0.654513	5	2	0.392289	4	1	4	4	5.6	9.6
Exostosin-like 3	EXTL3	O43909	O43909	-0.594683	2	1	NaN	1	0	-0.117928	2	1	NaN	1	0	-0.537319	2	1	NaN	1	0	3	1	5.8	2.4
Ezrin	EZR	P15311	P15311	-0.24366	15	5	0.205879	17	5	-0.154137	15	5	0.143612	17	5	-0.416038	15	5	0.332589	17	5	7	6	21.2	20.6
Junctional adhesion molecule A	F11R	Q9Y624;Q9Y624-2	Q9Y624;Q9Y624-2	-0.696728	5	3	-0.234624	5	1	-0.117208	5	3	0.25896	5	1	-0.680405	5	3	0.0453867	5	1	6	5	28.8	28.4
Fatty-acid amide hydrolase 1	FAAH	O00519	O00519	NaN	0	0	NaN	1	0	NaN	0	0	-0.325847	2	1	NaN	0	0	NaN	1	0	0	2	0	4.3
Fatty acid-binding protein, epidermal	FABP5	Q01469;A8MUU1	Q01469	-1.19628	6	6	NaN	1	1	0.868608	6	6	NaN	1	1	-0.32182	6	6	NaN	1	1	4	2	33.3	17
Fatty acid desaturase 1	FADS1	O60427;O60427-2	O60427;O60427-2	-0.646383	5	3	-0.600555	3	1	-0.658333	4	2	-0.306612	3	1	-1.305	4	2	-0.894449	3	1	5	3	16.2	7.2
Fatty acid desaturase 2	FADS2	O95864;O95864-3;O95864-4;O95864-2	O95864;O95864-3;O95864-4;O95864-2	-0.917843	18	10	-0.722728	18	8	-0.634599	18	10	-0.0363276	18	8	-1.57643	18	10	-0.832201	18	8	16	17	40.3	35.4
FAS-associated factor 2	FAF2	Q96CS3	Q96CS3	-0.419855	32	10	-0.0282861	35	11	-0.239294	32	10	0.139935	35	11	-0.615508	32	10	0.150657	35	11	23	23	64.5	65.6
Acylpyruvase FAHD1, mitochondrial	FAHD1	Q6P587;Q6P587-2;Q6P587-3	Q6P587;Q6P587-2;Q6P587-3	-0.767241	12	6	-0.281787	16	6	-0.423546	12	6	-0.117562	17	7	-1.24814	12	6	-0.445303	16	6	6	7	37.1	45.1
Fumarylacetoacetate hydrolase domain-containing protein 2A	FAHD2A	Q96GK7	Q96GK7	-0.401692	19	4	-0.0301242	17	3	-0.314159	19	4	0.193486	17	3	-0.753118	19	4	0.257701	17	3	3	2	51.3	48.7
Inactive ubiquitin thioesterase FAM105A	FAM105A	Q9NUU6	Q9NUU6	-0.583636	5	2	-0.379732	4	0	-0.35559	5	2	0.112802	4	0	-0.98339	5	2	-0.268913	4	0	7	4	21.9	9.6
Protein FAM114A2	FAM114A2	Q9NRY5	Q9NRY5	-0.13076	5	2	0.498912	8	3	-0.400835	5	2	0.190734	8	3	-0.714018	5	2	0.923304	8	3	5	8	14.9	22.6
Constitutive coactivator of PPAR-gamma-like protein 1	FAM120A	Q9NZB2-4;Q9NZB2;Q9NZB2-6;Q9NZB2-2;Q9NZB2-5	Q9NZB2-4;Q9NZB2;Q9NZB2-6	-0.641154	4	3	0.320072	2	1	-0.144233	4	3	0.440303	2	1	-0.689195	4	3	0.618761	2	1	3	2	2.9	2.7
Protein FAM134C	FAM134C	Q86VR2;Q86VR2-2	Q86VR2	-0.222313	4	1	0.0436757	4	2	-0.504898	4	1	0.0670015	4	2	-1.14051	4	1	0.0906032	4	2	5	4	17	12.9
Protein FAM136A	FAM136A	Q96C01	Q96C01	-0.391645	24	3	-0.135403	12	2	-0.222768	24	3	0.139156	12	2	-0.589333	24	3	0.0877181	12	2	8	8	48.6	50.7
Protein FAM162A	FAM162A	Q96A26	Q96A26	-0.257114	42	8	0.177033	19	0	-0.0824384	42	8	0.312491	20	1	-0.299933	42	8	0.529947	19	0	9	9	35.7	35.7
Soluble lamin-associated protein of 75 kDa	FAM169A	Q9Y6X4	Q9Y6X4	-0.495268	2	1	NaN	0	0	0.25532	2	1	NaN	0	0	-0.25008	2	1	NaN	0	0	3	0	5.8	0
Protein FAM173B	FAM173B	Q6P4H8-2;Q6P4H8	Q6P4H8-2;Q6P4H8	-1.06118	4	3	NaN	1	0	0.0433446	4	3	NaN	1	0	-0.803645	4	3	NaN	1	0	3	1	24.5	13
Protein FAM177A1	FAM177A1	Q8N128;Q8N128-2	Q8N128;Q8N128-2	-0.194625	4	1	0.377407	7	4	-0.178061	3	0	0.289633	7	4	-0.400358	3	0	0.486206	7	4	6	5	40.8	33.8
Glycosaminoglycan xylosylkinase	FAM20B	O75063	O75063	-0.347968	9	5	0.0250889	7	3	-0.127762	9	5	0.203386	7	3	-0.348207	9	5	0.270295	7	3	6	7	19.1	21.5
Protein FAM210A	FAM210A	Q96ND0	Q96ND0	-0.549092	12	4	-0.142348	11	1	-0.231854	12	4	0.201875	11	1	-0.841198	12	4	0.167312	11	1	10	7	48.2	41.9
Protein FAM210B	FAM210B	Q96KR6	Q96KR6	-0.819928	3	1	NaN	1	0	-0.0870283	3	1	NaN	1	0	-0.942002	3	1	NaN	1	0	2	1	17.7	6.8
Redox-regulatory protein FAM213A	FAM213A	Q9BRX8-2;Q9BRX8	Q9BRX8-2;Q9BRX8	-1.07182	16	8	-0.759071	21	11	-0.707713	16	8	-0.481299	21	11	-1.67401	16	8	-1.11603	21	11	10	12	45	59.2
Protein FAM32A	FAM32A	Q9Y421-3;Q9Y421	Q9Y421-3;Q9Y421	NaN	1	0	0.771175	2	2	NaN	1	0	0.282544	2	2	NaN	1	0	1.05373	2	2	1	1	14.1	14.1
Protein FAM3A	FAM3A	P98173-3;P98173;P98173-2	P98173-3;P98173;P98173-2	-0.269077	6	5	NaN	0	0	-1.84441	6	5	NaN	0	0	-2.16819	6	5	NaN	0	0	3	0	18.2	0
Protein FAM3C	FAM3C	Q92520	Q92520	-0.176511	26	8	0.086155	22	7	-0.389583	26	8	-0.0430645	22	7	-0.60463	26	8	0.02597	22	7	9	10	52	53.7
Protein FAM49B	FAM49B	Q9NUQ9	Q9NUQ9	NaN	1	1	-0.135666	3	2	NaN	1	1	0.148145	3	2	NaN	1	1	0.198858	3	2	1	3	6.2	10.5
Protein FAM57A	FAM57A	Q8TBR7;Q8TBR7-1	Q8TBR7;Q8TBR7-1	-0.396783	6	2	0.0192582	7	1	-0.338378	6	2	0.086155	7	1	-0.515748	6	2	0.134382	7	1	4	5	17.1	24.5
Protein FAM60A	FAM60A	Q9NP50;Q9NP50-2	Q9NP50	-0.0963909	4	2	0.625266	3	1	-0.383511	4	2	-0.824808	3	1	-0.165273	4	2	0.123277	3	1	3	2	15.4	11.3
Protein FAM89A	FAM89A	Q96GI7	Q96GI7	NaN	0	0	-0.0594936	4	3	NaN	0	0	0.155823	4	3	NaN	0	0	0.105116	4	3	0	3	0	25.5
Protein FAM8A1	FAM8A1	Q9UBU6	Q9UBU6	0.251446	3	1	0.462734	6	4	-0.070815	3	1	0.213203	6	4	-0.796887	3	1	0.356495	6	4	4	5	14.3	24.9
Mitotic spindle-associated MMXD complex subunit MIP18	FAM96B	Q9Y3D0	Q9Y3D0	-0.519383	3	2	NaN	1	0	-0.546435	3	2	NaN	1	0	-0.924864	3	2	NaN	1	0	4	1	41.7	12.9
Fanconi anemia group D2 protein	FANCD2	Q9BXW9;Q9BXW9-1;Q9BXW9-3;Q9BXW9-4	Q9BXW9;Q9BXW9-1;Q9BXW9-3	-0.0418032	43	17	0.32733	52	22	-0.0881013	43	17	-0.00345841	52	22	-0.208744	43	17	0.32733	52	22	42	43	35.2	40
Fanconi anemia group I protein	FANCI	Q9NVI1;Q9NVI1-1;Q9NVI1-2;Q9NVI1-4	Q9NVI1;Q9NVI1-1;Q9NVI1-2	0.0316775	45	14	0.385827	60	14	-0.238647	45	14	-0.0399806	60	14	-0.261172	45	14	0.368309	60	14	46	53	36.6	45.8
Fatty acyl-CoA reductase 1	FAR1	Q8WVX9	Q8WVX9	-0.759869	23	11	-0.449112	26	6	-0.527471	21	9	-0.0199154	26	6	-1.22644	21	9	-0.503552	26	6	17	23	45	59.8
FERM, RhoGEF and pleckstrin domain-containing protein 1	FARP1	Q9Y4F1-2;Q9Y4F1;Q9Y4F1-3	Q9Y4F1-2;Q9Y4F1	-0.561005	15	7	-0.243913	12	5	-0.451169	15	7	0.0899581	12	5	-0.957132	15	7	-0.0661237	12	5	14	12	19.1	13.9
FERM, RhoGEF and pleckstrin domain-containing protein 2	FARP2	O94887-3;O94887-2;O94887	O94887-3;O94887-2;O94887	NaN	1	1	-0.0361869	2	2	NaN	1	1	-0.202136	2	2	NaN	1	1	-0.238298	2	2	2	1	5.6	1.3
Phenylalanine--tRNA ligase, mitochondrial	FARS2	O95363	O95363	-0.451662	7	6	0.0794322	13	10	-0.312993	7	6	0.507706	13	10	-0.717691	7	6	0.0863695	13	10	3	8	8.6	29.5
Tumor necrosis factor receptor superfamily member 6	FAS	P25445-6;P25445	P25445-6;P25445	-0.767413	4	2	0.0468912	2	0	-0.448489	4	2	0.0757785	2	0	-1.07473	4	2	0.324816	2	0	3	2	11.1	7.3
Fatty acid synthase;[Acyl-carrier-protein] S-acetyltransferase;[Acyl-carrier-protein] S-malonyltransferase;3-oxoacyl-[acyl-carrier-protein] synthase;3-oxoacyl-[acyl-carrier-protein] reductase;3-hydroxyacyl-[acyl-carrier-protein] dehydratase;Enoyl-[acyl-carrier-protein] reductase;Oleoyl-[acyl-carrier-protein] hydrolase	FASN	P49327	P49327	-0.765033	59	33	-0.399226	66	31	-0.611248	57	31	-0.169668	66	31	-1.37625	57	31	-0.53963	66	31	60	65	33.9	39.1
FAST kinase domain-containing protein 1	FASTKD1	Q53R41-2;Q53R41	Q53R41-2;Q53R41	0.245374	2	1	-0.067501	2	1	-0.0875954	2	1	0.420163	2	1	0.0694271	2	1	0.339181	2	1	3	6	4	9.3
FAST kinase domain-containing protein 2	FASTKD2	Q9NYY8;Q9NYY8-2	Q9NYY8;Q9NYY8-2	-0.408819	26	13	-0.0250288	28	10	-0.241117	26	13	0.113302	29	10	-0.574734	26	13	0.0754744	29	10	20	21	35.1	36.9
FAST kinase domain-containing protein 3	FASTKD3	Q14CZ7	Q14CZ7	-0.0623694	3	2	-0.10044	4	2	-0.138616	3	2	0.383417	4	2	-0.911913	3	2	0.290639	4	2	2	5	4.4	11.8
FAST kinase domain-containing protein 5	FASTKD5	Q7L8L6	Q7L8L6	-0.458644	20	7	-0.210015	31	14	-0.286744	20	7	0.0686801	31	14	-0.832873	20	7	-0.21014	31	14	16	20	24.1	40.4
Protocadherin Fat 1;Protocadherin Fat 1, nuclear form	FAT1	Q14517	Q14517	-0.554676	6	6	NaN	0	0	-0.353118	5	5	NaN	0	0	-1.29029	5	5	NaN	0	0	6	1	1.8	0.2
40S ribosomal protein S30	FAU	P62861	P62861	-0.382363	9	0	-0.0828388	8	2	-0.398513	9	0	0.354446	8	2	-0.66027	9	0	0.394108	8	2	3	3	20.3	20.3
rRNA 2-O-methyltransferase fibrillarin	FBL	P22087	P22087	-0.0940638	14	4	0.340989	21	7	0.0632269	14	4	0.470409	21	7	-0.0404969	14	4	0.848609	21	7	11	10	51.7	52
Fibrillin-2	FBN2	P35556;P35556-2	P35556;P35556-2	0.105544	23	13	0.334662	6	2	-0.799295	22	12	-0.361207	6	2	-0.649141	22	12	0.0806982	6	2	19	9	10.1	5.1
F-box/LRR-repeat protein 20	FBXL20	Q96IG2-2;Q96IG2;Q9UKC9	Q96IG2-2;Q96IG2	-0.456544	8	6	-0.23842	8	8	-0.134034	8	6	0.33061	8	8	-0.294261	8	6	0.0531344	8	8	7	8	21.5	28.2
F-box only protein 17	FBXO17	Q96EF6	Q96EF6	-0.49598	7	4	-0.116099	4	2	-0.241458	7	4	0.185786	4	2	-0.766971	7	4	0.131724	4	2	5	4	24.5	23.7
rRNA-processing protein FCF1 homolog	FCF1	Q9Y324	Q9Y324	0.191689	2	1	NaN	0	0	0.0647449	2	1	NaN	0	0	0.209266	2	1	NaN	0	0	2	1	10.1	4.5
IgG receptor FcRn large subunit p51	FCGRT	P55899	P55899	-0.201443	7	4	0.367955	2	0	-0.268469	7	4	-0.113034	2	0	-0.574841	7	4	0.239771	2	0	8	4	31	12.6
Squalene synthase	FDFT1	P37268;P37268-5;P37268-2;P37268-3	P37268;P37268-5;P37268-2;P37268-3	-0.4569	61	25	-0.20364	64	26	-0.548143	60	24	-0.0123541	65	26	-0.963251	60	24	-0.22367	65	26	12	10	69.1	85.6
Squalene synthase	FDFT1	P37268-4	P37268-4	-0.730249	3	0	-0.14496	3	0	-0.637154	3	0	0.163575	3	0	-1.28926	3	0	0.0568662	3	0	1	1	65.4	90.8
Farnesyl pyrophosphate synthase	FDPS	P14324-2;P14324	P14324-2;P14324	-0.133812	6	3	0.0605929	7	4	0.0825664	6	3	0.315038	7	4	-0.244395	6	3	0.602022	7	4	4	5	15	11
Adrenodoxin, mitochondrial	FDX1	P10109	P10109	-0.0166288	14	3	0.138791	12	7	-0.162444	14	3	0.113551	12	7	-0.229433	14	3	0.244788	12	7	5	5	28.3	28.3
Adrenodoxin-like protein, mitochondrial	FDX1L	Q6P4F2;Q6P4F2-2	Q6P4F2	-0.133432	7	3	0.287554	6	1	-0.0700879	7	3	0.310397	6	1	-0.179564	7	3	0.516594	6	1	4	4	31.7	42.5
NADPH:adrenodoxin oxidoreductase, mitochondrial	FDXR	P22570;P22570-2;P22570-7;P22570-3;P22570-5;P22570-4;P22570-6	P22570;P22570-2;P22570-7;P22570-3;P22570-5;P22570-4;P22570-6	-0.709741	38	15	-0.273337	42	16	0.123666	38	15	0.513069	42	16	-0.396992	38	15	0.180937	42	16	28	30	57.4	62.7
Ferrochelatase, mitochondrial	FECH	P22830;P22830-2	P22830;P22830-2	-0.362399	30	15	-0.0482362	29	8	-0.585453	30	15	-0.161049	30	8	-1.00622	30	15	-0.240253	30	8	17	23	50.8	67.8
Flap endonuclease 1	FEN1	P39748;P39748-2	P39748;P39748-2	-0.238374	6	3	NaN	1	1	-0.562048	6	3	NaN	1	1	-0.778457	6	3	NaN	1	1	5	2	22.9	12.1
Fibroblast growth factor 2	FGF2	P09038-2;P09038-3;P09038-1;P09038	P09038-2;P09038-3;P09038-1;P09038	NaN	1	0	-0.0632268	2	2	NaN	1	0	-0.323889	2	2	NaN	1	0	-0.387032	2	2	2	1	12.9	6.5
FGFR1 oncogene partner 2	FGFR1OP2	Q9NVK5;Q9NVK5-2;Q9NVK5-3	Q9NVK5;Q9NVK5-2;Q9NVK5-3	-0.384527	5	5	-0.0392789	4	4	0.378734	5	5	0.209211	4	4	0.00273846	5	5	0.169923	4	4	3	2	14.6	9.1
Fumarate hydratase, mitochondrial	FH	P07954-2;P07954	P07954-2;P07954	-0.432825	41	15	-0.0833836	32	11	-0.393671	41	15	0.0749879	32	11	-0.819521	41	15	-0.0915306	32	11	20	21	59.7	59.7
Bis(5-adenosyl)-triphosphatase	FHIT	P49789	P49789	0.348346	9	7	0.828383	7	6	-0.404	9	7	0.0513991	7	6	-0.154972	9	7	0.816698	7	6	4	5	37.4	49.7
Acidic fibroblast growth factor intracellular-binding protein	FIBP	O43427-2;O43427	O43427-2;O43427	0.0970713	6	1	0.769526	5	1	-0.15711	6	1	-0.108491	5	1	-0.107897	6	1	0.609354	5	1	7	5	20.7	11.5
Pre-mRNA 3-end-processing factor FIP1	FIP1L1	Q6UN15-4;Q6UN15-3;Q6UN15-5;Q6UN15	Q6UN15-4;Q6UN15-3;Q6UN15-5;Q6UN15	-0.388979	4	2	NaN	0	0	0.183328	4	2	NaN	0	0	-0.280037	4	2	NaN	0	0	3	0	13.8	0
Mitochondrial fission 1 protein	FIS1	Q9Y3D6	Q9Y3D6	-0.22852	25	13	0.169031	19	12	-0.370527	25	13	-0.00201834	19	12	-0.688148	25	13	0.137251	19	12	8	9	51.3	53.3
Fat storage-inducing transmembrane protein 2	FITM2	Q8N6M3	Q8N6M3	-0.22132	8	5	0.0583678	7	2	-0.309002	8	5	0.130208	7	2	-0.484086	8	5	0.0821024	7	2	7	5	28.6	19.5
Peptidyl-prolyl cis-trans isomerase FKBP10	FKBP10	Q96AY3;Q96AY3-2	Q96AY3	-0.108332	20	7	0.312939	25	13	-0.204815	20	7	0.37301	25	13	-0.245403	20	7	0.696517	25	13	14	16	33	40.5
Peptidyl-prolyl cis-trans isomerase FKBP11	FKBP11	Q9NYL4;Q9NYL4-2	Q9NYL4;Q9NYL4-2	-0.0525956	8	3	0.064827	15	6	-0.385676	8	3	0.0666389	15	6	-0.377482	8	3	0.206296	15	6	5	9	35.3	65.2
Peptidyl-prolyl cis-trans isomerase FKBP14	FKBP14	Q9NWM8	Q9NWM8	-0.302386	5	1	0.251195	11	8	-0.149649	5	1	0.0724676	11	8	-0.520935	5	1	0.308287	11	8	4	8	28	45
Peptidyl-prolyl cis-trans isomerase FKBP1A	FKBP1A	P62942	P62942	-0.301444	4	2	NaN	1	1	-0.169128	4	2	NaN	1	1	-0.449415	4	2	NaN	1	1	2	2	25	25
Peptidyl-prolyl cis-trans isomerase FKBP2	FKBP2	P26885	P26885	-0.081278	11	6	0.312151	14	4	-0.572222	11	6	-0.0384361	14	4	-0.65624	11	6	0.346793	14	4	7	11	52.1	52.1
Peptidyl-prolyl cis-trans isomerase FKBP3	FKBP3	Q00688	Q00688	0.100843	4	1	0.342067	9	7	-0.168496	4	1	0.335463	9	7	-0.0558762	4	1	0.670543	9	7	5	6	20.5	29.9
Peptidyl-prolyl cis-trans isomerase FKBP7	FKBP7	Q9Y680;Q9Y680-3;Q9Y680-1	Q9Y680;Q9Y680-3	0.347212	2	1	NaN	0	0	-0.804476	2	1	NaN	0	0	-0.440166	2	1	NaN	0	0	3	1	17.1	4.5
Peptidyl-prolyl cis-trans isomerase FKBP8	FKBP8	Q14318-2;Q14318;Q14318-3	Q14318-2;Q14318	-0.362826	29	13	0.0187612	34	6	-0.351737	29	13	0.0159285	34	6	-0.733195	29	13	0.0238564	34	6	11	13	36.1	43.6
Peptidyl-prolyl cis-trans isomerase FKBP9	FKBP9	O95302;O95302-3;O95302-2;Q75LS8	O95302;O95302-3	-0.135649	11	9	0.261984	10	5	0.0419438	11	9	0.238902	10	5	-0.262209	11	9	0.459893	10	5	10	8	25.3	19.1
Fukutin-related protein	FKRP	Q9H9S5	Q9H9S5	NaN	1	1	0.202008	3	2	NaN	1	1	0.399959	3	2	NaN	1	1	0.499769	3	2	4	3	11.7	6.1
FAD synthase;Molybdenum cofactor biosynthesis protein-like region;FAD synthase region	FLAD1	Q8NFF5-3;Q8NFF5-2;Q8NFF5;Q8NFF5-4;Q8NFF5-5	Q8NFF5-3;Q8NFF5-2;Q8NFF5;Q8NFF5-4;Q8NFF5-5	0.398131	12	8	0.243882	12	2	-0.339747	12	8	0.154667	12	2	-0.155566	12	8	0.441419	12	2	11	12	40.6	38.8
Filamin-A	FLNA	P21333-2;P21333	P21333-2;P21333	-0.536733	53	40	-0.0842003	37	23	-0.94586	48	35	-0.528271	37	23	-1.42302	48	35	-0.670297	37	23	47	34	26.9	18.3
Filamin-B	FLNB	O75369-2;O75369-9;O75369;O75369-8;O75369-6;O75369-3;O75369-7;O75369-5;O75369-4;Q14315-2;Q14315	O75369-2;O75369-9;O75369;O75369-8;O75369-6;O75369-3;O75369-7;O75369-5;O75369-4	-0.492444	38	24	-0.0528332	15	6	-0.175387	38	24	-0.00374608	15	6	-0.803343	38	24	0.250852	15	6	41	22	23.4	13.5
Flotillin-1	FLOT1	O75955-2;O75955	O75955-2;O75955	-0.352492	2	0	-0.264837	2	2	-0.151298	2	0	1.12831	2	2	-0.578801	2	0	0.863441	2	2	3	1	10.3	2.9
Flotillin-2	FLOT2	Q14254	Q14254	-0.389224	7	3	-0.135141	10	5	-0.511135	7	3	0.023343	10	5	-1.07433	7	3	0.0304277	10	5	6	9	17.5	27.1
Vascular endothelial growth factor receptor 3	FLT4	P35916-1;P35916	P35916-1;P35916	NaN	1	1	-0.0216219	2	2	NaN	1	1	0.190207	2	2	NaN	1	1	0.168625	2	2	1	1	2	1.5
Feline leukemia virus subgroup C receptor-related protein 1	FLVCR1	Q9Y5Y0;Q9Y5Y0-2	Q9Y5Y0	-0.513543	7	4	0.123858	9	5	-0.0797829	7	4	0.435397	9	5	-0.72621	7	4	0.502056	9	5	6	6	14.4	13
Protein FMC1 homolog	FMC1	Q96HJ9	Q96HJ9	-0.104093	5	3	0.456346	2	1	-0.214106	5	3	0.270991	2	1	-0.295181	5	3	0.757013	2	1	2	2	37.2	52.2
Protein FMC1 homolog;Putative RNA-binding protein Luc7-like 2	FMC1;LUC7L2	Q96HJ9-2;Q9Y383-3;Q9Y383-2	Q96HJ9-2;Q9Y383-3;Q9Y383-2	-0.215932	23	10	0.240554	22	9	-0.410984	23	10	0.166406	22	9	-0.511979	23	10	0.41398	22	9	0	0	19.7	33.2
Formin-2	FMN2	Q9NZ56;Q9NZ56-2	Q9NZ56	-0.507029	7	5	0.120028	4	3	-0.763024	7	5	-0.181675	4	3	-1.09046	7	5	-0.0377336	4	3	7	4	7.2	4.5
Formin-like protein 2	FMNL2	Q96PY5;Q96PY5-3;O95466;O95466-2;O95466-3	Q96PY5;Q96PY5-3	-0.354446	10	6	0.140746	13	7	-0.124	9	5	0.0214675	13	7	-0.396954	9	5	0.218582	13	7	6	7	9.9	11.5
Fragile X mental retardation protein 1	FMR1	Q06787-8;Q06787-6;Q06787-2;Q06787-4;Q06787-5;Q06787-9;Q06787-7;Q06787-3;Q06787;Q06787-11;Q06787-10	Q06787-8;Q06787-6;Q06787-2;Q06787-4;Q06787-5;Q06787-9;Q06787-7;Q06787-3;Q06787;Q06787-11;Q06787-10	NaN	0	0	0.154056	2	2	NaN	0	0	-1.13086	2	2	NaN	0	0	-0.976804	2	2	1	1	3.8	7
Fibronectin type-III domain-containing protein 3A	FNDC3A	Q9Y2H6-2;Q9Y2H6	Q9Y2H6-2;Q9Y2H6	-0.378438	25	11	-0.0695647	23	11	-0.649503	25	11	-0.0462816	23	11	-0.943333	25	11	-0.0651587	23	11	23	21	27.5	25.4
Fibronectin type III domain-containing protein 3B	FNDC3B	Q53EP0;Q53EP0-2	Q53EP0;Q53EP0-2	-0.354981	6	3	0.186689	3	3	-0.475274	6	3	0.180593	3	3	-0.72392	6	3	0.0608486	3	3	7	3	8.6	3.5
LisH domain-containing protein FOPNL	FOPNL	Q96NB1;Q96NB1-2	Q96NB1;Q96NB1-2	NaN	0	0	-1.0256	2	1	NaN	0	0	0.0228593	2	1	NaN	0	0	-1.02105	2	1	0	2	0	17.8
FAD-dependent oxidoreductase domain-containing protein 1	FOXRED1	Q96CU9-2;Q96CU9-3;Q96CU9	Q96CU9-2;Q96CU9-3;Q96CU9	-0.506558	4	3	-0.226509	5	3	-0.0456547	4	3	0.00582583	5	3	-0.448194	4	3	-0.0687396	5	3	4	4	22.5	14.5
FAD-dependent oxidoreductase domain-containing protein 2	FOXRED2	Q8IWF2;Q8IWF2-2	Q8IWF2;Q8IWF2-2	NaN	1	1	0.119652	2	2	NaN	1	1	0.293324	2	2	NaN	1	1	0.412981	2	2	2	2	4.4	5.6
Folylpolyglutamate synthase, mitochondrial	FPGS	Q05932-3;Q05932-2;Q05932-4;Q05932	Q05932-3;Q05932-2;Q05932-4;Q05932	0.358509	2	0	0.357455	5	1	-0.0127228	2	0	0.399445	5	1	0.462995	2	0	0.858777	5	1	3	5	6.7	13.8
Extracellular matrix protein FRAS1	FRAS1	Q86XX4;Q86XX4-2;Q86XX4-5;Q86XX4-4;Q86XX4-6	Q86XX4;Q86XX4-2;Q86XX4-5	-1.12617	2	1	NaN	1	1	-0.0857876	2	1	0.0792646	2	2	-0.95023	2	1	NaN	1	1	4	3	1.4	0.8
FRAS1-related extracellular matrix protein 2	FREM2	Q5SZK8;Q5SZK8-2	Q5SZK8;Q5SZK8-2	-0.208411	26	18	0.184654	12	3	-0.505472	26	18	-0.118758	12	3	-0.685756	26	18	-0.0409626	12	3	25	22	10.1	9.3
Protein FRG1	FRG1	Q14331	Q14331	NaN	0	0	0.892794	2	1	NaN	0	0	0.623932	2	1	NaN	0	0	1.64964	2	1	0	2	0	9.7
Follistatin-related protein 1	FSTL1	Q12841-2;Q12841	Q12841-2;Q12841	NaN	1	0	0.523442	2	2	NaN	1	0	-0.00504058	2	2	NaN	1	0	0.518432	2	2	1	2	2.9	9.2
Ferritin heavy chain;Ferritin heavy chain, N-terminally processed	FTH1	P02794	P02794	0.241108	8	2	0.77868	6	1	-0.118179	8	2	0.872446	6	1	0.0237522	8	2	1.57665	6	1	3	3	18	15.3
Ferritin light chain	FTL	P02792	P02792	0.224164	10	3	0.787767	14	9	0.287472	10	3	0.836269	14	9	0.486148	10	3	1.60467	14	9	5	9	29.1	56.6
Putative tRNA (cytidine(32)/guanosine(34)-2-O)-methyltransferase	FTSJ1	Q9UET6-2;Q9UET6	Q9UET6-2;Q9UET6	-0.673072	3	1	NaN	1	0	-0.00630393	3	1	NaN	1	0	-0.298832	3	1	NaN	1	0	3	1	12.8	3.4
rRNA methyltransferase 2, mitochondrial	FTSJ2	Q9UI43	Q9UI43	-0.512946	2	0	-0.319618	2	2	-0.0614959	2	0	-0.434134	2	2	-0.926701	2	0	-0.753776	2	2	2	3	6.9	10.2
pre-rRNA processing protein FTSJ3	FTSJ3	Q8IY81	Q8IY81	-0.0495465	12	7	0.475475	5	2	-0.0123444	12	7	0.140428	5	2	-0.111399	12	7	0.425056	5	2	13	6	24.1	10.4
Far upstream element-binding protein 1	FUBP1	Q96AE4	Q96AE4	-0.589203	21	7	-0.0342158	28	14	-0.100283	21	7	0.311488	28	14	-0.507214	20	7	0.203635	28	14	2	0	45.3	35.4
Far upstream element-binding protein 3	FUBP3	Q96I24;Q96I24-2	Q96I24	-0.658447	11	5	0.149761	10	8	0.238175	11	5	0.431287	10	8	-0.28951	11	5	0.707925	10	8	10	7	31.5	21.7
Tissue alpha-L-fucosidase	FUCA1	P04066	P04066	-0.350173	4	0	-0.0332292	4	1	-0.381649	4	0	0.293324	4	1	-0.828844	4	0	-0.00762614	4	1	4	5	12.4	12.4
Plasma alpha-L-fucosidase	FUCA2	Q9BTY2;Q9BTY2-2	Q9BTY2;Q9BTY2-2	-1.15733	4	4	NaN	0	0	-0.610631	4	4	NaN	0	0	-1.71161	4	4	NaN	0	0	4	0	10.1	0
FUN14 domain-containing protein 1	FUNDC1	Q8IVP5	Q8IVP5	0.212507	3	0	-0.0799754	2	1	0.0430645	3	0	0.689381	2	1	0.263996	3	0	0.676711	2	1	4	3	31	23.9
FUN14 domain-containing protein 2	FUNDC2	Q9BWH2	Q9BWH2	0.164143	11	4	0.591723	7	1	-1.2754	11	4	-0.904503	7	1	-1.20251	11	4	-0.450908	7	1	10	5	33.9	21.2
RNA-binding protein FUS	FUS	P35637-2;P35637	P35637-2;P35637	-0.382156	22	4	0.225649	23	1	-0.0987681	22	4	0.439931	23	1	-0.572823	22	4	0.587338	23	1	10	11	26.1	31.4
Alpha-(1,6)-fucosyltransferase	FUT8	Q9BYC5;Q9BYC5-3;Q9BYC5-2;Q9BYC5-4	Q9BYC5;Q9BYC5-3;Q9BYC5-2	0.386811	9	4	0.192101	5	5	-0.481606	9	4	0.470629	5	5	-0.0160451	9	4	0.939731	5	5	10	5	23.3	10.1
Frataxin, mitochondrial;Frataxin intermediate form;Frataxin(56-210);Frataxin(78-210);Frataxin mature form	FXN	Q16595;Q16595-2;Q16595-3	Q16595;Q16595-2;Q16595-3	-0.299667	21	5	0.0525956	21	9	-0.261829	21	5	0.168982	21	9	-0.484288	21	5	0.238817	21	9	11	13	48.1	56.2
Fragile X mental retardation syndrome-related protein 1	FXR1	P51114-3;P51114;P51114-2	P51114-3;P51114;P51114-2	NaN	1	0	0.337065	2	2	NaN	1	0	1.33439	2	2	NaN	1	0	1.67144	2	2	2	2	8.4	9
Fragile X mental retardation syndrome-related protein 2	FXR2	P51116	P51116	-0.286339	10	6	-0.0585243	16	12	-0.798843	10	6	-0.345737	16	12	-1.18708	10	6	-0.306962	16	12	5	6	13.4	18.9
Tyrosine-protein kinase Fyn	FYN	P06241;P06241-3;P06241-2;P09769	P06241;P06241-3;P06241-2	-0.884035	3	3	0.268	4	2	0.038998	3	3	0.332626	4	2	-0.815377	3	3	0.417791	4	2	4	4	22.5	24.2
UAP56-interacting factor	FYTTD1	Q96QD9-4;Q96QD9-2;Q96QD9	Q96QD9-4;Q96QD9-2;Q96QD9	0.217603	2	2	NaN	0	0	0.185232	2	2	NaN	0	0	0.402831	2	2	NaN	0	0	1	0	8.5	0
Ras GTPase-activating protein-binding protein 1	G3BP1	Q13283;Q13283-2	Q13283	-0.533117	24	11	-0.116232	30	13	-0.238596	24	11	0.131961	30	13	-0.712079	24	11	0.0809422	30	13	14	14	33.3	33
Ras GTPase-activating protein-binding protein 2	G3BP2	Q9UN86-2;Q9UN86	Q9UN86-2;Q9UN86	-0.462793	4	0	0.149217	3	0	-0.330683	4	0	0.150033	3	0	-0.763367	4	0	0.173921	3	0	4	3	14.7	10.9
Glucose-6-phosphatase 3	G6PC3	Q9BUM1	Q9BUM1	-0.385827	9	1	0.038762	11	2	-0.314912	9	1	0.14733	11	2	-0.76594	9	1	0.267809	11	2	10	11	24.9	39.9
Lysosomal alpha-glucosidase;76 kDa lysosomal alpha-glucosidase;70 kDa lysosomal alpha-glucosidase	GAA	P10253	P10253	-0.885553	15	8	-0.342669	13	7	-0.540988	14	8	0.13144	13	7	-1.4185	15	8	-0.306496	13	7	12	12	19.2	21.7
Gamma-aminobutyric acid receptor-associated protein	GABARAP	O95166;Q9H0R8;Q9H0R8-2	O95166	-0.346885	2	0	0.14151	6	3	-0.198461	2	0	0.439637	6	3	-0.515563	2	0	0.386789	6	3	3	4	29.1	35
Gamma-aminobutyric acid receptor-associated protein-like 2	GABARAPL2	P60520	P60520	-0.244531	4	0	0.0115588	2	0	0.174023	4	0	0.652198	2	0	-0.0915252	4	0	0.579404	2	0	3	2	29.9	17.1
Growth arrest and DNA damage-inducible proteins-interacting protein 1	GADD45GIP1	Q8TAE8	Q8TAE8	-0.623332	26	11	-0.254957	23	12	-0.149121	26	11	0.426548	23	12	-0.674337	26	11	0.080088	23	12	8	8	47.3	47.3
Polypeptide N-acetylgalactosaminyltransferase 1;Polypeptide N-acetylgalactosaminyltransferase 1 soluble form;Polypeptide N-acetylgalactosaminyltransferase 13	GALNT1;GALNT13	Q10472;Q8IUC8;Q8IUC8-2;Q8IUC8-3	Q10472;Q8IUC8	-0.125415	2	0	NaN	1	1	-1.26722	2	0	NaN	1	1	-1.33865	2	0	NaN	1	1	3	1	5.5	2
Polypeptide N-acetylgalactosaminyltransferase 14	GALNT14	Q96FL9-2;Q96FL9-4;Q96FL9;Q96FL9-3	Q96FL9-2;Q96FL9-4;Q96FL9;Q96FL9-3	-0.397163	3	2	NaN	0	0	-0.200515	3	2	NaN	0	0	-0.934731	3	2	NaN	0	0	3	0	9.8	0
Polypeptide N-acetylgalactosaminyltransferase 2;Polypeptide N-acetylgalactosaminyltransferase 2 soluble form	GALNT2	Q10471;Q10471-2;Q8N4A0-2;Q8N4A0	Q10471	-0.382965	20	6	-0.0564447	25	11	-0.176365	20	6	0.187954	25	11	-0.592114	20	6	0.205896	25	11	17	17	34.2	35.4
Polypeptide N-acetylgalactosaminyltransferase 3	GALNT3	Q14435;Q14435-2	Q14435	-0.275018	9	5	0.179776	8	5	-0.588747	9	5	-0.265677	8	5	-0.923851	9	5	-0.10675	8	5	9	4	21.6	12.6
Polypeptide N-acetylgalactosaminyltransferase 6	GALNT6	Q8NCL4	Q8NCL4	NaN	0	0	-0.575603	2	0	NaN	0	0	-0.106616	2	0	NaN	0	0	NaN	1	0	1	2	4.5	9.2
N-acetylgalactosaminyltransferase 7	GALNT7	Q86SF2	Q86SF2	-0.550845	14	4	-0.273695	15	7	-0.418138	13	3	-0.0297002	15	7	-0.905142	13	3	-0.41792	15	7	13	13	26.9	25.3
Neutral alpha-glucosidase AB	GANAB	Q14697-2	Q14697-2	-0.148753	110	40	0.251504	136	41	-0.244736	110	40	0.266351	136	41	-0.40679	110	40	0.490598	136	41	2	3	72.9	81.4
Neutral alpha-glucosidase AB	GANAB	Q14697	Q14697	NaN	1	0	0.333716	4	1	NaN	1	0	0.524355	4	1	NaN	1	0	0.819394	4	1	1	1	72.2	80.4
Glyceraldehyde-3-phosphate dehydrogenase	GAPDH	P04406;P04406-2;O14556	P04406;P04406-2	-0.470189	24	6	-0.0247452	30	3	-0.00904517	24	6	0.410102	30	3	-0.453597	24	6	0.355424	30	3	20	24	76.7	86
H/ACA ribonucleoprotein complex subunit 1	GAR1	Q9NY12-2;Q9NY12	Q9NY12-2;Q9NY12	NaN	0	0	-0.614286	2	2	NaN	0	0	0.926646	2	2	NaN	0	0	0.31233	2	2	1	1	9	9
Glycine--tRNA ligase	GARS	P41250	P41250	-0.332517	20	6	-0.0643311	23	13	-0.167507	20	6	0.312903	25	13	-0.463828	20	6	0.207228	25	13	15	15	26.9	30
Growth arrest-specific protein 1	GAS1	P54826	P54826	-0.488856	2	1	NaN	1	1	-0.559983	2	1	NaN	1	1	-0.992805	2	1	NaN	1	1	2	1	14.2	4.9
Transcriptional repressor p66-alpha	GATAD2A	Q86YP4-2;Q86YP4;Q86YP4-3	Q86YP4-2;Q86YP4;Q86YP4-3	-0.182852	5	4	NaN	1	1	-0.146388	5	4	NaN	1	1	-0.446443	5	4	NaN	1	1	4	1	11.8	4.3
Transcriptional repressor p66-beta	GATAD2B	Q8WXI9	Q8WXI9	0.168385	9	7	0.424571	9	7	-0.218464	9	7	-0.0833836	9	7	-0.231464	9	7	0.370919	9	7	5	5	12.3	12.8
Glutamyl-tRNA(Gln) amidotransferase subunit B, mitochondrial	GATB	O75879	O75879	-0.610433	12	3	-0.267955	13	7	-0.107694	12	3	0.390756	13	7	-0.939787	12	3	0.00646323	13	7	10	13	27.1	40.4
Glutamyl-tRNA(Gln) amidotransferase subunit C, mitochondrial	GATC	O43716	O43716	-0.680035	19	4	-0.0499095	9	1	-0.017198	19	4	0.548818	9	1	-0.610984	19	4	0.294827	9	1	9	9	62.5	62.5
Glutamine amidotransferase-like class 1 domain-containing protein 3A, mitochondrial;Glutamine amidotransferase-like class 1 domain-containing protein 3B, mitochondrial	GATD3A;GATD3B	P0DPI2;A0A0B4J2D5;P0DPI2-2;A0A0B4J2D5-2	P0DPI2;A0A0B4J2D5;P0DPI2-2;A0A0B4J2D5-2	-0.608474	100	47	-0.1956	106	42	-0.572029	98	45	-0.0745054	107	42	-1.08146	98	45	-0.23008	107	42	11	13	63.4	67.5
Glucosylceramidase	GBA	P04062-4;P04062-2;P04062;P04062-5;P04062-3	P04062-4;P04062-2;P04062;P04062-5;P04062-3	-0.388374	11	5	0.0164536	14	9	-0.407536	11	5	-0.131326	14	9	-1.05068	11	5	-0.197614	14	9	12	13	37	34.7
Protein NipSnap homolog 2	GBAS	O75323;O75323-2	O75323;O75323-2	-0.468272	48	22	-0.103263	47	14	-0.324455	48	22	0.127211	48	14	-0.88526	48	22	-0.0710762	48	14	19	19	61.9	61.9
Golgi-specific brefeldin A-resistance guanine nucleotide exchange factor 1	GBF1	Q92538-3;Q92538-2;Q92538	Q92538-3;Q92538-2;Q92538	-0.390585	41	15	-0.179001	44	20	-0.740071	41	15	-0.185486	44	20	-1.15589	41	15	-0.37829	44	20	41	36	29.6	27.7
2-amino-3-ketobutyrate coenzyme A ligase, mitochondrial	GCAT	O75600;O75600-2	O75600;O75600-2	-0.930298	12	10	-0.245861	13	9	-0.412193	11	9	-0.126444	13	9	-1.07756	11	9	-0.356595	13	9	8	10	36.8	37
GRIP and coiled-coil domain-containing protein 2	GCC2	Q8IWJ2	Q8IWJ2	-0.0734236	3	2	0.00466745	3	0	-0.618384	3	2	0.226915	3	0	-0.691826	3	2	0.454644	3	0	3	3	2.2	3.9
Glutaryl-CoA dehydrogenase, mitochondrial	GCDH	Q92947;Q92947-2	Q92947;Q92947-2	-0.427983	19	8	-0.0312541	34	17	0.148218	19	8	0.359009	34	17	-0.430762	19	8	0.332571	34	17	14	16	45.9	57.1
Translational activator GCN1	GCN1L1	Q92616	Q92616	-0.0425756	3	1	0.316133	7	2	-0.102822	3	1	-0.344374	7	2	0.0913952	3	1	0.0809117	7	2	9	8	4.4	5.5
Glycine cleavage system H protein, mitochondrial	GCSH	P23434	P23434	-0.511896	17	4	-0.177599	8	0	-0.0985365	17	4	0.136981	8	0	-0.626135	17	4	-0.138552	8	0	5	5	34.7	34.7
Ganglioside-induced differentiation-associated protein 1	GDAP1	Q8TB36;Q8TB36-2	Q8TB36;Q8TB36-2	-0.648259	7	4	-0.437547	9	3	-0.00578236	7	4	0.553596	9	3	-0.844691	7	4	0.486752	8	3	6	7	21.8	34.1
Glycerophosphodiester phosphodiesterase 1	GDE1	Q9NZC3	Q9NZC3	-0.366243	6	4	-0.107286	6	2	-0.744608	6	4	-0.0803848	6	2	-1.10849	6	4	0.0912946	6	2	7	4	27.8	16.9
Rab GDP dissociation inhibitor beta	GDI2	P50395;P50395-2	P50395;P50395-2	-0.682372	2	0	0.0686801	4	0	-0.4807	2	0	0.195286	4	0	-0.342287	2	0	-0.0970714	4	0	2	3	11	13
Glycerophosphodiester phosphodiesterase domain-containing protein 1	GDPD1	Q8N9F7;Q8N9F7-2;Q8N9F7-3	Q8N9F7;Q8N9F7-2;Q8N9F7-3	-0.368626	17	6	-0.130535	20	6	-0.626825	17	6	-0.164271	20	6	-1.04148	17	6	-0.196733	20	6	14	15	46.8	55.7
Gem-associated protein 2	GEMIN2	O14893;O14893-3;O14893-2	O14893;O14893-3;O14893-2	NaN	0	0	0.49602	5	5	NaN	0	0	0.17842	5	5	NaN	0	0	0.636033	5	5	1	3	4.3	16.1
Gem-associated protein 4	GEMIN4	P57678	P57678	-0.0503679	3	2	-0.100574	3	1	-0.0983974	3	2	0.132104	3	1	-0.320198	3	2	0.014179	3	1	3	3	5.2	4.3
Gem-associated protein 5	GEMIN5	Q8TEQ6	Q8TEQ6	-0.485883	14	9	-0.326997	10	7	-0.131866	13	8	-0.125519	10	7	-0.970158	13	8	-0.397693	10	7	16	10	14	8.6
Gem-associated protein 7	GEMIN7	Q9H840	Q9H840	-0.452195	3	2	NaN	0	0	-0.308359	3	2	NaN	0	0	-0.707148	3	2	NaN	0	0	2	0	30.5	0
Golgi to ER traffic protein 4 homolog	GET4	Q7L5D6-2;Q7L5D6	Q7L5D6-2;Q7L5D6	NaN	1	1	0.278321	2	1	NaN	1	1	-0.0326651	2	1	NaN	1	1	0.197749	2	1	1	2	2.9	9.5
FAD-linked sulfhydryl oxidase ALR	GFER	P55789;P55789-2	P55789;P55789-2	-0.423565	6	2	0.114098	5	0	-0.401025	6	2	0.0530746	5	0	-0.627382	6	2	0.00650671	5	0	5	3	39.5	20.5
Elongation factor G, mitochondrial	GFM1	Q96RP9;Q96RP9-2	Q96RP9;Q96RP9-2	-0.441811	50	18	-0.10286	60	16	-0.0525059	50	18	0.355719	60	16	-0.48346	50	18	0.26472	60	16	36	41	46.9	55
Ribosome-releasing factor 2, mitochondrial	GFM2	Q969S9-3;Q969S9;Q969S9-4;Q969S9-5;Q969S9-2	Q969S9-3;Q969S9;Q969S9-4;Q969S9-5;Q969S9-2	-0.271984	16	7	-0.156008	22	9	-0.213036	16	7	0.141462	22	9	-0.501974	16	7	0.0586081	22	9	15	19	24.1	37.1
Vitamin K-dependent gamma-carboxylase	GGCX	P38435;P38435-2	P38435;P38435-2	-0.550064	7	4	-0.177089	7	2	-0.207128	7	4	0.0421745	7	2	-0.780835	7	4	-0.0867838	7	2	6	9	9.2	13.7
Gamma-glutamyl hydrolase	GGH	Q92820	Q92820	-0.33468	18	5	0.0103814	25	9	-0.294137	18	5	0.113973	25	9	-0.495776	18	5	0.140587	25	9	10	10	40.6	39.9
Gamma-glutamyltransferase 7;Gamma-glutamyltransferase 7 heavy chain;Gamma-glutamyltransferase 7 light chain	GGT7	Q9UJ14;Q9UJ14-5;Q9UJ14-6	Q9UJ14	0.130931	8	6	0.288946	5	0	-0.547932	8	6	-0.268434	6	1	-0.688009	8	6	-0.0593554	5	0	7	6	14.2	11.8
GH3 domain-containing protein	GHDC	Q8N2G8;Q8N2G8-3;Q8N2G8-2	Q8N2G8;Q8N2G8-3;Q8N2G8-2	-0.416154	11	5	-0.279412	11	8	-0.264045	11	5	0.166713	11	8	-0.852693	11	5	0.000274114	11	8	8	8	20.9	19.6
Growth hormone-inducible transmembrane protein	GHITM	Q9H3K2	Q9H3K2	-1.31757	20	13	-0.911193	17	7	-0.741758	18	11	-0.33308	17	7	-2.04478	18	11	-1.20945	17	7	8	11	22	39.1
Glucose-induced degradation protein 8 homolog	GID8	Q9NWU2	Q9NWU2	NaN	0	0	0.467753	2	0	NaN	0	0	0.0617369	2	0	NaN	0	0	0.622177	2	0	0	2	0	15.8
PERQ amino acid-rich with GYF domain-containing protein 2	GIGYF2	Q6Y7W6-4;Q6Y7W6-5;Q6Y7W6;Q6Y7W6-3	Q6Y7W6-4;Q6Y7W6-5;Q6Y7W6;Q6Y7W6-3	-0.419951	13	4	0.183867	14	4	-0.165661	13	4	0.0454016	14	4	-0.586038	13	4	0.09562	14	4	14	13	17	15
PDZ domain-containing protein GIPC1	GIPC1	O14908	O14908	-0.459616	2	2	0.0683926	3	1	-0.185786	2	2	-0.00489682	3	1	-0.645412	2	2	-0.219463	3	1	2	3	6.9	11.4
Glycerol kinase;Putative glycerol kinase 3	GK;GK3P	P32189-1;P32189-4;P32189-2;P32189;Q14409;Q14410	P32189-1;P32189-4;P32189-2;P32189;Q14409	-0.708208	3	2	-0.116232	4	0	-0.109141	3	2	0.466417	4	0	-0.555884	3	2	0.189269	4	0	3	5	8.8	10.5
Putative glycerol kinase 5	GK5	Q6ZS86;Q6ZS86-2;Q6ZS86-3	Q6ZS86;Q6ZS86-2	-1.12841	3	1	0.162137	2	2	0.678433	3	1	-0.132116	2	2	-0.449966	3	1	0.0300004	2	2	3	1	8.3	1.7
Alpha-galactosidase A	GLA	P06280	P06280	-1.52089	17	8	-0.966873	17	4	-0.265813	17	8	0.24354	17	4	-1.50709	17	8	-0.72561	17	4	13	14	30.8	27.3
Beta-galactosidase	GLB1	P16278-3;P16278;P16278-2;Q6UWU2-2;Q6UWU2	P16278-3;P16278;P16278-2	-0.480217	9	4	-0.0024506	9	5	-0.612836	9	4	-0.360533	9	5	-1.29131	9	4	-0.364236	9	5	9	8	15	19.2
Beta-galactosidase-1-like protein 2	GLB1L2	Q8IW92;Q8NCI6-2;Q8NCI6	Q8IW92	-0.450439	13	6	-0.105276	20	16	-0.187691	13	6	0.0345444	20	16	-0.923632	13	6	0.170849	19	16	11	12	22	30.5
D-glucuronyl C5-epimerase	GLCE	O94923	O94923	-0.115973	8	5	NaN	0	0	-0.533806	8	5	NaN	0	0	-0.724254	8	5	NaN	0	0	6	0	12.6	0
Glycine dehydrogenase (decarboxylating), mitochondrial	GLDC	P23378	P23378	-0.207195	44	21	0.135919	52	21	-0.201361	43	21	0.232532	53	22	-0.414153	43	21	0.420492	52	21	34	36	45	44.8
Golgi apparatus protein 1	GLG1	Q92896;Q92896-2;Q92896-3	Q92896;Q92896-2;Q92896-3	-0.0305456	19	7	0.296421	21	11	-0.246618	19	7	0.0941408	22	12	-0.389168	19	7	0.358362	21	11	16	15	17	15.5
Golgi-associated plant pathogenesis-related protein 1	GLIPR2	Q9H4G4	Q9H4G4	-0.0931555	2	1	NaN	0	0	-0.542816	2	1	NaN	0	0	-0.522323	2	1	NaN	0	0	2	1	16.9	9.1
Lactoylglutathione lyase	GLO1	Q04760-2;Q04760	Q04760-2;Q04760	-0.188167	3	0	0.0133924	4	3	-0.154538	3	0	0.15157	4	3	-0.348813	3	0	0.154763	4	3	3	3	15.4	15.4
Glyoxalase domain-containing protein 4	GLOD4	Q9HC38;Q9HC38-2;Q9HC38-3	Q9HC38;Q9HC38-2	-0.172457	3	3	0.302564	3	1	0.167743	3	3	-0.0684644	3	1	-0.352418	3	3	0.0371179	3	1	3	3	9.9	10.5
Glutaredoxin-2, mitochondrial	GLRX2	Q9NS18;Q9NS18-2	Q9NS18;Q9NS18-2	-0.453893	3	1	0.0457442	6	2	-0.0214529	3	1	0.127951	6	2	-0.78411	3	1	0.114457	6	2	3	4	22	28
Glutaredoxin-related protein 5, mitochondrial	GLRX5	Q86SX6	Q86SX6	-0.28379	31	3	0.208528	19	4	-0.261708	31	3	0.077178	19	4	-0.525143	31	3	0.300893	19	4	9	10	46.5	47.8
Glutaminase kidney isoform, mitochondrial	GLS	O94925-3	O94925-3	-0.513234	52	16	-0.285343	48	14	-0.116676	52	16	0.28186	48	14	-0.616923	52	16	-0.00115369	48	14	4	4	49.5	52.2
Glutaminase kidney isoform, mitochondrial	GLS	O94925;O94925-2	O94925	-0.465142	3	2	-0.0698396	2	1	-1.40083	3	2	-0.353323	2	1	-0.838486	3	2	-0.494979	2	1	3	2	43.3	45.6
Glycosyltransferase 8 domain-containing protein 1	GLT8D1	Q68CQ7;Q68CQ7-2	Q68CQ7;Q68CQ7-2	-0.0507116	7	6	0.375497	8	4	-0.51928	7	6	-0.201885	8	4	-0.406044	7	6	0.255339	8	4	4	7	15.1	24.3
Glutamate dehydrogenase 1, mitochondrial;Glutamate dehydrogenase 2, mitochondrial	GLUD1;GLUD2	P00367;P00367-3;P00367-2;P49448	P00367;P00367-3;P00367-2;P49448	-0.373795	96	35	0.0116608	82	27	-0.51095	94	34	-0.0893626	82	27	-0.846143	95	34	-0.0803848	82	27	42	43	68.3	72.6
Ganglioside GM2 activator;Ganglioside GM2 activator isoform short	GM2A	P17900	P17900	NaN	1	1	-0.665757	2	2	NaN	1	1	0.222111	2	2	NaN	1	1	-0.443713	2	2	1	1	10.4	10.4
GMP synthase [glutamine-hydrolyzing]	GMPS	P49915-2;P49915	P49915-2;P49915	-0.483077	4	2	0.618982	2	2	-0.393122	4	2	0.0411351	2	2	-0.67731	4	2	0.66011	2	2	5	1	15.3	1.9
Guanine nucleotide-binding protein subunit alpha-11	GNA11	P29992;O95837	P29992	-0.175811	32	12	0.0572866	32	4	-0.229991	32	12	0.139951	32	4	-0.402531	32	12	0.209428	32	4	9	10	57.4	63
Guanine nucleotide-binding protein subunit alpha-13	GNA13	Q14344;Q14344-2	Q14344;Q14344-2	-0.159992	30	10	0.215379	30	10	-0.445441	30	10	0.0502334	30	10	-0.595838	30	10	0.258943	30	10	20	21	53.1	58.9
Guanine nucleotide-binding protein G(i) subunit alpha-1	GNAI1	P63096	P63096	-0.285196	8	2	0.128977	13	4	-0.278846	8	2	-0.0848807	13	4	-0.633412	8	2	0.059495	13	4	0	0	51.4	70.1
Guanine nucleotide-binding protein G(i) subunit alpha-1	GNAI1	P63096-2	P63096-2	-0.301444	2	0	NaN	0	0	-0.429945	2	0	NaN	0	0	-0.756258	2	0	NaN	0	0	1	0	57.6	78.5
Guanine nucleotide-binding protein G(i) subunit alpha-2	GNAI2	P04899-6	P04899-6	-0.696821	26	13	-0.326192	25	11	-0.660179	25	12	-0.186501	25	11	-1.23763	25	12	-0.562767	25	11	1	1	74.3	79.9
Guanine nucleotide-binding protein G(k) subunit alpha	GNAI3	P08754	P08754	-0.322758	47	16	-0.0392789	75	33	-0.449986	46	15	-0.0691522	75	33	-0.747269	46	15	-0.0578315	75	33	16	21	69.5	70.9
Guanine nucleotide-binding protein G(o) subunit alpha	GNAO1	P09471-2;P09471	P09471-2;P09471	0.103397	7	4	0.303846	6	3	-0.184162	7	4	0.279687	6	3	-0.316744	7	4	0.628229	6	3	7	6	39	34.2
Guanine nucleotide-binding protein G(q) subunit alpha	GNAQ	P50148	P50148	-0.470629	8	3	-0.485118	13	9	-0.13887	8	3	0.201079	13	9	-0.55824	8	3	-0.299831	13	9	7	7	55.4	61.3
Guanine nucleotide-binding protein G(s) subunit alpha isoforms short;Guanine nucleotide-binding protein G(s) subunit alpha isoforms XLas	GNAS	P63092-2;Q5JWF2-2	P63092-2;Q5JWF2-2	NaN	0	0	-0.0757379	3	2	NaN	0	0	-0.248171	3	2	NaN	0	0	-0.343351	3	2	0	1	63.9	68.7
Guanine nucleotide-binding protein G(s) subunit alpha isoforms short;Guanine nucleotide-binding protein G(s) subunit alpha isoforms XLas	GNAS	P63092;P63092-4;Q5JWF2	P63092;P63092-4;Q5JWF2	-0.40614	36	12	-0.024887	53	15	-0.458366	36	12	0.0647212	53	15	-0.80435	36	12	-0.000432773	53	15	1	1	66.8	68
Guanine nucleotide-binding protein G(z) subunit alpha	GNAZ	P19086	P19086	-0.232583	2	2	NaN	1	0	NaN	1	1	NaN	1	0	NaN	1	1	NaN	1	0	2	1	11.3	7.3
Guanine nucleotide-binding protein G(I)/G(S)/G(T) subunit beta-1	GNB1	P62873;P62873-2;P16520-2;P16520	P62873;P62873-2	-0.260083	42	10	-0.0618453	26	3	-0.310719	41	9	0.00339421	26	3	-0.55703	41	9	0.00473979	26	3	15	16	76.5	69.4
Guanine nucleotide-binding protein G(I)/G(S)/G(T) subunit beta-2	GNB2	P62879;P62879-2	P62879;P62879-2	-0.274163	64	21	-0.0432046	56	24	-0.406235	64	21	-0.109561	55	24	-0.764935	64	21	-0.167743	56	24	16	17	75	77.4
Guanine nucleotide-binding protein subunit beta-2-like 1;Guanine nucleotide-binding protein subunit beta-2-like 1, N-terminally processed	GNB2L1	P63244	P63244	-0.400777	44	14	-0.0150693	38	9	-0.226375	44	14	0.0975482	38	9	-0.641581	44	14	0.0680446	38	9	33	29	89.6	86.4
Guanine nucleotide-binding protein subunit beta-4	GNB4	Q9HAV0	Q9HAV0	-0.331137	19	14	0.0342343	15	6	-0.432435	20	14	-0.158078	15	6	-0.700966	20	14	-0.194339	15	6	12	12	73.5	63.2
Guanine nucleotide-binding protein G(I)/G(S)/G(O) subunit gamma-10;DnaJ homolog subfamily C member 25	GNG10;DNAJC25	P50151;Q9H1X3-3	P50151;Q9H1X3-3	-0.38513	14	5	-0.0990932	6	1	-0.157802	14	5	0.411713	6	1	-0.470829	14	5	0.16096	6	1	5	4	88.2	69.1
Guanine nucleotide-binding protein G(I)/G(S)/G(O) subunit gamma-12	GNG12	Q9UBI6	Q9UBI6	-0.497649	18	4	-0.20063	8	1	-0.496265	18	4	0.0275426	8	1	-0.864991	18	4	-0.183201	8	1	5	4	45.8	44.4
Guanine nucleotide-binding protein G(I)/G(S)/G(O) subunit gamma-2	GNG2	P59768	P59768	0.211137	2	0	NaN	1	0	-0.205813	2	0	NaN	1	0	0.0579701	2	0	NaN	1	0	2	1	39.4	22.5
Guanine nucleotide-binding protein G(I)/G(S)/G(O) subunit gamma-4	GNG4	P50150	P50150	-0.383285	5	2	NaN	1	1	0.0224743	5	2	NaN	1	1	-0.313764	5	2	NaN	1	1	2	1	41.3	21.3
Guanine nucleotide-binding protein G(I)/G(S)/G(O) subunit gamma-5	GNG5	P63218	P63218	-0.396536	4	2	-0.083792	2	0	-0.319262	4	2	0.284405	2	0	-0.720778	4	2	0.184834	2	0	2	2	39.7	39.7
Guanine nucleotide-binding protein G(I)/G(S)/G(O) subunit gamma-7	GNG7	O60262	O60262	-0.352547	2	0	NaN	1	0	-0.120718	2	0	NaN	1	0	-0.542311	2	0	NaN	1	0	1	1	23.5	23.5
Nucleolar GTP-binding protein 2	GNL2	Q13823	Q13823	-0.0952654	6	2	0.644014	5	1	-0.187198	6	2	0.0431702	5	1	-0.407096	6	2	0.767462	5	1	7	5	10.7	8.6
Guanine nucleotide-binding protein-like 3	GNL3	Q9BVP2-2;Q9BVP2	Q9BVP2-2;Q9BVP2	-0.0541526	20	7	0.509697	23	7	-0.118257	20	7	0.193189	23	7	-0.0916329	20	7	0.737398	23	7	14	18	34.8	40.2
Dihydroxyacetone phosphate acyltransferase	GNPAT	O15228;O15228-2	O15228;O15228-2	-0.229822	32	14	0.0164244	31	7	-0.220833	33	14	0.282176	31	7	-0.551881	32	14	0.189187	31	7	28	26	50.3	51.3
N-acetylglucosamine-1-phosphotransferase subunits alpha/beta;N-acetylglucosamine-1-phosphotransferase subunit alpha;N-acetylglucosamine-1-phosphotransferase subunit beta	GNPTAB	Q3T906;Q3T906-2	Q3T906;Q3T906-2	0.249142	2	2	NaN	1	1	-0.246875	2	2	NaN	1	1	0.00216244	2	2	NaN	1	1	3	1	2.8	0.9
N-acetylglucosamine-6-sulfatase	GNS	P15586-2;P15586	P15586-2;P15586	-0.240895	7	5	-0.238787	6	3	-0.445283	6	4	-0.223546	6	3	-0.896764	6	4	-0.17594	6	3	5	5	9.8	12.6
Golgin subfamily A member 1	GOLGA1	Q92805	Q92805	-0.342836	2	2	NaN	1	1	-0.317319	2	2	NaN	1	1	-0.660156	2	2	NaN	1	1	1	1	2.1	2.1
Golgin subfamily A member 2	GOLGA2	Q08379;Q08379-2	Q08379;Q08379-2	-0.357419	27	9	-0.00216241	25	6	-0.0269839	27	9	0.373495	25	6	-0.328544	27	9	0.294756	25	6	23	21	35.1	32.8
Golgin subfamily A member 3	GOLGA3	Q08378;Q08378-2;Q08378-4	Q08378;Q08378-2;Q08378-4	-0.888408	27	16	-0.667574	24	17	-0.712268	26	15	-0.00158604	24	17	-1.68089	26	15	-0.70044	24	17	27	23	22.7	21.6
Golgin subfamily A member 4	GOLGA4	Q13439-3;Q13439-4;Q13439;Q13439-5	Q13439-3;Q13439-4;Q13439;Q13439-5	-0.447957	14	8	-0.216113	15	11	-0.152885	13	7	0.269669	15	11	-0.728096	13	7	0.230025	15	11	18	18	9.4	9.3
Golgin subfamily A member 5	GOLGA5	Q8TBA6;Q8TBA6-2	Q8TBA6;Q8TBA6-2	-0.282421	24	12	0.21922	16	8	-0.140603	24	12	0.233464	16	8	-0.502362	24	12	0.324672	16	8	20	14	38.4	25.3
Golgin subfamily A member 7	GOLGA7	Q7Z5G4;Q7Z5G4-3	Q7Z5G4;Q7Z5G4-3	-0.477482	13	6	-0.102591	9	4	-0.183753	13	6	0.214224	9	4	-0.741831	13	6	0.076828	9	4	8	6	54.7	46.7
Golgin subfamily B member 1	GOLGB1	Q14789;Q14789-3;Q14789-2;Q14789-4	Q14789;Q14789-3;Q14789-2;Q14789-4	-0.535645	162	63	-0.15562	215	87	-0.450222	160	62	-0.0164963	216	88	-1.02028	160	62	-0.144046	215	87	127	136	50.1	50.3
Golgi integral membrane protein 4	GOLIM4	O00461	O00461	-0.144297	25	12	0.19962	20	7	-0.164496	25	12	0.152821	20	7	-0.463529	25	12	0.327475	20	7	14	14	29.5	27.3
Golgi membrane protein 1	GOLM1	Q8NBJ4-2;Q8NBJ4	Q8NBJ4-2;Q8NBJ4	-0.117161	18	11	0.394183	20	13	-0.718901	18	11	-0.15017	21	13	-0.911533	18	11	0.316977	21	13	8	8	24.6	23.3
Golgi phosphoprotein 3	GOLPH3	Q9H4A6	Q9H4A6	-0.320234	12	4	0.0934172	19	6	-0.197087	12	4	0.121188	19	6	-0.495919	12	4	0.143628	19	6	6	9	44.3	55.7
Vesicle transport protein GOT1B	GOLT1B	Q9Y3E0	Q9Y3E0	-0.304719	14	5	-0.0453032	12	3	-0.230702	14	5	0.0346035	12	3	-0.658652	14	5	-0.0298416	12	3	7	6	35.5	34.1
Golgi reassembly-stacking protein 2	GORASP2	Q9H8Y8-3;Q9H8Y8;Q9H8Y8-2	Q9H8Y8-3;Q9H8Y8;Q9H8Y8-2	-0.330755	7	3	0.0902961	4	0	-0.106855	7	3	0.210095	5	1	-0.596798	7	3	0.361806	4	0	5	6	17.5	21.1
Golgi SNAP receptor complex member 1	GOSR1	O95249;O95249-2	O95249;O95249-2	-0.21424	12	5	0.115754	13	4	-0.31165	11	4	0.178012	13	4	-0.503855	11	4	0.330538	13	4	9	10	45.6	46.4
Golgi SNAP receptor complex member 2	GOSR2	O14653-2;O14653;O14653-3	O14653-2;O14653;O14653-3	NaN	1	0	0.0387323	7	3	NaN	1	0	0.190306	7	3	NaN	1	0	0.228081	7	3	2	5	14.6	36.2
Aspartate aminotransferase, mitochondrial	GOT2	P00505;P00505-2	P00505;P00505-2	-0.459219	193	81	-0.130008	126	30	-0.30349	189	78	0.00488463	127	31	-0.815529	189	78	-0.0681893	126	30	44	49	78.6	79.1
Glycosylphosphatidylinositol anchor attachment 1 protein	GPAA1	O43292;O43292-2	O43292;O43292-2	-0.607551	16	9	-0.115166	19	13	-0.0618724	16	9	0.308662	19	13	-0.632674	16	9	0.190536	19	13	14	16	21.4	30
G patch domain-containing protein 4	GPATCH4	Q5T3I0-3;Q5T3I0;Q5T3I0-2	Q5T3I0-3;Q5T3I0	-0.419642	5	2	0.210413	5	2	-0.131898	5	2	0.57055	5	2	-0.543467	5	2	0.531219	5	2	5	4	12.2	8.6
G patch domain-containing protein 8	GPATCH8	Q9UKJ3;Q9UKJ3-2;A4D1E1	Q9UKJ3;Q9UKJ3-2	0.143132	6	0	0.498851	6	4	-0.40358	6	0	0.106545	7	5	-0.162057	6	0	0.589094	6	4	5	7	6.3	7.6
Glypican-4;Secreted glypican-4	GPC4	O75487;O75487-2;Q9Y625	O75487;O75487-2	-0.156498	11	7	0.246977	6	4	-1.37531	10	6	-0.791356	6	4	-1.64548	10	6	-0.668028	6	4	9	6	25.9	14
Glycerol-3-phosphate dehydrogenase 1-like protein	GPD1L	Q8N335	Q8N335	-0.177506	3	1	-0.135798	5	2	-0.487702	3	1	0.0462058	5	2	-0.701529	3	1	-0.0723115	5	2	4	5	14.2	23.4
Glycerol-3-phosphate dehydrogenase, mitochondrial	GPD2	P43304;P43304-2;REV__Q8TBE9	P43304;P43304-2	-0.350008	68	36	-0.0567222	58	24	-0.379207	68	36	0.000634992	58	24	-0.752656	68	36	-0.0540844	58	24	40	37	58.6	58
Protein GPR107	GPR107	Q5VW38;Q5VW38-2;Q5VW38-3	Q5VW38;Q5VW38-2;Q5VW38-3	-0.135111	9	2	0.447446	7	2	-0.113426	9	2	0.652266	7	2	-0.0721187	9	2	0.817409	7	2	5	3	8.7	9.5
Integral membrane protein GPR180	GPR180	Q86V85	Q86V85	-0.343549	3	2	0.106048	5	3	-0.453182	3	2	0.114597	5	3	-0.706582	3	2	0.179008	5	3	2	4	5.7	15
Golgi pH regulator A;Golgi pH regulator B	GPR89A;GPR89B	B7ZAQ6-2;B7ZAQ6-3;P0CG08;B7ZAQ6	B7ZAQ6-2;B7ZAQ6-3;P0CG08;B7ZAQ6	-0.295996	9	0	0.0957741	13	6	-0.272367	9	0	0.0721642	13	6	-0.611733	9	0	0.254152	13	6	8	8	27.5	32.2
Retinoic acid-induced protein 3	GPRC5A	Q8NFJ5	Q8NFJ5	-0.62451	3	3	NaN	0	0	-0.293996	3	3	NaN	0	0	-0.615287	3	3	NaN	0	0	3	0	11.2	0
G-protein coupled receptor family C group 5 member C	GPRC5C	Q9NQ84;Q9NQ84-2	Q9NQ84;Q9NQ84-2	-0.878879	3	3	NaN	1	1	0.379732	3	3	NaN	1	1	0.333538	3	3	NaN	1	1	2	1	6.8	3.9
G protein-regulated inducer of neurite outgrowth 1	GPRIN1	Q7Z2K8;Q7Z2K8-2	Q7Z2K8;Q7Z2K8-2	-0.33348	14	4	0.310057	10	4	-0.769305	14	4	-0.371949	10	4	-0.990051	14	4	-0.014641	10	4	12	8	19.5	14.7
COP9 signalosome complex subunit 1	GPS1	Q13098-5;Q13098;Q13098-7;Q13098-6	Q13098-5;Q13098;Q13098-7;Q13098-6	NaN	0	0	0.153719	4	1	NaN	0	0	-0.32435	4	1	NaN	0	0	0.428391	4	1	2	4	7.8	12.9
Alanine aminotransferase 2	GPT2	Q8TD30;Q8TD30-2;P24298	Q8TD30;Q8TD30-2	-0.0930786	21	9	0.232938	26	12	-0.147186	21	9	0.0592543	26	12	-0.395302	21	9	0.345161	26	12	18	21	48.4	52.8
Glutathione peroxidase 1	GPX1	P07203;P07203-2	P07203	0.396379	26	7	0.899857	21	9	-0.16217	26	7	0.313244	22	10	0.230326	26	7	1.23348	21	9	14	17	73.9	84.7
Phospholipid hydroperoxide glutathione peroxidase, mitochondrial	GPX4	P36969-2;P36969	P36969-2;P36969	0.374177	4	0	0.81459	4	0	-0.290074	4	0	0.366708	4	0	0.205267	4	0	1.30315	4	0	4	4	22.4	27.1
Probable glutathione peroxidase 8	GPX8	Q8TED1	Q8TED1	-0.15996	10	4	-0.0330883	9	2	-0.24744	10	4	-0.0890913	9	2	-0.358454	10	4	0.0196676	9	2	6	8	36.4	33
GRAM domain-containing protein 1A	GRAMD1A	Q96CP6-3;Q96CP6;Q96CP6-2;Q3KR37-2;Q3KR37;Q3KR37-4	Q96CP6-3;Q96CP6;Q96CP6-2	-0.218749	20	5	0.0277338	20	8	-0.107088	20	5	0.316528	20	8	-0.355498	20	5	0.380972	20	8	21	16	39.4	32.1
Growth factor receptor-bound protein 2	GRB2	P62993;P62993-2	P62993;P62993-2	-0.141001	11	7	0.167507	12	6	-0.0467422	11	7	0.16882	12	6	-0.299969	11	7	0.510026	12	6	9	12	42.9	55.8
Glyoxylate reductase/hydroxypyruvate reductase	GRHPR	Q9UBQ7;Q9UBQ7-2	Q9UBQ7	-0.0843949	14	4	0.349254	12	3	-0.21744	13	4	0.293854	12	3	-0.341592	14	4	0.59018	12	3	11	11	49.7	49.1
Protein lifeguard 1	GRINA	Q7Z429	Q7Z429	-0.486873	3	0	0.0142955	7	2	0.292546	3	0	0.48999	7	2	-0.459239	3	0	0.443752	7	2	1	3	2.4	7.5
G protein-coupled receptor kinase 6	GRK6	P43250-3;P43250;P43250-2	P43250-3;P43250;P43250-2	-0.399464	2	1	NaN	1	1	0.979879	2	1	NaN	1	1	0.540325	2	1	NaN	1	1	3	1	10.4	2.9
GrpE protein homolog 1, mitochondrial	GRPEL1	Q9HAV7	Q9HAV7	-0.360194	39	8	0.0129556	37	12	-0.410773	39	8	0.116489	37	12	-0.668478	39	8	0.115566	37	12	14	17	58.1	69.6
GrpE protein homolog 2, mitochondrial	GRPEL2	Q8TAA5;Q8TAA5-2	Q8TAA5	0.0475383	16	0	0.436081	19	11	-0.118696	16	0	0.394392	19	11	-0.0204283	16	0	0.741131	19	11	8	7	43.1	43.1
G-rich sequence factor 1	GRSF1	Q12849;Q12849-5	Q12849;Q12849-5	-0.292193	24	9	0.119072	29	10	-0.202622	24	9	0.246823	29	10	-0.545824	24	9	0.377463	29	10	22	23	47.5	53.5
Glutamate-rich WD repeat-containing protein 1	GRWD1	Q9BQ67	Q9BQ67	-0.0208965	10	6	0.346225	8	4	-0.200647	10	6	0.314176	8	4	-0.202406	10	6	0.544856	8	4	8	6	29.8	26.7
Glutathione reductase, mitochondrial	GSR	P00390-2;P00390-3;P00390;P00390-5;P00390-4	P00390-2;P00390-3;P00390;P00390-5;P00390-4	-0.511176	17	6	-0.0230425	22	6	-0.189499	17	6	0.222448	22	6	-0.612792	17	6	0.116989	22	6	14	17	44.7	49.7
Glutathione S-transferase kappa 1	GSTK1	Q9Y2Q3;Q9Y2Q3-3;Q9Y2Q3-2;Q9Y2Q3-4	Q9Y2Q3;Q9Y2Q3-3;Q9Y2Q3-2;Q9Y2Q3-4	-0.247971	37	14	0.162493	39	12	-0.34496	37	14	0.2001	39	12	-0.508896	37	14	0.380859	39	12	16	18	76.1	83.6
Maleylacetoacetate isomerase	GSTZ1	O43708;O43708-3;O43708-2	O43708;O43708-3;O43708-2	-0.0470999	4	0	0.392478	8	4	-0.284194	4	0	0.00895805	8	4	-0.338123	4	0	0.513461	8	4	5	7	28.7	40.7
General transcription factor II-I	GTF2I	P78347-2;P78347-4;P78347-3;P78347;P78347-5;Q86UP8-3;Q86UP8;Q6EKJ0;Q86UP8-2;Q6EKJ0-2;Q86UP8-5	P78347-2;P78347-4;P78347-3;P78347	-0.000505029	30	16	0.263785	35	22	-0.0364519	30	16	0.353026	35	22	0.0791561	30	16	0.722705	35	22	20	21	25.7	29.5
General transcription factor 3C polypeptide 1	GTF3C1	Q12789;Q12789-3	Q12789;Q12789-3	-0.154072	49	24	0.242345	55	27	-0.203219	49	24	0.240605	55	27	-0.296137	49	24	0.551226	55	27	44	44	26.1	28.3
General transcription factor 3C polypeptide 2	GTF3C2	Q8WUA4;Q8WUA4-2	Q8WUA4;Q8WUA4-2	-0.289598	6	2	0.028955	6	2	-0.31285	6	2	0.354095	6	2	-0.379282	6	2	0.474633	6	2	8	7	9.2	9.2
General transcription factor 3C polypeptide 3	GTF3C3	Q9Y5Q9;Q9Y5Q9-2	Q9Y5Q9;Q9Y5Q9-2	-0.382307	4	3	0.333898	7	3	0.574828	4	3	0.398627	7	3	0.0476779	4	3	0.733315	7	3	6	7	7.9	8.4
General transcription factor 3C polypeptide 4	GTF3C4	Q9UKN8	Q9UKN8	-0.110573	7	3	0.594639	8	3	0.0305479	7	3	0.293235	8	3	-0.205131	7	3	0.844639	8	3	9	10	13.9	14.8
General transcription factor 3C polypeptide 5	GTF3C5	Q9Y5Q8-2;Q9Y5Q8;Q9Y5Q8-3	Q9Y5Q8-2;Q9Y5Q8;Q9Y5Q8-3	-0.185179	10	4	0.0687102	7	3	-0.0435419	10	4	0.43905	7	3	-0.256925	10	4	0.490882	7	3	10	6	25.1	16.5
GTP-binding protein 10	GTPBP10	A4D1E9;A4D1E9-2	A4D1E9;A4D1E9-2	-0.362121	8	1	-0.0476779	14	3	-0.00339428	8	1	0.382513	14	3	-0.412289	8	1	0.20224	14	3	8	13	28.9	41.1
tRNA modification GTPase GTPBP3, mitochondrial	GTPBP3	Q969Y2-3;Q969Y2;Q969Y2-4;Q969Y2-2	Q969Y2-3;Q969Y2;Q969Y2-4;Q969Y2-2	-0.35124	14	5	0.0901425	18	8	-0.0593897	13	4	0.564414	18	8	-0.207328	13	4	0.593833	18	8	12	12	41.2	39.5
Nucleolar GTP-binding protein 1	GTPBP4	Q9BZE4;Q9BZE4-2;Q9BZE4-3	Q9BZE4;Q9BZE4-2;Q9BZE4-3	0.487281	5	2	0.585453	12	5	-0.998817	5	2	-0.580435	12	5	-0.766137	5	2	0.112225	12	5	5	8	10.1	17.5
GTP-binding protein 8	GTPBP8	Q8N3Z3;Q8N3Z3-2;Q8N3Z3-3	Q8N3Z3;Q8N3Z3-2	NaN	1	1	-0.606442	2	1	NaN	1	1	0.360638	2	1	NaN	1	1	-0.246591	2	1	2	2	9.2	13
Translation factor GUF1, mitochondrial	GUF1	Q8N442	Q8N442	NaN	1	1	-0.217975	2	1	NaN	1	1	0.326588	2	1	NaN	1	1	0.184884	2	1	2	2	4.2	4.8
Guanylate kinase	GUK1	Q16774-2;Q16774	Q16774-2;Q16774	0.0100636	14	4	0.430606	27	16	-0.345106	14	4	0.291998	29	18	-0.432747	14	4	0.586276	27	16	1	3	51.4	85.3
Beta-glucuronidase	GUSB	P08236;P08236-2;P08236-3	P08236;P08236-2;P08236-3	-0.581432	17	10	-0.21661	15	5	-0.452037	17	10	0.0433337	15	5	-0.882651	17	10	-0.0923428	15	5	17	16	33.6	32.1
Glucoside xylosyltransferase 1	GXYLT1	Q4G148-2;Q4G148	Q4G148-2;Q4G148	0.128821	5	1	0.443477	5	2	-0.38998	5	1	-0.0070519	5	2	-0.506291	5	1	0.332644	5	2	4	4	10	10
Histone H1x	H1FX	Q92522	Q92522	-0.0249568	11	1	0.416308	9	3	-0.423197	11	1	0.022874	9	3	-0.351406	11	1	0.357992	9	3	6	6	24.4	24.4
Histone H3.3;Histone H3.3C;Histone H3.1	H3F3A;H3F3C;HIST1H3A	P84243;Q6NXT2;P68431;Q16695	P84243;Q6NXT2;P68431	-1.29149	9	3	-0.532566	7	3	-0.159944	9	3	0.0649929	7	3	-1.41419	9	3	-0.166458	7	3	1	2	35.3	40.4
GDH/6PGL endoplasmic bifunctional protein;Glucose 1-dehydrogenase;6-phosphogluconolactonase	H6PD	O95479;O95479-2	O95479;O95479-2	0.477159	2	1	NaN	0	0	-0.66173	2	1	NaN	0	0	-0.025456	2	1	NaN	0	0	2	0	4	0
Very-long-chain (3R)-3-hydroxyacyl-CoA dehydratase 2	HACD2	Q6Y1H2	Q6Y1H2	-0.500055	8	2	-0.154842	9	2	-0.108985	8	2	0.256666	9	2	-0.660315	8	2	-0.0140695	9	2	5	5	18.9	28.3
Very-long-chain (3R)-3-hydroxyacyl-CoA dehydratase 3	HACD3	Q9P035;Q9P035-2	Q9P035;Q9P035-2	-0.398893	69	27	-0.0309717	57	18	-0.3655	68	26	0.00268593	57	18	-0.785278	68	26	-0.0503276	57	18	30	31	57.5	58
2-hydroxyacyl-CoA lyase 1	HACL1	Q9UJ83-2;Q9UJ83;Q9UJ83-3;Q9UJ83-4	Q9UJ83-2;Q9UJ83;Q9UJ83-3;Q9UJ83-4	-0.636661	21	10	-0.239276	23	7	-0.136506	21	10	0.368998	24	7	-0.729172	21	10	0.0325805	24	7	20	20	46.6	54.6
Hydroxyacyl-coenzyme A dehydrogenase, mitochondrial	HADH	Q16836;Q16836-3;Q16836-2	Q16836;Q16836-3;Q16836-2	-0.301337	61	19	0.106793	40	15	-0.238476	60	18	0.108876	41	15	-0.530031	60	18	0.19342	40	15	13	15	61.5	63.1
Trifunctional enzyme subunit alpha, mitochondrial;Long-chain enoyl-CoA hydratase;Long chain 3-hydroxyacyl-CoA dehydrogenase	HADHA	P40939	P40939	-0.538471	96	36	-0.250719	95	25	-0.182377	95	36	0.242106	95	25	-0.733555	96	36	0.0275426	95	25	32	33	56.9	59.4
Trifunctional enzyme subunit beta, mitochondrial;3-ketoacyl-CoA thiolase	HADHB	P55084-2;P55084	P55084-2;P55084	-0.583009	45	21	-0.216486	34	6	-0.0976717	45	21	0.239226	34	6	-0.7043	45	21	0.0379916	34	6	30	29	68.1	61.1
Hydroxyacylglutathione hydrolase, mitochondrial	HAGH	Q16775;Q16775-2;Q16775-3	Q16775;Q16775-2;Q16775-3	-0.586189	8	0	-0.245131	11	5	-0.412097	8	0	-0.0489337	11	5	-0.996542	8	0	-0.29231	11	5	7	6	30.5	28.6
Probable histidine--tRNA ligase, mitochondrial	HARS2	P49590-2;P49590;P12081-3;P12081-2;P12081-4;P12081	P49590-2;P49590	-0.273082	13	9	0.0932786	18	10	-0.196872	13	9	0.075824	18	10	-0.509204	13	9	0.102791	18	10	10	15	23.7	37.6
HCLS1-associated protein X-1	HAX1	O00165;O00165-2;O00165-5;O00165-3;O00165-4;O00165-6	O00165;O00165-2;O00165-5;O00165-3;O00165-4	-0.467873	44	15	-0.1333	23	9	-0.242908	44	15	0.159058	24	9	-0.743086	44	15	0.0971469	24	9	16	13	71.7	57.7
Cytochrome c-type heme lyase	HCCS	P53701	P53701	-0.362733	17	10	0.0890219	13	5	-0.359287	15	8	0.00744908	13	5	-0.630506	15	8	0.0179429	13	5	14	11	62.7	47.4
Host cell factor 1;HCF N-terminal chain 1;HCF N-terminal chain 2;HCF N-terminal chain 3;HCF N-terminal chain 4;HCF N-terminal chain 5;HCF N-terminal chain 6;HCF C-terminal chain 1;HCF C-terminal chain 2;HCF C-terminal chain 3;HCF C-terminal chain 4;HCF C-terminal chain 5;HCF C-terminal chain 6	HCFC1	P51610;P51610-4;P51610-2;P51610-3	P51610;P51610-4;P51610-2	0.0511633	49	22	0.383699	41	13	-0.363178	49	22	0.0622036	43	14	-0.245403	49	22	0.61626	41	13	30	27	22.5	21.7
Histone deacetylase 1	HDAC1	Q13547	Q13547	0.1153	15	6	0.252192	13	7	-0.100267	15	6	0.167556	13	7	-0.29504	15	6	0.486004	13	7	8	9	44.4	47.1
Histone deacetylase 2	HDAC2	Q92769;Q92769-3	Q92769;Q92769-3	-0.0286018	26	8	0.45906	26	9	-0.174263	26	8	0.173352	27	10	-0.187165	26	8	0.652879	26	9	12	11	51.8	49.4
HD domain-containing protein 2	HDDC2	Q7Z4H3;Q7Z4H3-2;Q7Z4H3-3	Q7Z4H3;Q7Z4H3-2;Q7Z4H3-3	-0.601102	2	1	NaN	0	0	-0.160492	2	1	NaN	0	0	-0.848141	2	1	NaN	0	0	2	0	15.2	0
Hepatoma-derived growth factor	HDGF	P51858-2;P51858;P51858-3	P51858-2;P51858;P51858-3	-0.20073	6	5	-0.334225	3	3	-0.570015	5	4	0.249874	3	3	-0.906791	5	4	-0.0843364	3	3	5	4	32.2	28.8
Hepatoma-derived growth factor-related protein 2	HDGFRP2	Q7Z4V5-2;Q7Z4V5;Q7Z4V5-4;Q7Z4V5-3;Q5TGJ6	Q7Z4V5-2;Q7Z4V5;Q7Z4V5-4;Q7Z4V5-3	0.00360232	9	3	0.513564	10	6	-0.320108	9	3	0.461402	10	6	-0.0979495	9	3	0.905953	10	6	8	7	18.5	16.6
Haloacid dehalogenase-like hydrolase domain-containing protein 3	HDHD3	Q9BSH5	Q9BSH5	-0.122821	7	0	0.0224489	12	2	-0.181935	7	0	0.024267	12	2	-0.267757	7	0	0.123984	12	2	8	12	49.4	74.5
Vigilin	HDLBP	Q00341;Q00341-2	Q00341;Q00341-2	-0.581864	6	4	-1.00331	2	1	-0.240486	6	4	1.30736	2	1	-0.755503	6	4	0.292405	2	1	6	2	6.1	2.2
HEAT repeat-containing protein 1;HEAT repeat-containing protein 1, N-terminally processed	HEATR1	Q9H583	Q9H583	-0.208294	46	20	0.0630173	60	19	-0.255581	46	20	0.104651	60	19	-0.506865	46	20	0.0645704	60	19	51	46	28.7	28.3
Heme-binding protein 1	HEBP1	Q9NRV9	Q9NRV9	-0.317966	8	4	0.131218	7	2	-0.227726	8	4	0.253911	7	2	-0.470949	8	4	0.385356	7	2	8	7	52.4	59.8
Protein HEG homolog 1	HEG1	Q9ULI3	Q9ULI3	-0.181346	2	2	NaN	0	0	-0.100051	2	2	NaN	0	0	-0.281386	2	2	NaN	0	0	2	0	1.7	0
Lymphoid-specific helicase	HELLS	Q9NRZ9-6;Q9NRZ9-5;Q9NRZ9-4;Q9NRZ9-3;Q9NRZ9-2;Q9NRZ9	Q9NRZ9-6;Q9NRZ9-5;Q9NRZ9-4;Q9NRZ9-3;Q9NRZ9-2;Q9NRZ9	0.113967	2	1	NaN	1	0	-0.314069	2	1	NaN	1	0	-0.326245	2	1	NaN	1	0	2	1	3.1	1.6
Probable helicase with zinc finger domain	HELZ	P42694-2;P42694	P42694-2;P42694	0.0395595	4	2	NaN	1	1	-0.390207	4	2	NaN	1	1	-0.90977	4	2	NaN	1	1	3	1	2.8	1.2
E3 ubiquitin-protein ligase HERC2	HERC2	O95714;Q9BVR0	O95714	-0.279792	46	29	0.0739095	43	30	-0.363215	46	29	0.0674701	43	30	-0.761531	46	29	0.16835	43	30	48	32	13.2	9.9
Beta-hexosaminidase subunit alpha	HEXA	P06865;P06865-2	P06865	-0.610499	16	7	-0.165172	19	13	-0.224688	16	7	0.0382284	19	13	-0.942473	16	7	-0.0275787	19	13	13	15	28.7	33.1
Beta-hexosaminidase subunit beta;Beta-hexosaminidase subunit beta chain B;Beta-hexosaminidase subunit beta chain A	HEXB	P07686	P07686	-0.557221	39	16	-0.138159	28	11	-0.146579	39	16	0.243199	28	11	-0.695746	39	16	0.111929	28	11	26	24	42.1	41
Protein HEXIM1	HEXIM1	O94992	O94992	-0.196459	4	4	0.191541	2	1	0.0931545	4	4	0.585973	2	1	-0.153832	4	4	0.869623	2	1	3	2	15.6	6.7
3-hydroxyisobutyrate dehydrogenase, mitochondrial	HIBADH	P31937	P31937	-0.383981	37	13	0.0243551	33	9	-0.402302	35	12	-0.145091	33	9	-0.811321	35	12	-0.0676387	33	9	18	18	65.8	62.2
3-hydroxyisobutyryl-CoA hydrolase, mitochondrial	HIBCH	Q6NVY1;Q6NVY1-2	Q6NVY1;Q6NVY1-2	-0.423778	42	17	-0.0676387	43	12	-0.150961	42	17	0.258287	43	12	-0.51806	42	17	0.145701	43	12	23	25	60.1	59.1
HIG1 domain family member 1A, mitochondrial	HIGD1A	Q9Y241;Q9Y241-2;A8MV81	Q9Y241;Q9Y241-2	-0.882917	16	2	-0.596172	14	4	-0.299365	16	2	0.130397	14	4	-1.22756	16	2	-0.523562	14	4	4	7	74.2	88.2
HIG1 domain family member 2A, mitochondrial	HIGD2A	Q9BW72	Q9BW72	-0.70423	13	1	-0.325617	20	5	-0.152548	13	1	0.268782	20	5	-0.822273	13	1	-0.173128	20	5	6	8	84	88.7
Histidine triad nucleotide-binding protein 1	HINT1	P49773	P49773	-0.353616	8	3	-0.243303	5	1	-0.151779	8	3	0.282316	5	1	-0.570293	8	3	0.234075	5	1	6	5	46.8	46.8
Histidine triad nucleotide-binding protein 2, mitochondrial	HINT2	Q9BX68	Q9BX68	-0.307591	41	7	0.0760674	28	7	-0.15343	41	7	0.310558	28	7	-0.390472	41	7	0.392933	28	7	10	14	63.8	66.9
Histidine triad nucleotide-binding protein 3	HINT3	Q9NQE9	Q9NQE9	-0.385827	8	4	-0.00762614	8	4	0.00633396	8	4	0.393861	8	4	-0.339601	8	4	0.345271	8	4	7	7	46.2	57.1
Huntingtin-interacting protein 1	HIP1	O00291-3;O00291-4;O00291	O00291-3;O00291-4;O00291	-0.171011	3	2	-0.267716	3	3	-0.216233	3	2	0.203103	4	4	-0.741517	3	2	0.143883	3	3	3	3	4.4	4.9
Histone H1.2	HIST1H1C	P16403	P16403	-0.230584	14	8	0.179237	9	1	-0.066654	14	8	0.275245	9	1	-0.307055	14	8	0.477623	9	1	1	1	23.5	23.5
Histone H1.4;Histone H1.3	HIST1H1E;HIST1H1D	P10412;P16402;P22492;Q02539	P10412;P16402	-0.575873	2	1	NaN	0	0	NaN	1	0	NaN	0	0	NaN	1	0	NaN	0	0	1	0	22.8	15.5
Histone H2A type 1-J;Histone H2A type 1-H;Histone H2A.J;Histone H2A type 1-D;Histone H2A type 1;Histone H2A type 1-C;Histone H2A type 3;Histone H2A type 1-B/E;Histone H2AX	HIST1H2AJ;HIST1H2AH;H2AFJ;HIST1H2AD;HIST1H2AG;HIST1H2AC;HIST3H2A;HIST1H2AB;H2AFX	Q99878;Q96KK5;Q9BTM1;P20671;P0C0S8;Q93077;Q7L7L0;P04908;Q9BTM1-2;P16104;Q96QV6;Q8IUE6;Q71UI9-5	Q99878;Q96KK5;Q9BTM1;P20671;P0C0S8;Q93077;Q7L7L0;P04908;Q9BTM1-2;P16104	-0.939538	7	1	-0.517024	17	6	-0.0802252	7	1	0.283264	17	6	-1.00364	7	1	-0.208268	17	6	0	1	35.9	58.6
Histone H2B type 1-L;Histone H2B type 1-M;Histone H2B type 1-N;Histone H2B type 1-H;Histone H2B type 2-F;Histone H2B type 1-C/E/F/G/I;Histone H2B type 1-D;Histone H2B type F-S;Histone H2B type 1-K	HIST1H2BL;HIST1H2BM;HIST1H2BN;HIST1H2BH;HIST2H2BF;HIST1H2BC;HIST1H2BD;H2BFS;HIST1H2BK	Q99880;Q99879;Q99877;Q93079;Q5QNW6;P62807;P58876;P57053;O60814;Q5QNW6-2;Q96A08	Q99880;Q99879;Q99877;Q93079;Q5QNW6;P62807;P58876;P57053;O60814;Q5QNW6-2	-0.905386	18	2	-0.659011	14	5	-0.110168	17	1	0.242908	14	5	-0.988733	17	1	-0.373175	14	5	2	2	27	27
Histone H4	HIST1H4A	P62805	P62805	-1.32735	29	12	-0.92448	21	5	-0.12089	29	12	0.39798	21	5	-1.49431	29	12	-0.433066	21	5	10	10	61.2	58.3
Histone H2A type 2-C;Histone H2A type 2-A	HIST2H2AC;HIST2H2AA3	Q16777;Q6FI13	Q16777;Q6FI13	NaN	0	0	-0.666484	3	0	NaN	0	0	0.356864	3	0	NaN	0	0	-0.360758	3	0	0	1	35.7	58.1
Histone H3.2	HIST2H3A	Q71DI3	Q71DI3	NaN	0	0	-0.876173	5	4	NaN	0	0	0.692035	5	4	NaN	0	0	-0.263756	5	4	0	1	19.9	36.8
Histone H2B type 3-B;Histone H2B type 2-E;Histone H2B type 1-B;Histone H2B type 1-O;Histone H2B type 1-J;Putative histone H2B type 2-D;Putative histone H2B type 2-C	HIST3H2BB;HIST2H2BE;HIST1H2BB;HIST1H2BO;HIST1H2BJ;HIST2H2BD;HIST2H2BC	Q8N257;Q16778;P33778;P23527;P06899;Q6DRA6;Q6DN03	Q8N257;Q16778;P33778;P23527;P06899;Q6DRA6;Q6DN03	-0.913569	2	0	-0.795268	2	1	-0.220614	2	0	0.594814	2	1	-1.11604	2	0	-0.216486	2	1	2	2	27	27
Hexokinase-1	HK1	P19367;P19367-4;P19367-2;P19367-3;P52790	P19367;P19367-4;P19367-2;P19367-3	-0.0505024	43	21	0.351406	48	20	-0.808235	42	20	-0.544189	48	20	-0.791308	42	20	-0.180021	48	20	28	29	38.5	45.8
Hexokinase-2	HK2	P52789	P52789	-0.678511	2	2	0.434188	5	5	0.342782	2	2	-0.271067	5	5	-0.335772	2	2	0.163106	5	5	3	2	8.2	8.1
HLA class I histocompatibility antigen, A-3 alpha chain	HLA-A	P04439;P04439-2	P04439;P04439-2	-0.514862	51	27	-0.18409	55	21	-0.314248	50	26	0.187658	55	21	-0.814463	50	26	-0.0394191	55	21	15	13	62.7	62.7
HLA class I histocompatibility antigen, B-7 alpha chain	HLA-B	P01889	P01889	-0.810612	13	5	-0.305679	15	3	-0.237932	13	5	0.141987	15	3	-1.13119	13	5	-0.0229005	15	3	4	7	31.5	37.8
HLA class I histocompatibility antigen, Cw-7 alpha chain	HLA-C	P10321;P10321-2	P10321;P10321-2	-0.672589	10	6	-0.0993626	14	9	-0.164981	9	5	0.340094	14	9	-0.910475	9	5	0.183409	14	9	6	6	34.4	34.4
HLA class II histocompatibility antigen, DQ beta 1 chain	HLA-DQB1	P01920	P01920	-0.58167	2	1	NaN	0	0	-0.519942	2	1	NaN	0	0	-0.978947	2	1	NaN	0	0	1	0	4.6	0
HLA class II histocompatibility antigen, DRB1-15 beta chain	HLA-DRB1	P01911;P04440;Q30154	P01911	-0.30545	5	4	-0.456701	2	1	-0.7747	5	4	-0.327802	2	1	-0.797012	5	4	-0.820812	2	1	4	2	18.4	10.2
HLA class I histocompatibility antigen, alpha chain G	HLA-G	P17693;P17693-5;P17693-4	P17693;P17693-5;P17693-4	-0.671692	5	1	-0.118227	5	0	-0.383097	5	1	0.0167163	5	0	-0.969283	5	1	0.123072	5	0	3	3	11.2	11.2
Minor histocompatibility antigen H13	HM13	Q8TCT9-5;Q8TCT9;Q8TCT9-2;Q8TCT9-4	Q8TCT9-5;Q8TCT9;Q8TCT9-2;Q8TCT9-4	-0.417097	34	21	0.015039	31	18	-0.517441	34	21	-0.0160683	31	18	-0.986016	34	21	-0.0366087	31	18	16	15	42.4	41.8
High mobility group protein HMG-I/HMG-Y	HMGA1	P17096;P17096-2;P17096-3	P17096;P17096-2;P17096-3	-0.662437	5	1	0.0234457	3	2	-0.539457	5	1	0.0353426	3	2	-1.20393	5	1	0.368644	3	2	2	1	32.7	15
High mobility group protein B1;Putative high mobility group protein B1-like 1	HMGB1;HMGB1P1	P09429;B2RPK0	P09429;B2RPK0	-0.537361	6	0	0.0428134	8	0	-0.0915099	6	0	0.278374	8	0	-0.469909	6	0	0.510334	8	0	5	6	31.6	38.1
High mobility group protein B2	HMGB2	P26583	P26583	-0.212919	14	7	0.38677	14	7	0.033652	14	7	0.42744	14	7	-0.199537	14	7	0.755551	14	7	9	9	33.5	33.5
Hydroxymethylglutaryl-CoA lyase, mitochondrial	HMGCL	P35914;P35914-3;P35914-2	P35914;P35914-3;P35914-2	-0.5013	16	2	-0.0807941	18	9	-0.270156	16	2	0.0658837	18	9	-0.85212	16	2	0.0279249	18	9	10	9	40.3	35.7
3-hydroxy-3-methylglutaryl-coenzyme A reductase	HMGCR	P04035-2;P04035;P04035-3	P04035-2;P04035;P04035-3	NaN	1	0	0.603577	2	2	NaN	1	0	0.475355	2	2	NaN	1	0	1.07893	2	2	2	2	3.5	3.2
Heme oxygenase 1	HMOX1	P09601	P09601	-0.381461	7	3	0.157641	13	5	0.143393	7	3	0.503057	13	5	-0.0928632	7	3	0.701224	13	5	7	13	27.1	62.2
Heme oxygenase 2	HMOX2	P30519;P30519-2	P30519;P30519-2	-0.563284	39	16	-0.308011	29	7	-0.460092	39	16	-0.0402613	29	7	-1.16265	39	16	-0.397146	29	7	21	22	69.9	69.9
Heterogeneous nuclear ribonucleoprotein A0	HNRNPA0	Q13151	Q13151	-0.115019	37	17	0.113567	29	10	-0.184736	36	16	0.0905725	28	10	-0.347711	36	16	0.199338	29	10	15	15	48.5	49.5
Heterogeneous nuclear ribonucleoprotein A1;Heterogeneous nuclear ribonucleoprotein A1, N-terminally processed;Heterogeneous nuclear ribonucleoprotein A1-like 2	HNRNPA1;HNRNPA1L2	P09651-2;P09651;P09651-3;Q32P51	P09651-2;P09651;P09651-3;Q32P51	-0.18182	131	49	0.146883	100	45	-0.213554	131	49	0.193602	101	46	-0.430412	131	49	0.343238	100	45	29	23	73.8	57.2
Heterogeneous nuclear ribonucleoproteins A2/B1	HNRNPA2B1	P22626	P22626	-0.317283	117	37	0.0833857	92	31	-0.22457	115	35	0.133464	92	31	-0.53001	115	35	0.24756	92	31	1	1	55.2	62.9
Heterogeneous nuclear ribonucleoprotein A3	HNRNPA3	P51991	P51991	-0.290268	49	18	0.160041	41	16	-0.175941	49	18	0.216133	41	16	-0.442085	49	18	0.424959	41	16	1	1	36.5	39.9
Heterogeneous nuclear ribonucleoprotein A/B	HNRNPAB	Q99729-2;Q99729-3;Q99729;Q99729-4	Q99729-2;Q99729-3;Q99729;Q99729-4	-0.0312973	53	21	0.339327	51	23	-0.218766	53	21	0.134192	52	24	-0.260843	53	21	0.49478	51	23	21	22	42.2	45.2
Heterogeneous nuclear ribonucleoproteins C1/C2	HNRNPC	P07910-2;P07910-4;P07910;P07910-3;P0DMR1;O60812;B7ZW38;B2RXH8	P07910-2;P07910-4;P07910;P07910-3	-0.278234	36	9	0.12455	28	4	-0.132594	35	8	0.228216	29	5	-0.499626	35	8	0.431267	28	4	19	17	57	48.5
Heterogeneous nuclear ribonucleoprotein D0	HNRNPD	Q14103-4;Q14103-3;Q14103-2;Q14103	Q14103-4;Q14103-3;Q14103-2;Q14103	-0.0761891	56	24	0.412251	59	29	-0.0561461	56	24	0.293111	60	30	-0.154217	56	24	0.711157	59	29	16	16	41.8	44.3
Heterogeneous nuclear ribonucleoprotein D-like	HNRNPDL	O14979-3;O14979-2;O14979	O14979-3;O14979-2;O14979	-0.206462	39	15	0.134382	42	16	-0.190849	39	15	0.226881	42	16	-0.410965	39	15	0.335499	42	16	17	17	64.8	61.9
Heterogeneous nuclear ribonucleoprotein F;Heterogeneous nuclear ribonucleoprotein F, N-terminally processed	HNRNPF	P52597	P52597	-0.298318	35	16	0.134081	21	3	-0.676757	35	16	-0.282855	21	3	-0.930985	35	16	-0.178237	21	3	16	18	62.2	61.2
Heterogeneous nuclear ribonucleoprotein H;Heterogeneous nuclear ribonucleoprotein H, N-terminally processed	HNRNPH1	P31943	P31943	-0.175045	95	41	0.153479	46	15	-0.0343672	95	41	0.307305	46	15	-0.204516	95	41	0.534537	46	15	18	15	61.7	51
Heterogeneous nuclear ribonucleoprotein H2	HNRNPH2	P55795	P55795	0.0568609	6	4	0.180871	5	2	-0.605354	6	4	-0.090718	5	2	-0.448076	6	4	0.420279	5	2	5	5	39.4	34.7
Heterogeneous nuclear ribonucleoprotein H3	HNRNPH3	P31942-2;P31942;P31942-3;P31942-4;P31942-6;P31942-5	P31942-2;P31942;P31942-3;P31942-4	-0.113614	13	5	0.150081	13	1	-0.37947	13	5	0.0444343	14	2	-0.595358	13	5	0.301408	13	1	10	9	45.3	49.8
Heterogeneous nuclear ribonucleoprotein K	HNRNPK	P61978;P61978-2	P61978;P61978-2	NaN	1	1	0.177245	2	2	NaN	1	1	0.549726	2	2	NaN	1	1	0.726973	2	2	1	1	58.5	53.3
Heterogeneous nuclear ribonucleoprotein K	HNRNPK	P61978-3	P61978-3	-0.239771	58	8	0.205314	53	10	-0.158961	59	8	0.247508	53	10	-0.436744	59	8	0.44183	53	10	1	2	56.1	50.7
Heterogeneous nuclear ribonucleoprotein L	HNRNPL	P14866;P14866-2	P14866;P14866-2	-0.188529	33	9	0.29343	43	16	-0.458604	32	9	0.0397106	43	16	-0.501341	34	9	0.274372	43	16	26	31	62.3	73.5
Heterogeneous nuclear ribonucleoprotein M	HNRNPM	P52272;P52272-2	P52272;P52272-2	-0.244189	147	52	0.148241	127	45	-0.20568	147	52	0.230093	128	46	-0.40526	147	52	0.396821	127	45	39	39	57.8	62.6
Heterogeneous nuclear ribonucleoprotein R	HNRNPR	O43390;O43390-2;O43390-3;O43390-4	O43390;O43390-2;O43390-3;O43390-4	-0.124472	31	9	0.300058	45	18	-0.159654	31	9	0.127085	45	18	-0.3655	31	9	0.382175	45	18	21	19	41.7	41.5
Heterogeneous nuclear ribonucleoprotein U	HNRNPU	Q00839-2;Q00839	Q00839-2;Q00839	-0.110464	160	48	0.281018	174	49	-0.172669	161	48	0.284669	176	50	-0.249496	160	48	0.547067	174	49	50	50	49	50.5
Heterogeneous nuclear ribonucleoprotein U-like protein 1	HNRNPUL1	Q9BUJ2-2;Q9BUJ2;Q9BUJ2-4;Q9BUJ2-3	Q9BUJ2-2;Q9BUJ2;Q9BUJ2-4;Q9BUJ2-3	0.212258	22	8	0.537026	27	16	0.0129261	22	8	0.446325	28	17	0.239642	22	8	0.889316	27	16	15	12	23.1	20.6
Heterogeneous nuclear ribonucleoprotein U-like protein 2	HNRNPUL2	Q1KMD3	Q1KMD3	0.102053	12	8	0.555015	15	10	-0.432863	12	8	0.212751	15	10	-0.172896	12	8	0.397334	15	10	13	12	21	19.3
Heterochromatin protein 1-binding protein 3	HP1BP3	Q5SSJ5;Q5SSJ5-2;Q5SSJ5-3;Q5SSJ5-5	Q5SSJ5;Q5SSJ5-2;Q5SSJ5-3	0.148739	4	3	0.538094	5	2	-0.414884	4	3	0.0680446	5	2	-0.233464	4	3	0.625289	5	2	5	6	10.7	15.6
Hippocalcin-like protein 1	HPCAL1	P37235;P84074;P61601	P37235	-0.165014	2	1	NaN	1	0	-0.358768	2	1	NaN	1	0	-0.56371	2	1	NaN	1	0	3	1	18.1	4.1
Hypoxanthine-guanine phosphoribosyltransferase	HPRT1	P00492	P00492	-0.208811	5	4	0.14634	4	1	-0.992288	5	4	-0.810813	4	1	-1.14529	5	4	-0.486148	4	1	4	5	22.5	26.1
GTPase HRas;GTPase HRas, N-terminally processed	HRAS	P01112;P01112-2	P01112;P01112-2	-0.559282	15	6	-0.00834348	14	5	-0.196227	15	6	0.403141	15	6	-0.432766	15	6	0.292793	14	5	3	3	66.7	69.3
Ribonuclease UK114	HRSP12	P52758	P52758	-0.189499	12	1	0.24366	10	1	-0.063168	12	1	0.330937	10	1	-0.196525	12	1	0.526244	10	1	5	8	43.1	62.8
Heparan sulfate 2-O-sulfotransferase 1	HS2ST1	Q7LGA3;Q7LGA3-3;Q7LGA3-2	Q7LGA3;Q7LGA3-3;Q7LGA3-2	-0.137664	6	3	0.0260582	7	2	-0.0736361	6	3	0.158832	7	2	-0.438073	6	3	0.202389	7	2	8	6	25.6	17.7
Iron-sulfur cluster co-chaperone protein HscB, mitochondrial	HSCB	Q8IWL3	Q8IWL3	-0.899184	8	4	-0.572405	8	7	-0.375777	8	4	0.155341	8	7	-1.25065	8	4	-0.432639	8	7	10	7	38.7	34
3-hydroxyacyl-CoA dehydrogenase type-2	HSD17B10	Q99714;Q99714-2	Q99714;Q99714-2	-0.147458	134	40	0.240316	120	31	-0.486024	131	38	-0.0703892	121	32	-0.682742	131	38	0.13416	120	31	25	35	96.9	99.6
Estradiol 17-beta-dehydrogenase 11	HSD17B11	Q8NBQ5	Q8NBQ5	-0.25846	7	1	-0.0353423	10	4	-0.734371	7	1	-0.258579	10	4	-1.03236	7	1	-0.183709	10	4	7	10	25.3	37.7
Very-long-chain 3-oxoacyl-CoA reductase	HSD17B12	Q53GQ0;Q53GQ0-2	Q53GQ0	-0.525351	59	24	-0.219091	48	14	-0.418851	59	24	0.00111127	49	14	-0.932361	59	24	-0.222557	49	14	25	27	70.2	83.7
Peroxisomal multifunctional enzyme type 2;(3R)-hydroxyacyl-CoA dehydrogenase;Enoyl-CoA hydratase 2	HSD17B4	P51659;P51659-3;P51659-2	P51659;P51659-3;P51659-2	-0.329196	121	44	0.0864615	140	51	-0.398494	119	43	0.0827593	140	51	-0.743641	118	43	0.113863	140	51	44	44	70.8	70.4
3-keto-steroid reductase	HSD17B7	P56937-3;P56937;P56937-2	P56937-3;P56937;P56937-2	-0.196376	11	7	-0.271067	9	3	-1.22011	11	7	-0.729879	9	3	-1.6266	11	7	-0.881351	9	3	6	8	26.8	34
Estradiol 17-beta-dehydrogenase 8	HSD17B8	Q92506	Q92506	-1.18511	7	4	-0.8024	6	3	-0.215714	6	3	-0.182311	6	3	-1.69236	6	3	-0.957618	6	3	6	6	33.7	33.7
Inactive hydroxysteroid dehydrogenase-like protein 1	HSDL1	Q3SXM5;Q3SXM5-2	Q3SXM5;Q3SXM5-2	-0.320901	17	4	0.262279	16	5	-0.236537	17	4	0.0331119	16	5	-0.496895	17	4	0.215747	16	5	18	14	57	50.6
Hydroxysteroid dehydrogenase-like protein 2	HSDL2	Q6YN16;Q6YN16-2	Q6YN16;Q6YN16-2	-0.451485	28	7	0.0649175	37	16	-0.262157	28	7	0.177425	37	16	-0.699396	28	7	0.190421	37	16	22	23	60	63.6
Heat shock protein HSP 90-alpha	HSP90AA1	P07900;P07900-2;Q14568;Q58FG0	P07900;P07900-2	-0.238357	73	33	0.230821	62	17	-0.174328	73	33	0.196227	62	17	-0.351314	73	33	0.422752	62	17	30	28	56.4	51.9
Heat shock protein HSP 90-beta	HSP90AB1	P08238;Q58FF7;Q58FG1	P08238	-0.392478	35	17	-0.0144982	38	13	-0.342909	35	17	-0.025454	38	13	-0.788963	35	17	-0.0574155	38	13	19	24	48.3	57.6
Putative heat shock protein HSP 90-beta 2	HSP90AB2P	Q58FF8	Q58FF8	-0.384151	2	0	-0.0721745	3	2	-0.220631	2	0	-0.136848	3	2	-0.828639	2	0	-0.150949	3	2	1	1	18.4	18.4
Endoplasmin	HSP90B1	P14625;Q58FF3	P14625	-0.184228	280	150	0.231938	258	111	-0.46899	275	146	0.0576619	260	113	-0.666462	275	146	0.282825	258	111	68	68	67.4	66
Heat shock 70 kDa protein 13	HSPA13	P48723	P48723	-0.445775	4	3	-0.187261	7	5	0.158596	4	3	0.858175	7	5	-0.0707089	4	3	0.801883	7	5	5	6	14.6	15.1
Heat shock 70 kDa protein 1A;Heat shock 70 kDa protein 1B	HSPA1A;HSPA1B	P0DMV8;P0DMV9;P0DMV8-2	P0DMV8;P0DMV9;P0DMV8-2	-0.41573	125	54	-0.0368901	115	40	-0.423894	124	53	0.0270574	115	40	-0.864596	124	53	-0.0367494	115	40	27	28	75.8	69.7
Heat shock 70 kDa protein 4	HSPA4	P34932;P34932-2	P34932	-0.0288813	20	11	0.277761	18	8	-0.25577	20	11	-0.0457225	18	8	-0.179123	20	11	0.318218	18	8	16	13	32.4	23
Heat shock 70 kDa protein 4L	HSPA4L	O95757	O95757	-0.424126	6	4	NaN	1	1	-0.0199601	6	4	NaN	1	1	-0.390245	6	4	NaN	1	1	7	2	18.4	7.9
78 kDa glucose-regulated protein	HSPA5	P11021	P11021	-0.198941	219	79	0.208644	208	79	-0.233379	218	78	0.277901	208	79	-0.448095	219	78	0.486065	208	79	45	46	63.3	63.6
Heat shock 70 kDa protein 6;Putative heat shock 70 kDa protein 7	HSPA6;HSPA7	P17066;P48741	P17066;P48741	-0.203153	5	0	0.237745	4	0	-0.448489	5	0	0.211882	4	0	-0.791757	5	0	0.376077	4	0	1	1	21	18.7
Heat shock cognate 71 kDa protein	HSPA8	P11142;P11142-2	P11142;P11142-2	-0.368048	94	32	0.00718814	88	20	-0.338597	93	31	0.143915	88	20	-0.659107	94	31	0.11196	88	20	25	26	67.5	63.2
Stress-70 protein, mitochondrial	HSPA9	P38646	P38646	-0.449927	387	199	-0.0803848	376	153	-0.228385	382	195	0.200134	377	154	-0.666943	383	195	0.115785	377	153	42	45	67.2	70
60 kDa heat shock protein, mitochondrial	HSPD1	P10809;P10809-2	P10809	-0.45906	890	459	-0.0648829	786	335	-0.240094	875	449	0.198146	792	339	-0.675028	878	449	0.175452	786	335	58	66	84.5	86.4
10 kDa heat shock protein, mitochondrial	HSPE1	P61604	P61604	-0.471329	104	31	-0.113834	90	17	-0.0325953	103	30	0.387959	90	17	-0.515295	104	30	0.289334	90	17	33	19	99	87.3
Heat shock protein 105 kDa	HSPH1	Q92598-2;Q92598;Q92598-4;Q92598-3	Q92598-2;Q92598;Q92598-4;Q92598-3	-0.714752	13	7	-0.35321	9	5	0.234501	13	7	0.585648	9	5	-0.458386	13	7	0.251281	9	5	10	10	21.7	16.3
Oxidoreductase HTATIP2	HTATIP2	Q9BUP3-3	Q9BUP3-3	-0.636235	19	13	-0.215617	16	7	-0.789387	18	12	-0.416083	16	7	-1.45261	18	12	-0.672923	16	7	2	2	48.2	39.1
Oxidoreductase HTATIP2	HTATIP2	Q9BUP3;Q9BUP3-2	Q9BUP3;Q9BUP3-2	NaN	1	0	-0.0734089	2	2	NaN	1	0	-0.221692	2	2	NaN	1	0	-0.295135	2	2	1	1	43	40.5
HIV Tat-specific factor 1	HTATSF1	O43719	O43719	-0.159815	29	17	0.42647	28	16	-1.34773	28	16	-0.686613	28	16	-1.44823	28	16	-0.318577	28	16	20	19	36.7	31.4
Serine protease HTRA2, mitochondrial	HTRA2	O43464;O43464-3;O43464-2;O43464-4;P83110-2;P83110	O43464;O43464-3;O43464-2;O43464-4	-0.337813	11	8	0.255374	18	7	-0.156354	11	8	0.222279	18	7	-0.36816	11	8	0.604038	18	7	9	14	24.2	42.4
E3 ubiquitin-protein ligase HUWE1	HUWE1	Q7Z6Z7-2;Q7Z6Z7-3;Q7Z6Z7	Q7Z6Z7-2;Q7Z6Z7-3;Q7Z6Z7	0.375401	4	1	1.10821	6	2	-0.218716	4	1	-0.0184918	6	2	-0.0836304	4	1	1.15627	6	2	7	8	2.3	2.7
Hypoxia up-regulated protein 1	HYOU1	Q9Y4L1;Q9Y4L1-2	Q9Y4L1;Q9Y4L1-2	-0.241936	93	42	0.213805	78	21	-0.444655	92	41	0.00368363	79	21	-0.638681	92	41	0.232464	79	21	46	42	55.3	51.6
Isoleucine--tRNA ligase, cytoplasmic	IARS	P41252	P41252	-0.305592	66	23	0.0669562	64	24	-0.353155	65	22	0.0499946	64	24	-0.649955	65	22	0.147298	64	24	56	49	50.1	45.7
Isoleucine--tRNA ligase, mitochondrial	IARS2	Q9NSE4	Q9NSE4	-0.0987527	95	26	0.276835	118	44	0.159371	95	26	0.594051	119	45	0.0440444	95	26	0.845572	118	44	58	63	59	67
Putative transferase CAF17, mitochondrial	IBA57	Q5T440	Q5T440	-0.159944	19	5	0.214977	18	6	-0.366076	18	5	0.0520272	18	6	-0.527325	18	5	0.300342	18	6	13	13	49.7	48.9
Protein-S-isoprenylcysteine O-methyltransferase	ICMT	O60725	O60725	-0.310593	33	10	0.0437352	36	4	-0.23897	33	10	0.176609	37	4	-0.597955	33	10	0.192085	37	4	16	18	51.4	60.6
Peptidyl-tRNA hydrolase ICT1, mitochondrial	ICT1	Q14197	Q14197	-0.647852	22	7	-0.246347	14	3	0.0220482	22	7	0.304469	14	3	-0.647174	22	7	0.130871	14	3	12	10	50	46.1
Insulin-degrading enzyme	IDE	P14735;P14735-2	P14735;P14735-2	-0.452906	6	3	-0.109962	3	2	-0.462575	6	3	-0.421264	3	2	-0.732524	6	3	-0.531269	3	2	9	3	9.9	4.7
Isocitrate dehydrogenase [NADP], mitochondrial	IDH2	P48735;P48735-2;O75874	P48735;P48735-2	-0.351424	64	23	0.0659893	58	14	-0.361046	64	23	0.0526705	58	14	-0.683762	64	23	0.119808	58	14	32	35	66.4	68.1
Isocitrate dehydrogenase [NAD] subunit alpha, mitochondrial	IDH3A	P50213;P50213-2	P50213;P50213-2	-0.357844	50	14	-0.0209111	52	10	-0.328598	50	14	0.158945	52	10	-0.686615	50	14	0.125352	52	10	24	22	50.3	53.3
Isocitrate dehydrogenase [NAD] subunit beta, mitochondrial	IDH3B	O43837;O43837-2;O43837-3	O43837;O43837-2	-0.354022	46	12	-0.0515809	45	10	-0.120592	46	12	0.226375	45	10	-0.493134	46	12	0.167296	45	10	22	21	60	59.7
Isocitrate dehydrogenase [NAD] subunit gamma, mitochondrial	IDH3G	P51553;P51553-2	P51553;P51553-2	-0.210296	20	11	0.0336435	17	2	-0.853241	18	9	-0.595408	17	2	-1.02944	18	9	-0.564134	17	2	10	11	39.4	45.3
Isopentenyl-diphosphate Delta-isomerase 1	IDI1	Q13907;Q13907-2	Q13907;Q13907-2	-0.245403	13	8	0.0243846	10	3	-0.736244	13	8	-0.340619	10	3	-1.02304	13	8	-0.252658	10	3	7	6	48.5	34.8
Immediate early response 3-interacting protein 1	IER3IP1	Q9Y5U9	Q9Y5U9	-0.295765	11	3	-0.106482	5	0	-0.483723	11	3	-0.0878702	5	0	-0.836347	11	3	-0.172616	5	0	2	2	34.1	34.1
Interferon-induced transmembrane protein 2	IFITM2	Q01629;P13164;Q01628	Q01629	-0.088224	6	4	NaN	0	0	-0.319118	6	4	NaN	0	0	-0.310844	6	4	NaN	0	0	3	2	29.5	17.4
Insulin-like growth factor 1 receptor;Insulin-like growth factor 1 receptor alpha chain;Insulin-like growth factor 1 receptor beta chain	IGF1R	P08069;P14616	P08069	-0.0517132	25	14	0.174849	21	10	-0.429284	25	14	-0.0596321	21	10	-0.637626	25	14	0.0280868	21	10	19	15	18.4	16.4
Insulin-like growth factor 2 mRNA-binding protein 1	IGF2BP1	Q9NZI8;Q9NZI8-2	Q9NZI8;Q9NZI8-2	-0.333607	17	7	-0.00891703	17	3	-0.357733	17	7	0.0126065	17	3	-0.656603	17	7	0.113598	17	3	13	12	28.6	27.4
Insulin-like growth factor 2 mRNA-binding protein 2	IGF2BP2	Q9Y6M1-1;Q9Y6M1;Q9Y6M1-5;Q9Y6M1-6;Q9Y6M1-3;Q9Y6M1-4	Q9Y6M1-1;Q9Y6M1;Q9Y6M1-5;Q9Y6M1-6;Q9Y6M1-3;Q9Y6M1-4	-0.418639	5	2	NaN	1	1	-0.104884	5	2	NaN	1	1	-0.563113	5	2	NaN	1	1	5	2	14.7	7.6
Insulin-like growth factor 2 mRNA-binding protein 3	IGF2BP3	O00425;O00425-2	O00425	-0.381705	10	8	0.161395	3	1	-0.510786	8	6	-0.114367	3	1	-0.831615	8	6	0.0454911	3	1	7	5	18.3	15
Cation-independent mannose-6-phosphate receptor	IGF2R	P11717	P11717	-0.519611	74	28	-0.119423	76	22	-0.365388	73	28	0.0565362	77	23	-0.828127	74	28	-0.0385766	76	22	65	69	31.9	34.9
Immunoglobulin superfamily member 3	IGSF3	O75054;O75054-2	O75054;O75054-2	-0.298637	17	14	-0.173128	16	13	-0.475074	17	14	0.039429	16	13	-1.07379	17	14	-0.265677	16	13	16	12	16.8	13.1
Immunoglobulin superfamily member 8	IGSF8	Q969P0-3;Q969P0	Q969P0-3;Q969P0	-0.190717	2	1	NaN	1	1	NaN	1	0	NaN	1	1	NaN	1	0	NaN	1	1	3	1	8.6	2.7
Protein Red	IK	Q13123	Q13123	0.0237522	3	3	0.427227	3	2	0.247684	3	3	0.296226	3	2	0.188401	3	3	0.490558	3	2	2	2	3.8	3.8
Inhibitor of nuclear factor kappa-B kinase-interacting protein	IKBIP	Q70UQ0-4	Q70UQ0-4	-0.586168	11	8	-0.353662	17	6	-0.204981	11	8	0.193552	17	6	-0.843293	11	8	-0.101516	17	6	10	11	39.3	36.6
Inhibitor of nuclear factor kappa-B kinase-interacting protein	IKBIP	Q70UQ0;Q70UQ0-2	Q70UQ0;Q70UQ0-2	-0.630617	20	8	-0.16877	20	6	-0.246259	20	8	0.240043	20	6	-0.866989	20	8	0.10611	20	6	11	12	41.1	40.3
Interleukin enhancer-binding factor 2	ILF2	Q12905	Q12905	-0.0345149	38	14	0.506455	45	20	0.00504059	38	14	0.414749	49	23	0.0268709	38	14	0.931673	46	20	20	24	71.8	81.5
Interleukin enhancer-binding factor 3	ILF3	Q12906;Q12906-7;Q12906-5;Q12906-4;Q12906-2;Q12906-6;Q12906-3	Q12906;Q12906-7;Q12906-5;Q12906-4;Q12906-2;Q12906-6;Q12906-3	0.0822938	37	11	0.558134	55	26	0.0928839	37	11	0.553066	56	26	0.143524	37	11	1.06308	56	26	18	22	30.9	37.1
Acetolactate synthase-like protein	ILVBL	A1L0T0	A1L0T0	-0.0429174	26	9	0.231752	29	12	-0.248279	26	9	0.213604	29	12	-0.253704	26	9	0.431754	29	12	19	19	41.6	43.8
Mitochondrial inner membrane protease subunit 2	IMMP2L	Q96T52-2;Q96T52	Q96T52-2;Q96T52	-0.559069	3	3	-0.213378	4	4	-0.542185	3	3	-0.681134	4	4	-1.03978	3	3	-0.806448	4	4	3	2	26.4	22.7
MICOS complex subunit MIC60	IMMT	Q16891-2	Q16891-2	NaN	1	0	-0.0374525	3	3	NaN	1	0	0.444596	3	3	NaN	1	0	0.354501	3	3	1	1	51.7	56.1
MICOS complex subunit MIC60	IMMT	Q16891;Q16891-3	Q16891;Q16891-3	-0.333389	60	19	-0.0093472	74	24	-0.294208	59	19	0.15851	75	25	-0.641131	60	19	0.154763	74	24	0	0	47.1	56.7
MICOS complex subunit MIC60	IMMT	Q16891-4	Q16891-4	-0.398265	2	0	0.0101926	2	0	-0.50318	2	0	0.369744	2	0	-0.842361	2	0	0.323895	2	0	1	1	47	56.7
Inositol monophosphatase 3	IMPAD1	Q9NX62	Q9NX62	-0.420434	11	4	0.158816	16	7	-0.201609	11	4	0.13887	16	7	-0.624866	11	4	0.342616	16	7	7	11	29.5	37
Inosine-5-monophosphate dehydrogenase 2	IMPDH2	P12268	P12268	-0.431365	3	1	0.0833857	6	3	-0.0614808	3	1	0.412885	6	3	0.268434	3	1	0.311291	6	3	2	5	5.3	14
Inverted formin-2	INF2	Q27J81;Q27J81-2;Q27J81-3	Q27J81;Q27J81-2	-0.170897	51	25	0.289316	59	25	-0.461978	51	25	-0.146134	59	25	-0.675259	51	25	0.109686	59	25	41	40	47.2	48.6
SOSS complex subunit C	INIP	Q9NRY2;Q9NRY2-2	Q9NRY2	-0.175615	6	1	NaN	0	0	-0.238187	6	1	NaN	0	0	-0.46546	6	1	NaN	0	0	5	0	48.1	0
Inositol polyphosphate 5-phosphatase K	INPP5K	Q9BT40-2;Q9BT40	Q9BT40-2;Q9BT40	0.28238	3	2	0.13768	4	0	-0.511835	3	2	-0.0287105	4	0	-0.515955	3	2	0.294703	4	0	3	4	8.3	13.7
Insulin receptor;Insulin receptor subunit alpha;Insulin receptor subunit beta	INSR	P06213-2;P06213	P06213-2;P06213	-0.266142	7	4	0.111757	11	7	0.197865	7	4	0.146068	11	7	-0.216937	7	4	0.437272	11	7	9	10	9.1	9.8
Integrator complex subunit 1	INTS1	Q8N201	Q8N201	-0.0284841	36	11	0.221489	25	17	-0.445401	35	10	0.104325	27	19	-0.489382	35	10	0.350964	25	17	40	17	23.3	11.1
Integrator complex subunit 10	INTS10	Q9NVR2	Q9NVR2	NaN	0	0	-0.0736831	2	1	NaN	0	0	-0.430499	2	1	NaN	0	0	-0.00963389	2	1	0	2	0	3.7
Integrator complex subunit 2	INTS2	Q9H0H0	Q9H0H0	0.0067647	2	1	0.496041	5	1	-0.325178	2	1	-0.172487	5	1	-0.52137	2	1	0.295287	5	1	2	4	2.5	5
Integrator complex subunit 3	INTS3	Q68E01-2;Q68E01;Q68E01-3;Q68E01-4	Q68E01-2;Q68E01;Q68E01-3	-0.159041	13	10	0.394695	20	11	-0.0461164	12	9	0.153414	20	11	-0.214876	12	9	0.471529	20	11	8	18	12.3	25
Integrator complex subunit 4	INTS4	Q96HW7;Q96HW7-2;Q96HW7-3;Q96HW7-4	Q96HW7;Q96HW7-2	-0.250217	6	5	0.310629	7	4	-0.490963	6	5	0.172831	7	4	-0.469829	6	5	0.458743	7	4	8	9	9	12.7
Integrator complex subunit 5	INTS5	Q6P9B9	Q6P9B9	0.336969	2	2	0.298336	7	0	-0.278199	2	2	-0.0110662	7	0	0.0588013	2	2	0.416943	7	0	3	8	3.5	11.8
Integrator complex subunit 6	INTS6	Q9UL03;Q9UL03-3;Q9UL03-2	Q9UL03;Q9UL03-3	0.0201999	4	3	0.480096	4	2	-0.355036	4	3	0.367304	4	2	-0.0974864	4	3	0.627895	4	2	5	4	7	5.2
Integrator complex subunit 8	INTS8	Q75QN2-2;Q75QN2	Q75QN2-2;Q75QN2	0.0951818	2	2	0.240128	3	3	-0.571086	2	2	0.0980114	3	3	-0.475936	2	2	0.326082	3	3	2	3	1.6	3.7
Integrator complex subunit 9	INTS9	Q9NV88-3;Q9NV88-2;Q9NV88	Q9NV88-3;Q9NV88-2;Q9NV88	0.0919367	7	2	0.214793	5	4	-0.244822	7	2	0.0827286	5	4	-0.334989	7	2	0.357585	5	4	6	3	16.2	9
Importin-5	IPO5	O00410;O00410-3;O00410-2	O00410;O00410-3;O00410-2	-0.579836	24	10	-0.254957	28	4	-0.137426	23	9	0.173368	27	4	-0.880896	23	9	0.0616314	27	4	24	25	28.6	33.1
Importin-7	IPO7	O95373	O95373	-0.463728	8	6	0.118351	13	5	-0.319802	8	6	0.0984901	13	5	-0.773368	8	6	0.462595	13	5	8	9	10.4	15.5
Ras GTPase-activating-like protein IQGAP1	IQGAP1	P46940;Q86VI3	P46940	0.0717627	28	16	0.36898	31	18	-0.45799	27	15	-0.0117819	33	20	-0.406828	27	15	0.329776	31	18	24	27	20.4	23.1
Ras GTPase-activating-like protein IQGAP2	IQGAP2	Q13576;Q13576-3;Q13576-2	Q13576;Q13576-3;Q13576-2	0.473839	37	25	0.67701	35	24	-0.553278	37	25	-0.0381552	36	25	-0.184211	37	25	0.733699	35	24	30	23	24.1	20.8
Insulin receptor substrate 4	IRS4	O14654	O14654	-0.561771	120	52	-0.159758	114	24	-0.39954	120	52	-0.0720373	113	24	-0.96016	120	52	-0.262914	113	24	49	48	48.4	44.6
Iron-sulfur cluster assembly 1 homolog, mitochondrial	ISCA1	Q9BUE6;Q9BUE6-2	Q9BUE6;Q9BUE6-2	-0.607331	14	4	-0.227248	9	3	-0.282825	14	4	0.146372	9	3	-0.909363	14	4	-0.0377336	9	3	9	7	62.8	62.8
Iron-sulfur cluster assembly 2 homolog, mitochondrial	ISCA2	Q86U28	Q86U28	0.304861	13	6	0.805711	7	3	-0.264079	13	6	0.0662914	7	3	0.131458	13	6	0.863126	7	3	6	5	41.6	32.5
Iron-sulfur cluster assembly enzyme ISCU, mitochondrial	ISCU	Q9H1K1-2;Q9H1K1	Q9H1K1-2;Q9H1K1	-0.350541	17	5	0.00429111	14	7	-0.136759	17	5	0.122476	14	7	-0.470209	17	5	0.164238	14	7	7	6	52.8	47.2
Isochorismatase domain-containing protein 1	ISOC1	Q96CN7	Q96CN7	-0.823243	3	1	0.144186	4	1	0.189793	3	1	-0.0092038	4	1	-0.50582	3	1	0.384245	4	1	3	5	13.4	26.2
Isochorismatase domain-containing protein 2, mitochondrial	ISOC2	Q96AB3;Q96AB3-2;Q96AB3-3	Q96AB3;Q96AB3-2;Q96AB3-3	-0.279319	21	9	0.159863	35	14	0	20	8	0.378607	35	14	-0.52019	20	8	0.408359	35	14	10	12	87.3	87.3
Pre-mRNA-splicing factor ISY1 homolog	ISY1	Q9ULR0;Q9ULR0-2;Q9ULR0-1	Q9ULR0;Q9ULR0-2;Q9ULR0-1	0.0271541	8	4	0.54595	7	5	-0.421168	8	4	0.349548	7	5	-0.444105	8	4	0.823447	7	5	5	5	24.2	25.3
E3 ubiquitin-protein ligase Itchy homolog	ITCH	Q96J02-2;Q96J02;Q96J02-3;O00308-3;Q9H0M0-6;O00308-2;Q9H0M0-3;Q9H0M0	Q96J02-2;Q96J02;Q96J02-3	-0.188858	5	1	1.05685	4	3	-0.247543	5	1	-0.450591	4	3	-0.670704	5	1	0.285196	4	3	5	1	8.7	3.2
T-cell immunomodulatory protein	ITFG1	Q8TB96	Q8TB96	-0.314481	7	7	0.0433337	4	2	-0.464226	7	7	0.399521	4	2	-0.68096	7	7	0.39479	4	2	5	4	10	9.2
Protein ITFG3	ITFG3	Q9H0X4;Q9H0X4-2	Q9H0X4;Q9H0X4-2	-0.840655	3	2	-0.389567	3	2	-0.619271	3	2	-0.835196	3	2	-1.87382	3	2	-0.97629	3	2	3	2	7.4	5.1
Integrin alpha-1	ITGA1	P56199	P56199	-0.0498302	14	2	0.49983	13	4	-0.510375	14	2	-0.236217	13	4	-0.585193	14	2	0.28365	13	4	14	13	15.4	13.2
Integrin alpha-2	ITGA2	P17301	P17301	-0.215898	26	7	0.101505	22	1	-0.323678	26	7	-0.0859685	22	1	-0.562197	26	7	0.00620244	22	1	25	24	24	25.3
Integrin alpha-3;Integrin alpha-3 heavy chain;Integrin alpha-3 light chain	ITGA3	P26006;P26006-1	P26006;P26006-1	-0.733603	4	2	-0.275841	3	1	-0.0698001	4	2	0.652584	3	1	-0.985645	4	2	0.26401	3	1	5	3	6.2	3.5
Integrin alpha-4	ITGA4	P13612	P13612	0.130404	11	3	0.243318	10	3	-0.294632	11	3	0.0354462	10	3	-0.419276	11	3	0.351111	10	3	7	7	7.6	8.7
Integrin alpha-5;Integrin alpha-5 heavy chain;Integrin alpha-5 light chain	ITGA5	P08648	P08648	-0.0516084	19	10	0.266975	14	6	-0.334989	19	10	0.0432296	15	7	-0.309878	19	10	0.248656	14	6	15	12	18.7	16.3
Integrin alpha-6;Integrin alpha-6 heavy chain;Integrin alpha-6 light chain;Processed integrin alpha-6	ITGA6	P23229-2;P23229-3;P23229-9;P23229-6;P23229;P23229-4;P23229-5;P23229-7	P23229-2;P23229-3;P23229-9;P23229-6;P23229;P23229-4;P23229-5;P23229-7	-0.249308	20	6	0.136601	26	12	-0.350136	20	6	0.0228593	26	12	-0.55824	20	6	0.167474	26	12	21	23	26.4	27.2
Integrin alpha-7;Integrin alpha-7 heavy chain;Integrin alpha-7 light chain;Integrin alpha-7 70 kDa form	ITGA7	Q13683-13;Q13683-9;Q13683-7;Q13683-3;Q13683	Q13683-13;Q13683-9;Q13683-7;Q13683-3;Q13683	-0.20563	3	1	NaN	1	0	-0.517874	3	1	NaN	1	0	-0.964207	3	1	NaN	1	0	2	1	4	1.2
Integrin alpha-8;Integrin alpha-8 heavy chain;Integrin alpha-8 light chain	ITGA8	P53708	P53708	-0.539939	4	4	-0.563256	2	2	0.712992	4	4	-0.878843	2	2	0.093425	4	4	-1.44207	2	2	5	3	5.4	4.1
Integrin alpha-V;Integrin alpha-V heavy chain;Integrin alpha-V light chain	ITGAV	P06756-3;P06756;P06756-2	P06756-3;P06756;P06756-2	-0.422366	23	13	-0.247928	22	12	-0.775787	23	13	0.0683775	22	12	-1.18174	23	13	-0.318924	22	12	20	17	28.8	18.7
Integrin beta-1	ITGB1	P05556;P05556-2;P05556-5;P05556-4;P05556-3;P05107;P05106-2;P05106-3;P05106	P05556;P05556-2;P05556-5;P05556-4;P05556-3	-0.20141	36	9	0.138156	32	4	-0.574906	36	9	-0.192573	32	4	-0.799872	36	9	-0.0366087	32	4	19	23	28.6	33.2
Integrin beta-6	ITGB6	P18564-2;P18564	P18564-2;P18564	-0.199653	2	1	0.0762651	2	1	-0.659723	2	1	-0.48944	2	1	-0.837532	2	1	-0.430714	2	1	1	1	1.3	1.3
Integral membrane protein 2B;BRI2, membrane form;BRI2 intracellular domain;BRI2C, soluble form;Bri23 peptide	ITM2B	Q9Y287;Q9Y287-2	Q9Y287;Q9Y287-2	-0.526681	8	4	-0.131326	8	4	-0.0354609	7	3	0.234296	8	4	-0.494698	7	3	-0.00417774	8	4	5	7	27.1	43.6
Integral membrane protein 2C;CT-BRI3	ITM2C	Q9NQX7-2;Q9NQX7-3;Q9NQX7	Q9NQX7-2;Q9NQX7-3;Q9NQX7	-0.594051	5	1	-0.610606	3	2	-0.0633941	5	1	0.157206	3	2	-0.979629	5	1	-0.0132121	3	2	3	2	24.1	15
Inositol 1,4,5-trisphosphate receptor type 1	ITPR1	Q14643-4;Q14643-3;Q14643-8;Q14643-7;Q14643-5;Q14643-6;Q14643-2;Q14643	Q14643-4;Q14643-3;Q14643-8;Q14643-7;Q14643-5;Q14643-6;Q14643-2;Q14643	-0.26701	39	23	0.0525508	33	15	-0.261327	39	23	0.0162785	32	15	-0.672037	39	23	0.174931	32	15	35	28	21.2	19.1
Inositol 1,4,5-trisphosphate receptor type 2	ITPR2	Q14571;Q14571-2	Q14571	-0.294898	75	34	0.101041	72	37	-0.558389	75	34	-0.219711	73	38	-0.790933	75	34	-0.0385766	72	37	58	50	32.5	28.1
Inositol 1,4,5-trisphosphate receptor type 3	ITPR3	Q14573	Q14573	-0.247799	138	43	0.069346	206	85	-0.241066	138	43	0.166907	206	85	-0.485216	138	43	0.185671	206	85	99	107	47.2	52.9
Inositol 1,4,5-trisphosphate receptor-interacting protein	ITPRIP	Q8IWB1	Q8IWB1	-0.562644	3	3	0.266819	8	7	-0.688869	3	3	-0.555522	8	7	-0.712528	3	3	-0.268434	8	7	3	7	6	15.5
Isovaleryl-CoA dehydrogenase, mitochondrial	IVD	P26440;P26440-2	P26440;P26440-2	-0.411426	42	13	-0.0282861	40	9	-0.415057	42	13	0.0159868	40	9	-0.767904	42	13	-0.0137839	40	9	28	28	68.8	71.6
Protein IWS1 homolog	IWS1	Q96ST2-2;Q96ST2-3;Q96ST2	Q96ST2-2;Q96ST2-3;Q96ST2	0.132379	3	2	-0.282855	3	2	-0.316115	3	2	0.52876	3	2	0.212632	3	2	0.626981	3	2	4	4	9.5	9.7
Protein jagged-2	JAG2	Q9Y219;Q9Y219-2;P78504-2;P78504	Q9Y219;Q9Y219-2	-0.552495	4	3	NaN	1	0	-0.417945	4	3	NaN	1	0	-0.921937	4	3	NaN	1	0	4	2	5	2.8
Protein jagunal homolog 1	JAGN1	Q8N5M9	Q8N5M9	-0.431695	16	7	-0.303927	18	8	-0.2768	16	7	0.0694065	18	8	-0.767364	16	7	-0.207643	18	8	8	9	24.6	49.7
Tyrosine-protein kinase JAK1	JAK1	P23458	P23458	-0.684619	5	2	-0.375401	5	4	-0.532741	4	1	0.424843	5	4	-1.0465	4	1	0.0494122	5	4	4	4	5	5.4
Junctional adhesion molecule C	JAM3	Q9BX67-2;Q9BX67	Q9BX67-2;Q9BX67	-0.5719	7	3	0.0296911	7	3	-0.346151	7	3	0.0915406	7	3	-0.759869	7	3	0.146803	7	3	7	7	23.9	23.9
Junctophilin-1	JPH1	Q9HDC5	Q9HDC5	-0.617499	2	0	NaN	0	0	-0.711559	2	0	NaN	0	0	-1.10936	2	0	NaN	0	0	2	0	6.8	0
Protein JTB	JTB	O76095-2;O76095	O76095-2;O76095	-0.261466	3	1	NaN	1	1	-0.181886	2	0	NaN	1	1	-0.495044	2	0	NaN	1	1	1	1	11.1	11.1
Junction plakoglobin	JUP	P14923	P14923	-0.299436	31	13	0.0705575	37	13	-0.553659	30	13	-0.153416	38	13	-0.785527	30	13	-0.067501	38	13	21	19	49.9	49.3
Lysine--tRNA ligase	KARS	Q15046;Q15046-2	Q15046;Q15046-2	-0.309145	18	7	-0.0852886	21	10	-0.1109	18	7	0.32173	21	10	-0.336664	18	7	0.135142	21	10	16	17	31.7	30.3
Keratinocyte-associated transmembrane protein 2	KCT2	Q8NC54	Q8NC54	-0.131392	3	2	0.115332	3	1	-0.446384	2	1	-0.0332292	3	1	-0.491876	2	1	0.343824	3	1	3	2	11.7	6.8
BTB/POZ domain-containing protein KCTD12	KCTD12	Q96CX2	Q96CX2	-0.23737	4	1	NaN	0	0	0.408386	4	1	NaN	0	0	1.02013	4	1	NaN	0	0	3	1	12.3	4.6
BTB/POZ domain-containing protein KCTD5	KCTD5	Q9NXV2;Q14681	Q9NXV2	-0.663694	6	3	-0.203264	5	3	-0.339455	6	3	0.0353722	5	3	-0.900126	6	3	-0.37829	5	3	5	6	28.2	32.9
KDEL motif-containing protein 1	KDELC1	Q6UW63	Q6UW63	-0.161589	6	4	0.24127	5	1	-0.274896	6	4	0.125935	5	1	-0.394885	6	4	0.31892	5	1	5	5	11.8	11.4
KDEL motif-containing protein 2	KDELC2	Q7Z4H8;Q7Z4H8-2;Q7Z4H8-3	Q7Z4H8;Q7Z4H8-2;Q7Z4H8-3	-0.241168	14	3	0.185573	16	6	0.0558898	14	3	0.315056	16	6	-0.13714	14	3	0.550148	16	6	14	12	34.5	31
ER lumen protein-retaining receptor 1	KDELR1	P24390;P24390-2	P24390;P24390-2	-0.10597	24	7	0.199106	44	9	-0.300768	24	7	0.0967612	44	9	-0.391948	24	7	0.32945	44	9	11	14	61.8	55.7
ER lumen protein-retaining receptor 2	KDELR2	P33947;P33947-2	P33947;P33947-2	-0.530177	22	5	-0.0413831	45	17	-0.224722	22	5	0.134287	45	17	-0.635495	22	5	0.082133	45	17	6	10	52.4	63.2
ER lumen protein-retaining receptor 3	KDELR3	O43731;O43731-2	O43731;O43731-2	-0.601759	2	1	-0.0423642	8	3	-1.01581	2	1	-0.359296	8	3	-1.55805	2	1	-0.374177	8	3	1	4	25.2	36.9
Lysine-specific histone demethylase 1A	KDM1A	O60341;O60341-2	O60341;O60341-2	0.131853	15	7	0.699162	12	6	-0.294332	15	7	-0.0319597	12	6	-0.0914022	14	7	0.775392	12	6	15	12	24.2	20.8
3-ketodihydrosphingosine reductase	KDSR	Q06136;Q06136-2	Q06136;Q06136-2	-0.123638	5	3	0.538681	11	8	-0.860845	5	3	-0.18409	11	8	-0.845598	5	3	0.430703	11	8	4	7	16.9	31.3
KH domain-containing, RNA-binding, signal transduction-associated protein 1	KHDRBS1	Q07666;Q07666-3;Q07666-2;Q5VWX1	Q07666;Q07666-3;Q07666-2	-0.213169	18	8	0.230973	13	4	-0.173563	18	8	0.231989	13	4	-0.382457	18	8	0.47913	13	4	7	7	21.7	30.7
Far upstream element-binding protein 2	KHSRP	Q92945	Q92945	-0.136601	35	13	0.363011	36	12	-0.0553064	34	13	0.345161	36	12	-0.150769	35	13	0.684387	36	12	24	27	50.2	55.4
Protein KIAA0100	KIAA0100	Q14667;Q14667-2;Q14667-3	Q14667;Q14667-2	-0.24448	17	6	0.00223799	18	7	-0.448765	16	5	-0.115832	18	7	-0.726568	16	5	-0.0285692	18	7	17	19	10	10.7
PCNA-associated factor	KIAA0101	Q15004;Q15004-2	Q15004	-0.304398	2	1	NaN	0	0	-0.595489	2	1	NaN	0	0	-0.729985	2	1	NaN	0	0	3	0	45	0
Uncharacterized protein KIAA0195	KIAA0195	Q12767;Q12767-3;Q12767-2	Q12767;Q12767-3;Q12767-2	NaN	1	0	0.712362	3	1	NaN	1	0	0.0369106	3	1	NaN	1	0	0.817028	3	1	2	3	1.5	3.8
Dyslexia-associated protein KIAA0319-like protein	KIAA0319L	Q8IZA0;Q8IZA0-2;Q8IZA0-3	Q8IZA0;Q8IZA0-2;Q8IZA0-3	-0.347215	9	2	0.0902499	11	6	-0.347252	9	2	-0.181802	11	6	-0.687567	9	2	0.0373695	11	6	9	11	9.7	11.9
Uncharacterized protein KIAA0355	KIAA0355	O15063	O15063	NaN	1	1	-0.149389	2	1	NaN	1	1	-1.26039	2	1	NaN	1	1	-1.4392	2	1	1	2	2.1	3.2
Mitochondrial ribonuclease P protein 3	KIAA0391	O15091-2;O15091;O15091-4;O15091-3	O15091-2;O15091;O15091-4	-0.847103	13	7	-0.39835	12	7	-0.356957	13	7	-0.0691522	12	7	-1.18007	13	7	-0.530271	12	7	14	9	31.7	17.8
Uncharacterized protein KIAA0754	KIAA0754	O94854;O94854-2	O94854;O94854-2	-0.200813	7	3	0.334262	8	2	-0.289721	7	3	-0.0214797	8	2	-0.645458	7	3	0.482553	8	2	8	8	8.8	7.1
Uncharacterized family 31 glucosidase KIAA1161	KIAA1161	Q6NSJ0	Q6NSJ0	NaN	0	0	-0.510962	3	2	NaN	0	0	0.187428	3	2	NaN	0	0	-0.127501	3	2	0	3	0	9
KIF1-binding protein	KIAA1279	Q96EK5	Q96EK5	-0.288646	3	1	NaN	1	1	-0.29534	3	1	NaN	1	1	-0.761238	3	1	NaN	1	1	3	1	6.6	1.9
Protein virilizer homolog	KIAA1429	Q69YN4-3;Q69YN4;Q69YN4-2;Q69YN4-4	Q69YN4-3;Q69YN4;Q69YN4-2;Q69YN4-4	-0.072938	17	4	0.355442	21	11	-0.272942	17	4	0.0722401	21	11	-0.416712	17	4	0.488309	21	11	20	18	13.1	14.6
Uncharacterized protein KIAA2013	KIAA2013	Q8IYS2;Q8IYS2-2	Q8IYS2;Q8IYS2-2	-0.28207	17	6	0.190684	22	9	-0.330411	17	6	0.2163	23	10	-0.41016	17	6	0.34839	22	9	13	17	29.8	43.7
Kinase D-interacting substrate of 220 kDa	KIDINS220	Q9ULH0-4;Q9ULH0;Q9ULH0-2;Q9ULH0-3;Q9ULH0-5	Q9ULH0-4;Q9ULH0;Q9ULH0-2;Q9ULH0-3	-0.153703	42	17	0.281053	33	22	-0.330846	41	16	0.0414765	34	23	-0.411138	41	16	0.316241	33	22	39	31	29.6	23
Kinesin-like protein KIF13B	KIF13B	Q9NQT8	Q9NQT8	-0.164658	3	3	NaN	0	0	0.432104	2	2	NaN	0	0	0.176195	2	2	NaN	0	0	2	1	1.4	0.6
Kinesin-like protein KIF1A	KIF1A	Q12756;Q12756-3;Q12756-2;O60333-3;O60333-2;O60333;O60333-4	Q12756;Q12756-3;Q12756-2	-0.0486062	2	1	0.584869	2	0	0.135404	2	1	-0.528871	2	0	0.0246034	2	1	0.234975	2	0	3	2	1.8	1.5
Chromosome-associated kinesin KIF4A	KIF4A	O95239-2;O95239;Q2VIQ3;Q6ZMV9-3;Q6ZMV9	O95239-2;O95239	0.552082	6	1	1.15496	4	3	-0.0827439	6	1	0.271897	4	3	0.479231	6	1	1.45878	4	3	6	5	6.2	5.1
Kinesin-1 heavy chain	KIF5B	P33176;O60282;Q12840;O60282-2	P33176	-0.586991	13	10	-0.0489337	10	6	-0.723658	13	10	-0.53057	10	6	-1.62678	13	10	-0.407081	10	6	8	8	11.2	11.7
Kinesin light chain 2	KLC2	Q9H0B6-2;Q9H0B6;Q07866-8;Q07866-2;Q07866-3;Q07866;Q07866-7;Q07866-5;Q07866-10;Q07866-6;Q07866-4;Q07866-9	Q9H0B6-2;Q9H0B6	-1.57317	2	2	-0.0354831	3	0	-0.427285	2	2	-0.461319	3	0	-2.00046	2	2	-0.638213	3	0	2	3	4.4	8.6
Histone-lysine N-methyltransferase 2D	KMT2D	O14686;O14686-3	O14686;O14686-3	0.081476	3	0	0.793307	9	5	-0.233379	3	0	-0.110363	10	6	-0.258391	3	0	0.833259	9	5	9	10	2.1	2.8
Importin subunit alpha-5;Importin subunit alpha-5, N-terminally processed	KPNA1	P52294	P52294	-0.13416	5	1	0.0366591	7	1	-0.18728	5	1	0.169225	7	1	-0.342634	5	1	0.303187	7	1	2	2	11.2	18
Importin subunit alpha-1	KPNA2	P52292	P52292	-0.482754	37	14	-0.180148	47	19	-0.189598	37	14	0.261483	47	19	-0.670842	37	14	0.0788075	47	19	19	22	46.3	59.9
Importin subunit alpha-4	KPNA3	O00505	O00505	NaN	1	0	-0.0093472	4	2	NaN	1	0	0.0630323	4	2	NaN	1	0	0.0615863	4	2	3	4	12.3	21.7
Importin subunit alpha-3	KPNA4	O00629	O00629	-0.137759	10	9	0.152516	8	6	-0.228047	10	9	0.119636	8	6	-0.347839	10	9	0.0599761	8	6	4	3	19.2	17.7
Importin subunit alpha-7;Importin subunit alpha-6	KPNA6;KPNA5	O60684;O15131	O60684;O15131	NaN	0	0	0.348445	2	1	NaN	1	0	-0.330099	2	1	NaN	1	0	-0.0633648	2	1	1	3	11.4	20.3
Importin subunit beta-1	KPNB1	Q14974;Q14974-2	Q14974;Q14974-2	-0.375179	54	14	0.0663216	61	14	-0.189253	53	14	0.217608	61	14	-0.534287	54	14	0.254892	61	14	33	35	54.1	54.5
GTPase KRas;GTPase KRas, N-terminally processed	KRAS	P01116-2;P01116	P01116-2;P01116	-0.383887	26	9	-0.032524	32	11	-0.337539	26	9	0.0369255	32	11	-0.713355	26	9	0.0238271	32	11	6	6	67	69.7
Protein KRI1 homolog	KRI1	Q8N9T8	Q8N9T8	0.0465608	9	6	1.16628	4	3	-0.828896	9	6	-0.248292	4	3	-0.725017	9	6	0.918033	4	3	7	4	13.2	8.3
Keratinocyte-associated protein 2	KRTCAP2	Q8N6L1;Q8N6L1-2	Q8N6L1;Q8N6L1-2	-0.432883	10	3	-0.111298	10	2	-0.462078	10	3	-0.000576859	10	2	-0.892125	10	3	-0.176706	10	2	6	7	58.8	74.3
Kinectin	KTN1	Q86UP2;Q86UP2-4;Q86UP2-2;Q86UP2-3;Q9Y4F3-3;Q9Y4F3-4;Q9Y4F3-5;Q9Y4F3	Q86UP2;Q86UP2-4;Q86UP2-2;Q86UP2-3	-0.0535386	113	43	0.333371	124	59	-0.288012	111	42	0.126549	124	59	-0.392629	111	42	0.419604	124	59	63	69	47.8	53.9
KxDL motif-containing protein 1	KXD1	Q9BQD3	Q9BQD3	NaN	1	0	0.144505	2	0	NaN	1	0	-0.184598	2	0	NaN	1	0	0.33681	2	0	1	2	4	18.8
L-2-hydroxyglutarate dehydrogenase, mitochondrial	L2HGDH	Q9H9P8-2;Q9H9P8	Q9H9P8-2;Q9H9P8	-0.12945	19	12	0.282316	27	9	-0.118257	19	12	0.214726	27	9	-0.332044	19	12	0.540547	27	9	13	16	37.2	52.2
Serine beta-lactamase-like protein LACTB, mitochondrial	LACTB	P83111;P83111-2	P83111;P83111-2	0.0340749	2	1	NaN	1	1	-0.715296	2	1	NaN	1	1	-0.632338	2	1	NaN	1	1	2	1	5.5	2.7
Beta-lactamase-like protein 2	LACTB2	Q53H82	Q53H82	-0.0155929	11	7	0.17358	9	2	-0.54271	11	7	-0.0485152	9	2	-0.536733	11	7	0.074122	9	2	8	7	34.7	30.9
Laminin subunit alpha-1	LAMA1	P25391	P25391	-0.108721	3	3	NaN	1	1	-0.809423	2	2	NaN	1	1	-0.967109	2	2	NaN	1	1	2	2	0.9	0.7
Laminin subunit alpha-4	LAMA4	Q16363-2;Q16363	Q16363-2;Q16363	-0.973271	2	0	-0.509645	2	1	0.425352	2	0	0.0452974	2	1	-0.298407	2	0	-0.333309	2	1	2	3	1.6	2.9
Laminin subunit alpha-5	LAMA5	O15230;O15230-2	O15230	-0.287977	17	9	0.0473832	20	10	-0.753288	17	9	-0.186247	20	10	-1.01488	17	9	0.0327724	20	10	18	20	6.4	8.2
Laminin subunit beta-1	LAMB1	P07942	P07942	-0.58929	50	25	-0.142217	63	27	-0.796185	50	25	-0.228973	63	27	-1.38274	50	25	-0.324926	63	27	41	41	27.6	26.8
Laminin subunit beta-2	LAMB2	P55268	P55268	-0.46961	4	1	-0.13947	2	0	-0.739878	4	1	-0.0241777	2	0	-1.50079	4	1	0.0634695	2	0	6	2	4.3	2
Laminin subunit gamma-1	LAMC1	P11047	P11047	-0.364961	44	15	0.0512347	56	23	-0.617543	43	14	0.0234018	56	23	-0.953439	43	14	0.0856804	56	23	36	32	30.1	27.2
Lysosome-associated membrane glycoprotein 1	LAMP1	P11279;P11279-2	P11279;P11279-2	-0.282193	19	4	0.00471082	17	3	-0.502117	19	4	-0.124328	17	3	-0.684341	19	4	-0.0795658	17	3	7	7	14.9	14.9
Lysosome-associated membrane glycoprotein 2	LAMP2	P13473;P13473-2;P13473-3	P13473;P13473-2;P13473-3	-0.263369	11	2	0.064676	16	0	-0.406885	11	2	-0.0426443	16	0	-0.600927	11	2	0.0415507	16	0	7	6	17.3	12
Ragulator complex protein LAMTOR1	LAMTOR1	Q6IAA8	Q6IAA8	-0.394487	19	4	-0.105946	19	5	-0.367415	19	4	0.00805823	19	5	-0.874402	19	4	-0.051024	19	5	8	9	60.9	75.2
Ragulator complex protein LAMTOR2	LAMTOR2	Q9Y2Q5;Q9Y2Q5-2;Q9Y2Q5-3	Q9Y2Q5;Q9Y2Q5-2;Q9Y2Q5-3	-0.488087	12	3	-0.368713	3	1	-0.37118	12	3	-0.121413	3	1	-0.872869	12	3	-0.351289	3	1	7	5	54.4	50.4
Ragulator complex protein LAMTOR3	LAMTOR3	Q9UHA4;Q9UHA4-2	Q9UHA4;Q9UHA4-2	-0.487257	22	7	-0.0989585	9	1	-0.318596	22	7	0.120059	9	1	-0.957412	22	7	0.0396812	9	1	7	6	63.7	50.8
Ragulator complex protein LAMTOR4;Ragulator complex protein LAMTOR4, N-terminally processed	LAMTOR4	Q0VGL1	Q0VGL1	-0.136125	2	0	NaN	1	0	-0.59885	2	0	NaN	1	0	-0.858044	2	0	NaN	1	0	2	1	17.2	18.2
Ragulator complex protein LAMTOR5	LAMTOR5	O43504	O43504	-0.41862	7	5	-0.156526	2	0	-0.370993	7	5	0.175159	3	0	-0.821508	7	5	-0.24732	2	0	3	3	59.3	59.3
LanC-like protein 1	LANCL1	O43813	O43813	-0.436705	3	3	NaN	1	0	-0.522675	3	3	NaN	1	0	-0.925385	3	3	NaN	1	0	1	1	3	3
Cytosol aminopeptidase	LAP3	P28838-2;P28838	P28838-2;P28838	-0.250303	39	16	0.16246	38	17	-0.311578	39	16	0.0957432	39	18	-0.567896	39	16	0.265674	38	17	27	26	61.5	62.5
Lysosomal-associated transmembrane protein 4B	LAPTM4B	Q86VI4-2;Q86VI4	Q86VI4-2;Q86VI4	-0.851417	2	1	-0.251568	3	1	0.172616	2	1	0.7712	3	1	-0.71724	2	1	0.270434	3	1	3	2	8.8	7.5
La-related protein 1	LARP1	Q6PKG0;Q6PKG0-3;Q659C4-7;Q659C4-6;Q659C4-5;Q659C4-2;Q659C4;Q659C4-9	Q6PKG0;Q6PKG0-3	-0.135634	17	10	0.128535	15	6	-0.262746	17	10	0.0208965	15	6	-0.458168	17	10	0.271914	15	6	15	13	19.9	17.6
La-related protein 4	LARP4	Q71RC2-3;Q71RC2;Q71RC2-4;Q71RC2-2;Q71RC2-5;Q71RC2-7;Q71RC2-6	Q71RC2-3;Q71RC2;Q71RC2-4;Q71RC2-2;Q71RC2-5;Q71RC2-7;Q71RC2-6	-0.369967	11	5	0.0402447	8	3	-0.302582	11	5	0.0717396	8	3	-0.542269	11	5	0.18968	8	3	6	7	11.9	13.3
La-related protein 4B	LARP4B	Q92615	Q92615	-0.407057	5	5	-0.27011	2	1	-0.896093	4	4	-0.259062	3	1	-1.36457	4	4	-0.745366	3	1	4	3	6.5	8.5
La-related protein 7	LARP7	Q4G0J3-3;Q4G0J3;Q4G0J3-2	Q4G0J3-3;Q4G0J3;Q4G0J3-2	-0.124818	7	5	0.301088	2	0	-0.352308	7	5	0.138807	2	0	-0.305806	7	5	0.47291	2	0	8	2	17.8	5.9
Leucine--tRNA ligase, cytoplasmic	LARS	Q9P2J5;Q9P2J5-2;Q9P2J5-3	Q9P2J5;Q9P2J5-2	-0.247885	62	30	0.0238711	54	19	-0.265483	62	30	0.0463995	54	19	-0.531552	62	30	0.0887609	54	19	47	48	47.9	48.5
Probable leucine--tRNA ligase, mitochondrial	LARS2	Q15031	Q15031	-0.584436	49	20	-0.187894	41	10	-0.0995718	49	20	0.219723	41	10	-0.591484	49	20	0.0900811	41	10	40	34	50.5	42.2
Ribosomal biogenesis protein LAS1L	LAS1L	Q9Y4W2-2;Q9Y4W2;Q9Y4W2-3;Q9Y4W2-4	Q9Y4W2-2;Q9Y4W2;Q9Y4W2-3	-0.148241	23	12	0.261241	17	4	-0.503752	23	12	0.102481	17	4	-0.463669	23	12	0.35275	17	4	19	16	39.2	31
Lamin-B receptor	LBR	Q14739	Q14739	-0.295641	69	31	0.135142	61	17	-0.319172	70	31	0.0766453	61	17	-0.549683	69	31	0.182933	61	17	28	28	52.2	47.6
Lysocardiolipin acyltransferase 1	LCLAT1	Q6UWP7;Q6UWP7-3;Q6UWP7-2	Q6UWP7;Q6UWP7-3;Q6UWP7-2	-0.30868	15	8	0.188611	19	9	-0.580289	15	8	-0.0886845	19	9	-0.890091	15	8	0.0425162	19	9	12	13	34.8	42
L-lactate dehydrogenase A chain	LDHA	P00338;P00338-3;P00338-5;P00338-4;P00338-2	P00338;P00338-3;P00338-5;P00338-4;P00338-2	-0.603687	13	6	-0.120485	15	1	-0.102264	14	6	0.177849	15	1	-0.713521	13	6	0.04497	15	1	10	13	32.8	56.6
L-lactate dehydrogenase B chain	LDHB	P07195;Q6ZMR3;P07864	P07195	-0.356624	29	4	0.00727507	28	9	-0.0502037	29	4	0.370863	28	9	-0.40788	29	4	0.28729	28	9	16	20	47	65.3
Low-density lipoprotein receptor	LDLR	P01130-3;P01130-6;P01130-4;P01130-5;P01130;P01130-2	P01130-3;P01130-6;P01130-4;P01130-5;P01130;P01130-2	-0.759161	11	8	-0.572793	8	5	-0.414268	10	7	0.107166	8	5	-1.07294	10	7	-0.132116	8	5	10	7	19.8	12.6
LEM domain-containing protein 2	LEMD2	Q8NC56;Q8NC56-2	Q8NC56	-0.365054	12	2	0.0338205	8	3	-0.305146	12	2	0.152484	8	3	-0.728622	12	2	0.169161	8	3	13	7	33.8	15.5
Inner nuclear membrane protein Man1	LEMD3	Q9Y2U8	Q9Y2U8	-0.298673	3	2	-0.276199	3	1	0.626112	2	1	0.111976	3	1	0.459327	2	1	-0.0204844	3	1	4	5	6.7	7.6
RNA polymerase-associated protein LEO1	LEO1	Q8WVC0-2;Q8WVC0	Q8WVC0-2;Q8WVC0	0.130272	4	2	0.493418	4	2	0.1141	4	2	0.207228	4	2	-0.188545	4	2	0.655808	4	2	4	4	9.1	9.1
Leptin receptor	LEPR	P48357-2;P48357-4;P48357-3;P48357	P48357-2;P48357-4;P48357-3;P48357	-0.22302	3	1	NaN	1	0	-0.313262	3	1	NaN	1	0	-0.564627	3	1	NaN	1	0	1	1	8.1	3.5
Prolyl 3-hydroxylase 1	LEPRE1	Q32P28-4;Q32P28;Q32P28-3;Q32P28-2	Q32P28-4;Q32P28;Q32P28-3	-0.239106	15	4	0.0752767	11	6	-0.133527	15	4	0.202008	11	6	-0.396156	15	4	0.267531	11	6	14	10	24.7	16.4
Prolyl 3-hydroxylase 3	LEPREL2	Q8IVL6;Q8IVL6-2	Q8IVL6;Q8IVL6-2	-0.432396	5	5	-0.103531	2	1	-0.850376	5	5	-0.186754	2	1	-1.08721	5	5	-0.217975	2	1	4	3	7.2	4.9
Synaptonemal complex protein SC65	LEPREL4	Q92791	Q92791	0.0947765	3	1	0.341172	6	3	-0.901715	3	1	-0.271665	6	3	-0.302796	3	1	0.243318	6	3	4	5	8.9	16
LETM1 and EF-hand domain-containing protein 1, mitochondrial	LETM1	O95202;O95202-2;O95202-3	O95202	-0.438561	71	33	-0.0152121	82	38	-0.238306	70	32	0.29161	82	38	-0.676895	70	32	0.308198	82	38	35	39	49	54.9
LETM1 domain-containing protein 1	LETMD1	Q6P1Q0-4;Q6P1Q0-2;Q6P1Q0;Q6P1Q0-7;Q6P1Q0-5	Q6P1Q0-4;Q6P1Q0-2;Q6P1Q0;Q6P1Q0-7;Q6P1Q0-5	-0.0223757	5	4	0.549536	3	0	-0.178224	5	4	-0.205392	3	0	-0.195583	5	4	0.0352243	3	0	3	3	18.2	22.7
Galectin-1	LGALS1	P09382	P09382	-0.275559	6	1	0.255253	4	2	-0.506968	6	1	0.407058	4	2	-0.626714	6	1	0.00520306	4	2	6	2	57	19.3
Galectin-3	LGALS3	P17931	P17931	-0.0781981	19	9	0.314625	16	4	-0.353266	18	8	-0.102457	16	4	-0.467533	18	8	0.220144	16	4	10	8	38.8	28.4
Galectin-3-binding protein	LGALS3BP	Q08380	Q08380	-0.226814	26	11	0.26708	26	6	-0.671853	26	11	-0.268075	26	6	-0.929254	26	11	-0.0950467	26	6	10	11	21.9	23.6
Legumain	LGMN	Q99538-3;Q99538-2;Q99538	Q99538-3;Q99538-2;Q99538	-0.189927	7	1	-0.0690147	9	4	-0.210379	7	1	0.353911	9	4	-0.284142	7	1	0.30349	9	4	3	3	11.6	16.4
DNA ligase 3	LIG3	P49916-3;P49916;P49916-4;P49916-2	P49916-3;P49916;P49916-4;P49916-2	0.0695647	10	5	0.631735	7	1	-0.105597	10	5	0.163704	7	1	-0.23528	10	5	0.733891	7	1	12	6	15.4	7.2
LIM domain and actin-binding protein 1	LIMA1	Q9UHB6-3;Q9UHB6-2;Q9UHB6-5;Q9UHB6;Q9UHB6-4	Q9UHB6-3;Q9UHB6-2;Q9UHB6-5;Q9UHB6;Q9UHB6-4	-0.663694	3	3	NaN	1	1	-0.330193	3	3	NaN	1	1	-0.83164	3	3	NaN	1	1	2	3	5.7	7.7
Protein lin-7 homolog A	LIN7A	O14910;Q9HAP6-2	O14910	-0.0540028	6	3	0.093094	2	0	-0.352989	6	3	0.0983664	2	0	-0.471689	6	3	0.0428283	2	0	4	2	50.6	33
Protein lin-7 homolog B	LIN7B	Q9HAP6	Q9HAP6	-0.120326	3	2	NaN	0	0	-0.36669	3	2	NaN	0	0	-0.67436	3	2	NaN	0	0	1	0	16.4	4.8
Protein lin-7 homolog C	LIN7C	Q9NUP9	Q9NUP9	-0.46967	37	7	-0.153935	36	10	-0.421631	37	7	0.0304718	36	10	-0.859169	37	7	-0.126841	36	10	9	9	68	68
	LINC00493	A0A096LP01	A0A096LP01	-0.928896	5	2	NaN	0	0	-0.18705	4	2	NaN	0	0	-1.16621	5	2	NaN	0	0	3	2	34.7	17.9
Lysosomal acid lipase/cholesteryl ester hydrolase	LIPA	P38571-2;P38571;Q5W064;P07098-2;P07098-4;P07098;P07098-3	P38571-2;P38571	-0.932719	2	1	NaN	1	1	0.00834347	2	1	NaN	1	1	-1.05499	2	1	NaN	1	1	3	3	9.3	6.7
Lethal(2) giant larvae protein homolog 1	LLGL1	Q15334	Q15334	-0.366466	24	16	0.110604	12	3	-0.378701	24	16	-0.0833836	12	3	-0.717501	24	16	0.189894	12	3	19	13	26.3	19.7
Protein LLP homolog	LLPH	Q9BRT6	Q9BRT6	-0.218011	3	0	0.264322	5	1	-0.443752	3	0	0.0865993	5	1	-0.572544	3	0	0.211531	5	1	2	3	23.3	23.3
Protein ERGIC-53	LMAN1	P49257	P49257	-0.432085	56	27	-0.00374608	58	22	-0.574111	55	25	-0.091666	58	22	-0.829613	55	25	-0.0790197	58	22	24	25	50.6	52.2
Vesicular integral-membrane protein VIP36	LMAN2	Q12907	Q12907	-0.308823	77	35	0.0386583	55	16	-0.411004	77	35	0.0558613	55	16	-0.757843	78	35	0.0745626	55	16	33	31	62.4	62.1
VIP36-like protein	LMAN2L	Q9H0V9-2;Q9H0V9;Q9H0V9-3	Q9H0V9-2;Q9H0V9;Q9H0V9-3	-0.308645	10	4	-0.144699	14	6	-0.24325	9	3	0.111789	14	6	-0.690987	9	3	0.044717	14	6	8	9	24.5	32.6
Limb region 1 protein homolog	LMBR1	Q8WVP7;Q8WVP7-3;Q8WVP7-2;Q6UX01-3;Q6UX01-4;Q6UX01-2;Q6UX01;Q6UX01-5	Q8WVP7;Q8WVP7-3;Q8WVP7-2	-0.662643	4	3	-0.0959919	2	1	-0.418639	4	3	0.366876	2	1	-1.45854	4	3	0.290127	2	1	5	3	6.9	9.4
Probable lysosomal cobalamin transporter	LMBRD1	Q9NUN5-2;Q9NUN5;Q9NUN5-4;Q9NUN5-3	Q9NUN5-2;Q9NUN5;Q9NUN5-4;Q9NUN5-3	-0.256735	2	0	0.302546	3	2	-0.136442	2	0	0.517751	3	2	-0.277114	2	0	0.820285	3	2	2	1	8.9	4.6
Lipase maturation factor 2	LMF2	Q9BU23;Q9BU23-2;Q9BU23-3	Q9BU23;Q9BU23-2;Q9BU23-3	-0.872789	12	7	-0.385265	10	5	-0.448528	12	7	-0.0554733	10	5	-1.20317	11	7	-0.573278	10	5	10	11	21.6	23.1
Lamin-B1	LMNB1	P20700	P20700	-0.393899	31	12	0.0655665	28	11	-0.528157	31	12	-0.00848689	28	11	-0.957076	31	12	0.0288225	28	11	26	20	49.7	39.1
Lamin-B2	LMNB2	Q03252	Q03252	-0.499178	16	11	-0.0352017	11	7	-0.299187	16	11	0.174426	11	7	-0.719638	16	11	0.259841	11	7	16	11	30.2	21.5
Protein lunapark	LNP	Q9C0E8;Q9C0E8-2;Q9C0E8-4;Q9C0E8-3	Q9C0E8;Q9C0E8-2;Q9C0E8-4;Q9C0E8-3	-0.551014	17	8	-0.0070519	23	14	-0.435417	17	8	-0.0447438	23	14	-0.831461	17	8	-0.0611541	23	14	14	14	34.6	34.6
Leucyl-cystinyl aminopeptidase;Leucyl-cystinyl aminopeptidase, pregnancy serum form	LNPEP	Q9UIQ6;Q9UIQ6-3;Q9UIQ6-2	Q9UIQ6;Q9UIQ6-3;Q9UIQ6-2	-0.186557	54	17	0.217004	60	18	-0.319262	54	17	0.00392943	60	18	-0.495288	54	17	0.25546	60	18	42	46	44.6	44.9
Loss of heterozygosity 12 chromosomal region 1 protein	LOH12CR1	Q969J3;Q969J3-2	Q969J3	-0.577164	7	3	-0.191942	3	2	-0.649706	7	3	-0.209516	3	2	-1.37703	7	3	-0.401521	3	2	5	3	29.6	17.3
Lon protease homolog, mitochondrial	LONP1	P36776;P36776-2;P36776-3	P36776;P36776-2;P36776-3	-0.228757	111	41	0.194311	159	60	-0.281018	109	41	0.158365	161	61	-0.448469	110	41	0.304149	160	60	61	63	61.8	60.6
Lon protease homolog 2, peroxisomal	LONP2	Q86WA8;Q86WA8-2	Q86WA8;Q86WA8-2	-0.452748	5	4	-0.33674	2	0	-0.547278	5	4	0.326118	2	0	-0.878958	5	4	-0.0579701	2	0	4	3	6	3.6
Lysophosphatidylcholine acyltransferase 1	LPCAT1	Q8NF37	Q8NF37	-0.520583	32	15	-0.0648829	38	22	-0.573725	30	13	-0.0997664	38	22	-0.997434	30	13	-0.211635	38	22	16	16	42.1	37.8
Lysophosphatidylcholine acyltransferase 2	LPCAT2	Q7L5N7;Q7L5N7-2	Q7L5N7;Q7L5N7-2	-0.423933	14	12	-0.0321009	7	3	-0.467474	13	11	-0.253868	7	3	-0.723563	13	11	-0.226262	7	3	9	5	21.5	13.1
Lysophospholipid acyltransferase 5	LPCAT3	Q6P1A2;Q6P1A2-2	Q6P1A2;Q6P1A2-2	-0.237524	9	2	0.180087	13	5	-0.62901	9	2	-0.148869	13	5	-0.877314	9	2	0.0220974	13	5	10	14	22.8	34.7
Lysophospholipid acyltransferase LPCAT4	LPCAT4	Q643R3	Q643R3	-0.00697059	2	1	0.0274986	2	2	-0.143915	2	1	0.213621	2	2	-0.063168	2	1	0.241117	2	2	2	3	4.4	9.9
Acyl-CoA:lysophosphatidylglycerol acyltransferase 1	LPGAT1	Q92604	Q92604	-0.161411	6	2	-0.0159258	9	4	-0.480659	6	2	-0.016211	9	4	-0.591027	6	2	-0.0619835	9	4	8	7	23.8	22.2
Latrophilin-2	LPHN2	O95490-2;O95490-7;O95490-3;O95490-4;O95490-5;O95490;O95490-6	O95490-2;O95490-7;O95490-3;O95490-4;O95490-5;O95490;O95490-6	-0.169923	12	8	0.517627	13	6	-0.490558	12	8	0.297502	13	6	-0.882518	12	8	0.502607	13	6	14	12	12.1	12.1
Lipopolysaccharide-responsive and beige-like anchor protein	LRBA	P50851-2;P50851	P50851-2;P50851	-0.924125	2	2	0.284985	2	0	0.283566	2	2	0.0985055	2	0	-0.640524	2	2	0.193849	2	0	3	1	1.8	1
Leucine-rich repeat and fibronectin type III domain-containing protein 1	LRFN1	Q9P244	Q9P244	-0.417386	3	3	0.591701	2	2	-0.597911	3	3	0.663671	2	2	-0.0992008	3	3	1.25539	2	2	4	3	8.7	4
Leucine-rich repeats and immunoglobulin-like domains protein 2	LRIG2	O94898	O94898	-0.873529	2	1	-0.754716	3	3	-0.110417	2	1	0.688311	3	3	-0.958673	2	1	-0.0663991	3	3	2	2	3.9	1.9
Prolow-density lipoprotein receptor-related protein 1;Low-density lipoprotein receptor-related protein 1 85 kDa subunit;Low-density lipoprotein receptor-related protein 1 515 kDa subunit;Low-density lipoprotein receptor-related protein 1 intracellular domain	LRP1	Q07954;Q07954-2	Q07954	-0.113832	29	17	0.118602	30	12	-0.258045	29	17	-0.00460935	30	12	-0.281825	29	17	0.169047	30	12	29	26	8.4	8.6
Low-density lipoprotein receptor-related protein 2	LRP2	P98164	P98164	-0.705923	7	6	0.00291714	2	1	-1.17713	7	6	-0.749835	2	1	-1.66456	7	6	-0.626579	2	1	7	3	2	0.8
Low-density lipoprotein receptor-related protein 4	LRP4	O75096	O75096	-0.0691642	8	7	0.310701	3	0	-0.834596	8	7	-0.0805212	3	0	-0.950035	8	7	0.570914	3	0	7	3	4.5	2.5
Low-density lipoprotein receptor-related protein 6	LRP6	O75581	O75581	-0.38225	6	6	NaN	0	0	0.0299829	6	6	NaN	0	0	-0.317858	6	6	NaN	0	0	7	0	6.6	0
Low-density lipoprotein receptor-related protein 8	LRP8	Q14114-2;Q14114-4;Q14114-3;Q14114	Q14114-2;Q14114-4;Q14114-3;Q14114	NaN	1	1	0.485115	4	3	NaN	1	1	-0.167229	4	3	NaN	1	1	0.236809	4	3	3	3	7	7.7
Alpha-2-macroglobulin receptor-associated protein	LRPAP1	P30533	P30533	-0.388771	18	9	0.121188	11	3	-0.554337	18	9	0.0520421	11	3	-0.66621	18	9	0.2388	11	3	12	9	35.9	30.3
Leucine-rich PPR motif-containing protein, mitochondrial	LRPPRC	P42704	P42704	-0.437916	316	99	-0.0913952	292	90	-0.244634	316	99	0.151811	292	90	-0.68766	316	99	0.0471446	292	90	120	122	74.9	78.3
Leucine-rich repeat-containing protein 1	LRRC1	Q9BTT6;Q9BTT6-2	Q9BTT6;Q9BTT6-2	-0.372524	12	5	0.0736513	11	1	-0.378457	12	5	0.108145	11	1	-0.733531	12	5	0.17989	11	1	10	10	34	36.8
Leucine-rich repeat-containing protein 4B	LRRC4B	Q9NT99	Q9NT99	0.0795658	3	1	0.507439	3	2	-0.241475	3	1	0.592397	5	4	-0.345693	3	1	1.10746	3	2	4	4	8.1	9.5
Leucine-rich repeat-containing protein 57	LRRC57	Q8N9N7	Q8N9N7	-0.491916	3	3	0.619403	2	1	0.0427844	3	3	-0.100574	2	1	-0.414711	3	3	0.373477	2	1	3	2	15.5	10
Leucine-rich repeat-containing protein 59	LRRC59	Q96AG4	Q96AG4	-0.308323	46	13	0.0688312	35	8	-0.520231	46	13	-0.123401	35	8	-0.843862	46	13	-0.121148	35	8	10	11	43	42.7
Volume-regulated anion channel subunit LRRC8A	LRRC8A	Q8IWT6	Q8IWT6	-0.278899	8	5	-0.0395595	13	6	0.195977	8	5	0.529697	13	6	-0.246019	8	5	0.516883	13	6	8	12	13.8	23.7
Volume-regulated anion channel subunit LRRC8C	LRRC8C	Q8TDW0	Q8TDW0	-0.0355052	4	2	0.0567163	8	8	-0.305967	4	2	0.182459	8	8	-0.814742	4	2	0.0730138	8	8	5	4	8.8	8.6
Volume-regulated anion channel subunit LRRC8E	LRRC8E	Q6NSJ5	Q6NSJ5	-0.699654	2	1	0.0459972	3	1	-0.0848692	2	1	0.0804082	3	1	-0.745358	2	1	0.436295	3	1	5	3	8	4.1
Large subunit GTPase 1 homolog	LSG1	Q9H089	Q9H089	-0.491937	17	8	-0.00963389	19	7	0.0690147	17	8	0.380108	20	7	-0.353432	17	8	0.436119	20	7	15	19	28.3	37.8
Protein LSM12 homolog	LSM12	Q3MHD2;Q3MHD2-2	Q3MHD2;Q3MHD2-2	-0.642437	2	1	NaN	1	1	0.285343	2	1	NaN	1	1	-0.401692	2	1	NaN	1	1	2	1	13.8	6.7
Protein LSM14 homolog A	LSM14A	Q8ND56-3;Q8ND56-2;Q8ND56	Q8ND56-3;Q8ND56-2;Q8ND56	-0.354188	2	0	0.124865	3	2	-0.494576	2	0	-0.0844725	3	2	-0.923687	2	0	0.248022	3	2	2	4	4.7	11.4
U6 snRNA-associated Sm-like protein LSm2	LSM2	Q9Y333	Q9Y333	0.109026	8	4	NaN	1	0	-0.268174	8	4	NaN	1	0	-0.148177	8	4	NaN	1	0	4	1	55.8	8.4
U6 snRNA-associated Sm-like protein LSm3	LSM3	P62310	P62310	0.129876	5	2	0.474713	3	0	-0.30365	5	2	0.102233	3	0	-0.276013	5	2	0.60154	3	0	2	3	19.6	40.2
U6 snRNA-associated Sm-like protein LSm4	LSM4	Q9Y4Z0	Q9Y4Z0	-0.24566	2	0	0.280843	4	2	-0.389394	2	0	0.351074	4	2	-0.42432	2	0	0.491166	4	2	3	3	21.6	20.1
U6 snRNA-associated Sm-like protein LSm6	LSM6	P62312	P62312	0.0278618	5	0	NaN	1	0	-0.293129	5	0	NaN	1	0	-0.303668	5	0	NaN	1	0	5	1	50	12.5
U6 snRNA-associated Sm-like protein LSm7	LSM7	Q9UK45	Q9UK45	-0.0435121	3	2	NaN	1	1	-0.431034	3	2	NaN	1	1	-0.443654	3	2	NaN	1	1	2	1	15.5	24.3
U6 snRNA-associated Sm-like protein LSm8	LSM8	O95777	O95777	-0.0751704	3	1	NaN	1	0	-0.108534	3	1	NaN	1	0	-0.348243	3	1	NaN	1	0	2	1	27.1	16.7
Lipolysis-stimulated lipoprotein receptor	LSR	Q86X29-6;Q86X29-5;Q86X29-3;Q86X29-4;Q86X29;Q86X29-2	Q86X29-6;Q86X29-5;Q86X29-3;Q86X29-4;Q86X29;Q86X29-2	-0.487621	7	1	-0.142609	10	3	-0.222667	6	0	0.225936	10	3	-0.843215	6	0	0.165046	10	3	7	9	23.1	23.7
Lanosterol synthase	LSS	P48449;P48449-3;P48449-2	P48449;P48449-3;P48449-2	-0.523504	71	38	-0.241596	60	22	-0.543383	70	37	-0.088413	60	22	-1.08537	70	37	-0.24184	60	22	41	35	54.8	51.5
Latent-transforming growth factor beta-binding protein 4	LTBP4	Q8N2S1-2;Q8N2S1-3;Q8N2S1	Q8N2S1-2;Q8N2S1-3;Q8N2S1	-0.0851141	6	3	NaN	0	0	-0.446286	6	3	NaN	0	0	-0.492992	6	3	NaN	0	0	6	2	6	1.8
Putative RNA-binding protein Luc7-like 1	LUC7L	Q9NQ29-2;Q9NQ29;Q9NQ29-3	Q9NQ29-2;Q9NQ29;Q9NQ29-3	-0.501136	3	1	-0.0788831	4	4	-0.394259	3	1	-0.0549179	4	4	-0.94203	3	1	0.0542424	4	4	3	3	20.9	18.2
Putative RNA-binding protein Luc7-like 2	LUC7L2	Q9Y383	Q9Y383	NaN	1	0	-0.0415233	2	1	NaN	1	0	0.355535	2	1	NaN	1	0	0.300893	2	1	1	1	20.2	31.6
Luc7-like protein 3	LUC7L3	O95232;O95232-2	O95232	-0.0323592	14	9	0.275018	11	6	-0.312384	14	9	0.309878	11	6	-0.0901732	14	9	0.606232	11	6	7	7	26.4	26.4
Cell growth-regulating nucleolar protein	LYAR	Q9NX58	Q9NX58	-0.598763	9	0	-0.0761486	10	1	-0.103922	9	0	0.357677	10	1	-0.646225	9	0	0.314033	9	1	7	8	32.2	29.6
Tyrosine-protein kinase Lyn	LYN	P07948;P07948-2;P08631-3;P08631-2;P08631-4;P08631	P07948;P07948-2	-0.492403	24	18	-0.106482	12	6	-0.634576	24	18	0.0582326	12	6	-1.25264	24	18	0.077726	12	6	19	12	46.9	34.8
Acyl-protein thioesterase 1	LYPLA1	O75608-2;O75608	O75608-2;O75608	-0.174507	14	4	0.0569714	12	1	-0.229687	13	4	0.101614	12	1	-0.452096	14	4	0.11926	12	1	10	10	65.4	59.3
Acyl-protein thioesterase 2	LYPLA2	O95372	O95372	NaN	0	0	-0.0450236	3	2	NaN	0	0	0.339564	3	2	NaN	0	0	0.175273	3	2	0	2	0	27.7
Lysophospholipase-like protein 1	LYPLAL1	Q5VWZ2;Q5VWZ2-2	Q5VWZ2;Q5VWZ2-2	0.00748262	11	5	0.417502	10	4	-0.332008	11	5	0.0649779	10	4	-0.265501	11	5	0.572565	10	4	9	8	45.6	41.4
LYR motif-containing protein 1	LYRM1	O43325	O43325	-0.727857	4	4	NaN	1	0	-0.335026	4	4	NaN	1	0	-1.04356	4	4	NaN	1	0	2	2	17.2	18
LYR motif-containing protein 2	LYRM2	Q9NU23	Q9NU23	-0.580698	14	2	-0.267116	5	1	0.0604624	14	2	0.345088	5	1	-0.465261	14	2	0.0228446	5	1	4	3	33	20.5
LYR motif-containing protein 4	LYRM4	Q9HD34	Q9HD34	-0.204898	18	5	0.325901	9	5	-0.318848	18	5	0.200631	9	5	-0.518763	18	5	0.662574	9	5	9	5	59.3	49.5
LYR motif-containing protein 5	LYRM5	Q6IPR1	Q6IPR1	-0.404668	6	3	NaN	1	0	-0.112241	6	3	NaN	1	0	-0.41473	6	3	NaN	1	0	3	2	30	22.2
Complex III assembly factor LYRM7	LYRM7	Q5U5X0	Q5U5X0	-0.504694	27	6	0.0160889	11	0	-0.0717548	27	6	0.432727	11	0	-0.583701	27	6	0.387865	11	0	7	8	49	55.8
Cation-dependent mannose-6-phosphate receptor	M6PR	P20645	P20645	-0.718403	14	4	0.00691259	18	6	-0.37314	13	3	0.135602	18	6	-0.836475	13	3	0.0506518	18	6	8	7	32.5	29.2
Microtubule-actin cross-linking factor 1, isoforms 1/2/3/5	MACF1	Q9UPN3-5	Q9UPN3-5	NaN	1	0	-0.104739	2	2	NaN	1	0	0.0803929	2	2	NaN	1	0	-0.0243196	2	2	0	0	19.4	19.6
Microtubule-actin cross-linking factor 1, isoforms 1/2/3/5	MACF1	Q9UPN3-2;Q9UPN3-3;Q9UPN3;Q9UPN3-4	Q9UPN3-2;Q9UPN3-3;Q9UPN3;Q9UPN3-4	-0.327656	117	50	0.13595	112	53	-0.263854	117	50	0.165192	112	53	-0.533931	117	50	0.286339	112	53	26	14	26.6	25
O-acetyl-ADP-ribose deacetylase MACROD1	MACROD1	Q9BQ69	Q9BQ69	-0.0567163	9	0	0.226814	16	6	-0.258667	8	0	-0.0149266	16	6	-0.390396	8	0	0.158864	16	6	7	10	29.8	34.5
Mitotic spindle assembly checkpoint protein MAD2A	MAD2L1	Q13257;Q13257-2	Q13257	0.445197	8	0	0.693644	7	0	-0.0396366	8	0	0.19674	7	0	0.454071	8	0	0.895824	7	0	8	7	39	49.3
MAD2L1-binding protein	MAD2L1BP	Q15013;Q15013-3	Q15013;Q15013-3	0.563744	3	2	0.546498	2	1	-0.0857876	3	2	0.242652	2	1	0.234133	3	2	0.721373	2	1	3	2	14.6	15.3
Mitotic spindle assembly checkpoint protein MAD2B	MAD2L2	Q9UI95	Q9UI95	NaN	0	0	-0.240009	3	1	NaN	0	0	0.236011	3	1	NaN	0	0	0.250268	3	1	0	3	0	28
Protein mago nashi homolog	MAGOH	P61326;P61326-2	P61326;P61326-2	-0.0307961	3	2	NaN	1	0	-0.266177	3	2	NaN	1	0	-0.352916	3	2	NaN	1	0	1	1	86.3	83.6
Protein mago nashi homolog 2	MAGOHB	Q96A72	Q96A72	-0.081797	36	16	0.342708	22	10	-0.242072	36	16	0.135174	22	10	-0.448115	36	16	0.523961	22	10	1	1	85.8	83.1
Magnesium transporter protein 1	MAGT1	Q9H0U3;Q9H0U3-2	Q9H0U3	-0.280632	24	16	-0.012068	16	8	-0.444851	24	16	0.0314742	16	8	-0.57725	24	16	0.072058	16	8	10	11	25.1	37.9
Protein MAL2	MAL2	Q969L2	Q969L2	-0.190289	4	2	0.420685	7	6	1.53341	4	2	0.954893	7	6	0.698752	4	2	1.42395	7	6	1	2	6.2	18.2
Mitochondrial assembly of ribosomal large subunit protein 1	MALSU1	Q96EH3	Q96EH3	-0.28641	10	4	0.020677	10	2	0.0380147	10	4	0.484913	10	2	-0.12915	10	4	0.623621	10	2	7	8	42.3	57.3
Mannosyl-oligosaccharide 1,2-alpha-mannosidase IA	MAN1A1	P33908;P33908-2	P33908	-0.735788	13	4	-0.319734	10	5	-0.307287	13	4	0.444361	10	5	-1.04353	13	4	0.023387	10	5	17	13	40.6	28.6
Mannosyl-oligosaccharide 1,2-alpha-mannosidase IB	MAN1A2	O60476	O60476	-0.289404	6	2	0.177017	11	5	-0.146787	6	2	0.201493	11	5	-0.541765	6	2	0.356051	11	5	7	11	14.2	20.7
Endoplasmic reticulum mannosyl-oligosaccharide 1,2-alpha-mannosidase	MAN1B1	Q9UKM7	Q9UKM7	-0.478668	4	2	0.335208	8	1	0.0558898	4	2	0.199587	8	1	-0.204117	4	2	0.714065	8	1	5	10	9.7	22.2
Alpha-mannosidase 2	MAN2A1	Q16706	Q16706	-0.187789	37	19	0.19517	34	15	-0.615552	36	18	-0.277033	34	15	-0.787294	36	18	-0.198746	34	15	33	28	33.7	30.2
Alpha-mannosidase 2x	MAN2A2	P49641;P49641-1;P49641-2	P49641;P49641-1;P49641-2	-0.0984437	4	3	-0.0949116	3	3	-0.387242	4	3	-0.227741	3	3	-0.592506	4	3	-0.32262	3	3	3	2	4.3	3.5
Lysosomal alpha-mannosidase;Lysosomal alpha-mannosidase A peptide;Lysosomal alpha-mannosidase B peptide;Lysosomal alpha-mannosidase C peptide;Lysosomal alpha-mannosidase D peptide;Lysosomal alpha-mannosidase E peptide	MAN2B1	O00754-2;O00754	O00754-2;O00754	-0.698225	16	7	-0.27011	16	11	-0.0253972	16	7	0.318452	16	11	-0.64862	16	7	0.0588337	16	11	10	13	13.2	19.8
Glycoprotein endo-alpha-1,2-mannosidase-like protein	MANEAL	Q5VSG8;Q5VSG8-3;Q5VSG8-2	Q5VSG8;Q5VSG8-3	-0.313387	5	2	NaN	1	0	0.016211	5	2	NaN	1	0	0.367595	5	2	NaN	1	0	5	2	17.9	3.9
Mesencephalic astrocyte-derived neurotrophic factor	MANF	P55145	P55145	-0.0679085	21	4	0.346903	17	4	-0.61865	21	4	-0.013498	17	4	-0.726401	21	4	0.333225	17	4	13	12	48.4	44.5
Amine oxidase [flavin-containing] A	MAOA	P21397;P21397-2	P21397;P21397-2	-0.305396	15	6	0.202721	12	5	-0.118194	15	6	0.201245	13	5	-0.39191	15	6	0.521121	13	5	13	14	32.8	36.8
Microtubule-associated protein 1B;MAP1B heavy chain;MAP1 light chain LC1	MAP1B	P46821;P78559;P78559-2	P46821	-0.743086	2	1	NaN	1	0	-0.00555066	2	1	-0.0740944	2	1	-0.6639	2	1	NaN	1	0	2	2	1	1.7
Microtubule-associated proteins 1A/1B light chain 3B;Microtubule-associated proteins 1A/1B light chain 3 beta 2;Microtubule-associated proteins 1A/1B light chain 3A	MAP1LC3B;MAP1LC3B2;MAP1LC3A	Q9GZQ8;A6NCE7;Q9H492;Q9H492-2	Q9GZQ8;A6NCE7;Q9H492;Q9H492-2	-0.714823	2	0	NaN	1	1	-0.0421299	2	0	NaN	1	1	-0.868411	2	0	NaN	1	1	2	1	16.8	11.2
Mitogen-activated protein kinase kinase kinase kinase 4	MAP4K4	O95819-4;O95819;O95819-5;O95819-6;O95819-2;O95819-3;Q8N4C8-4;Q9UKE5-4;Q8N4C8;Q9UKE5-2;Q9UKE5-6;Q9UKE5-7;Q9UKE5-3;Q8N4C8-3;Q8N4C8-2;Q9UKE5-5;Q8N4C8-5;Q9UKE5-8;Q9UKE5	O95819-4;O95819;O95819-5;O95819-6;O95819-2;O95819-3	-0.246122	7	5	0.144632	2	0	-0.297236	6	4	0.192019	2	0	-0.130571	6	4	0.343549	2	0	8	2	10.6	3.4
Microtubule-associated protein RP/EB family member 1	MAPRE1	Q15691	Q15691	-0.226932	4	0	0.161718	4	0	-0.233702	4	0	0.176723	5	1	-0.550528	4	0	0.459754	4	0	3	4	18.7	27.2
E3 ubiquitin-protein ligase MARCH5	MARCHF5	Q9NX47	Q9NX47	-0.309127	21	9	0.0619326	21	4	-0.380465	21	9	-0.067501	21	4	-0.628162	22	9	-0.0370308	21	4	16	15	62.6	63.3
E3 ubiquitin-protein ligase MARCH6	MARCHF6	O60337;O60337-6;O60337-5	O60337;O60337-6;O60337-5	-0.669006	2	1	-0.189034	2	1	-0.00808732	2	1	0.573725	2	1	-0.677772	2	1	0.410984	2	1	2	2	2.5	4.5
Myristoylated alanine-rich C-kinase substrate	MARCKS	P29966	P29966	-0.902794	25	6	-0.317072	16	1	-0.0761738	24	5	0.636235	16	1	-0.966461	24	5	0.274931	15	1	6	7	35.8	37
MARCKS-related protein	MARCKSL1	P49006	P49006	-0.471869	8	4	0.196955	2	0	-0.33199	7	4	0.108674	2	0	-0.819139	7	4	0.0862163	2	0	5	2	62.6	25.1
MAP/microtubule affinity-regulating kinase 3	MARK3	P27448-8;P27448-6;P27448-3;P27448-4;P27448-2;P27448;P27448-7	P27448-8;P27448-6;P27448-3;P27448-4;P27448-2;P27448;P27448-7	0.397365	2	2	NaN	1	1	-0.404993	2	2	NaN	1	1	-0.00757963	2	2	NaN	1	1	1	1	2.6	2.6
Methionine--tRNA ligase, cytoplasmic	MARS	P56192;P56192-2	P56192;P56192-2	-0.247132	25	14	0.0617217	37	15	-0.162121	25	14	0.186525	37	15	-0.445735	25	14	0.265795	37	15	22	30	32.2	45.4
Methionine--tRNA ligase, mitochondrial	MARS2	Q96GW9	Q96GW9	-0.219673	20	9	0.0958049	14	3	-0.103441	20	9	0.117318	14	3	-0.437467	20	9	0.267236	14	3	16	14	42.2	32.4
MARVEL domain-containing protein 1	MARVELD1	Q9BSK0	Q9BSK0	-0.223391	3	1	0.0587434	5	1	-0.498892	3	1	-0.157173	5	1	-0.74773	3	1	-0.210514	5	1	3	4	22	31.2
Matrin-3	MATR3	P43243;P43243-2	P43243	-0.329685	51	17	0.223525	57	22	-0.233023	51	17	0.142831	57	22	-0.474092	51	17	0.360842	57	22	31	35	41.4	47
MAU2 chromatid cohesion factor homolog	MAU2	Q9Y6X3;Q9Y6X3-3;Q9Y6X3-2	Q9Y6X3	-0.111305	2	2	0.489403	3	2	-0.861736	2	2	0.14011	3	2	-0.973044	2	2	0.741517	3	2	2	2	7.3	8
Mitochondrial antiviral-signaling protein	MAVS	Q7Z434;Q7Z434-4;Q7Z434-2;Q7Z434-5;Q7Z434-6;Q7Z434-3	Q7Z434;Q7Z434-4	-0.442066	16	8	0.0906185	17	7	-0.255632	16	8	0.140666	17	7	-0.536754	16	8	0.212568	17	7	12	11	41.3	35
Myc-associated zinc finger protein	MAZ	P56270-3;P56270;P56270-2	P56270-3;P56270;P56270-2	-0.180136	6	2	0.425075	2	0	-0.335463	6	2	0.147234	4	2	-0.566827	6	2	0.406178	2	0	2	2	4	4
Methyl-CpG-binding domain protein 3	MBD3	O95983-2;O95983	O95983-2;O95983	-0.347821	4	2	0.478969	11	8	-0.291168	4	2	0.343238	11	8	-0.0501887	4	2	0.748675	11	8	5	6	22	37.5
Metallo-beta-lactamase domain-containing protein 2	MBLAC2	Q68D91;Q68D91-2	Q68D91	-0.659563	23	9	-0.44074	14	3	-0.237864	23	9	0.0481138	14	3	-0.882385	23	9	-0.296193	14	3	13	10	54.1	38
Muscleblind-like protein 1	MBNL1	Q9NR56;Q9NR56-3;Q9NR56-4;Q9NR56-7;Q9NR56-6;Q9NR56-2;Q9NR56-5;Q5VZF2-3;Q5VZF2-2;Q5VZF2	Q9NR56;Q9NR56-3;Q9NR56-4;Q9NR56-7;Q9NR56-6;Q9NR56-2;Q9NR56-5	NaN	1	0	0.407593	4	1	NaN	1	0	0.522509	4	1	NaN	1	0	0.620002	4	1	1	3	7	11.3
Lysophospholipid acyltransferase 2	MBOAT2	Q6ZWT7	Q6ZWT7	-0.198113	5	4	0.0462356	5	3	-0.704536	5	4	-0.0448837	5	3	-0.903846	5	4	-0.0747794	5	3	4	4	9.6	11
Lysophospholipid acyltransferase 7	MBOAT7	Q96N66;Q96N66-3;Q96N66-2	Q96N66;Q96N66-3;Q96N66-2	-0.0587133	6	4	0.191689	15	9	-0.513955	6	4	0.124865	15	9	-0.530343	6	4	0.217239	15	9	4	10	9.7	29.2
Cell surface glycoprotein MUC18	MCAM	P43121	P43121	-0.341702	12	7	0.283035	9	5	-0.0631981	12	7	0.225734	9	5	-0.36829	12	7	0.276345	9	5	2	3	15	21.4
Malonyl-CoA-acyl carrier protein transacylase, mitochondrial	MCAT	Q8IVS2;Q8IVS2-2	Q8IVS2	-0.678164	15	7	-0.479334	15	5	-0.262538	14	6	0.248005	15	5	-1.15602	14	6	-0.262072	15	5	13	13	48.7	47.7
Methylcrotonoyl-CoA carboxylase subunit alpha, mitochondrial	MCCC1	Q96RQ3	Q96RQ3	-0.575852	21	9	-0.176323	17	6	0.156397	21	9	0.540799	17	6	-0.49283	21	9	0.308234	17	6	18	16	40.4	34.1
Methylcrotonoyl-CoA carboxylase beta chain, mitochondrial	MCCC2	Q9HCC0;Q9HCC0-2	Q9HCC0;Q9HCC0-2	-4.32543e-05	56	17	0.316672	54	19	-0.0926017	56	17	0.281737	54	19	-0.0827897	56	17	0.657309	54	19	27	29	56.5	61.3
Methylmalonyl-CoA epimerase, mitochondrial	MCEE	Q96PE7	Q96PE7	-0.441243	4	1	NaN	1	0	-0.485923	4	1	NaN	1	0	-0.838435	4	1	NaN	1	0	4	3	35.2	26.1
Multiple coagulation factor deficiency protein 2	MCFD2	Q8NI22;Q8NI22-2;Q8NI22-3	Q8NI22;Q8NI22-2;Q8NI22-3	-0.123701	10	4	0.12874	8	0	-0.658037	10	4	-0.0680517	8	0	-0.732932	10	4	0.0185126	8	0	5	4	68.5	65.8
Induced myeloid leukemia cell differentiation protein Mcl-1	MCL1	Q07820;Q07820-2	Q07820;Q07820-2	-0.3361	5	2	-0.103934	4	0	0.052555	5	2	0.480519	4	0	-0.379376	5	2	0.215798	4	0	4	4	13.4	16.3
DNA replication licensing factor MCM2	MCM2	P49736	P49736	0.000144286	27	12	0.57467	26	13	0.0302654	27	12	0.237626	26	13	0.0184917	27	12	0.772456	26	13	22	21	28.5	26.7
DNA replication licensing factor MCM3	MCM3	P25205;P25205-2	P25205;P25205-2	-0.147602	20	12	0.506558	19	7	0.101112	20	12	0.16385	19	7	-0.132673	20	12	0.741107	19	7	18	19	27.7	31.2
Germinal-center associated nuclear protein	MCM3AP	O60318;O60318-2	O60318	-0.651632	3	1	NaN	0	0	-0.117224	2	1	NaN	0	0	-0.781727	3	1	NaN	0	0	4	0	3.7	0
DNA replication licensing factor MCM4	MCM4	P33991;Q9UJA3-2;Q9UJA3-3;Q9UJA3;Q9UJA3-4	P33991	-0.163187	16	7	0.384979	16	10	0.0180643	16	7	0.300271	16	10	-0.160314	16	7	0.643834	16	10	16	16	23.2	27.6
DNA replication licensing factor MCM5	MCM5	P33992	P33992	-0.270208	18	9	0.315899	20	8	0.102994	18	9	0.0868598	20	8	-0.0764629	18	9	0.5707	20	8	17	22	27.8	34.9
DNA replication licensing factor MCM6	MCM6	Q14566	Q14566	-0.204349	17	9	0.500871	22	14	0.0851526	17	9	0.244514	22	14	-0.145813	17	9	0.763758	22	14	15	17	22.5	25
DNA replication licensing factor MCM7	MCM7	P33993;P33993-3;P33993-2	P33993;P33993-3	-0.104061	17	9	0.571386	20	12	0.0318186	17	9	0.135047	20	12	-0.0509059	17	9	0.763783	20	12	18	18	33.2	34.5
Mucolipin-1	MCOLN1	Q9GZU1	Q9GZU1	NaN	0	0	0.139363	3	2	NaN	0	0	0.636975	3	2	NaN	0	0	0.358713	3	2	1	3	2.4	6.7
Malignant T-cell-amplified sequence 1	MCTS1	Q9ULC4-2;Q9ULC4;Q9ULC4-3	Q9ULC4-2;Q9ULC4;Q9ULC4-3	NaN	0	0	-0.131326	2	1	NaN	0	0	0.537403	2	1	NaN	0	0	0.255632	2	1	0	2	0	17.8
Calcium uniporter protein, mitochondrial	MCU	Q8NE86-3;Q8NE86;Q8NE86-2	Q8NE86-3;Q8NE86;Q8NE86-2	-0.182835	15	2	0.18079	18	2	-0.569608	15	2	-0.0939657	18	2	-0.765646	15	2	0.131487	18	2	12	13	47	48.7
Mitochondrial calcium uniporter regulator 1	MCUR1	Q96AQ8	Q96AQ8	-0.271479	10	4	0.153462	8	1	-0.0197699	10	4	0.401978	9	2	-0.329758	10	4	0.45182	8	1	7	7	16.4	23.7
Malate dehydrogenase, cytoplasmic	MDH1	P40925-2;P40925;P40925-3	P40925-2;P40925;P40925-3	-0.459239	4	3	NaN	1	1	3.24304	4	3	NaN	1	1	-0.802185	4	3	NaN	1	1	3	1	17.1	6.1
Malate dehydrogenase, mitochondrial	MDH2	P40926;P40926-2	P40926;P40926-2	-0.260618	205	74	0.10462	141	62	-0.28293	205	74	0.112381	141	62	-0.533493	205	74	0.190108	141	62	31	30	72.8	70.4
Midasin	MDN1	Q9NU22	Q9NU22	-0.433331	232	84	-0.0734089	300	89	-0.0120098	232	84	0.380559	302	91	-0.465122	231	84	0.274093	300	89	199	216	43.4	50.5
NAD-dependent malic enzyme, mitochondrial	ME2	P23368;P23368-2	P23368;P23368-2	-0.440185	63	19	-0.0543624	75	23	-0.330411	61	19	0.0727862	74	23	-0.736557	63	19	-0.0503276	75	23	41	41	73.5	75.7
Trans-2-enoyl-CoA reductase, mitochondrial	MECR	Q9BV79;Q9BV79-2	Q9BV79;Q9BV79-2	-0.20088	11	9	0.385545	10	6	-0.241748	11	9	0.0206331	10	6	-0.419237	11	9	0.328018	10	6	6	7	22	25.5
Mediator of RNA polymerase II transcription subunit 1	MED1	Q15648;Q15648-3	Q15648;Q15648-3	0.151729	6	2	0.726926	8	7	-0.591636	6	2	0.00595617	8	7	-0.202539	6	2	0.475194	8	7	7	7	6.3	4.9
Mediator of RNA polymerase II transcription subunit 10	MED10	Q9BTT4	Q9BTT4	-0.0847163	4	1	0.261794	3	1	-0.362956	4	1	0.494028	3	1	-0.349401	4	1	0.388865	3	1	4	3	45.9	31.1
Mediator of RNA polymerase II transcription subunit 11	MED11	Q9P086	Q9P086	0.339594	2	1	NaN	1	1	-0.978918	2	1	NaN	1	1	-0.643383	2	1	NaN	1	1	1	3	16.2	33.3
Mediator of RNA polymerase II transcription subunit 12	MED12	Q93074-3;Q93074;Q93074-2	Q93074-3;Q93074;Q93074-2	-0.127778	19	8	0.491835	19	10	-0.310468	19	8	0.104837	19	10	-0.527408	19	8	0.369184	19	10	20	18	12.1	11.3
Mediator of RNA polymerase II transcription subunit 13	MED13	Q9UHV7	Q9UHV7	-0.219707	4	2	0.491876	2	2	-0.41573	4	2	-0.0381552	2	2	-0.567575	4	2	0.453775	2	2	6	3	3.3	1.6
Mediator of RNA polymerase II transcription subunit 13-like	MED13L	Q71F56	Q71F56	-0.0856651	4	3	NaN	0	0	-0.0398145	4	3	NaN	0	0	-0.176968	4	3	NaN	0	0	3	1	1.9	0.5
Mediator of RNA polymerase II transcription subunit 14	MED14	O60244	O60244	-0.133622	17	12	0.500034	18	10	0.0806577	17	12	0.391891	18	10	0.117296	17	12	0.902039	18	10	17	15	17.5	14
Mediator of RNA polymerase II transcription subunit 15	MED15	Q96RN5-3;Q96RN5-2;Q96RN5	Q96RN5-3;Q96RN5-2;Q96RN5	-0.10036	3	1	0.0105413	4	1	-0.0453867	3	1	0.208011	4	1	-0.282298	3	1	0.103441	4	1	2	3	4.4	5.9
Mediator of RNA polymerase II transcription subunit 16	MED16	Q9Y2X0-2;Q9Y2X0-3;Q9Y2X0;Q9Y2X0-5;Q9Y2X0-4	Q9Y2X0-2;Q9Y2X0-3;Q9Y2X0;Q9Y2X0-5;Q9Y2X0-4	-0.283141	5	5	NaN	1	0	-0.237166	5	5	NaN	1	0	-0.425811	5	5	NaN	1	0	3	1	4	1.2
Mediator of RNA polymerase II transcription subunit 17	MED17	Q9NVC6;Q9NVC6-2	Q9NVC6;Q9NVC6-2	NaN	0	0	0.474733	4	3	NaN	0	0	-0.0725861	4	3	NaN	0	0	0.255236	4	3	3	3	6.1	6
Mediator of RNA polymerase II transcription subunit 18	MED18	Q9BUE0	Q9BUE0	-0.00147232	2	0	0.290798	2	0	-0.317948	2	0	0.211364	2	0	-0.31156	2	0	0.495817	2	0	2	2	11.5	11.5
Mediator of RNA polymerase II transcription subunit 20	MED20	Q9H944;Q9H944-2	Q9H944;Q9H944-2	-0.163397	9	4	0.35205	3	1	-0.221472	9	4	0.371143	3	1	-0.298549	9	4	0.821228	3	1	6	4	42.5	20.8
Mediator of RNA polymerase II transcription subunit 21	MED21	Q13503	Q13503	-0.0161327	4	0	NaN	1	0	-0.238493	4	0	NaN	1	0	-0.0222878	4	0	NaN	1	0	3	2	36.1	22.2
Mediator of RNA polymerase II transcription subunit 22	MED22	Q15528-2;Q15528	Q15528-2;Q15528	-0.198808	5	0	NaN	1	0	-0.224418	5	0	NaN	1	0	-0.330066	5	0	NaN	1	0	5	1	37.9	7.9
Mediator of RNA polymerase II transcription subunit 23	MED23	Q9ULK4-4;Q9ULK4-5;Q9ULK4-3;Q9ULK4;Q9ULK4-2;Q9ULK4-6	Q9ULK4-4;Q9ULK4-5;Q9ULK4-3;Q9ULK4;Q9ULK4-2	-0.0620229	17	9	0.357659	20	15	-0.0692551	16	8	0.27127	20	15	-0.0388805	16	8	0.551987	20	15	19	17	18.5	17.3
Mediator of RNA polymerase II transcription subunit 24	MED24	O75448-2;O75448	O75448-2;O75448	0.0518593	6	5	0.632629	8	1	-0.478246	6	5	0.0353131	8	1	-0.208678	6	5	0.618982	8	1	7	7	9.5	10.3
Mediator of RNA polymerase II transcription subunit 27	MED27	Q6P2C8;Q6P2C8-2;Q6P2C8-4	Q6P2C8;Q6P2C8-2	-0.258408	3	2	NaN	1	1	-0.0495465	3	2	NaN	1	1	-0.307966	3	2	NaN	1	1	1	2	3.9	8
Mediator of RNA polymerase II transcription subunit 28	MED28	Q9H204	Q9H204	0.0480967	4	2	0.374617	3	0	-0.181395	4	2	0.366466	3	0	-0.285073	4	2	0.681168	3	0	3	3	27.5	27.5
Mediator of RNA polymerase II transcription subunit 29	MED29	Q9NX70-2;Q9NX70	Q9NX70-2;Q9NX70	-0.00621696	2	0	0.0299415	3	2	-0.444145	2	0	0.232803	3	2	-0.213153	2	0	0.459179	3	2	2	2	12.2	12.2
Mediator of RNA polymerase II transcription subunit 30	MED30	Q96HR3-2;Q96HR3	Q96HR3-2;Q96HR3	0.155361	3	1	-0.00259445	3	1	-0.199968	3	1	0.355036	3	1	-0.237864	3	1	0.365946	3	1	3	3	19.6	25.9
Mediator of RNA polymerase II transcription subunit 31	MED31	Q9Y3C7	Q9Y3C7	0.111966	5	2	0.660247	2	0	-0.389546	5	2	-0.186881	2	0	-0.339509	5	2	0.438424	2	0	3	2	31.3	24.4
Mediator of RNA polymerase II transcription subunit 4	MED4	Q9NPJ6;Q9NPJ6-2	Q9NPJ6	0.0244615	2	0	0.168382	3	1	-0.20578	2	0	-0.0343565	3	1	-0.0451486	2	0	0.126407	3	1	2	3	10	16.3
Mediator of RNA polymerase II transcription subunit 6	MED6	O75586;O75586-2;O75586-3	O75586;O75586-2;O75586-3	-0.214207	4	1	0.470409	6	3	-0.289386	4	1	-0.141433	6	3	-0.665089	5	1	0.466018	6	3	3	7	16.7	41.5
Mediator of RNA polymerase II transcription subunit 8	MED8	Q96G25-2;Q96G25;Q96G25-3	Q96G25-2;Q96G25;Q96G25-3	-0.0292936	3	1	0.257683	4	2	-0.221943	3	1	0.435963	4	2	-0.346646	3	1	0.609684	4	2	3	4	17.3	22.9
Protein MEF2BNB	MEF2BNB	Q96FH0;Q96FH0-2	Q96FH0;Q96FH0-2	-0.0119952	3	1	0.0102797	2	1	-0.839235	3	1	0.0128392	2	1	-1.24486	3	1	-0.15043	2	1	3	2	44.5	26.9
Multiple epidermal growth factor-like domains protein 8	MEGF8	Q7Z7M0;Q7Z7M0-2	Q7Z7M0;Q7Z7M0-2	-0.307394	9	3	0.414634	11	5	-0.171937	9	3	0.195219	11	5	-0.395739	9	3	0.633748	11	5	13	13	6.8	7.1
7SK snRNA methylphosphate capping enzyme	MEPCE	Q7L2J0;Q7L2J0-2	Q7L2J0	-0.0999119	7	3	0.558474	10	7	-0.278724	7	3	0.177833	10	7	-0.315361	7	3	0.718593	10	7	6	9	14.1	17.7
Tyrosine-protein kinase Mer	MERTK	Q12866	Q12866	-0.109032	3	2	NaN	0	0	-0.888915	3	2	NaN	0	0	-0.856946	3	2	NaN	0	0	4	0	7.5	0
LDLR chaperone MESD	MESDC2	Q14696	Q14696	0.063641	23	5	0.298637	18	9	-0.251968	23	5	0.348078	18	9	-0.175224	23	5	0.621022	18	9	15	14	50	50
Hepatocyte growth factor receptor	MET	P08581;P08581-2;P08581-3;Q04912;Q04912-2;Q04912-7;P42685-2;P07949;P35968;P07949-2;P42679-3;P29376;P29376-4;P29376-5;P42679-2;P42679;P42685;Q9UM73	P08581;P08581-2	-0.507747	21	11	0.308109	12	2	-0.2859	21	11	-0.030548	12	2	-0.533973	21	11	0.0930324	12	2	21	11	19.3	9.4
Probable methyltransferase-like protein 15	METTL15	A6NJ78	A6NJ78	-0.355332	4	0	-0.102053	4	1	-0.313746	4	0	0.175859	4	1	-0.58775	4	0	0.239464	4	1	4	4	14.3	13.3
Methyltransferase-like protein 17, mitochondrial	METTL17	Q9H7H0-2;Q9H7H0;Q9H7H0-3	Q9H7H0-2;Q9H7H0;Q9H7H0-3	-1.08439	2	2	-1.08488	4	3	1.22447	2	2	0.786597	4	3	0.140124	2	2	-0.829281	4	3	2	4	4.3	8.9
Methyltransferase-like protein 7A	METTL7A	Q9H8H3	Q9H8H3	-0.747415	15	6	-0.339594	14	3	-0.204582	15	6	0.262244	14	3	-0.952908	15	6	-0.212756	14	3	7	12	34.4	48.8
Methyltransferase-like protein 7B	METTL7B	Q6UX53	Q6UX53	-0.38272	5	0	0.026352	7	3	-0.449828	5	0	0.0431107	7	3	-0.977327	5	0	0.0475323	7	3	4	5	20.5	34.4
Methyltransferase-like protein 9	METTL9	Q9H1A3;Q9H1A3-2	Q9H1A3;Q9H1A3-2	NaN	1	1	0.0818733	2	0	NaN	1	1	0.392629	2	0	NaN	1	1	0.648055	2	0	2	2	10.1	9.4
Mitochondrial fission factor	MFF	Q9GZY8-2;Q9GZY8;Q9GZY8-4;Q9GZY8-5;Q9GZY8-3	Q9GZY8-2;Q9GZY8;Q9GZY8-4;Q9GZY8-5;Q9GZY8-3	-0.44662	13	5	0.186853	13	5	-0.448587	13	5	0.523297	13	5	-0.724755	13	5	0.661433	13	5	11	11	42.3	44.7
Lactadherin;Lactadherin short form;Medin	MFGE8	Q08431-4;Q08431;Q08431-2;Q08431-3	Q08431-4;Q08431;Q08431-2;Q08431-3	-0.151122	14	8	-0.1125	11	3	0.185867	14	8	0.230194	11	3	-0.0722552	14	8	0.315038	11	3	6	7	21.9	26.5
Mitofusin-1	MFN1	Q8IWA4;Q8IWA4-3;Q8IWA4-2	Q8IWA4;Q8IWA4-3;Q8IWA4-2	-0.497405	8	4	0.058518	10	5	-0.480378	8	4	-0.0309717	10	5	-0.78138	9	4	-0.0728604	10	5	10	11	18.2	25.2
Mitofusin-2	MFN2	O95140;O95140-2	O95140	-0.31122	32	12	0.0415953	34	15	-0.412232	32	12	-0.0629506	34	15	-0.731063	32	12	0.0804235	34	15	27	28	37.6	45.2
Major facilitator superfamily domain-containing protein 10	MFSD10	Q14728	Q14728	-0.481525	7	5	-0.214125	5	4	-0.290057	7	5	0.335772	5	4	-0.796861	7	5	0.160024	5	4	6	3	16.7	12.1
Major facilitator superfamily domain-containing protein 3	MFSD3	Q96ES6	Q96ES6	-0.0154763	4	3	0.15335	6	3	0.0905825	4	3	0.685965	6	3	-0.149217	4	3	0.415884	6	3	3	4	10	16.5
Molybdate-anion transporter	MFSD5	Q6N075-2;Q6N075	Q6N075-2;Q6N075	-0.451267	5	4	0.0540327	5	1	0.109026	5	4	0.0615411	5	1	-0.0832788	5	4	0.195451	5	1	5	4	12.2	11.7
Major facilitator superfamily domain-containing protein 8	MFSD8	Q8NHS3	Q8NHS3	-0.53644	2	1	1.32417	2	2	1.28706	2	1	0.555545	2	2	0.674009	2	1	1.8797	2	2	3	3	7.3	6.4
Alpha-1,3-mannosyl-glycoprotein 2-beta-N-acetylglucosaminyltransferase	MGAT1	P26572	P26572	-0.141462	2	0	-0.429964	3	0	-0.132973	2	0	0.437584	3	0	-0.589073	2	0	0.283913	3	0	3	4	7.4	8.5
Alpha-1,6-mannosyl-glycoprotein 2-beta-N-acetylglucosaminyltransferase	MGAT2	Q10469	Q10469	0.0803847	10	5	0.386072	14	5	-0.211114	10	5	0.0265283	15	5	-0.357289	10	5	0.356994	14	5	10	9	28.6	24.6
Alpha-1,3-mannosyl-glycoprotein 4-beta-N-acetylglucosaminyltransferase B	MGAT4B	Q9UQ53-2;Q9UQ53;Q9UQ53-3	Q9UQ53-2;Q9UQ53;Q9UQ53-3	-0.0932479	2	0	NaN	0	0	NaN	1	0	NaN	0	0	-0.897087	2	0	NaN	0	0	2	0	7.9	0
Mitochondrial genome maintenance exonuclease 1	MGME1	Q9BQP7	Q9BQP7	-0.461641	29	17	0.287607	15	8	-0.0802557	28	17	0.221775	15	8	-0.633725	29	17	0.3209	15	8	15	14	56.1	52
Methylated-DNA--protein-cysteine methyltransferase	MGMT	P16455	P16455	-0.0112681	2	2	-0.115699	2	0	-0.665661	2	2	-0.11836	2	0	-0.676918	2	2	-0.403049	2	0	1	3	6.8	24.2
E3 ubiquitin-protein ligase MGRN1	MGRN1	O60291-4;O60291;O60291-3;O60291-2	O60291-4;O60291;O60291-3;O60291-2	0.0157831	2	0	NaN	1	0	-0.337649	2	0	NaN	1	0	-0.329848	2	0	NaN	1	0	2	2	5.1	5.3
Microsomal glutathione S-transferase 1	MGST1	P10620;P10620-2	P10620;P10620-2	-0.771224	34	8	-0.434348	19	8	-0.530072	33	7	-0.0542234	19	8	-1.29467	33	7	-0.467071	19	8	11	11	69	76.8
Microsomal glutathione S-transferase 2	MGST2	Q99735;Q99735-2	Q99735;Q99735-2	-0.793632	13	4	-0.345737	8	3	-0.519631	13	4	0.0209843	8	3	-1.34121	13	4	-0.22848	8	3	5	4	44.2	41.5
Microsomal glutathione S-transferase 3	MGST3	O14880	O14880	-0.0605929	26	12	0.272873	40	12	-0.790409	27	12	-0.324004	40	12	-0.833825	26	12	-0.240864	40	12	11	14	73	97.4
Melanoma inhibitory activity protein 2	MIA2	Q96PC5;Q96PC5-14;Q96PC5-10;Q96PC5-9;Q96PC5-11;Q96PC5-7;Q96PC5-13;Q96PC5-12;Q96PC5-5;Q96PC5-8;Q96PC5-6;Q96RT6;Q86UF2;A4D2H0;A4FU28;P0CG41;Q8IX94	Q96PC5;Q96PC5-14;Q96PC5-10;Q96PC5-9;Q96PC5-11;Q96PC5-7;Q96PC5-13;Q96PC5-12;Q96PC5-5;Q96PC5-8;Q96PC5-6	0.0745054	17	1	0.412424	15	2	-0.246498	17	1	0.222263	15	2	-0.285812	17	1	0.579189	15	2	15	12	14.9	11
Melanoma inhibitory activity protein 3	MIA3	Q5JRA6;Q5JRA6-2;Q5JRA6-3;Q5JRA6-4	Q5JRA6;Q5JRA6-2	-0.264218	114	37	0.158333	171	62	-0.412501	111	37	0.0431405	172	63	-0.705523	114	37	0.225009	171	62	74	81	51.4	52.4
Calcium uptake protein 1, mitochondrial	MICU1	Q9BPX6-2;Q9BPX6;Q9BPX6-3;Q9BPX6-5;Q9BPX6-4	Q9BPX6-2;Q9BPX6;Q9BPX6-3;Q9BPX6-5;Q9BPX6-4	-0.410428	7	4	0.275123	4	2	-0.449809	7	4	-0.374288	4	2	-0.577401	7	4	-0.0533895	4	2	5	4	18.6	10.4
Calcium uptake protein 2, mitochondrial	MICU2	Q8IYU8	Q8IYU8	-0.265778	6	1	0.122366	16	7	-0.831384	6	1	-0.0739573	16	7	-1.01555	6	1	0.180217	16	7	5	10	17.5	38
Migration and invasion enhancer 1	MIEN1	Q9BRT3	Q9BRT3	0.318809	2	0	NaN	0	0	-0.612748	2	0	NaN	0	0	-0.344721	2	0	NaN	0	0	2	1	15.7	9.6
Macrophage migration inhibitory factor	MIF	P14174	P14174	-0.621999	9	2	-0.194465	10	3	-0.275245	9	2	0.289651	10	3	-0.910583	9	2	0.0644648	10	3	3	4	23.5	34.8
MICOS complex subunit MIC10	MINOS1	Q5TGZ0;Q5TGZ0-2	Q5TGZ0;Q5TGZ0-2	-0.222481	8	0	0.0582326	5	0	-0.476779	8	0	-0.0931544	5	0	-0.723825	8	0	0.117897	5	0	4	4	44.9	44.9
Multiple inositol polyphosphate phosphatase 1	MINPP1	Q9UNW1;Q9UNW1-3;Q9UNW1-4;Q9UNW1-2	Q9UNW1;Q9UNW1-3;Q9UNW1-4;Q9UNW1-2	0.205393	4	2	0.347252	3	0	-0.490983	4	2	0.0273514	3	0	-0.396954	4	2	0.125667	3	0	3	3	8.2	11.3
Mitochondrial intermediate peptidase	MIPEP	Q99797	Q99797	-0.481505	21	11	-0.0836559	32	14	-0.374935	21	10	-0.0579701	32	14	-0.970498	21	10	-0.159758	32	14	21	26	39.6	50.1
Antigen KI-67	MKI67	P46013;P46013-2	P46013;P46013-2	-0.321549	20	9	0.136363	8	3	-0.578542	19	8	-0.250113	8	3	-0.870519	19	8	0.0368366	8	3	21	15	11.9	7.9
Malectin	MLEC	Q14165	Q14165	-0.494536	52	24	-0.0593554	25	10	-0.440303	50	22	0.197104	25	10	-0.892714	50	22	0.133163	25	10	18	18	59.9	59.9
Protein AF1q	MLLT11	Q13015	Q13015	-1.24794	2	1	-0.377735	2	1	-0.0593746	2	1	0.352345	2	1	-1.31441	2	1	-0.042084	2	1	2	3	34.4	56.7
Afadin	MLLT4	P55196-3	P55196-3	-0.906737	3	1	-0.307195	2	1	-0.182311	3	1	0.75341	2	1	-1.11632	3	1	0.363642	2	1	0	0	43.4	39.1
Afadin	MLLT4	P55196-5;P55196;P55196-6	P55196-5;P55196;P55196-6	-0.663831	75	28	-0.268315	85	31	-0.161895	74	27	0.310093	86	32	-0.855197	74	27	0.0461463	85	31	0	0	41.7	38.9
Target of rapamycin complex subunit LST8	MLST8	Q9BVC4-4;Q9BVC4;Q9BVC4-5;Q9BVC4-3	Q9BVC4-4;Q9BVC4;Q9BVC4-5	-0.945332	3	1	NaN	1	0	-0.202605	3	1	NaN	1	0	-1.16637	3	1	NaN	1	0	3	1	18.9	5.5
Malonyl-CoA decarboxylase, mitochondrial	MLYCD	O95822-2;O95822	O95822-2;O95822	-0.330991	2	1	-0.0847446	3	2	-0.605793	2	1	-0.131063	3	2	-0.546245	2	1	-0.434028	3	2	2	3	6.6	8.8
Methylmalonic aciduria type A protein, mitochondrial	MMAA	Q8IVH4	Q8IVH4	NaN	0	0	-0.249021	2	1	NaN	0	0	0.986359	2	1	NaN	0	0	0.60395	2	1	0	2	0	6.2
Cob(I)yrinic acid a,c-diamide adenosyltransferase, mitochondrial	MMAB	Q96EY8	Q96EY8	-0.463629	32	8	-0.0761486	35	11	-0.440831	33	8	0.0284105	34	11	-0.931618	32	8	-0.0568609	35	11	18	22	58.8	62.8
Membrane magnesium transporter 1	MMGT1	Q8N4V1;Q8N4V1-2	Q8N4V1;Q8N4V1-2	-0.360749	24	8	-0.0164963	18	5	-1.07582	24	8	-0.656817	18	5	-1.44607	24	8	-0.696973	18	5	7	9	58	59.5
Matrix metalloproteinase-15	MMP15	P51511	P51511	-0.339838	3	1	NaN	0	0	-0.0559512	3	1	NaN	0	0	-0.721611	3	1	NaN	0	0	6	1	11.1	2.2
Protein MMP24OS	MMP24OS	A0A0U1RRL7	A0A0U1RRL7	-1.21023	2	2	NaN	0	0	-0.277691	2	2	NaN	0	0	-1.48795	2	2	NaN	0	0	2	0	74.6	0
MMS19 nucleotide excision repair protein homolog	MMS19	Q96T76-5;Q96T76-9;Q96T76;Q96T76-8;Q96T76-7	Q96T76-5;Q96T76-9;Q96T76;Q96T76-8;Q96T76-7	-0.378026	2	0	0.12915	2	1	-0.598675	2	0	-0.124196	2	1	-0.8925	2	0	0.0613755	2	1	2	2	2.5	2
Multiple myeloma tumor-associated protein 2	MMTAG2	Q9BU76-3;Q9BU76-4;Q9BU76;Q9BU76-2	Q9BU76-3;Q9BU76-4;Q9BU76;Q9BU76-2	-0.0242671	2	0	0.740071	3	1	-0.40379	2	0	0.15234	3	1	-0.300733	2	0	0.739782	3	1	3	3	19.4	19.4
MOB-like protein phocein	MOB4	Q9Y3A3;Q9Y3A3-2;Q9Y3A3-3	Q9Y3A3;Q9Y3A3-2;Q9Y3A3-3	0.0106367	3	2	0.0998655	8	5	-0.592876	3	2	-0.00158604	8	5	-0.698506	3	2	0.159331	8	5	3	7	17.3	58.7
Mannosyl-oligosaccharide glucosidase	MOGS	Q13724;Q13724-2	Q13724;Q13724-2	-0.540107	45	16	-0.199876	49	18	-0.30333	45	16	0.0638917	49	18	-0.83087	45	16	-0.0781998	49	18	42	39	60	58.1
MORC family CW-type zinc finger protein 2	MORC2	Q9Y6X9-2;Q9Y6X9	Q9Y6X9-2;Q9Y6X9	0.0304067	2	0	1.49192	2	2	-0.178763	2	0	-0.219587	2	2	-0.340203	2	0	1.2723	2	2	3	2	4.3	2.6
Mortality factor 4-like protein 1	MORF4L1	Q9UBU8-3;Q9UBU8-2;Q9UBU8;Q15014	Q9UBU8-3;Q9UBU8-2;Q9UBU8	NaN	1	0	0.296545	2	0	NaN	1	0	0.0912024	2	0	NaN	1	0	0.405471	2	0	2	2	13.6	13.6
Motile sperm domain-containing protein 1	MOSPD1	Q9UJG1-2;Q9UJG1;Q9UJG1-3	Q9UJG1-2;Q9UJG1;Q9UJG1-3	-0.222061	3	2	NaN	1	1	-1.57081	3	2	NaN	1	1	-1.79286	3	2	NaN	1	1	2	1	15.7	8.8
Motile sperm domain-containing protein 2	MOSPD2	Q8NHP6;Q8NHP6-2	Q8NHP6;Q8NHP6-2	-0.694345	27	16	-0.304861	22	7	-0.526452	27	16	-0.107956	22	7	-1.22986	27	16	-0.442439	22	7	21	15	44.8	31.9
Putative helicase MOV-10	MOV10	Q9HCE1;Q9HCE1-2	Q9HCE1;Q9HCE1-2	-0.730273	7	5	NaN	0	0	-0.252398	7	5	NaN	0	0	-0.614713	7	5	NaN	0	0	5	0	6.4	0
DBH-like monooxygenase protein 1	MOXD1	Q6UVY6;Q6UVY6-2	Q6UVY6;Q6UVY6-2	-0.442144	2	0	-0.0304066	4	2	-0.434656	2	0	0.405203	4	2	-1.23426	2	0	0.315145	4	2	4	4	10	9
Mitochondrial pyruvate carrier 1	MPC1	Q9Y5U8	Q9Y5U8	-0.413423	6	1	-0.146786	10	2	-0.509204	6	1	-0.287591	12	2	-0.834262	6	1	-0.425137	12	2	4	4	66.1	66.1
Mitochondrial pyruvate carrier 2	MPC2	O95563	O95563	-0.452787	29	9	-0.0467006	17	1	-0.588183	29	9	-0.295841	17	1	-1.03428	29	9	-0.330444	17	1	9	11	67.7	74
Mannose-P-dolichol utilization defect 1 protein	MPDU1	O75352;O75352-2	O75352;O75352-2	-0.463092	13	7	-0.0257375	17	6	-0.249582	13	7	0.14634	17	6	-0.673785	13	7	0.136315	17	6	7	13	35.2	44.1
Multiple PDZ domain protein	MPDZ	O75970-5;O75970-3;O75970-2;O75970;Q8NI35-5;Q8NI35-4;Q8NI35-3;Q8NI35-2;Q8NI35	O75970-5;O75970-3;O75970-2;O75970	-0.258805	14	7	-0.115166	8	5	-0.592723	14	7	0.133923	9	5	-0.868516	14	7	-0.151599	9	5	15	9	12.1	9.3
M-phase phosphoprotein 6	MPHOSPH6	Q99547	Q99547	0.573472	3	3	0.429265	3	2	-0.0865074	3	3	0.0886076	3	2	0.318114	3	3	0.517874	3	2	2	2	7.5	16.2
MAGUK p55 subfamily member 2	MPP2	Q14168-6;Q14168-2;Q14168-3;Q14168;Q14168-4;Q14168-5	Q14168-6;Q14168-2;Q14168-3;Q14168;Q14168-4;Q14168-5	-0.361935	7	3	0.0999892	7	3	-0.295464	7	3	0.132309	7	3	-1.06368	7	3	0.175142	7	3	7	8	16.6	24.6
MAGUK p55 subfamily member 5	MPP5	Q8N3R9-2;Q8N3R9	Q8N3R9-2;Q8N3R9	-0.0227567	3	2	NaN	1	1	-0.410524	3	2	NaN	1	1	-0.727236	3	2	NaN	1	1	4	3	8.7	6.9
MAGUK p55 subfamily member 6	MPP6	Q9NZW5	Q9NZW5	-0.385168	22	8	-0.165687	20	2	-0.426335	22	8	0.248433	20	2	-0.700169	22	8	0.0957587	20	2	17	18	42.6	48.7
MAGUK p55 subfamily member 7	MPP7	Q5T2T1;Q5T2T1-2	Q5T2T1;Q5T2T1-2	-0.719685	13	10	-0.208642	11	7	-0.786572	13	10	-0.449218	11	7	-1.32521	13	10	-0.422125	11	7	12	10	32.3	24.7
3-mercaptopyruvate sulfurtransferase	MPST	P25325;P25325-2	P25325;P25325-2	-0.455198	39	18	-0.128557	26	9	-0.531677	38	17	0.0400666	26	9	-0.937215	38	17	-0.0852886	26	9	20	19	74.1	74.1
Protein Mpv17	MPV17	P39210	P39210	-0.421341	3	2	-0.191057	8	2	-0.317373	3	2	0.150017	8	2	-0.723849	3	2	-0.123269	8	2	2	5	25	65.3
Mpv17-like protein 2	MPV17L2	Q567V2;Q567V2-2	Q567V2;Q567V2-2	-0.533159	2	0	0.179645	2	2	-0.818528	2	0	-0.00949054	2	2	-0.916262	2	0	0.170183	2	2	2	3	13.6	31.1
Myelin protein zero-like protein 1	MPZL1	O95297-2;O95297;O95297-4;O95297-5	O95297-2;O95297;O95297-4	-0.450163	10	6	-0.191689	8	1	-1.09289	10	6	-0.540523	8	1	-1.3023	10	6	-0.446045	8	1	3	3	28	23.1
C-type mannose receptor 2	MRC2	Q9UBG0	Q9UBG0	0.253989	4	2	0.368421	2	2	-0.504817	4	2	-0.0458623	2	2	-0.43376	4	2	0.322559	2	2	3	1	3.2	0.9
Double-strand break repair protein MRE11A	MRE11A	P49959-3;P49959;P49959-2	P49959-3;P49959;P49959-2	-0.213688	17	10	0.203635	20	9	-0.333462	17	10	0.0322706	21	9	-0.604893	17	10	0.122193	21	9	18	18	29.8	31.5
MORF4 family-associated protein 1	MRFAP1	Q9Y605	Q9Y605	-0.12885	3	1	-0.442227	2	1	0.0824301	3	1	0.845287	2	1	-0.146915	3	1	0.041922	2	1	3	2	33.1	26.8
rRNA methyltransferase 1, mitochondrial	MRM1	Q6IN84;Q6IN84-2	Q6IN84;Q6IN84-2	NaN	1	1	-0.169412	2	1	NaN	1	1	0.414384	2	1	NaN	1	1	0.0438987	2	1	1	3	5.1	11.6
39S ribosomal protein L1, mitochondrial	MRPL1	Q9BYD6	Q9BYD6	-0.278304	24	4	-0.0137839	27	10	0.0107799	24	4	0.346096	27	10	-0.366206	24	4	0.431306	27	10	18	17	53.8	53.8
39S ribosomal protein L10, mitochondrial	MRPL10	Q7Z7H8;Q7Z7H8-2	Q7Z7H8;Q7Z7H8-2	-0.57568	17	8	-0.287472	10	2	-0.137061	17	8	0.23817	10	2	-0.681793	17	8	0.0569714	10	2	8	8	48.7	54.4
39S ribosomal protein L11, mitochondrial	MRPL11	Q9Y3B7;Q9Y3B7-2;Q9Y3B7-3	Q9Y3B7;Q9Y3B7-2;Q9Y3B7-3	-0.569287	27	9	-0.172616	19	5	-0.0670318	27	9	0.276363	19	5	-0.647739	27	9	0.103969	19	5	12	12	59.4	59.4
39S ribosomal protein L12, mitochondrial	MRPL12	P52815	P52815	-0.301568	46	25	0.0247368	42	10	-0.252587	45	24	0.203303	42	10	-0.639872	45	24	0.196178	42	10	8	11	64.6	55.6
39S ribosomal protein L13, mitochondrial	MRPL13	Q9BYD1	Q9BYD1	-0.544666	33	10	-0.236217	29	2	0.016639	33	10	0.509615	29	2	-0.539834	33	10	0.177865	29	2	17	16	85.4	85.4
39S ribosomal protein L14, mitochondrial	MRPL14	Q6P1L8	Q6P1L8	-0.470309	14	1	-0.0731348	7	1	-0.0568813	14	1	0.437447	7	1	-0.528989	14	1	0.331845	7	1	7	6	51.7	51
39S ribosomal protein L15, mitochondrial	MRPL15	Q9P015	Q9P015	-0.655149	31	6	-0.203139	31	8	-0.0520272	31	6	0.340148	31	8	-0.630461	31	6	0.206562	31	8	21	20	63.2	59.8
39S ribosomal protein L16, mitochondrial	MRPL16	Q9NX20	Q9NX20	-0.47277	21	8	-0.295135	21	6	-0.0608637	21	8	0.490983	21	6	-0.450538	21	8	0.130334	21	6	8	10	33.1	50.2
39S ribosomal protein L17, mitochondrial	MRPL17	Q9NRX2	Q9NRX2	-0.59416	25	6	-0.271067	21	4	-0.00923391	25	6	0.397201	21	4	-0.534537	25	6	0.140094	21	4	10	10	48.6	48.6
39S ribosomal protein L18, mitochondrial	MRPL18	Q9H0U6	Q9H0U6	-0.637603	18	5	-0.128953	14	2	-0.123544	18	5	0.311596	14	2	-0.733075	18	5	0.222397	14	2	7	7	26.1	26.1
39S ribosomal protein L19, mitochondrial	MRPL19	P49406	P49406	-0.608628	32	13	-0.287472	23	5	0.0184917	32	13	0.331899	23	5	-0.638726	32	13	0.127478	23	5	20	17	55.1	53.8
39S ribosomal protein L2, mitochondrial	MRPL2	Q5T653	Q5T653	-0.361954	11	3	-0.101247	6	1	-0.0257937	11	3	0.498199	6	1	-0.55241	11	3	0.153286	6	1	9	7	37.4	33.1
39S ribosomal protein L20, mitochondrial	MRPL20	Q9BYC9;Q9BYC9-2	Q9BYC9	-0.382852	20	7	-0.0663991	19	7	-0.215781	20	7	0.311095	19	7	-0.698412	20	7	0.301337	19	7	8	10	36.2	50.3
39S ribosomal protein L21, mitochondrial	MRPL21	Q7Z2W9;Q7Z2W9-2	Q7Z2W9;Q7Z2W9-2	-0.482432	21	9	-0.259062	17	6	0.0147838	21	9	0.403981	17	6	-0.608012	21	9	0.217373	17	6	12	11	59	58.5
39S ribosomal protein L22, mitochondrial	MRPL22	Q9NWU5;Q9NWU5-3	Q9NWU5;Q9NWU5-3	-0.624332	29	15	-0.175173	22	9	0.0140695	29	15	0.301924	22	9	-0.728837	29	15	0.172132	22	9	3	2	49.5	41.3
39S ribosomal protein L23, mitochondrial	MRPL23	Q16540	Q16540	-0.535625	22	3	-0.203139	22	6	-0.0748057	22	3	0.333098	22	6	-0.631936	22	3	0.118476	22	6	13	15	74.5	64.1
39S ribosomal protein L24, mitochondrial	MRPL24	Q96A35	Q96A35	-0.599768	21	8	-0.191184	19	3	-0.107508	21	8	0.449021	19	3	-0.730344	21	8	0.276066	19	3	14	13	55.6	55.6
39S ribosomal protein L27, mitochondrial	MRPL27	Q9P0M9	Q9P0M9	-0.536231	26	8	-0.263756	19	0	0.0483758	26	8	0.403065	19	0	-0.56273	26	8	0.130034	19	0	9	9	39.9	39.9
39S ribosomal protein L28, mitochondrial	MRPL28	Q13084	Q13084	-0.644284	28	10	-0.145743	24	7	-0.138172	28	10	0.310862	24	7	-0.756233	28	10	0.17656	24	7	15	16	62.9	66.8
39S ribosomal protein L3, mitochondrial	MRPL3	P09001	P09001	-0.606979	34	11	-0.189413	19	8	0.0097772	34	11	0.312509	19	8	-0.604301	35	11	0.0942641	19	8	20	12	52.6	38.2
39S ribosomal protein L30, mitochondrial	MRPL30	Q8TCC3-2;Q8TCC3;Q8TCC3-3	Q8TCC3-2;Q8TCC3;Q8TCC3-3	-0.714894	11	5	-0.30906	5	1	-0.0822551	11	5	0.506824	5	1	-0.705829	11	5	0.227152	5	1	3	2	22.5	14.1
39S ribosomal protein L32, mitochondrial	MRPL32	Q9BYC8	Q9BYC8	-0.649163	24	9	-0.270828	27	15	-0.0377545	24	9	0.477402	27	15	-0.630215	24	9	0.131993	27	15	13	13	44.7	44.7
39S ribosomal protein L33, mitochondrial	MRPL33	O75394	O75394	-0.459457	9	3	-0.115965	6	4	-0.0704968	9	3	0.341885	6	4	-0.516821	9	3	0.158123	6	4	3	2	40	38.5
39S ribosomal protein L34, mitochondrial	MRPL34	Q9BQ48	Q9BQ48	-0.509984	7	0	-0.282025	4	0	-0.0542425	7	0	0.257407	4	0	-0.583463	7	0	0.0753225	4	0	3	3	15.2	15.2
39S ribosomal protein L35, mitochondrial	MRPL35	Q9NZE8;Q9NZE8-2	Q9NZE8;Q9NZE8-2	-0.482432	7	0	-0.14991	5	1	-0.0668353	7	0	0.18164	5	1	-0.51645	7	0	-0.00561566	5	1	5	6	14.4	15.4
39S ribosomal protein L37, mitochondrial	MRPL37	Q9BZE1	Q9BZE1	-0.585085	38	11	-0.245131	45	14	-0.0574367	38	11	0.401692	45	14	-0.548797	38	11	0.158252	45	14	24	28	66.2	69.7
39S ribosomal protein L38, mitochondrial	MRPL38	Q96DV4;Q96DV4-2	Q96DV4;Q96DV4-2	-0.628519	30	13	-0.260989	35	12	0.0540844	29	13	0.363865	35	12	-0.558007	30	13	0.206512	35	12	19	24	53.4	58.4
39S ribosomal protein L39, mitochondrial	MRPL39	Q9NYK5;Q9NYK5-2	Q9NYK5;Q9NYK5-2	-0.628787	22	11	-0.1125	29	13	0.117429	23	11	0.444105	29	13	-0.509471	23	11	0.28692	29	13	16	19	46.7	58.3
39S ribosomal protein L4, mitochondrial	MRPL4	Q9BYD3;Q9BYD3-2	Q9BYD3;Q9BYD3-2	-0.540673	45	18	-0.1153	38	13	0.101784	44	17	0.477944	38	13	-0.417733	44	17	0.315432	38	13	15	15	64	67.2
39S ribosomal protein L40, mitochondrial	MRPL40	Q9NQ50	Q9NQ50	-0.889369	29	12	-0.221444	21	5	-0.192892	29	12	0.466736	21	5	-0.96917	29	12	0.1525	21	5	11	11	45.1	48.5
39S ribosomal protein L41, mitochondrial	MRPL41	Q8IXM3	Q8IXM3	-0.524957	30	2	-0.22404	20	1	-0.0727407	30	2	0.335208	20	1	-0.664928	30	2	0.117474	20	1	12	11	69.3	70.1
39S ribosomal protein L42, mitochondrial	MRPL42	Q9Y6G3	Q9Y6G3	-0.668501	17	3	-0.142609	11	4	-0.186853	16	3	0.448824	11	4	-0.813804	17	3	0.348445	11	4	7	5	52.8	52.8
39S ribosomal protein L43, mitochondrial	MRPL43	Q8N983-4;Q8N983-3;Q8N983-2;Q8N983;Q8N983-6;Q8N983-7	Q8N983-4;Q8N983-3;Q8N983-2;Q8N983;Q8N983-6;Q8N983-7	-0.518226	23	2	-0.11836	19	2	-0.234092	22	1	0.315576	19	2	-0.756867	22	1	0.226594	19	2	14	16	77.4	77.4
39S ribosomal protein L44, mitochondrial	MRPL44	Q9H9J2	Q9H9J2	-0.477402	40	12	-0.141433	33	14	-0.0954812	39	11	0.289104	33	14	-0.621799	38	11	0.133116	33	14	15	17	52.7	54.2
39S ribosomal protein L45, mitochondrial	MRPL45	Q9BRJ2	Q9BRJ2	-0.615022	25	10	-0.301588	18	3	-0.0227567	25	10	0.412213	18	3	-0.609773	25	10	0.126596	18	3	16	16	53.9	56.5
39S ribosomal protein L46, mitochondrial	MRPL46	Q9H2W6	Q9H2W6	-0.421766	25	8	-0.0924781	20	3	-0.185392	25	8	0.292016	21	3	-0.616746	25	8	0.192711	21	3	14	14	61.3	61.3
39S ribosomal protein L47, mitochondrial	MRPL47	Q9HD33;Q9HD33-2;Q9HD33-3	Q9HD33;Q9HD33-2;Q9HD33-3	-0.549641	20	7	-0.16337	29	9	-0.112288	20	7	0.372673	29	9	-0.649774	20	7	0.175794	29	9	9	13	32.4	38
39S ribosomal protein L48, mitochondrial	MRPL48	Q96GC5-3;Q96GC5	Q96GC5-3;Q96GC5	-0.458882	22	7	-0.123799	22	7	-0.125573	22	7	0.321982	22	7	-0.641379	22	7	0.0676818	22	7	6	6	39.7	39.7
39S ribosomal protein L49, mitochondrial	MRPL49	Q13405	Q13405	-0.623087	33	9	-0.256528	18	3	-0.069785	33	9	0.464266	18	3	-0.736244	33	9	0.325232	18	3	14	12	57.2	54.8
39S ribosomal protein L50, mitochondrial	MRPL50	Q8N5N7;Q8N5N7-2	Q8N5N7;Q8N5N7-2	-0.611491	34	5	-0.0881416	32	11	-0.0442706	34	5	0.486044	32	11	-0.622399	34	5	0.35838	32	11	17	19	62.7	75.9
39S ribosomal protein L51, mitochondrial	MRPL51	Q4U2R6	Q4U2R6	-0.453617	12	3	-0.172616	10	4	-0.0921249	12	3	0.370098	10	4	-0.606672	12	3	0.111337	10	4	3	4	22.7	25
39S ribosomal protein L52, mitochondrial	MRPL52	Q86TS9;Q86TS9-3;Q86TS9-2	Q86TS9;Q86TS9-3;Q86TS9-2	-0.671807	23	3	-0.361656	12	7	0.161436	23	3	0.29775	12	7	-0.451958	23	3	-0.0915306	12	7	4	4	42.3	42.3
39S ribosomal protein L53, mitochondrial	MRPL53	Q96EL3	Q96EL3	-0.535311	25	5	-0.196481	14	3	-0.133891	25	5	0.242209	14	3	-0.704583	25	5	0.0379174	14	3	6	6	64.3	64.3
39S ribosomal protein L54, mitochondrial	MRPL54	Q6P161	Q6P161	-0.844199	13	8	-0.348686	10	5	-0.275053	13	8	0.544477	11	5	-0.882119	13	8	0.287783	11	5	6	7	50	50.7
39S ribosomal protein L55, mitochondrial	MRPL55	Q7Z7F7;Q7Z7F7-2	Q7Z7F7;Q7Z7F7-2	-0.646044	21	5	-0.290424	14	5	-0.0971623	20	4	0.351222	14	5	-0.739348	20	4	0.0992007	14	5	6	6	32	38.3
Ribosomal protein 63, mitochondrial	MRPL57	Q9BQC6	Q9BQC6	-0.588812	16	4	-0.169412	11	1	-0.023695	16	4	0.386374	11	1	-0.543972	16	4	0.22006	11	1	7	6	43.1	43.1
39S ribosomal protein L9, mitochondrial	MRPL9	Q9BYD2	Q9BYD2	-0.503507	31	13	-0.176961	32	11	0.00963388	31	13	0.43337	32	11	-0.463987	31	13	0.196971	32	11	14	12	43.1	42.3
28S ribosomal protein S10, mitochondrial	MRPS10	P82664	P82664	-0.729746	28	6	-0.338111	28	8	-0.0618874	28	6	0.353137	28	8	-0.636997	28	6	0.0727558	28	8	13	15	52.7	59.2
28S ribosomal protein S11, mitochondrial	MRPS11	P82912;P82912-2;P82912-3	P82912;P82912-2	-0.786871	20	5	-0.198243	17	3	-0.0910334	20	5	0.380803	17	3	-0.80667	20	5	0.0321085	17	3	7	8	37.6	44.3
28S ribosomal protein S12, mitochondrial	MRPS12	O15235	O15235	-0.675097	7	1	-0.533264	3	0	0.0831112	7	1	0.39498	3	0	-0.629501	7	1	-0.0189191	3	0	3	3	32.6	32.6
28S ribosomal protein S14, mitochondrial	MRPS14	O60783	O60783	-0.790135	11	3	-0.220454	6	2	-0.0666691	11	3	0.318416	6	2	-0.673509	11	3	-0.052555	6	2	5	4	39.1	38.3
28S ribosomal protein S15, mitochondrial	MRPS15	P82914	P82914	-0.607001	11	3	-0.370499	12	4	-0.00597068	11	3	0.376227	12	4	-0.767118	11	3	0.0273074	12	4	7	9	22.2	31.5
28S ribosomal protein S16, mitochondrial	MRPS16	Q9Y3D3;Q9Y3D3-2	Q9Y3D3;Q9Y3D3-2	-0.618096	21	1	-0.208642	14	0	-0.100175	21	1	0.290992	15	1	-0.727021	21	1	0.0985364	14	0	7	6	55.5	54
28S ribosomal protein S17, mitochondrial	MRPS17	Q9Y2R5	Q9Y2R5	-0.55943	23	3	-0.296663	10	2	-0.169972	22	3	0.306823	10	2	-0.653809	23	3	0.0562061	10	2	10	8	65.4	64.6
28S ribosomal protein S18a, mitochondrial	MRPS18A	Q9NVS2-2;Q9NVS2;Q9NVS2-3	Q9NVS2-2;Q9NVS2;Q9NVS2-3	-0.661	24	6	-0.308943	17	3	-0.0126354	24	6	0.40152	17	3	-0.666897	24	6	0.121439	17	3	10	7	25.2	19.3
28S ribosomal protein S18b, mitochondrial	MRPS18B	Q9Y676	Q9Y676	-0.753336	27	15	-0.328492	23	11	-0.053344	27	15	0.391588	23	11	-0.702069	27	15	0.040215	23	11	17	15	64.3	65.9
28S ribosomal protein S18c, mitochondrial	MRPS18C	Q9Y3D5	Q9Y3D5	-0.79596	14	4	-0.469469	10	4	-0.0359194	14	4	0.442046	10	4	-0.710425	14	4	-0.0448837	10	4	5	4	33.1	26.8
28S ribosomal protein S2, mitochondrial	MRPS2	Q9Y399	Q9Y399	-0.685988	25	5	-0.283566	24	6	0.0306892	25	5	0.374411	24	6	-0.66502	25	5	0.0800421	24	6	16	18	41.9	51
28S ribosomal protein S21, mitochondrial	MRPS21	P82921	P82921	-0.739661	21	3	-0.361319	11	6	-0.0757632	21	3	0.426955	11	6	-0.788963	21	3	0.0150534	11	6	6	7	60.9	51.7
28S ribosomal protein S22, mitochondrial	MRPS22	P82650;P82650-2	P82650	-0.625089	29	9	-0.184979	34	9	-0.089206	28	8	0.317714	34	9	-0.756185	28	8	0.143516	34	9	19	21	53.1	56.7
28S ribosomal protein S23, mitochondrial	MRPS23	Q9Y3D9	Q9Y3D9	-0.62765	43	21	-0.330214	42	15	-0.0767976	43	21	0.399692	42	15	-0.683484	43	21	0.107492	42	15	17	17	71.6	72.6
28S ribosomal protein S24, mitochondrial	MRPS24	Q96EL2	Q96EL2	-0.66294	26	7	-0.264717	21	4	-0.111524	26	7	0.336136	21	4	-0.74398	26	7	0.0575568	21	4	9	12	46.7	62.3
28S ribosomal protein S25, mitochondrial	MRPS25	P82663;P82663-3;P82663-2	P82663;P82663-3;P82663-2	-0.615574	37	17	-0.195222	27	9	-0.0796	37	17	0.206612	27	9	-0.697242	37	17	0.0912178	27	9	8	11	53.8	56.1
28S ribosomal protein S26, mitochondrial	MRPS26	Q9BYN8	Q9BYN8	-0.632785	29	12	-0.36614	23	10	-0.187083	29	12	0.295872	23	10	-0.80826	29	12	-0.0289935	23	10	9	10	34.1	34.6
28S ribosomal protein S27, mitochondrial	MRPS27	Q92552;Q92552-2	Q92552;Q92552-2	-0.561728	51	15	-0.207768	50	17	-0.101165	51	15	0.253085	50	17	-0.728311	51	15	0.0568062	50	17	25	26	57.7	65.7
28S ribosomal protein S28, mitochondrial	MRPS28	Q9Y2Q9	Q9Y2Q9	-0.633233	15	5	-0.233029	21	3	-0.161863	15	5	0.212852	21	3	-0.753555	15	5	-0.012068	21	3	8	11	44.4	53.5
28S ribosomal protein S30, mitochondrial	MRPS30	Q9NP92	Q9NP92	-0.763514	23	7	-0.238665	27	7	0.059909	23	7	0.48918	27	7	-0.684526	23	7	0.174996	27	7	15	18	54.4	51
28S ribosomal protein S31, mitochondrial	MRPS31	Q92665	Q92665	-0.676065	35	16	-0.233397	42	18	-0.158301	34	15	0.349217	42	18	-0.74036	34	15	0.0401557	42	18	19	23	54.4	58
28S ribosomal protein S33, mitochondrial	MRPS33	Q9Y291	Q9Y291	-0.734083	15	5	-0.474047	8	2	-0.0124463	15	5	0.348813	8	2	-0.807629	15	5	-0.0579701	8	2	7	5	64.2	63.2
28S ribosomal protein S34, mitochondrial	MRPS34	P82930	P82930	-0.656877	37	9	-0.212134	25	2	-0.15258	36	8	0.332989	25	2	-0.764199	36	8	-0.00518435	25	2	19	15	72.5	66.5
28S ribosomal protein S35, mitochondrial	MRPS35	P82673;P82673-2	P82673	-0.722467	27	9	-0.336398	26	9	-0.102001	26	8	0.369483	26	9	-0.825696	26	8	0.054707	26	9	13	14	50.8	58.5
28S ribosomal protein S36, mitochondrial	MRPS36	P82909	P82909	-0.208911	50	14	0.0828509	26	3	-0.186869	50	14	0.283527	26	3	-0.357086	50	14	0.400492	26	3	7	7	75.7	75.7
28S ribosomal protein S5, mitochondrial	MRPS5	P82675;P82675-2	P82675	-0.775663	25	9	-0.407081	20	1	-0.104821	25	9	0.365537	20	1	-0.86986	25	9	0.0101198	20	1	15	15	39.1	38.4
28S ribosomal protein S6, mitochondrial	MRPS6	P82932	P82932	-0.711724	26	7	-0.415759	15	5	-0.134176	26	7	0.3961	15	5	-0.880657	26	7	0.0104685	15	5	8	8	70.4	72.8
28S ribosomal protein S7, mitochondrial	MRPS7	Q9Y2R9	Q9Y2R9	-0.669969	65	26	-0.348119	49	18	-0.0797982	65	26	0.395492	49	18	-0.795784	65	26	0.0446871	49	18	19	21	55.8	55.8
28S ribosomal protein S9, mitochondrial	MRPS9	P82933	P82933	-0.659745	43	14	-0.349139	35	5	-0.094187	43	14	0.377313	35	5	-0.75115	43	14	-0.014641	35	5	24	25	48.7	52.8
Ribosome-recycling factor, mitochondrial	MRRF	Q96E11-3;Q96E11;Q96E11-2;Q96E11-8;Q96E11-7;Q96E11-5;Q96E11-6;Q96E11-4	Q96E11-3;Q96E11;Q96E11-2;Q96E11-8	-0.491105	12	1	-0.0263043	10	4	-0.413288	11	1	-0.0824301	10	4	-0.885926	12	1	-0.12075	10	4	7	5	48.6	31.7
Magnesium transporter MRS2 homolog, mitochondrial	MRS2	Q9HD23;Q9HD23-2;Q9HD23-4	Q9HD23;Q9HD23-2;Q9HD23-4	-0.165483	8	2	0.104651	16	8	-0.313603	8	2	0.294279	16	8	-0.477703	8	2	0.269338	16	8	9	11	24.2	36.3
mRNA turnover protein 4 homolog	MRTO4	Q9UKD2	Q9UKD2	-0.408397	5	3	0.367676	6	4	-0.565716	5	3	-0.136716	6	4	-1.0086	5	3	0.219354	6	4	5	6	23.8	31.8
RNA-binding protein Musashi homolog 1	MSI1	O43347	O43347	-0.583095	3	3	0.0315922	4	2	0.132906	3	3	0.0327724	4	2	-0.421361	3	3	0.131961	4	2	5	5	25.7	22.7
RNA-binding protein Musashi homolog 2	MSI2	Q96DH6;Q96DH6-2;Q96DH6-3	Q96DH6;Q96DH6-2;Q96DH6-3	-0.194939	4	3	0.32404	6	5	-0.352824	4	3	-0.106214	6	5	-0.535081	4	3	0.33428	6	5	5	5	21.6	21.6
Methylsterol monooxygenase 1	MSMO1	Q15800;Q15800-2	Q15800;Q15800-2	-0.762608	14	6	-0.331017	9	3	-0.50945	14	6	-0.289008	9	3	-1.37363	14	6	-0.617487	9	3	8	10	34.8	48.1
Moesin	MSN	P26038	P26038	-0.413711	4	1	-0.132116	4	3	-0.109717	4	1	0.165677	4	3	-0.498627	4	1	-0.0172093	4	3	4	5	14.7	16.1
Mitochondrial peptide methionine sulfoxide reductase	MSRA	Q9UJ68-2;Q9UJ68-3;Q9UJ68-4;Q9UJ68-5;Q9UJ68	Q9UJ68-2;Q9UJ68-3;Q9UJ68-4;Q9UJ68-5;Q9UJ68	-0.63675	3	1	NaN	1	0	-0.188365	3	1	NaN	1	0	-0.794608	3	1	NaN	1	0	3	1	28.4	10.7
Methionine-R-sulfoxide reductase B2, mitochondrial	MSRB2	Q9Y3D2	Q9Y3D2	-0.725327	15	9	-0.332507	13	6	-0.136886	15	9	0.00453716	13	6	-0.733291	15	9	-0.121944	13	6	11	11	73.1	68.1
Methionine-R-sulfoxide reductase B3	MSRB3	Q8IXL7-2;Q8IXL7	Q8IXL7-2;Q8IXL7	NaN	1	1	0.496794	2	0	NaN	1	1	-0.0805212	2	0	NaN	1	1	0.394866	2	0	1	2	4.9	20
ATP synthase subunit a	MT-ATP6	P00846	P00846	-3.29747	10	7	-3.80168	6	1	-0.237013	7	4	0.485539	6	1	-3.88376	7	4	-3.11621	6	1	6	4	25.7	20.4
ATP synthase protein 8	MT-ATP8	P03928	P03928	-3.69937	16	13	-3.68235	2	2	-0.0536584	16	13	0.899614	2	2	-3.75238	16	13	-2.78279	2	2	4	2	52.9	35.3
Cytochrome c oxidase subunit 1	MT-CO1	P00395	P00395	-0.271078	13	4	0.0604425	20	7	-0.0704665	12	4	0.246087	21	7	-0.317499	12	4	0.245591	20	7	21	23	45.6	43.5
Cytochrome c oxidase subunit 2	MT-CO2	P00403	P00403	-0.326462	44	9	0.0434526	69	31	0.0901759	43	8	0.437662	69	31	-0.21103	44	8	0.477864	69	31	16	18	59.5	63
Cytochrome c oxidase subunit 3	MT-CO3	P00414	P00414	-0.151458	2	0	-0.299831	3	3	0.211386	2	0	0.0247807	3	3	0.0783365	2	0	-0.272143	3	3	3	3	12.3	12.3
Cytochrome b	MT-CYB	P00156	P00156	-0.608804	7	5	-0.0425042	14	6	0.222681	7	5	0.780388	14	6	-0.378851	7	5	0.479714	14	6	10	15	29.7	42.6
NADH-ubiquinone oxidoreductase chain 1	MT-ND1	P03886	P03886	-1.04201	14	9	-0.737946	13	3	0.028852	14	9	0.501463	13	3	-0.856868	14	9	-0.166715	13	3	7	8	24.5	28.6
NADH-ubiquinone oxidoreductase chain 2	MT-ND2	P03891	P03891	-0.991054	6	4	-0.740712	10	8	-0.09985	6	4	0.267444	11	8	-1.01168	6	4	-0.401194	11	8	6	8	22.2	35.2
NADH-ubiquinone oxidoreductase chain 3	MT-ND3	P03897	P03897	-1.14621	5	0	-0.840524	5	2	0.14274	5	0	0.426083	5	2	-1.00113	5	0	-0.298658	5	2	2	2	15.7	15.7
NADH-ubiquinone oxidoreductase chain 4	MT-ND4	P03905	P03905	-0.608122	5	2	-0.580435	10	4	-0.302297	5	2	0.266247	10	4	-1.43983	5	2	-0.337882	10	4	8	10	22.9	30.5
NADH-ubiquinone oxidoreductase chain 5	MT-ND5	P03915	P03915	-1.00929	3	1	-0.481299	5	3	0.124196	3	1	0.500871	5	3	-1.12784	3	1	0.0114861	5	3	4	5	8	12.1
NADH-ubiquinone oxidoreductase chain 6	MT-ND6	P03923	P03923	-0.764444	4	1	-0.533563	2	0	-0.40505	4	1	0.649571	2	0	-1.03372	4	1	0.0445831	2	0	2	3	13.2	17.2
Metastasis-associated protein MTA1	MTA1	Q13330;Q13330-3;Q13330-2	Q13330;Q13330-3;Q13330-2	0.119954	28	12	0.443163	21	6	0.0896338	28	12	0.417868	21	6	0.11836	28	12	0.826386	21	6	19	16	37.5	32.9
Metastasis-associated protein MTA2	MTA2	O94776;O94776-2	O94776;O94776-2	0.180021	9	4	0.421399	9	4	-0.188956	9	4	0.430198	9	4	-0.0208673	9	4	0.813297	9	4	8	6	17.4	17.2
Mitochondrial amidoxime-reducing component 1	MTARC1	Q5VT66-2;Q5VT66;Q5VT66-3	Q5VT66-2;Q5VT66;Q5VT66-3	-0.285249	13	4	0.0795847	13	4	-0.149841	13	4	0.158204	13	4	-0.313549	13	4	0.235722	13	4	10	8	34.2	41
Mitochondrial amidoxime reducing component 2	MTARC2	Q969Z3;Q969Z3-2	Q969Z3;Q969Z3-2	-0.241015	7	1	0.0284693	12	4	-0.169972	7	1	0.272036	12	4	-0.529239	7	1	0.397581	12	4	7	10	27.8	46
Mitochondrial carrier homolog 1	MTCH1	Q9NZJ7;Q9NZJ7-2;Q9NZJ7-3	Q9NZJ7;Q9NZJ7-2;Q9NZJ7-3	-0.0719974	25	6	0.192678	22	5	-0.173563	25	6	0.0961904	22	5	-0.289069	25	6	0.273517	22	5	16	17	39.3	47.8
Mitochondrial carrier homolog 2	MTCH2	Q9Y6C9	Q9Y6C9	-0.120435	70	19	0.176919	35	6	-0.154923	68	17	0.163526	35	6	-0.2472	68	17	0.283123	35	6	18	19	60.4	64
Protein LYRIC	MTDH	Q86UE4	Q86UE4	-0.557879	33	14	0.0159285	23	7	-0.543825	33	14	-0.0233263	23	7	-1.05559	33	14	0.000432815	23	7	14	13	34.4	30.2
Transcription termination factor 2, mitochondrial	MTERF2	Q49AM1	Q49AM1	-0.912646	4	4	NaN	1	1	1.05915	3	3	NaN	1	1	-0.533514	3	3	NaN	1	1	5	2	16.1	5.5
Transcription termination factor 3, mitochondrial	MTERF3	Q96E29-3;Q96E29-2;Q96E29	Q96E29-3;Q96E29-2;Q96E29	-0.363085	7	2	-0.125122	10	6	0.0703893	7	2	0.373514	10	6	-0.697851	7	2	0.333298	10	6	7	7	27.4	31.1
Transcription termination factor 4, mitochondrial;mTERF domain-containing protein 2 processed	MTERF4	Q7Z6M4	Q7Z6M4	-0.196856	5	4	0.0963602	4	2	0.474981	5	4	0.0931095	4	2	0.278104	5	4	0.0698001	4	2	4	6	10.5	13.4
Methionyl-tRNA formyltransferase, mitochondrial	MTFMT	Q96DP5;Q96DP5-2	Q96DP5	-0.168025	5	2	-0.0977455	3	1	-0.378476	5	2	0.261362	3	1	-0.496773	5	2	0.188693	3	1	4	3	15.2	8
Mitochondrial fission process protein 1	MTFP1	Q9UDX5;Q9UDX5-2	Q9UDX5	-1.03389	11	4	-0.692695	17	8	-0.534224	11	4	-0.191563	17	8	-1.56794	11	4	-0.905351	17	8	8	11	53.6	72.3
Mitochondrial fission regulator 1	MTFR1	Q15390-2;Q15390	Q15390-2;Q15390	-0.831101	3	3	NaN	1	1	-0.10967	3	3	NaN	1	1	-1.50173	3	3	NaN	1	1	3	2	12.7	8.3
Mitochondrial fission regulator 1-like	MTFR1L	Q9H019;Q9H019-3;Q9H019-2	Q9H019;Q9H019-3	0.0057592	7	2	0.322812	7	1	-0.287167	6	2	0.0828661	7	1	-0.264461	7	2	0.258926	7	1	8	8	40.8	32.5
Mitochondrial ribosome-associated GTPase 1	MTG1	Q9BT17;Q9BT17-2	Q9BT17	-0.360027	5	4	-0.349931	11	6	-0.339856	5	4	0.167669	11	6	-0.549683	5	4	-0.129085	11	6	4	9	13.2	41
C-1-tetrahydrofolate synthase, cytoplasmic;Methylenetetrahydrofolate dehydrogenase;Methenyltetrahydrofolate cyclohydrolase;Formyltetrahydrofolate synthetase;C-1-tetrahydrofolate synthase, cytoplasmic, N-terminally processed	MTHFD1	P11586	P11586	-0.453538	7	3	-0.223423	13	4	-0.724516	7	3	0.0286607	13	4	-1.08985	7	3	-0.0465609	13	4	9	14	12.3	22
Monofunctional C1-tetrahydrofolate synthase, mitochondrial	MTHFD1L	Q6UB35;Q6UB35-2	Q6UB35	-0.517523	47	6	-0.20964	70	15	0.0992279	46	6	0.535729	70	15	-0.420569	47	6	0.309306	70	15	37	43	44.5	62.4
Bifunctional methylenetetrahydrofolate dehydrogenase/cyclohydrolase, mitochondrial;NAD-dependent methylenetetrahydrofolate dehydrogenase;Methenyltetrahydrofolate cyclohydrolase	MTHFD2	P13995;P13995-2	P13995;P13995-2	-0.631042	26	11	-0.243182	30	6	-0.152564	26	11	0.269617	30	6	-0.787717	26	11	0.010396	30	6	15	18	60.3	68
Translation initiation factor IF-2, mitochondrial	MTIF2	P46199	P46199	-0.722944	12	7	0.0123008	11	5	-0.186672	12	7	0.0942486	11	5	-0.962126	12	7	0.00643429	11	5	13	7	21.6	14
Translation initiation factor IF-3, mitochondrial	MTIF3	Q9H2K0	Q9H2K0	0.0440444	2	0	-0.217355	4	2	-0.71274	2	0	0.0938482	4	2	-0.683275	2	0	0.082362	4	2	3	3	11.2	11.2
Serine/threonine-protein kinase mTOR	MTOR	P42345	P42345	-0.226696	21	6	-0.00201834	48	23	-0.438053	21	6	0.0531493	48	23	-0.774379	21	6	-0.0729976	48	23	32	42	16.1	26.4
Poly(A) RNA polymerase, mitochondrial	MTPAP	Q9NVV4-2;Q9NVV4	Q9NVV4-2;Q9NVV4	-0.438992	7	2	0.0210576	7	2	-0.545908	7	2	-0.0825664	7	2	-0.952238	7	2	-0.238053	7	2	9	9	17.3	19
Myotrophin	MTPN	P58546	P58546	-0.411464	3	3	NaN	0	0	-0.109841	3	3	NaN	0	0	-0.273151	3	3	NaN	0	0	3	0	33.9	0
Peptide chain release factor 1-like, mitochondrial	MTRF1L	Q9UGC7;Q9UGC7-3;Q9UGC7-2;Q9UGC7-4	Q9UGC7;Q9UGC7-3	-0.938099	5	3	-0.473319	3	2	0.508124	5	3	0.757501	3	2	-0.470929	5	3	0.574025	3	2	5	3	17.4	12.1
Metaxin-1	MTX1	Q13505-3;Q13505;Q13505-2	Q13505-3;Q13505;Q13505-2	-0.431929	45	13	0.0531644	31	8	-0.253894	44	12	0.231075	31	8	-0.6647	44	12	0.142672	31	8	11	14	36.6	62.5
Metaxin-2	MTX2	O75431;O75431-2	O75431;O75431-2	-0.397828	32	7	-0.0564447	38	7	-0.290656	30	7	0.137505	38	7	-0.704418	32	7	0.0281457	38	7	16	20	59.7	83.3
Metaxin-3	MTX3	Q5HYI7;Q5HYI7-4;Q5HYI7-5;Q5HYI7-2	Q5HYI7;Q5HYI7-4;Q5HYI7-5;Q5HYI7-2	-0.171336	13	9	-0.026021	5	1	-0.257028	12	8	0.0282192	5	1	-0.712693	12	8	0.0281015	5	1	8	6	29.8	23.1
Mitochondrial ubiquitin ligase activator of NFKB 1	MUL1	Q969V5	Q969V5	-0.0468465	5	3	0.0524311	12	8	-0.142767	5	3	0.198543	12	8	-0.104744	5	3	0.210179	12	8	8	10	30.1	37.2
Methylmalonyl-CoA mutase, mitochondrial	MUT	P22033	P22033	-0.359953	25	7	0.0781524	34	12	-0.420067	25	7	0.08253	34	12	-0.645683	25	7	0.124535	34	12	23	24	36.7	44.4
Matrix-remodeling-associated protein 7	MXRA7	P84157-2	P84157-2	-0.636167	6	6	-0.0832474	6	6	-0.562538	6	6	-0.0429244	6	6	-1.26254	6	6	-0.116897	6	6	1	1	44.1	50
Matrix-remodeling-associated protein 7	MXRA7	P84157;P84157-3	P84157;P84157-3	-0.60119	10	7	-0.0244615	15	8	-0.490112	9	7	0.132214	15	8	-1.30611	9	7	-0.221073	15	8	2	3	46.1	53.4
Myeloid-associated differentiation marker	MYADM	Q96S97	Q96S97	-0.657605	4	2	-0.146134	12	5	-0.285671	4	2	0.153992	12	5	-0.90061	4	2	-0.0633648	12	5	3	5	9.9	19.3
Myb-binding protein 1A	MYBBP1A	Q9BQG0;Q9BQG0-2	Q9BQG0;Q9BQG0-2	-0.258701	105	40	0.151506	113	26	-0.327928	105	40	0.144058	114	27	-0.576045	104	40	0.268191	113	26	58	62	53.5	61.7
C-Myc-binding protein	MYCBP	Q99417	Q99417	-0.0412538	19	7	0.0844256	6	4	-0.524832	19	7	0.0544523	6	4	-0.680729	19	7	0.138886	6	4	6	3	73.8	44.7
Myeloid-derived growth factor	MYDGF	Q969H8	Q969H8	0.124328	27	2	0.605683	28	8	-0.352105	27	2	0.224536	28	8	-0.213036	27	2	0.770068	28	8	14	15	67.1	67.1
Myelin expression factor 2	MYEF2	Q9P2K5-2;Q9P2K5;Q9P2K5-4;Q9P2K5-3	Q9P2K5-2;Q9P2K5	-0.474893	4	3	-1.24817	3	3	-0.0874728	4	3	0.130334	3	3	-0.526182	4	3	-0.338909	3	3	5	4	12	8.3
Myosin-10	MYH10	P35580;P35580-5;P35580-2;P35580-3;P35580-4;P12883;P13533;P12882;P11055;Q9UKX2	P35580;P35580-5;P35580-2;P35580-3;P35580-4	-0.176577	57	25	0.374636	49	32	-0.492261	57	25	-0.0980152	49	32	-0.636122	57	25	0.456326	49	32	37	33	30.8	30
Myosin-9	MYH9	P35579;P35579-2	P35579;P35579-2	-0.512493	11	8	-0.090718	3	2	-0.313907	10	7	0.0542275	4	3	-1.16841	9	7	-0.774755	3	2	12	4	14.3	7.2
Myosin light chain 1/3, skeletal muscle isoform;Myosin light chain 3	MYL1;MYL3	P05976-2;P05976;P08590	P05976-2;P05976;P08590	-0.127022	2	0	NaN	1	0	-0.501075	2	0	NaN	1	0	-0.582426	2	0	NaN	1	0	2	1	10.7	10.7
Myosin regulatory light chain 12A;Myosin regulatory light chain 12B;Myosin regulatory light polypeptide 9	MYL12A;MYL12B;MYL9	P19105;O14950;P24844;P24844-2	P19105;O14950;P24844	-0.279301	9	5	0.103193	9	5	-0.294172	9	5	-0.0922074	9	5	-0.345564	9	5	0.217742	9	5	7	7	50.9	50.9
Myosin light polypeptide 6	MYL6	P60660;P60660-2;P14649	P60660;P60660-2	-0.115191	20	6	0.29885	12	4	-0.413961	18	4	-0.0522768	12	4	-0.532574	18	4	0.199305	12	4	11	9	60.3	53
Unconventional myosin-XVIIIa	MYO18A	Q92614-2;Q92614-3;Q92614-4;Q92614;Q92614-5	Q92614-2;Q92614-3;Q92614-4;Q92614;Q92614-5	-0.245643	5	3	-0.483983	2	2	-0.35021	5	3	0.704771	2	2	-0.448804	5	3	0.220749	2	2	5	3	3.7	3.1
Unconventional myosin-XIX	MYO19	Q96H55;Q96H55-3;Q96H55-4;Q96H55-2	Q96H55;Q96H55-3;Q96H55-4	-0.362121	6	6	0.297413	4	3	-0.370993	6	6	0.238647	4	3	-0.804174	6	6	0.481928	4	3	5	6	6.9	9.8
Unconventional myosin-Ib	MYO1B	O43795-2;O43795	O43795-2;O43795	-0.505165	2	2	-0.581881	2	1	-0.434754	2	2	0.381385	2	1	-0.939925	2	2	-0.0557509	2	1	2	2	2.7	3.2
Unconventional myosin-Id	MYO1D	O94832	O94832	NaN	1	1	0.400815	2	2	NaN	1	1	-0.172103	2	2	NaN	1	1	0.228655	2	2	1	1	1.3	1.3
Unconventional myosin-VI	MYO6	Q9UM54-5;Q9UM54-2;Q9UM54-6;Q9UM54-4;Q9UM54-1;Q9UM54	Q9UM54-5;Q9UM54-2;Q9UM54-6;Q9UM54-4;Q9UM54-1;Q9UM54	0.363676	3	3	NaN	0	0	-0.533681	3	3	NaN	0	0	-0.385545	3	3	NaN	0	0	3	0	3.4	0
Myoferlin	MYOF	Q9NZM1-5;Q9NZM1-6;Q9NZM1-3;Q9NZM1;Q9NZM1-2;Q9NZM1-4;Q9NZM1-7	Q9NZM1-5;Q9NZM1-6;Q9NZM1-3;Q9NZM1;Q9NZM1-2	0.372618	3	2	NaN	1	1	0.389347	3	2	NaN	1	1	0.7554	3	2	NaN	1	1	3	1	2.6	0.8
N-acylethanolamine-hydrolyzing acid amidase;N-acylethanolamine-hydrolyzing acid amidase subunit alpha;N-acylethanolamine-hydrolyzing acid amidase subunit beta	NAAA	Q02083;Q02083-2;Q02083-3	Q02083;Q02083-2	-0.558262	2	2	NaN	0	0	-0.0650231	2	2	NaN	0	0	-0.623287	2	2	NaN	0	0	3	0	10.9	0
SOSS complex subunit B1	NABP2	Q9BQ15	Q9BQ15	NaN	0	0	0.629791	2	2	NaN	0	0	0.0508162	2	2	NaN	0	0	0.68059	2	2	0	1	0	6.2
Nascent polypeptide-associated complex subunit alpha;Nascent polypeptide-associated complex subunit alpha, muscle-specific form	NACA	Q13765;E9PAV3-2;E9PAV3;Q9BZK3	Q13765;E9PAV3-2;E9PAV3	-1.00364	2	1	-0.117163	6	5	-0.0332447	2	1	0.0376508	6	5	-0.961929	2	1	-0.00762614	6	5	3	4	19.1	25.6
NAD kinase 2, mitochondrial	NADK2	Q4G0N4;Q4G0N4-3	Q4G0N4;Q4G0N4-3	-0.285513	21	10	0.150321	37	15	-0.211648	21	10	0.421921	37	15	-0.340313	21	10	0.511649	37	15	3	2	42.3	43.9
Alpha-N-acetylglucosaminidase;Alpha-N-acetylglucosaminidase 82 kDa form;Alpha-N-acetylglucosaminidase 77 kDa form	NAGLU	P54802	P54802	-0.238442	5	3	-0.0024506	7	5	-0.674706	5	3	-0.1333	7	5	-0.839699	5	3	-0.115832	7	5	5	8	7.8	14.1
[truncated: 1,787 more rows]
