# Supplementary material for: TMEM70 and TMEM242 help to assemble the rotor ring of human ATP synthase and interact with assembly factors for complex I
Source: Proc Natl Acad Sci U S A. 2021 Mar 22;118(13):e2100558118. doi: 10.1073/pnas.2100558118 (PMC8020751; doi:10.1073/pnas.2100558118)
Supplement: Supplementary File [file pnas.2100558118.sd22.xlsx]

## Sheet: S22
Supplementary Dataset S22. Proteins identified in SILAC experiments comparing mitoplasts from HEK293 parental, HEK293-Δδ and HEK293-Δδ.ΔTMEM242 cells.
Relative protein abundances were determined by quantitative mass spectrometry and a 3-way SILAC labelling procedure. Heavy labelled (H; Arg-10, Lys-8), medium labelled (M; Arg-6, Lys-4) and light (L; Arg-0, Lys-0) cells were mixed equally in two combinations (experiment 1: HEK293-parental-L, HEK293-Δδ-M, HEK293-Δδ.ΔTMEM242-H; experiment 2: HEK293-parental-H, HEK293-Δδ-M, HEK293-Δδ.ΔTMEM242-L) and…
Protein names	Gene names	Protein IDs	Majority protein IDs	Ratio M/L exp1	Ratio M/L count exp1	Ratio M/L iso-count exp1	Ratio H/M exp2	Ratio H/M count exp2	Ratio H/M iso-count exp2	Ratio H/M exp1	Ratio H/M count exp1	Ratio H/M iso-count exp1	Ratio M/L exp2	Ratio M/L count exp2	Ratio M/L iso-count exp2	Ratio H/L exp1	Ratio H/L count exp1	Ratio H/L iso-count exp1	Ratio H/L exp2	Ratio H/L count exp2	Ratio H/L iso-count exp2	Unique peptides exp1	Unique peptides exp2	Sequence coverage expt 1 [%]	Sequence coverage expt 2 [%]
Aladin	AAAS	Q9NRG9;Q9NRG9-2	Q9NRG9;Q9NRG9-2	-0.723134	31	14	-0.531968	25	14	-0.0546919	31	14	0.170556	25	14	-0.773812	31	14	-0.456806	25	14	24	20	61.9	47.6
Alanine--tRNA ligase, mitochondrial	AARS2	Q5JTZ9	Q5JTZ9	-0.598326	61	27	-0.444667	39	11	0.105678	61	27	0.412155	39	11	-0.548016	61	27	-0.0901759	39	11	40	36	59.3	49.7
Alpha-aminoadipic semialdehyde synthase, mitochondrial;Lysine ketoglutarate reductase;Saccharopine dehydrogenase	AASS	Q9UDR5	Q9UDR5	-0.935227	70	41	-0.730662	41	21	-0.602175	69	41	-0.215492	41	21	-1.55877	69	41	-0.929867	41	21	44	34	63.3	52.6
4-aminobutyrate aminotransferase, mitochondrial	ABAT	P80404	P80404	-0.834107	7	6	-0.346531	3	2	-1.25051	6	5	-0.776946	3	2	-1.82562	6	5	-1.12347	3	2	5	3	13.2	5
ATP-binding cassette sub-family A member 3	ABCA3	Q99758;Q99758-2	Q99758	0.251083	15	11	0.415114	6	2	-0.344135	15	11	-0.130404	8	4	-0.100979	15	11	0.458703	6	2	15	8	11.3	6.3
Multidrug resistance protein 1	ABCB1	P08183;P08183-2;P21439-3;P21439-2;P21439	P08183;P08183-2	-0.667859	33	19	-0.382833	19	10	-0.498505	32	18	-0.211635	19	10	-1.11416	32	18	-0.72718	19	10	29	20	27.3	18
ATP-binding cassette sub-family B member 10, mitochondrial	ABCB10	Q9NRK6	Q9NRK6	-0.412942	27	12	-0.0298416	28	15	-0.149841	26	11	0.0946029	28	15	-0.560111	26	11	0.0586532	28	15	21	17	42	31.8
Bile salt export pump	ABCB11	O95342	O95342	-0.715889	2	0	NaN	1	0	-0.483521	2	0	NaN	1	0	-1.16101	2	0	NaN	1	0	2	1	3	1.3
ATP-binding cassette sub-family B member 6, mitochondrial	ABCB6	Q9NP58-4;Q9NP58	Q9NP58-4;Q9NP58	0.122341	6	4	0.552051	2	2	-0.0737728	6	4	-0.297367	2	2	-0.160976	6	4	0.25472	2	2	5	4	11.3	8.7
ATP-binding cassette sub-family B member 7, mitochondrial	ABCB7	O75027-2;O75027;O75027-3	O75027-2;O75027;O75027-3	-0.31802	33	17	-0.143785	23	7	-0.416943	34	17	-0.0791562	24	7	-0.728574	35	17	-0.226385	24	7	19	17	40.2	33.3
ATP-binding cassette sub-family B member 8, mitochondrial	ABCB8	Q9NUT2-5;Q9NUT2-4;Q9NUT2-2;Q9NUT2;Q9NUT2-3	Q9NUT2-5;Q9NUT2-4;Q9NUT2-2;Q9NUT2;Q9NUT2-3	-0.177213	5	4	0.0982893	3	0	-0.767536	5	4	-0.088413	3	0	-0.660087	5	4	-0.566961	3	0	7	3	19.7	9.1
Multidrug resistance-associated protein 1	ABCC1	P33527;P33527-9;P33527-3;P33527-2;P33527-5;P33527-4;P33527-7;P33527-6;P33527-8;O15438;O15438-4	P33527;P33527-9;P33527-3;P33527-2;P33527-5;P33527-4;P33527-7;P33527-6;P33527-8	-0.893384	53	31	-0.505484	28	18	-0.553532	51	29	-0.189287	28	18	-1.3513	51	29	-0.833011	28	18	47	25	42.6	21.1
Multidrug resistance-associated protein 4	ABCC4	O15439;O15439-2;O15439-3;O15439-4	O15439;O15439-2;O15439-3;O15439-4	-0.550719	67	27	-0.316609	45	20	-0.380822	66	26	-0.0579701	45	20	-0.98456	66	26	-0.376624	45	20	53	35	48.1	34.2
Multidrug resistance-associated protein 5	ABCC5	O15440-5;O15440	O15440-5;O15440	-1.0092	3	2	NaN	0	0	-0.579254	3	2	NaN	0	0	-1.17945	3	2	NaN	0	0	3	0	2.9	0
ATP-binding cassette sub-family D member 3	ABCD3	P28288;P28288-2;P28288-3	P28288;P28288-2	-0.635428	44	16	-0.509341	35	11	-0.272489	44	16	0.0401111	35	11	-0.929638	44	16	-0.485942	35	11	32	27	52.2	49.2
ATP-binding cassette sub-family E member 1	ABCE1	P61221	P61221	-0.70322	2	1	-0.157432	3	3	-0.323408	2	1	0.459338	3	3	-1.00474	2	1	0.370937	3	3	2	1	8.8	6
ATP-binding cassette sub-family F member 1	ABCF1	Q8NE71-2;Q8NE71	Q8NE71-2;Q8NE71	-0.606847	8	7	-0.181039	6	6	0.164143	8	7	0.755405	6	6	-0.48564	8	7	0.669212	6	6	9	6	15.2	9.2
Mycophenolic acid acyl-glucuronide esterase, mitochondrial	ABHD10	Q9NUJ1;Q9NUJ1-2;Q9NUJ1-3	Q9NUJ1;Q9NUJ1-2	-0.458842	43	14	-0.287827	26	10	-0.51167	42	14	-0.242572	26	10	-1.00662	43	14	-0.427821	26	10	20	14	72.9	58.5
Alpha/beta hydrolase domain-containing protein 11	ABHD11	Q8NFV4;Q8NFV4-4;Q8NFV4-6;Q8NFV4-3;Q8NFV4-2;Q8NFV4-5	Q8NFV4;Q8NFV4-4;Q8NFV4-6	-1.01502	16	7	-0.661658	8	3	-0.213922	16	7	0.172002	8	3	-1.29071	16	7	-0.537545	8	3	11	5	48.9	25.7
Monoacylglycerol lipase ABHD12	ABHD12	Q8N2K0-3;Q8N2K0;Q8N2K0-2	Q8N2K0-3;Q8N2K0;Q8N2K0-2	-0.560324	12	6	-0.10809	13	8	-0.178502	12	6	0.182328	13	8	-0.788066	12	6	-0.139077	13	8	8	9	24.4	31.9
Abhydrolase domain-containing protein 16A	ABHD16A	O95870;O95870-2	O95870;O95870-2	-0.595555	9	7	-0.234379	9	7	0.06226	9	7	0.528469	9	7	-0.403809	9	7	0.247611	9	7	8	8	19.4	20.4
Alpha/beta hydrolase domain-containing protein 17B	ABHD17B	Q5VST6;Q5VST6-2;Q96GS6-4;Q96GS6-3;Q96GS6;Q96GS6-2	Q5VST6;Q5VST6-2	-0.343897	7	4	-0.123401	3	1	-0.0445087	7	4	0.344868	3	1	-0.326661	7	4	0.472089	3	1	8	4	48.3	31.2
Monoacylglycerol lipase ABHD6	ABHD6	Q9BV23	Q9BV23	-0.564499	7	6	NaN	0	0	-0.539582	7	6	NaN	0	0	-1.19031	7	6	NaN	0	0	7	0	33.5	0
Costars family protein ABRACL	ABRACL	Q9P1F3	Q9P1F3	0.305795	2	0	NaN	0	0	0.179511	2	0	NaN	0	0	-0.209812	2	0	NaN	0	0	2	0	35.8	0
3-ketoacyl-CoA thiolase, peroxisomal	ACAA1	P09110;P09110-2	P09110;P09110-2	-0.59885	22	6	-0.301705	19	6	-0.352437	22	6	0.00398741	19	6	-0.809524	22	6	-0.341189	19	6	19	16	59.2	53.1
3-ketoacyl-CoA thiolase, mitochondrial	ACAA2	P42765	P42765	-0.507726	79	29	-0.225028	53	9	-0.471869	79	29	-0.159629	53	9	-0.926015	79	29	-0.337882	53	9	36	31	88.7	84.4
Acetyl-CoA carboxylase 1;Biotin carboxylase	ACACA	Q13085-3;Q13085-2;Q13085;Q13085-4	Q13085-3;Q13085-2;Q13085;Q13085-4	-0.142067	2	0	NaN	0	0	-0.158059	2	0	NaN	0	0	-0.445067	2	0	NaN	0	0	4	0	2.8	0
Acyl-CoA dehydrogenase family member 10	ACAD10	Q6JQN1;Q6JQN1-5;Q6JQN1-2;Q6JQN1-4	Q6JQN1;Q6JQN1-5;Q6JQN1-2	NaN	1	0	-0.0753272	2	1	NaN	1	0	0.0160159	2	1	NaN	1	0	-0.0941009	2	1	2	2	1.9	3.7
Acyl-CoA dehydrogenase family member 11	ACAD11	Q709F0;Q709F0-2;Q709F0-3	Q709F0;Q709F0-2;Q709F0-3	-0.457851	10	9	-0.41446	3	1	-0.769231	10	9	0.118837	3	1	-1.14216	10	9	-0.231187	3	1	12	5	22.1	6.5
Isobutyryl-CoA dehydrogenase, mitochondrial	ACAD8	Q9UKU7;Q9UKU7-2;Q9UKU7-3	Q9UKU7;Q9UKU7-2;Q9UKU7-3	-0.789536	3	3	NaN	0	0	-0.911071	3	3	NaN	0	0	-1.32059	3	3	NaN	0	0	2	0	5.3	0
Acyl-CoA dehydrogenase family member 9, mitochondrial	ACAD9	Q9H845	Q9H845	-0.705218	54	24	-0.390558	42	19	-0.407976	53	23	-0.0203421	42	19	-1.04665	53	23	-0.368265	42	19	40	25	64.9	49.8
Medium-chain specific acyl-CoA dehydrogenase, mitochondrial	ACADM	P11310;P11310-2	P11310;P11310-2	-0.593006	66	33	-0.360758	60	19	-0.433448	66	33	-0.0650208	61	19	-1.10401	66	33	-0.395063	61	19	32	31	70.3	67
Short-chain specific acyl-CoA dehydrogenase, mitochondrial	ACADS	P16219	P16219	-0.0799354	9	3	0.211598	8	4	-0.513584	9	3	-0.1153	8	4	-0.572329	9	3	-0.0343565	8	4	9	8	30.1	29.1
Short/branched chain specific acyl-CoA dehydrogenase, mitochondrial	ACADSB	P45954;P45954-2	P45954;P45954-2	-0.415403	29	9	-0.139993	27	9	-0.389886	29	9	-0.111298	27	9	-0.756502	29	9	-0.33411	27	9	22	23	50.5	57.6
Very long-chain specific acyl-CoA dehydrogenase, mitochondrial	ACADVL	P49748-2;P49748;P49748-3	P49748-2;P49748;P49748-3	-0.455396	57	29	-0.133037	28	12	-0.260307	57	29	0.102527	28	12	-0.714941	57	29	0.006217	28	12	30	21	48.7	37.4
Acetyl-CoA acetyltransferase, mitochondrial	ACAT1	P24752;P24752-2;REV__Q9NVE4	P24752	-0.646609	88	35	-0.399991	61	20	-0.408225	87	35	-0.0592169	61	20	-1.03407	88	35	-0.447315	61	20	36	32	73.8	68.4
Golgi resident protein GCP60	ACBD3	Q9H3P7	Q9H3P7	0.0797024	19	2	0.317427	18	10	-0.144776	19	2	0.0245606	18	10	-0.114504	19	2	0.496814	18	10	15	15	39.2	40.7
Acyl-CoA-binding domain-containing protein 5	ACBD5	Q5T8D3-2;Q5T8D3-3;Q5T8D3;Q5T8D3-4;Q8NC06;Q8NC06-2;Q8NC06-3	Q5T8D3-2;Q5T8D3-3;Q5T8D3;Q5T8D3-4	-0.493033	12	9	-0.469886	4	1	-0.458783	12	9	-0.0563061	4	1	-0.831666	12	9	-0.528771	4	1	11	5	28.6	12.2
Alkaline ceramidase 3	ACER3	Q9NUN7-2;Q9NUN7	Q9NUN7-2;Q9NUN7	-0.489463	3	0	NaN	1	1	-0.143293	3	0	NaN	1	1	-0.549261	3	0	NaN	1	1	1	1	11.2	11.2
Apoptotic chromatin condensation inducer in the nucleus	ACIN1	Q9UKV3-5;Q9UKV3;Q9UKV3-3;Q9UKV3-2	Q9UKV3-5;Q9UKV3	-0.741035	27	11	-0.554048	12	6	-0.0425905	26	10	0.364515	12	6	-0.767585	26	10	-0.214374	12	6	22	14	23.6	13.9
Aconitate hydratase, mitochondrial	ACO2	Q99798	Q99798	-0.59909	109	37	-0.333882	75	20	-0.366764	109	37	0.0419368	75	20	-0.923058	109	37	-0.270947	75	20	51	46	72.8	72.8
Acyl-coenzyme A thioesterase 1	ACOT1	Q86TX2	Q86TX2	0.417056	49	23	0.683321	43	14	0.0747794	49	23	0.29956	44	15	0.393306	49	23	1.06043	43	14	3	2	74.1	66.3
Acyl-coenzyme A thioesterase 13;Acyl-coenzyme A thioesterase 13, N-terminally processed	ACOT13	Q9NPJ3;Q9NPJ3-2	Q9NPJ3;Q9NPJ3-2	-0.544898	15	7	-0.359296	9	3	-0.129671	15	7	0.249977	9	3	-0.653491	15	7	-0.0129261	9	3	7	6	68.6	67.9
Acyl-coenzyme A thioesterase 2, mitochondrial	ACOT2	P49753;P49753-2	P49753;P49753-2	NaN	0	0	0.549409	3	2	NaN	0	0	0.170199	3	2	NaN	0	0	0.776207	3	2	0	1	57.8	57.8
Acyl-coenzyme A thioesterase 8	ACOT8	O14734	O14734	-0.623754	12	3	-0.173511	14	6	-0.0831259	12	3	0.115629	14	6	-0.67828	12	3	-0.0600475	14	6	10	11	44.8	46.7
Acyl-coenzyme A thioesterase 9, mitochondrial	ACOT9	Q9Y305-2;Q9Y305;Q9Y305-4;Q9Y305-3	Q9Y305-2;Q9Y305;Q9Y305-4;Q9Y305-3	-0.359786	33	12	0.0028593	18	8	-0.460687	33	12	-0.0738202	18	8	-0.856137	33	12	-0.188021	18	8	25	19	64	51
Peroxisomal acyl-coenzyme A oxidase 1	ACOX1	Q15067-2;Q15067-3	Q15067-2;Q15067-3	-0.0274691	51	31	0.147713	25	11	-0.287079	51	31	0.126864	26	12	-0.250097	51	31	0.255736	25	11	2	3	63.2	47.1
Low molecular weight phosphotyrosine protein phosphatase	ACP1	P24666;P24666-4;P24666-3;P24666-2	P24666;P24666-4;P24666-3;P24666-2	-0.603512	2	2	NaN	0	0	-0.0554263	2	2	NaN	0	0	-0.658925	2	2	NaN	0	0	3	1	20.3	5.7
Lysosomal acid phosphatase	ACP2	P11117;P11117-2	P11117	-0.27033	7	3	-0.057277	7	4	-0.0563262	7	3	0.349474	7	4	-0.308519	7	3	0.273849	7	4	6	4	13.5	8
Lysophosphatidic acid phosphatase type 6	ACP6	Q9NPH0;Q9NPH0-2	Q9NPH0;Q9NPH0-2	0.28889	9	5	0.476278	6	4	-0.515109	9	5	-0.259905	6	4	-0.10183	9	5	0.615619	6	4	12	6	34.3	21.3
Acyl-CoA synthetase family member 2, mitochondrial	ACSF2	Q96CM8-3;Q96CM8;Q96CM8-2;Q96CM8-4	Q96CM8-3;Q96CM8;Q96CM8-2;Q96CM8-4	-0.203917	18	9	0.343458	8	6	-0.453617	18	9	-0.184979	8	6	-0.501177	18	9	0.156997	8	6	14	9	36	23.4
Acyl-CoA synthetase family member 3, mitochondrial	ACSF3	Q4G176	Q4G176	-0.663419	13	8	-0.42707	5	1	-0.581497	13	8	-0.0517201	5	1	-1.20769	13	8	-0.703012	5	1	12	5	34	11.5
Long-chain-fatty-acid--CoA ligase 1	ACSL1	P33121-2;P33121;P33121-3;Q9ULC5-4;Q9ULC5;Q9ULC5-3;Q9UKU0-7;Q9UKU0-2;Q9UKU0-5;Q9UKU0-3;Q9UKU0;Q9UKU0-9;Q9UKU0-6;Q9UKU0-8;Q9UKU0-1	P33121-2;P33121;P33121-3	-0.197484	26	12	0.234448	26	19	-0.511197	26	12	-0.193709	26	19	-0.713403	26	12	-0.0123541	26	19	25	20	48	36.8
Long-chain-fatty-acid--CoA ligase 3	ACSL3	O95573	O95573	-1.05442	74	38	-0.886277	51	22	-0.347197	74	38	-0.032242	51	22	-1.42895	74	38	-0.877037	51	22	42	36	80.8	71.4
Long-chain-fatty-acid--CoA ligase 4	ACSL4	O60488-2;O60488	O60488-2;O60488	-0.780537	45	23	-0.625177	30	14	-0.308323	45	23	0.144664	30	14	-1.10613	45	23	-0.527671	30	14	34	27	67.2	59
Acetyl-coenzyme A synthetase 2-like, mitochondrial	ACSS1	Q9NUB1;Q9NUB1-2;Q9NUB1-3;Q9NUB1-4	Q9NUB1;Q9NUB1-2;Q9NUB1-3;Q9NUB1-4	-0.146324	31	6	0.16046	23	9	-0.378626	30	6	0.0195799	23	9	-0.509512	31	6	0.136379	23	9	27	21	58.3	41.4
Actin, alpha skeletal muscle;Actin, alpha cardiac muscle 1;Actin, gamma-enteric smooth muscle;Actin, aortic smooth muscle	ACTA1;ACTC1;ACTG2;ACTA2	P68133;P68032;P63267;P62736	P68133;P68032;P63267;P62736	-0.528303	9	5	-0.338453	4	0	-0.157625	9	5	0.193057	4	0	-0.627717	9	5	-0.127237	4	0	1	1	36.9	34
Actin, cytoplasmic 1;Actin, cytoplasmic 1, N-terminally processed	ACTB	P60709;Q6S8J3;A5A3E0;P0CG38;P63267-2;P0CG39;Q9BYX7;Q562R1	P60709	-0.206628	3	1	-0.243547	2	1	-0.106032	3	1	0.367937	2	1	-0.309645	3	1	0.168074	2	1	2	2	83.5	80.5
Actin, cytoplasmic 2;Actin, cytoplasmic 2, N-terminally processed	ACTG1	P63261	P63261	-0.572844	136	58	-0.386259	100	46	-0.0507266	135	57	0.262607	100	46	-0.614845	135	57	-0.156526	100	46	2	3	83.5	80.5
Actin-like protein 6A	ACTL6A	O96019-2;O96019;O94805	O96019-2;O96019	-1.0803	4	2	NaN	1	1	-0.164626	4	2	NaN	1	1	-1.30443	4	2	NaN	1	1	3	1	12.1	2.6
Alpha-actinin-1	ACTN1	P12814;P12814-3;P12814-2;P12814-4;P35609-2;P35609;Q08043	P12814;P12814-3;P12814-2;P12814-4	0.297954	17	11	0.509676	17	13	0.0683268	17	11	0.25846	18	14	0.280719	17	11	0.724302	17	13	22	21	54.6	53.5
Alpha-actinin-4	ACTN4	O43707;O43707-2;O43707-3	O43707;O43707-2;O43707-3	-0.302564	86	28	0.0586081	69	33	-0.125258	84	26	0.174279	69	33	-0.448371	84	26	0.189006	69	33	37	32	70.8	67.8
Alpha-centractin	ACTR1A	P61163;P42025	P61163	-0.31955	12	9	0.0128683	5	3	-0.0671678	12	9	0.0362597	5	3	-0.471849	12	9	-0.369159	5	3	9	3	35.6	14.1
Actin-related protein 3C;Actin-related protein 3B;Actin-related protein 3	ACTR3C;ACTR3B;ACTR3	Q9C0K3;Q9P1U1-2;Q9P1U1-3;Q9P1U1;P61158	Q9C0K3;Q9P1U1-2;Q9P1U1-3;Q9P1U1;P61158	-0.737398	2	2	NaN	1	1	-0.018162	2	2	NaN	1	1	-0.755551	2	2	NaN	1	1	1	1	5.2	5.2
Disintegrin and metalloproteinase domain-containing protein 10	ADAM10	O14672;O14672-2	O14672;O14672-2	-0.677149	6	4	NaN	1	0	-0.320234	5	3	NaN	1	0	-1.58217	5	3	NaN	1	0	6	1	10.8	1.6
Disintegrin and metalloproteinase domain-containing protein 15	ADAM15	Q13444-8;Q13444-2;Q13444-7;Q13444-6;Q13444-12;Q13444-5;Q13444-4;Q13444-3;Q13444;Q13444-10;Q13444-9;Q13444-13;Q13444-11	Q13444-8;Q13444-2;Q13444-7;Q13444-6;Q13444-12;Q13444-5;Q13444-4;Q13444-3;Q13444;Q13444-10;Q13444-9;Q13444-13;Q13444-11	-0.47309	5	2	-0.55562	3	3	-0.141653	5	2	-0.0840642	3	3	-0.727427	5	2	0.287589	3	3	5	4	8.8	6.8
Disintegrin and metalloproteinase domain-containing protein 17	ADAM17	P78536;P78536-2	P78536;P78536-2	-0.406579	3	1	NaN	0	0	-0.532408	3	1	NaN	0	0	-0.817511	3	1	NaN	0	0	3	2	4.7	4.5
Disintegrin and metalloproteinase domain-containing protein 9	ADAM9	Q13443;Q13443-2	Q13443;Q13443-2	-0.821585	4	1	NaN	1	0	0.109962	4	1	NaN	1	0	-0.749451	4	1	NaN	1	0	4	2	9.3	2.8
Double-stranded RNA-specific adenosine deaminase	ADAR	P55265-5;P55265-3;P55265-2;P55265;P55265-4	P55265-5;P55265-3;P55265-2;P55265;P55265-4	-0.0677423	4	1	-0.445515	4	2	-0.0992626	4	1	0.350283	4	2	-0.611799	4	1	-0.024887	4	2	6	5	9.2	7.4
Atypical kinase ADCK3, mitochondrial	ADCK3	Q8NI60;Q8NI60-3;Q8NI60-4;Q8NI60-2	Q8NI60;Q8NI60-3;Q8NI60-4	-0.426218	28	14	-0.142871	16	4	-0.0897586	27	13	0.252965	16	4	-0.51019	27	13	0.0575867	16	4	18	16	50.5	32.1
AarF domain-containing protein kinase 4	ADCK4	Q96D53;Q96D53-2	Q96D53;Q96D53-2	-0.548607	17	7	-0.187134	11	5	-0.348647	17	7	-0.278936	11	5	-0.944332	17	7	-0.552869	11	5	17	12	59.2	33.6
Adenylate cyclase type 3	ADCY3	O60266-2;O60266	O60266-2;O60266	-0.350522	3	3	NaN	0	0	-0.256632	3	3	NaN	0	0	-0.814413	3	3	NaN	0	0	3	0	7.4	0
Adenylate cyclase type 6	ADCY6	O43306-2;O43306	O43306-2;O43306	-0.0321674	3	3	NaN	0	0	-0.832976	3	3	NaN	0	0	-0.417174	4	3	NaN	0	0	4	0	5.1	0
Adenylate cyclase type 9	ADCY9	O60503	O60503	-1.14691	6	6	NaN	0	0	0.000144286	6	6	NaN	0	0	-1.27593	6	6	NaN	0	0	6	1	7.7	1.7
Alpha-adducin	ADD1	P35611-2;P35611-6;P35611;P35611-3;P35611-4;P35611-5	P35611-2;P35611-6;P35611;P35611-3;P35611-4;P35611-5	-0.538828	11	10	-0.561888	5	4	-0.62029	10	9	-0.0426443	5	4	-1.01657	10	9	-0.490467	5	4	10	6	26.8	18.4
Adiponectin receptor protein 1	ADIPOR1	Q96A54	Q96A54	-1.47221	3	3	NaN	1	1	-0.841611	3	3	NaN	1	1	-2.09585	3	3	NaN	1	1	3	1	12.3	1.9
Activity-dependent neuroprotector homeobox protein	ADNP	Q9H2P0	Q9H2P0	-0.40612	3	2	NaN	1	0	-1.24158	3	2	NaN	1	0	-0.729985	3	2	NaN	1	0	4	1	4.4	1.1
ADP-dependent glucokinase	ADPGK	Q9BRR6-2;Q9BRR6;Q9BRR6-5;Q9BRR6-3;Q9BRR6-4;Q9BRR6-6	Q9BRR6-2;Q9BRR6	-0.516698	25	5	-0.14965	17	2	-0.230397	25	5	0.151715	17	2	-0.706771	25	5	-0.0781998	17	2	20	13	54.4	46.2
Poly(ADP-ribose) glycohydrolase ARH3	ADPRHL2	Q9NX46	Q9NX46	-0.588357	6	4	NaN	0	0	0.038998	5	4	NaN	0	0	-0.579469	6	4	NaN	0	0	8	0	33.3	0
Proteasomal ubiquitin receptor ADRM1	ADRM1	Q16186	Q16186	-1.36557	3	3	NaN	1	1	-0.36656	3	3	NaN	1	1	-1.69975	3	3	NaN	1	1	4	1	16.7	7.4
AFG3-like protein 2	AFG3L2	Q9Y4W6	Q9Y4W6	-0.385168	56	29	-0.116232	35	14	-0.124534	56	29	0.104589	35	14	-0.527679	56	29	-0.00748264	35	14	39	28	47.1	43.3
Arf-GAP domain and FG repeat-containing protein 1	AGFG1	P52594-2;P52594-3;P52594;P52594-4	P52594-2;P52594-3;P52594;P52594-4	-0.563732	2	1	NaN	0	0	-0.483682	2	1	NaN	0	0	-0.936608	2	1	NaN	0	0	3	0	10.7	0
Angiogenic factor with G patch and FHA domains 1	AGGF1	Q8N302	Q8N302	-0.150497	3	0	NaN	1	0	-0.260135	3	0	NaN	1	0	-0.474833	3	0	NaN	1	0	1	1	2.1	2.1
Acylglycerol kinase, mitochondrial	AGK	Q53H12;Q53H12-2	Q53H12	-0.789013	59	26	-0.620586	40	15	-0.491409	58	25	-0.162726	40	15	-1.31966	58	25	-0.76545	40	15	27	23	66.8	66.8
1-acyl-sn-glycerol-3-phosphate acyltransferase alpha	AGPAT1	Q99943	Q99943	-0.766456	16	7	-0.415759	11	5	0.399991	16	7	0.522633	10	5	-0.237609	16	7	-0.0738202	11	5	8	6	34.3	37.5
1-acyl-sn-glycerol-3-phosphate acyltransferase beta	AGPAT2	O15120;O15120-2	O15120;O15120-2	-0.23143	6	3	-0.392757	3	1	-0.3026	6	3	0.192546	3	1	-0.585951	6	3	-0.303576	3	1	6	4	28.8	19.8
1-acyl-sn-glycerol-3-phosphate acyltransferase gamma	AGPAT3	Q9NRZ7-2;Q9NRZ7;Q9NRZ7-3	Q9NRZ7-2;Q9NRZ7;Q9NRZ7-3	-0.0222878	8	8	-0.706376	3	1	-0.356402	8	8	0.00353884	3	1	-0.284774	8	8	-0.362442	3	1	7	4	21.7	13.1
1-acyl-sn-glycerol-3-phosphate acyltransferase delta	AGPAT4	Q9NRZ5;Q9NRZ5-2	Q9NRZ5;Q9NRZ5-2	-0.202041	4	3	NaN	1	1	-0.292617	4	3	NaN	1	1	-0.381649	4	3	NaN	1	1	3	3	9.8	9.3
1-acyl-sn-glycerol-3-phosphate acyltransferase epsilon	AGPAT5	Q9NUQ2	Q9NUQ2	-0.223357	7	4	-0.299245	3	1	-0.182082	7	4	0.159218	3	1	-0.260549	7	4	-0.141825	3	1	6	5	29.4	18.1
Glycerol-3-phosphate acyltransferase 4	AGPAT6	Q86UL3	Q86UL3	-0.445244	7	2	-0.189287	8	4	-0.51837	7	2	-0.187134	8	4	-0.886006	7	2	-0.438825	8	4	7	6	18.4	18.2
Glycerol-3-phosphate acyltransferase 3	AGPAT9	Q53EU6	Q53EU6	-0.826796	6	4	-0.610606	3	2	-0.459496	6	4	0.00842093	3	2	-1.228	6	4	-0.225892	3	2	7	3	19.8	11.5
Alkyldihydroxyacetonephosphate synthase, peroxisomal	AGPS	O00116	O00116	-0.652538	70	28	-0.485324	44	11	-0.126974	68	26	0.213103	45	11	-0.769256	68	26	-0.227864	45	11	46	36	71.3	67.5
Agrin;Agrin N-terminal 110 kDa subunit;Agrin C-terminal 110 kDa subunit;Agrin C-terminal 90 kDa fragment;Agrin C-terminal 22 kDa fragment	AGRN	O00468-6;O00468-3;O00468-5;O00468-4;O00468-7;O00468;O00468-2	O00468-6;O00468-3;O00468-5;O00468-4;O00468-7;O00468;O00468-2	-1.03635	9	8	-0.496002	9	8	-0.138172	9	8	0.0963447	9	8	-1.06428	9	8	-0.456701	9	8	11	11	6.7	6.6
Type-1 angiotensin II receptor-associated protein	AGTRAP	Q6RW13;Q6RW13-2;Q6RW13-4;Q6RW13-3;Q6RW13-5	Q6RW13;Q6RW13-2	-0.250114	5	0	0.0885308	6	0	-0.299969	5	0	0.0639519	6	0	-0.506271	5	0	0.149457	6	0	5	5	35.8	34.6
Adenosylhomocysteinase	AHCY	P23526;P23526-2	P23526;P23526-2	-0.637513	4	2	NaN	0	0	0.532965	4	2	NaN	0	0	-0.257235	4	2	NaN	0	0	4	1	10.2	3.5
Putative adenosylhomocysteinase 2	AHCYL1	O43865;O43865-2	O43865;O43865-2	-0.783092	3	1	-0.6219	2	1	-0.311488	3	1	0.287783	2	1	-1.14334	3	1	-0.434668	2	1	3	3	29.2	18.5
Putative adenosylhomocysteinase 3	AHCYL2	Q96HN2-2;Q96HN2;Q96HN2-4;Q96HN2-3	Q96HN2-2;Q96HN2;Q96HN2-4;Q96HN2-3	-0.747003	23	14	-0.731705	9	5	-0.273169	22	13	0.134905	9	5	-0.926591	22	13	-0.635337	9	5	7	1	34.1	10.5
Neuroblast differentiation-associated protein AHNAK	AHNAK	Q09666;Q09666-2	Q09666	-0.687985	172	72	-0.347212	46	24	-0.276695	171	71	0.105986	46	24	-0.934703	171	71	-0.290778	46	24	151	47	51.6	24.1
Protein AHNAK2	AHNAK2	Q8IVF2;Q8IVF2-3;Q8IVF2-2	Q8IVF2;Q8IVF2-3	1.07711	9	8	1.69914	3	3	-1.25856	9	8	-0.781066	3	3	-0.0384656	9	8	1.0173	3	3	8	4	11.9	5.1
Axin interactor, dorsalization-associated protein	AIDA	Q96BJ3;Q96BJ3-3;Q96BJ3-2	Q96BJ3;Q96BJ3-3	-0.554316	7	3	NaN	1	1	-0.017052	7	3	NaN	1	1	-0.443144	7	3	NaN	1	1	6	1	29.4	2.3
Allograft inflammatory factor 1-like	AIF1L	Q9BQI0-3;Q9BQI0;Q9BQI0-2;Q9BQI0-4	Q9BQI0-3;Q9BQI0;Q9BQI0-2	-0.154988	3	1	NaN	0	0	-0.227709	3	1	NaN	0	0	-0.392118	3	1	NaN	0	0	3	0	21.8	0
Apoptosis-inducing factor 1, mitochondrial	AIFM1	O95831;O95831-3;O95831-2;O95831-5;O95831-4;O95831-6	O95831;O95831-3;O95831-2;O95831-5	-0.554824	91	32	-0.336855	53	16	-0.312778	90	31	0.0408827	53	16	-0.875884	90	31	-0.310224	53	16	39	32	67.9	60
Apoptosis-inducing factor 2	AIFM2	Q9BRQ8-2;Q9BRQ8	Q9BRQ8-2;Q9BRQ8	-0.0353722	2	1	NaN	0	0	-0.645006	2	1	NaN	0	0	-0.668409	2	1	NaN	0	0	2	1	8	4.2
Androgen-induced gene 1 protein	AIG1	Q9NVV5-3;Q9NVV5-2;Q9NVV5;Q9NVV5-4;Q9NVV5-6;Q9NVV5-5	Q9NVV5-3;Q9NVV5-2;Q9NVV5;Q9NVV5-4;Q9NVV5-6;Q9NVV5-5	-0.270191	5	4	-0.504163	3	0	-0.204183	5	4	0.354815	3	0	0.246104	5	4	-0.445621	3	0	6	4	44.1	43.5
Aminoacyl tRNA synthase complex-interacting multifunctional protein 1;Endothelial monocyte-activating polypeptide 2	AIMP1	Q12904;Q12904-2	Q12904;Q12904-2	-0.346078	14	8	-0.32112	10	5	0.448584	14	8	0.650114	10	5	-0.0364667	14	8	0.36049	10	5	12	9	52.6	45.8
Aminoacyl tRNA synthase complex-interacting multifunctional protein 2	AIMP2	Q13155;Q13155-2	Q13155;Q13155-2	-0.170459	10	5	-0.505281	4	2	0.380729	9	5	0.560728	4	2	0.0896338	9	5	0.178274	4	2	9	4	45.3	19.1
Adenylate kinase 2, mitochondrial;Adenylate kinase 2, mitochondrial, N-terminally processed	AK2	P54819-2;P54819-5	P54819-2;P54819-5	-0.110371	115	43	0.220295	68	13	-0.254289	115	43	0.0514738	68	13	-0.356347	115	43	0.273186	68	13	3	1	85.3	78.4
Adenylate kinase 2, mitochondrial;Adenylate kinase 2, mitochondrial, N-terminally processed	AK2	P54819;P54819-6;P54819-3;P54819-4	P54819;P54819-6;P54819-3;P54819-4	-0.0169499	7	1	NaN	0	0	-0.478407	7	1	NaN	0	0	-0.442262	7	1	NaN	0	0	3	0	85.8	74.9
GTP:AMP phosphotransferase AK3, mitochondrial	AK3	Q9UIJ7;Q9UIJ7-2;Q9UIJ7-3	Q9UIJ7;Q9UIJ7-2;Q9UIJ7-3	-0.185294	29	11	0.156354	21	8	-0.079539	29	11	0.105458	21	8	-0.267323	29	11	0.304042	21	8	20	17	74.4	74.9
Adenylate kinase 4, mitochondrial	AK4	P27144	P27144	-0.532888	46	13	-0.297485	34	12	-0.272071	46	13	0.0195213	34	12	-0.813144	46	13	-0.265797	34	12	21	16	87.4	75.8
A-kinase anchor protein 1, mitochondrial	AKAP1	Q92667;Q92667-2	Q92667;Q92667-2	-0.21093	48	12	0.0681959	36	14	-0.44136	46	11	-0.134747	36	14	-0.608826	47	11	-0.0612924	36	14	37	27	53.9	44.3
A-kinase anchor protein 12	AKAP12	Q02952;Q02952-3;Q02952-2	Q02952;Q02952-3;Q02952-2	-0.30308	72	14	0.0881627	34	17	-0.171823	70	13	0.312456	34	17	-0.457811	71	13	0.257201	34	17	59	34	52.7	32.2
A-kinase anchor protein 8	AKAP8	O43823	O43823	-0.797288	5	3	-0.46801	2	2	-0.254806	5	3	0.246789	2	2	-1.18324	5	3	-0.221197	2	2	2	1	5.8	2.9
A-kinase anchor protein 8-like	AKAP8L	Q9ULX6;Q9ULX6-2	Q9ULX6;Q9ULX6-2	-0.832154	2	2	-0.803806	4	3	-0.0463101	2	2	-0.66102	4	3	-0.878454	2	2	-0.639603	4	3	4	3	9.8	6.5
Alcohol dehydrogenase [NADP(+)]	AKR1A1	P14550	P14550	-0.200631	2	0	NaN	1	0	-0.235382	2	0	NaN	1	0	-0.386827	2	0	NaN	1	0	1	1	3.1	3.1
Aldose reductase	AKR1B1	P15121;C9JRZ8;C9JRZ8-2	P15121	-0.0512347	6	4	0.0191704	3	1	-0.174931	6	4	0.180773	3	1	-0.290568	6	4	0.0123881	3	1	7	3	34.2	15.8
Aflatoxin B1 aldehyde reductase member 2	AKR7A2	O43488;Q8NHP1;Q8NHP1-3;O95154	O43488	-0.0621434	23	13	0.0904958	7	2	-0.57439	23	13	-0.326652	7	2	-0.49932	23	13	-0.164271	7	2	13	6	48.2	22.3
5-aminolevulinate synthase, nonspecific, mitochondrial	ALAS1	P13196	P13196	0.431783	10	8	0.343385	4	3	-0.471149	10	8	-0.210015	4	3	-0.336282	10	8	-0.549521	3	3	8	4	19.1	9.2
CD166 antigen	ALCAM	Q13740-2;Q13740;Q13740-3;Q13740-4	Q13740-2;Q13740	-0.850689	13	4	-0.394953	9	5	-0.144536	13	4	-0.156008	9	5	-1.08522	13	4	-0.67229	9	5	12	10	26.3	22.5
Delta-1-pyrroline-5-carboxylate synthase;Glutamate 5-kinase;Gamma-glutamyl phosphate reductase	ALDH18A1	P54886;P54886-2	P54886;P54886-2	-0.298247	108	42	-0.071488	76	20	-0.164092	108	42	0.0945566	76	20	-0.481304	108	42	0.0202965	76	20	51	43	69.4	61
Aldehyde dehydrogenase X, mitochondrial	ALDH1B1	P30837;P47895	P30837	-0.752267	68	34	-0.494672	57	23	-0.58208	67	33	-0.222186	57	23	-1.32952	67	33	-0.762732	57	23	40	36	77.8	70.8
Aldehyde dehydrogenase, mitochondrial	ALDH2	P05091;P05091-2;P00352	P05091;P05091-2	-0.063168	120	46	0.243284	96	37	-0.263698	119	46	0.0551116	96	37	-0.322127	120	46	0.319802	96	37	42	39	80.9	77.2
Fatty aldehyde dehydrogenase	ALDH3A2	P51648;P51648-2;P48448;P43353-2;P30838;P43353	P51648;P51648-2	-0.204582	53	29	0.0799811	33	13	-0.48657	53	29	-0.110497	33	13	-0.670888	53	29	-0.0517201	33	13	21	16	43.7	36.3
Delta-1-pyrroline-5-carboxylate dehydrogenase, mitochondrial	ALDH4A1	P30038;P30038-2;P30038-3	P30038;P30038-2;P30038-3	0.202762	50	20	0.434539	32	17	-0.368514	50	20	0.0107738	33	18	-0.113645	50	20	0.547911	32	17	35	24	68.2	62.9
Succinate-semialdehyde dehydrogenase, mitochondrial	ALDH5A1	P51649;P51649-2	P51649;P51649-2	-0.00611558	39	12	0.249188	40	15	-0.0535236	39	12	0.23377	40	15	-0.0766454	39	12	0.482936	40	15	25	25	61.1	59.4
Methylmalonate-semialdehyde dehydrogenase [acylating], mitochondrial	ALDH6A1	Q02252-2;Q02252	Q02252-2;Q02252	-0.0263373	31	14	0.303205	26	8	0.0698396	31	14	0.415191	26	8	-0.0255294	31	14	0.735812	26	8	25	24	64	60.2
Alpha-aminoadipic semialdehyde dehydrogenase	ALDH7A1	P49419-2;P49419;P49419-4	P49419-2;P49419;P49419-4	-0.119793	53	16	0.172929	50	17	-0.278339	53	16	0.120812	50	17	-0.453044	53	16	0.296013	50	17	35	35	74.8	69.3
4-trimethylaminobutyraldehyde dehydrogenase	ALDH9A1	P49189;P49189-3;P49189-2	P49189;P49189-3;P49189-2	-0.392989	35	19	-0.177854	27	11	-0.253894	34	18	0.0175776	27	11	-0.835574	33	18	-0.209266	27	11	22	18	63.8	48.8
Fructose-bisphosphate aldolase A	ALDOA	P04075;P04075-2;P09972	P04075;P04075-2	-1.44293	15	8	-1.10487	6	2	0.183709	15	8	0.693108	6	2	-1.10358	15	8	-0.375179	6	2	15	8	55.8	26.9
Chitobiosyldiphosphodolichol beta-mannosyltransferase	ALG1	Q9BT22;Q9BT22-2;Q6GMV1	Q9BT22;Q9BT22-2	-0.764837	17	8	-0.455334	9	3	-0.321423	17	8	-0.0292761	9	3	-1.15451	17	8	-0.520045	9	3	12	9	31.5	24.6
Putative Dol-P-Glc:Glc(2)Man(9)GlcNAc(2)-PP-Dol alpha-1,2-glucosyltransferase;Dol-P-Glc:Glc(2)Man(9)GlcNAc(2)-PP-Dol alpha-1,2-glucosyltransferase	ALG10B;ALG10	Q5I7T1;Q5BKT4	Q5I7T1;Q5BKT4	-0.429945	10	5	-0.0169242	4	2	-0.357992	10	5	-0.32458	4	2	-0.690544	10	5	-0.370722	4	2	9	3	18.4	7
GDP-Man:Man(3)GlcNAc(2)-PP-Dol alpha-1,2-mannosyltransferase	ALG11	Q2TAA5	Q2TAA5	-1.02098	8	4	-0.576474	5	2	0.103263	8	4	-0.169155	5	2	-0.983418	8	4	-0.275961	5	2	6	8	20.3	24.8
Dol-P-Man:Man(7)GlcNAc(2)-PP-Dol alpha-1,6-mannosyltransferase	ALG12	Q9BV10	Q9BV10	-0.402359	6	5	0.0856956	7	5	-0.0192143	6	5	0.098521	7	5	-0.418273	6	5	0.095512	7	5	5	4	17.8	15.2
Putative bifunctional UDP-N-acetylglucosamine transferase and deubiquitinase ALG13	ALG13	Q9NP73-2;Q9NP73	Q9NP73-2;Q9NP73	-0.385978	11	1	-0.335826	10	4	-0.137092	11	1	0.0771476	10	4	-0.55457	11	1	-0.192447	10	4	8	4	79.4	41.2
UDP-N-acetylglucosamine transferase subunit ALG14 homolog	ALG14	Q96F25	Q96F25	-0.637132	2	1	-0.489954	3	2	-0.102233	2	1	0.554549	3	2	-0.766676	2	1	0.290339	3	2	1	2	6.5	17.6
Alpha-1,3/1,6-mannosyltransferase ALG2	ALG2	Q9H553;Q9H553-2	Q9H553;Q9H553-2	-0.384226	7	6	-0.291486	2	0	0.0211954	7	6	0.115754	2	0	-0.254875	7	6	-0.354001	2	0	7	3	27.6	6.2
Dol-P-Man:Man(5)GlcNAc(2)-PP-Dol alpha-1,3-mannosyltransferase	ALG3	Q92685-2;Q92685	Q92685-2;Q92685	NaN	0	0	-0.978928	2	1	NaN	0	0	0.407785	2	1	NaN	0	0	-0.600746	2	1	1	2	2.6	5.1
Dolichyl-phosphate beta-glucosyltransferase	ALG5	Q9Y673;Q9Y673-2	Q9Y673;Q9Y673-2	-0.853449	26	13	-0.74261	25	16	-0.192711	26	13	0.148577	25	16	-0.963138	26	13	-0.553066	25	16	19	15	47.5	41.4
Dolichyl pyrophosphate Man9GlcNAc2 alpha-1,3-glucosyltransferase	ALG6	Q9Y672	Q9Y672	-0.677518	6	5	-0.640251	5	3	-0.102186	6	5	0.290551	5	3	-0.409432	6	5	-0.260508	5	3	5	4	10.8	8.5
Probable dolichyl pyrophosphate Glc1Man9GlcNAc2 alpha-1,3-glucosyltransferase	ALG8	Q9BVK2;Q9BVK2-2	Q9BVK2;Q9BVK2-2	-0.694508	12	3	-0.480369	3	2	-0.39838	12	3	0.196227	3	2	-1.11638	12	3	-0.347212	3	2	6	2	19.8	4.8
Alpha-1,2-mannosyltransferase ALG9	ALG9	Q9H6U8;Q9H6U8-3;Q9H6U8-2;Q9H6U8-4	Q9H6U8;Q9H6U8-3;Q9H6U8-2;Q9H6U8-4	-0.252638	12	9	-0.31429	6	3	-0.274704	12	9	0.369669	6	3	-0.781182	12	9	-0.0357646	6	3	10	5	22.1	12.1
THO complex subunit 4	ALYREF	Q86V81	Q86V81	-0.67489	52	19	-0.426748	31	12	-0.127085	51	18	0.26401	31	12	-0.753823	51	18	-0.178237	31	12	14	14	50.2	50.2
E3 ubiquitin-protein ligase AMFR	AMFR	Q9UKV5	Q9UKV5	-1.21053	14	7	-0.929337	7	2	-0.47303	13	6	-0.0805212	6	2	-1.55123	13	6	-0.98703	7	2	17	6	41.1	14
Anaphase-promoting complex subunit 1	ANAPC1	Q9H1A4	Q9H1A4	-1.0607	18	18	-1.05825	4	3	0.073546	15	15	0.34066	4	3	-0.961929	15	15	-0.608336	4	3	18	6	13.4	4.9
Anaphase-promoting complex subunit 16	ANAPC16	Q96DE5	Q96DE5	-0.904413	3	1	NaN	0	0	-0.00174668	3	1	NaN	0	0	-1.06957	3	1	NaN	0	0	2	1	26.4	12.7
Anaphase-promoting complex subunit 7	ANAPC7	Q9UJX3-2;Q9UJX3	Q9UJX3-2;Q9UJX3	-1.00245	7	6	NaN	1	1	-0.0032931	7	6	NaN	1	1	-0.902012	7	6	NaN	1	1	6	1	18.6	2.8
Ankyrin-2	ANK2	Q01484;Q01484-5;Q01484-2;Q01484-7;Q12955-6	Q01484;Q01484-5;Q01484-2	0.153027	12	9	NaN	1	0	-1.04228	13	9	NaN	1	0	-1.01786	13	9	NaN	1	0	8	2	4.2	1
Ankyrin repeat and LEM domain-containing protein 2	ANKLE2	Q86XL3;Q86XL3-2;Q86XL3-3	Q86XL3;Q86XL3-2	-0.191722	24	16	0.0334514	17	10	-0.32191	24	16	0.092417	17	10	-0.429945	24	16	-0.0614305	17	10	16	14	25.4	23
Ankyrin repeat domain-containing protein 46	ANKRD46	Q86W74-2;Q86W74	Q86W74-2;Q86W74	-0.494597	4	3	-0.570754	5	2	-0.395682	4	3	0.194047	5	2	-0.951764	4	3	-0.445091	5	2	3	4	26.8	31.6
Anoctamin-10	ANO10	Q9NW15;Q9NW15-2;Q9NW15-4;Q9NW15-3;Q9NW15-5	Q9NW15;Q9NW15-2;Q9NW15-4;Q9NW15-3;Q9NW15-5	-0.588726	6	4	NaN	0	0	-0.274041	6	4	NaN	0	0	-0.805308	6	4	NaN	0	0	6	1	12.7	4.5
Anoctamin-6	ANO6	Q4KMQ2;Q4KMQ2-3;Q4KMQ2-2;Q4KMQ2-4	Q4KMQ2;Q4KMQ2-3;Q4KMQ2-2;Q4KMQ2-4	-0.57439	27	18	-0.290188	14	4	-0.319532	27	18	0.0966685	14	4	-0.912945	27	18	-0.222557	14	4	19	13	30.7	18.2
Acidic leucine-rich nuclear phosphoprotein 32 family member B	ANP32B	Q92688-2;Q92688	Q92688-2;Q92688	-0.466576	3	1	0.0177676	2	2	-0.224065	3	1	0.473831	2	2	-0.447171	3	1	0.491592	2	2	1	1	13.8	5.6
Annexin A2;Putative annexin A2-like protein	ANXA2;ANXA2P2	P07355;P07355-2;A6NMY6	P07355;P07355-2;A6NMY6	-0.801908	34	19	-0.544782	22	11	-0.322956	34	19	-0.0309717	22	11	-1.18482	34	19	-0.554442	22	11	18	16	54	48.4
Annexin A5	ANXA5	P08758	P08758	-1.11491	2	1	NaN	0	0	-0.0138585	2	1	NaN	0	0	-0.93071	2	1	NaN	0	0	3	0	7.8	0
Annexin A6	ANXA6	P08133-2;P08133	P08133-2;P08133	0.230326	4	2	0.337995	2	1	-0.80304	4	2	-0.259182	2	1	-0.730105	4	2	0.123135	2	1	5	2	11.9	3.6
AP-1 complex subunit beta-1	AP1B1	Q10567-3;Q10567-2;Q10567;Q10567-4	Q10567-3;Q10567-2;Q10567;Q10567-4	-0.688009	18	9	-0.632454	12	9	-0.409432	18	9	0.267201	12	9	-0.912184	18	9	-0.392207	12	9	18	14	45.9	38.7
AP-1 complex subunit gamma-1	AP1G1	O43747;O43747-2	O43747;O43747-2	-0.498403	4	2	-0.516519	7	3	-0.17705	4	2	0.287554	7	3	-0.49981	4	2	-0.193204	7	3	8	8	13.9	14.7
AP-1 complex subunit mu-1	AP1M1	Q9BXS5;Q9BXS5-2;Q9Y6Q5;Q9Y6Q5-2	Q9BXS5;Q9BXS5-2	-1.11151	6	6	-0.544288	5	5	0.430178	6	6	0.141414	5	5	-0.81284	6	6	-0.268554	5	5	6	6	20.6	19.4
AP-1 complex subunit sigma-1A	AP1S1	P61966;P61966-2	P61966;P61966-2	-0.9108	3	2	NaN	1	0	0.0221902	3	2	NaN	1	0	-0.632763	3	2	NaN	1	0	3	1	20.3	5.7
AP-1 complex subunit sigma-2	AP1S2	P56377;P56377-2	P56377;P56377-2	-0.994011	3	2	NaN	0	0	-0.814615	3	2	NaN	0	0	-0.654717	3	2	NaN	0	0	2	0	15.9	0
AP-2 complex subunit alpha-1	AP2A1	O95782-2;O95782	O95782-2;O95782	-0.580569	18	8	-0.349365	13	5	-0.383398	17	8	-0.146655	13	5	-1.03159	18	8	-0.579952	13	5	18	16	27.4	31
AP-2 complex subunit alpha-2	AP2A2	O94973;O94973-2;O94973-3	O94973;O94973-2;O94973-3	-0.19136	28	12	-0.0556121	32	18	-0.159863	28	12	0.00894352	32	18	-0.477522	28	12	0.0288372	32	18	24	21	43	37.3
AP-2 complex subunit beta	AP2B1	P63010-2;P63010;P63010-3	P63010-2;P63010;P63010-3	-0.500483	53	24	-0.325156	43	20	-0.269999	52	23	0.14073	43	20	-0.685037	52	23	-0.131326	43	20	27	22	61.3	46.2
AP-2 complex subunit mu	AP2M1	Q96CW1-2;Q96CW1	Q96CW1-2;Q96CW1	-0.376882	16	7	-0.262433	17	7	-0.280738	16	7	0.00943706	17	7	-0.66802	16	7	-0.182057	17	7	14	12	42.7	33
AP-2 complex subunit sigma	AP2S1	P53680;P53680-2	P53680;P53680-2	-0.427751	4	2	-0.171719	4	0	-0.12477	4	2	0.0737273	4	0	-0.64327	4	2	-0.105276	4	0	4	5	29.6	35.9
AP-3 complex subunit delta-1	AP3D1	O14617-4;O14617;O14617-5;O14617-3;O14617-2	O14617-4;O14617;O14617-5;O14617-3;O14617-2	-0.90123	13	7	-0.448372	7	6	-0.331518	13	7	0.180855	7	6	-1.06637	13	7	-0.16092	7	6	14	9	20.1	12
DNA-(apurinic or apyrimidinic site) lyase;DNA-(apurinic or apyrimidinic site) lyase, mitochondrial	APEX1	P27695	P27695	-0.22366	8	3	-0.0170666	4	4	-0.220194	8	3	0.22366	4	4	-0.314948	8	3	0.00183337	4	4	10	5	34.9	25.5
Gamma-secretase subunit APH-1A	APH1A	Q96BI3-2;Q96BI3	Q96BI3-2;Q96BI3	-0.556011	6	5	0.025221	4	3	0.20964	6	5	-0.175301	4	3	-0.270173	6	5	-0.0594936	4	3	2	2	5.7	5.7
Apoptosis inhibitor 5	API5	Q9BZZ5-2;Q9BZZ5;Q9BZZ5-3;Q9BZZ5-5;Q9BZZ5-6;Q9BZZ5-1	Q9BZZ5-2;Q9BZZ5;Q9BZZ5-3;Q9BZZ5-5;Q9BZZ5-6;Q9BZZ5-1	-0.531073	16	9	-0.497944	11	7	0.038998	16	9	0.500769	11	7	-0.45914	16	9	-0.502738	11	7	15	9	31.5	21.8
Amyloid-like protein 2	APLP2	Q06481-3;Q06481-6;Q06481;Q06481-4;Q06481-2;Q06481-5	Q06481-3;Q06481-6;Q06481;Q06481-4;Q06481-2;Q06481-5	-0.548269	20	7	-0.371169	10	4	-0.0630323	20	7	0.110308	10	4	-0.54534	20	7	-0.269512	10	4	16	10	29.4	16.8
Adipocyte plasma membrane-associated protein	APMAP	Q9HDC9;Q9HDC9-2	Q9HDC9;Q9HDC9-2	-0.488309	72	17	-0.175429	54	19	-0.411061	71	17	0.0433189	54	19	-0.822095	71	17	-0.182311	54	19	41	35	75.2	71.6
NAD(P)H-hydrate epimerase	APOA1BP	Q8NCW5;Q8NCW5-2	Q8NCW5;Q8NCW5-2	-0.581734	22	9	-0.419323	14	8	-0.250148	22	9	0.026881	14	8	-0.843215	22	9	-0.397474	14	8	16	10	60.8	46.9
DNA dC->dU-editing enzyme APOBEC-3C	APOBEC3C	Q9NRW3	Q9NRW3	-0.337175	3	3	NaN	0	0	-0.0622187	3	3	NaN	0	0	-0.450163	3	3	NaN	0	0	1	0	6.3	0
Apolipoprotein E	APOE	P02649	P02649	1.09315	8	5	1.22149	7	6	-0.413346	8	5	0.148913	8	7	0.42503	8	5	1.38233	7	6	6	7	30	36.6
Apolipoprotein L2	APOL2	Q9BQE5	Q9BQE5	-0.232583	5	3	-0.338111	7	4	-0.668043	4	3	-0.227371	7	4	-1.13959	4	3	-0.572502	7	4	5	7	24.6	30.3
Apolipoprotein O	APOO	Q9BUR5;Q9BUR5-2	Q9BUR5;Q9BUR5-2	-0.570722	34	11	-0.284514	13	8	-0.225076	34	11	0.0563412	13	8	-0.760529	34	11	-0.2587	13	8	10	9	74.7	50
MICOS complex subunit MIC27	APOOL	Q6UXV4	Q6UXV4	0.189666	17	3	0.448174	14	9	-0.336701	17	3	-0.0833836	14	9	-0.160831	17	3	0.397923	14	9	13	11	56	57.5
Amyloid beta A4 protein;N-APP;Soluble APP-alpha;Soluble APP-beta;C99;Beta-amyloid protein 42;Beta-amyloid protein 40;C83;P3(42);P3(40);C80;Gamma-secretase C-terminal fragment 59;Gamma-secretase C-terminal fragment 57;Gamma-secretase C-terminal fragment 50;C31	APP	P05067-11;P05067-8;P05067;P05067-7;P05067-9;P05067-4;P05067-6;P05067-10;P05067-3;P05067-5;P05067-2	P05067-11;P05067-8;P05067;P05067-7;P05067-9;P05067-4;P05067-6;P05067-10;P05067-3;P05067-5	-0.353929	27	13	0.189121	19	9	-0.291115	26	13	-0.00949054	19	9	-0.61885	27	13	0.197666	19	9	22	11	36.3	18.8
Intron-binding protein aquarius	AQR	O60306	O60306	-0.53887	34	27	-0.350724	12	9	-0.20533	34	27	-0.130799	12	9	-0.699068	34	27	-0.396707	12	9	30	12	30.8	11.6
Coatomer subunit delta	ARCN1	P48444;P48444-2	P48444;P48444-2	-0.355959	17	8	-0.637842	11	9	-0.255081	17	8	0.238885	11	9	-0.602197	17	8	-0.131063	11	9	14	8	34.2	21.5
ADP-ribosylation factor 1;ADP-ribosylation factor 3	ARF1;ARF3	P84077;P61204;P61204-2	P84077;P61204;P61204-2	-0.49287	20	3	-0.300534	18	3	-0.098104	20	3	0.233006	18	3	-0.584825	20	3	-0.081885	18	3	8	8	74.6	66.3
ADP-ribosylation factor 4	ARF4	P18085	P18085	-0.584999	11	3	-0.468531	5	0	-0.175745	11	3	0.125478	5	0	-0.743835	11	3	-0.338681	5	0	7	5	65.6	59.4
ADP-ribosylation factor 5	ARF5	P84085	P84085	-0.646857	11	6	-0.437654	7	3	0.00230651	11	6	0.25379	7	3	-0.601562	11	6	-0.105142	7	3	7	5	76.7	61.1
ADP-ribosylation factor 6	ARF6	P62330	P62330	-0.431384	10	4	0.00134239	5	0	-0.1153	10	4	0.057752	5	0	-0.423933	10	4	0.220009	5	0	6	4	55.4	37.7
ADP-ribosylation factor GTPase-activating protein 1	ARFGAP1	Q8N6T3;Q8N6T3-2;Q8N6T3-5;Q8N6T3-4;Q8N6T3-3	Q8N6T3;Q8N6T3-2;Q8N6T3-5;Q8N6T3-4;Q8N6T3-3	-0.270956	24	9	-0.0223323	11	8	-0.146563	24	9	0.0371032	11	8	-0.396802	24	9	0.268191	11	8	21	9	56.7	29.1
Arfaptin-1	ARFIP1	P53367-2;P53367;P53367-3	P53367-2;P53367;P53367-3	-0.0307224	7	6	NaN	1	0	0.341986	7	6	NaN	1	0	0.171463	7	6	NaN	1	0	6	4	28.7	17.9
Arfaptin-2	ARFIP2	P53365;P53365-3;P53365-2	P53365;P53365-3;P53365-2	0.357496	11	4	NaN	1	1	-0.32009	11	4	NaN	1	1	-0.0201502	11	4	NaN	1	1	7	2	30.2	8.5
ADP-ribosylation factor-related protein 1	ARFRP1	Q13795-4;Q13795-2;Q13795;Q13795-3	Q13795-4;Q13795-2;Q13795;Q13795-3	0.0769695	2	1	0.231786	2	0	-0.0645402	2	1	0.268626	2	0	0.00273846	2	1	0.301444	2	0	2	2	21.5	21.5
Arginase-2, mitochondrial	ARG2	P78540	P78540	0.570074	27	8	0.699771	29	13	0.11929	26	8	0.3781	30	14	0.59474	27	8	1.19773	28	13	20	21	68.6	82.5
Rho guanine nucleotide exchange factor 2	ARHGEF2	Q92974-3;Q92974-2;Q92974	Q92974-3;Q92974-2;Q92974	-0.432844	5	3	NaN	1	1	0.299127	5	3	NaN	1	1	-0.186081	5	3	NaN	1	1	5	3	5.7	4.4
AT-rich interactive domain-containing protein 1A	ARID1A	O14497;O14497-3;O14497-2	O14497;O14497-3;O14497-2	-0.886806	8	7	NaN	0	0	-0.201394	8	7	NaN	0	0	-1.23991	8	7	NaN	0	0	10	0	5.9	0
ADP-ribosylation factor-like protein 1	ARL1	P40616-2;P40616	P40616-2;P40616	-0.485317	33	12	-0.227618	10	5	0.0277203	32	11	0.206961	10	5	-0.41423	32	11	0.0102216	10	5	13	7	81.1	54.9
ADP-ribosylation factor-like protein 15	ARL15	Q9NXU5	Q9NXU5	-0.172067	5	1	-0.124857	4	1	-0.404363	5	1	-0.350384	4	1	-0.684295	5	1	-0.397365	4	1	6	4	40.2	25.5
ADP-ribosylation factor-like protein 2	ARL2	P36404;P36404-2	P36404;P36404-2	0.448267	12	7	0.746592	9	2	-0.242806	12	7	-0.0207689	9	2	0.193961	12	7	0.741397	9	2	9	7	50.5	45.1
ADP-ribosylation factor-like protein 5B	ARL5B	Q96KC2;Q9Y689	Q96KC2	0.181675	4	0	0.407498	2	0	0.0600474	4	0	0.291645	2	0	0.140517	4	0	0.643834	2	0	4	2	35.8	11.7
ADP-ribosylation factor-like protein 6-interacting protein 1	ARL6IP1	Q15041;Q15041-2;Q15041-3	Q15041;Q15041-2;Q15041-3	-0.374299	12	6	-0.286881	2	0	-0.109032	11	6	-0.0807941	2	0	-0.585864	12	6	-0.351289	2	0	4	2	30.5	18.7
PRA1 family protein 3	ARL6IP5	O75915	O75915	-0.580289	23	8	-0.344715	14	2	-0.315881	23	8	0.0301478	14	2	-0.909363	23	8	-0.374066	14	2	9	8	35.1	35.1
ADP-ribosylation factor-like protein 8A	ARL8A	Q96BM9	Q96BM9	-0.0935404	4	2	0.176658	4	1	0.146394	4	2	-0.0189191	4	1	-0.141955	4	2	0.2257	4	1	3	3	58.6	50.5
ADP-ribosylation factor-like protein 8B	ARL8B	Q9NVJ2;Q9NVJ2-2	Q9NVJ2;Q9NVJ2-2	-0.00183338	39	10	0.263594	22	7	-0.275821	39	10	0.0450891	22	7	-0.333989	39	10	0.29138	22	7	7	5	76.9	62.9
Armadillo repeat-containing protein 1	ARMC1	Q9NVT9;Q9NVT9-2	Q9NVT9	-0.514285	3	3	-0.0821575	5	3	-0.0259701	3	3	-0.0986889	5	3	-0.588726	3	3	-0.192573	5	3	4	5	16.3	29.8
Armadillo repeat-containing protein 10	ARMC10	Q8N2F6-3;Q8N2F6	Q8N2F6-3;Q8N2F6	-0.497343	8	2	-0.40523	7	2	-0.279424	8	2	0.12762	7	2	-0.846869	8	2	-0.169027	7	2	1	0	43.3	24.6
Armadillo repeat-containing X-linked protein 2	ARMCX2	Q7L311	Q7L311	0.185613	3	2	-0.400975	2	1	-0.971035	3	2	-0.0963969	2	1	-1.0037	3	2	-0.459432	2	1	2	2	6	4
Armadillo repeat-containing X-linked protein 3	ARMCX3	Q9UH62	Q9UH62	-0.112116	9	3	0.196575	10	5	-0.143373	9	3	-0.142871	10	5	-0.229653	9	3	0.132673	10	5	8	10	33.2	37.7
Actin-related protein 2/3 complex subunit 3	ARPC3	O15145	O15145	-0.552474	2	0	-0.430714	3	2	-0.192398	2	0	0.164949	3	2	-0.707407	2	0	-0.333424	3	2	2	3	13.5	20.8
Actin-related protein 2/3 complex subunit 4	ARPC4	P59998;P59998-3;P59998-2;P59998-4	P59998;P59998-3;P59998-2	-0.750761	4	1	-0.633385	5	2	0.072586	4	1	0.205247	5	2	-1.0482	4	1	-0.452701	5	2	4	4	23.2	25
Actin-related protein 2/3 complex subunit 5-like protein	ARPC5L	Q9BPX5	Q9BPX5	-1.194	2	1	NaN	0	0	0.805292	2	1	NaN	0	0	-0.423604	2	1	NaN	0	0	2	0	32.7	0
Protein ARV1	ARV1	Q9H2C2	Q9H2C2	-0.25777	8	3	NaN	1	1	-0.384433	7	2	NaN	1	1	-0.652697	7	2	NaN	1	1	5	1	25.5	6.3
Acid ceramidase;Acid ceramidase subunit alpha;Acid ceramidase subunit beta	ASAH1	Q13510-2;Q13510;Q13510-3	Q13510-2;Q13510;Q13510-3	-0.240759	24	13	-0.139993	12	7	-0.160766	24	13	0.225649	12	7	-0.442889	26	13	0.168869	12	7	15	10	38	30.7
Activating signal cointegrator 1 complex subunit 3	ASCC3	Q8N3C0	Q8N3C0	-0.857861	5	3	NaN	0	0	-0.0114571	5	3	NaN	0	0	-0.811118	5	3	NaN	0	0	7	0	4.7	0
Set1/Ash2 histone methyltransferase complex subunit ASH2	ASH2L	Q9UBL3;Q9UBL3-3;Q9UBL3-2	Q9UBL3;Q9UBL3-3;Q9UBL3-2	-0.838641	5	2	NaN	1	1	0.00417777	5	2	NaN	1	1	-1.00883	5	2	NaN	1	1	6	1	13.5	2.4
ATPase ASNA1	ASNA1	O43681	O43681	-0.152965	19	8	0.173938	14	3	-0.0445236	19	8	0.157721	14	3	-0.195385	19	8	0.32925	14	3	14	14	54	52.3
Aspartyl/asparaginyl beta-hydroxylase	ASPH	Q12797-10;Q12797;Q12797-9;Q12797-6;Q12797-5;Q12797-8;Q12797-2;Q12797-7;Q12797-4;Q12797-3	Q12797-10;Q12797	-0.404095	29	16	-0.218099	22	13	-0.249925	28	15	0.41972	22	13	-0.783042	28	15	0.142847	22	13	19	13	38.1	21.4
ATPase family AAA domain-containing protein 1	ATAD1	Q8NBU5;Q8NBU5-2	Q8NBU5;Q8NBU5-2	-0.195087	38	18	0.0553515	29	13	-0.251178	38	18	0.0841502	29	13	-0.460529	38	18	0.0833552	29	13	23	18	72.9	69
ATPase family AAA domain-containing protein 3A	ATAD3A	Q9NVI7-2;Q9NVI7;Q9NVI7-3	Q9NVI7-2;Q9NVI7;Q9NVI7-3	-0.56371	103	46	-0.252779	58	25	-0.273169	102	46	0.0368661	58	25	-0.802562	103	46	-0.226509	58	25	15	10	56.1	53.4
ATPase family AAA domain-containing protein 3B	ATAD3B	Q5T9A4;Q5T9A4-3;Q5T9A4-2	Q5T9A4;Q5T9A4-3	-1.83218	11	8	-1.46279	4	3	-0.640614	10	7	0.111399	4	3	-2.45032	10	7	-1.02233	4	3	7	4	44.1	26.7
Autophagy-related protein 9A	ATG9A	Q7Z3C6;Q7Z3C6-2;Q7Z3C6-3	Q7Z3C6;Q7Z3C6-2;Q7Z3C6-3	-0.818071	15	5	-0.35727	13	9	0.0172092	13	3	0.00119788	13	9	-0.801129	13	3	-0.467697	13	9	15	11	23.5	17
Atlastin-1	ATL1	Q8WXF7-2;Q8WXF7	Q8WXF7-2;Q8WXF7	0.366252	11	4	0.227962	2	2	-0.232311	11	4	0.304469	2	2	0.212507	11	4	0.532428	2	2	9	2	27.7	7.2
Atlastin-2	ATL2	Q8NHH9-5;Q8NHH9;Q8NHH9-4;Q8NHH9-2;Q8NHH9-3	Q8NHH9-5;Q8NHH9;Q8NHH9-4;Q8NHH9-2;Q8NHH9-3	-0.522281	12	5	-0.194339	8	3	-0.352124	12	5	0.143596	8	3	-0.804174	12	5	-0.241474	8	3	9	5	20.9	13.3
Phospholipid-transporting ATPase IG	ATP11C	Q8NB49-2;Q8NB49-3;Q8NB49-4;Q8NB49;Q9Y2G3	Q8NB49-2;Q8NB49-3;Q8NB49-4;Q8NB49	-0.619138	13	8	-0.320427	2	0	-0.249291	13	8	-0.252537	2	0	-1.17847	13	8	-0.761115	2	0	12	7	15.4	8.9
Manganese-transporting ATPase 13A1	ATP13A1	Q9HD20;Q9HD20-2;Q9HD20-3	Q9HD20;Q9HD20-2	-1.84778	25	23	-1.73266	16	16	-0.453834	23	21	0.0830495	16	16	-2.3381	23	21	-1.51884	16	16	25	18	31.6	20.3
Probable cation-transporting ATPase 13A2	ATP13A2	Q9NQ11;Q9NQ11-3;Q9NQ11-2	Q9NQ11;Q9NQ11-3;Q9NQ11-2	0.434775	8	8	0.529656	3	3	-0.139125	8	8	-0.244644	3	3	0.0446039	8	8	0.166584	3	3	7	6	8.5	6.9
Probable cation-transporting ATPase 13A3	ATP13A3	Q9H7F0;Q9H7F0-2	Q9H7F0;Q9H7F0-2	-0.607265	9	4	NaN	1	1	-0.329885	9	4	NaN	1	1	-0.939648	9	4	NaN	1	1	12	4	14.7	5.9
Sodium/potassium-transporting ATPase subunit alpha-1	ATP1A1	P05023-4;P05023;P05023-3;P05023-2;P50993;P20648	P05023-4;P05023;P05023-3;P05023-2	-0.522634	198	73	-0.2529	124	36	-0.307555	195	71	-0.0280033	126	37	-0.856999	197	71	-0.268554	125	36	47	38	58.4	56.4
Sodium/potassium-transporting ATPase subunit alpha-3	ATP1A3	P13637;P13637-2;P13637-3;Q13733	P13637;P13637-2;P13637-3	0.783415	7	2	1.13733	10	7	-0.66246	7	2	-0.485736	10	7	0.0114957	7	2	0.684874	10	7	8	8	30.3	29.2
Sodium/potassium-transporting ATPase subunit beta-1	ATP1B1	P05026-2;P05026	P05026-2;P05026	-0.697172	20	8	-0.408494	17	6	-0.336264	20	8	-0.083792	17	6	-1.1155	20	8	-0.470198	17	6	14	12	48.5	39.9
Sodium/potassium-transporting ATPase subunit beta-3	ATP1B3	P54709;P54709-2	P54709;P54709-2	-0.447229	54	18	-0.209017	48	20	-0.299844	54	18	0.030575	48	20	-0.721349	54	18	-0.159113	48	20	17	18	44.4	52.7
Sarcoplasmic/endoplasmic reticulum calcium ATPase 2	ATP2A2	P16615;P16615-4;P16615-5;P16615-2;P16615-3;O14983-2;O14983;O14983-3;Q93084-4;Q93084-2;Q93084-3;Q93084-7;Q93084;Q93084-6;Q93084-5	P16615;P16615-4;P16615-5;P16615-2;P16615-3	-0.432669	225	87	-0.173383	157	54	-0.395587	224	87	-0.0201999	157	54	-0.822911	225	87	-0.204642	157	54	69	60	62.2	56.1
Plasma membrane calcium-transporting ATPase 1	ATP2B1	P20020-6;P20020;P20020-4;P20020-1;P20020-5;P20020-2;Q01814-6;Q01814-8;Q01814-5;Q01814	P20020-6;P20020;P20020-4;P20020-1;P20020-5;P20020-2	-0.306948	111	47	-0.1153	61	16	-0.391285	110	46	-0.139862	61	16	-0.704912	110	46	-0.244644	61	16	37	30	49.1	45.9
Plasma membrane calcium-transporting ATPase 3;Plasma membrane calcium-transporting ATPase 2	ATP2B3;ATP2B2	Q16720-8;Q16720-7;Q16720-6;Q16720-3;Q16720-5;Q16720-2;Q16720-4;Q16720;Q01814-4;Q01814-7;Q01814-3;Q01814-2	Q16720-8;Q16720-7;Q16720-6;Q16720-3;Q16720-5;Q16720-2;Q16720-4;Q16720;Q01814-4;Q01814-7;Q01814-3;Q01814-2	-0.161685	2	0	-0.0344974	2	0	-0.512164	2	0	-0.160275	2	0	-0.699818	2	0	-0.159371	2	0	2	2	12.2	11.7
Plasma membrane calcium-transporting ATPase 4	ATP2B4	P23634-7;P23634-6;P23634-8;P23634;P23634-5;P23634-4;P23634-3;P23634-2	P23634-7;P23634-6;P23634-8;P23634;P23634-5;P23634-4;P23634-3;P23634-2	-0.14108	19	15	-0.976217	10	6	-0.402455	19	15	-0.00633399	10	6	-0.854179	19	15	-1.03492	10	6	20	9	33.8	22.8
Calcium-transporting ATPase type 2C member 1	ATP2C1	P98194-4;P98194;P98194-2;P98194-3;P98194-5;P98194-9;P98194-6;P98194-7;P98194-8	P98194-4;P98194;P98194-2;P98194-3;P98194-5;P98194-9;P98194-6;P98194-7;P98194-8	-0.941503	7	5	0.0141644	2	1	-0.0837068	6	4	-0.353775	2	1	-0.722515	6	4	-0.459537	2	1	9	6	15.8	10
ATP synthase subunit alpha, mitochondrial	ATP5F1A	P25705;P25705-2;P25705-3	P25705;P25705-2;P25705-3	-2.98336	123	76	-2.82688	100	57	-0.0620831	121	74	0.270869	100	57	-3.06094	121	74	-2.57417	100	57	51	44	75	65.3
ATP synthase subunit beta, mitochondrial	ATP5F1B	P06576	P06576	-2.69134	311	227	-2.42686	192	102	-0.108099	300	218	0.181706	193	102	-2.81309	301	218	-2.25701	193	102	68	55	84.7	79.2
ATP synthase subunit gamma, mitochondrial	ATP5F1C	P36542	P36542	-4.25851	37	36	-5.53512	19	18	0.0241777	33	32	0.661752	19	18	-4.20102	33	32	-4.64559	19	18	3	2	65.8	50.7
ATP synthase subunit gamma, mitochondrial	ATP5F1C	P36542-2	P36542-2	-4.85358	2	2	NaN	0	0	-0.532888	2	2	NaN	0	0	-5.38648	2	2	NaN	0	0	1	1	65.7	50.5
ATP synthase subunit delta, mitochondrial	ATP5F1D	P30049	P30049	-4.38296	15	15	-7.41827	8	8	0.400756	13	13	0.60531	8	8	-4.06871	13	13	-5.22713	8	8	13	10	81	60.1
ATP synthase subunit epsilon, mitochondrial;ATP synthase subunit epsilon-like protein, mitochondrial	ATP5F1E;ATP5F1EP2	P56381;Q5VTU8	P56381;Q5VTU8	-5.07665	5	5	-4.45779	3	3	2.83562	4	4	-0.235114	3	3	-2.47017	4	4	-4.19251	3	3	4	2	51	31.4
ATPase inhibitor, mitochondrial	ATP5IF1	Q9UII2-M1	Q9UII2-M1	-0.231803	30	9	0.112646	18	4	-0.540442	30	9	-0.0989585	18	4	-0.736605	30	9	0.00705756	18	4	4	3	53.7	43.9
ATPase inhibitor, mitochondrial	ATP5IF1	Q9UII2-M3	Q9UII2-M3	-0.154699	3	0	0.548691	2	0	-0.459298	3	0	0.115144	2	0	-0.558495	3	0	0.639669	2	0	1	1	52.5	42.5
ATP synthase F(0) complex subunit C3, mitochondrial;ATP synthase F(0) complex subunit C1, mitochondrial;ATP synthase F(0) complex subunit C2, mitochondrial	ATP5MC3;ATP5MC1;ATP5MC2	P48201-M;P05496;Q06055;P48201;Q06055-3;Q06055-2	P48201-M;P05496;Q06055;P48201;Q06055-3;Q06055-2	-0.725351	25	23	-0.78031	4	2	-1.7219	15	13	-2.68829	4	2	-2.44246	15	13	-2.87429	4	2	5	3	62.7	53.3
ATP synthase membrane subunit k (DAPIT), mitochondrial	ATP5MD	Q96IX5	Q96IX5	-1.60007	14	2	-1.42481	11	0	-0.193272	14	2	0.0925709	11	0	-1.79506	14	2	-1.33514	11	0	7	5	44.8	44.8
ATP synthase subunit e, mitochondrial	ATP5ME	P56385	P56385	-2.62602	22	11	-2.58248	16	6	-0.156257	22	11	0.374468	16	6	-2.85194	22	11	-2.2405	16	6	5	5	58	62.3
ATP synthase subunit f, mitochondrial	ATP5MF	P56134-3;P56134	P56134-3;P56134	-3.40531	18	8	-3.14807	11	2	-0.0975636	18	8	0.248022	11	2	-3.51906	18	8	-2.77886	11	2	3	3	72.7	72.7
ATP synthase subunit g, mitochondrial	ATP5MG	O75964	O75964	-3.13505	20	13	-2.84119	18	6	0.0903115	20	13	0.393387	18	6	-3.04537	20	13	-2.5046	18	6	10	8	88.3	68.9
ATP synthase subunit j (6.8 kDa mitochondrial proteolipid; ATP5MPL), mitochondrial	ATP5MPL	P56378;P56378-2	P56378;P56378-2	-2.3658	9	6	-1.93531	4	2	-0.674429	9	6	-0.893362	4	2	-3.05661	9	6	-2.77313	4	2	3	2	63.8	32.8
ATP synthase F(0) complex subunit B1, mitochondrial	ATP5PB	P24539	P24539	-3.9666	64	51	-3.78869	32	23	0.136716	61	48	0.481404	32	23	-3.87699	61	48	-3.36457	32	23	24	17	57.8	51.6
ATP synthase subunit d, mitochondrial	ATP5PD	O75947;O75947-2	O75947;O75947-2	-4.63268	59	51	-4.13093	27	22	0.107688	53	45	0.430762	27	22	-4.41451	53	45	-3.7339	27	22	20	20	81.4	85.1
ATP synthase-coupling factor 6, mitochondrial	ATP5PF	P18859;P18859-2	P18859;P18859-2	-3.54699	38	25	-3.371	27	13	-0.0831718	37	24	0.307376	27	13	-3.62918	37	24	-2.99141	27	13	15	11	72.2	67.6
ATP synthase subunit O, mitochondrial	ATP5PO	P48047	P48047	-4.37097	49	41	-4.20069	29	16	0.207018	46	38	0.598195	29	16	-4.20325	46	38	-3.65844	29	16	15	15	63.4	63.4
ATP synthase subunit s, mitochondrial	ATP5S	Q99766;Q99766-3;Q99766-2	Q99766	0.427713	10	3	0.956935	5	2	0.317536	9	3	0.713426	5	2	0.537048	10	3	1.5021	5	2	8	5	39.5	21.9
ATP synthase subunit s-like protein	ATP5SL	Q9NW81;Q9NW81-4;Q9NW81-5;Q9NW81-6;Q9NW81-3	Q9NW81;Q9NW81-4;Q9NW81-5	-1.16501	6	6	NaN	0	0	0.087327	5	5	NaN	0	0	-1.02189	5	5	NaN	0	0	5	0	33.9	0
V-type proton ATPase subunit S1	ATP6AP1	Q15904	Q15904	-0.653469	31	19	-0.538339	17	9	-0.327348	31	19	-0.0856966	17	9	-1.10417	31	19	-0.45133	17	9	19	10	51.7	24.3
Renin receptor	ATP6AP2	O75787;O75787-2	O75787;O75787-2	-0.639422	47	20	-0.338339	18	8	-0.456009	47	20	0.0383619	18	8	-1.05352	47	20	-0.297954	18	8	18	13	56	46
V-type proton ATPase 116 kDa subunit a isoform 1	ATP6V0A1	Q93050-1;Q93050;Q93050-3;Q13488-2;Q13488;Q9HBG4	Q93050-1;Q93050;Q93050-3	-0.403389	37	16	-0.220825	26	10	-0.351498	36	16	0.0466379	26	10	-0.64451	36	16	-0.241718	26	10	28	19	37.3	33.2
V-type proton ATPase 116 kDa subunit a isoform 2	ATP6V0A2	Q9Y487	Q9Y487	-0.476237	27	11	-0.260267	23	14	0.0585243	27	11	0.216116	23	14	-0.434169	27	11	0.0142373	23	14	22	21	37.7	32.1
V-type proton ATPase 16 kDa proteolipid subunit	ATP6V0C	P27449	P27449	-0.608254	13	4	-0.105946	8	2	-0.275891	12	4	-0.0603242	8	2	-0.809423	13	4	-0.15082	8	2	6	2	56.1	24.5
V-type proton ATPase subunit d 1	ATP6V0D1	P61421	P61421	-0.518432	23	12	-0.300651	15	8	-0.0778022	23	12	0.185261	15	8	-0.538073	23	12	-0.0828388	15	8	16	13	61	53.6
V-type proton ATPase subunit d 2	ATP6V0D2	Q8N8Y2	Q8N8Y2	-0.257287	2	1	NaN	1	0	-0.444243	2	1	NaN	1	0	-0.685547	2	1	NaN	1	0	2	1	5.1	4.3
V-type proton ATPase catalytic subunit A	ATP6V1A	P38606;P38606-2;REV__Q96EK7-2;REV__Q96EK7	P38606;P38606-2	-0.176675	61	11	0.198576	54	21	-0.0268957	61	11	0.278934	54	21	-0.223947	61	11	0.445382	54	21	44	36	83.3	76.3
V-type proton ATPase subunit B, brain isoform	ATP6V1B2	P21281;P15313	P21281	-0.173547	43	14	0.0882394	39	20	0.0415233	43	14	0.360805	39	20	-0.129166	43	14	0.442693	39	20	32	27	81.4	71.2
V-type proton ATPase subunit C 1	ATP6V1C1	P21283;Q8NEY4-2;Q8NEY4	P21283	-0.0546171	14	9	0.135887	14	8	0.0751904	14	9	0.373066	14	8	0.112233	14	9	0.617609	14	8	11	14	34.6	47.6
V-type proton ATPase subunit D	ATP6V1D	Q9Y5K8	Q9Y5K8	0.0518593	12	7	0.0488301	5	2	-0.0550067	12	7	0.257907	5	2	-0.08253	12	7	0.419527	5	2	9	5	42.5	31.2
V-type proton ATPase subunit E 1	ATP6V1E1	P36543;P36543-3;P36543-2;Q96A05	P36543;P36543-3;P36543-2	-0.0830495	32	7	0.157995	22	12	-0.0940177	32	7	0.338889	22	12	-0.181051	32	7	0.432143	22	12	21	14	74.8	54
V-type proton ATPase subunit F	ATP6V1F	Q16864;Q16864-2	Q16864;Q16864-2	-0.339601	13	3	-0.121413	10	1	-0.0455207	13	3	0.240759	10	1	-0.37215	14	3	0.154474	10	1	9	7	88.2	77.3
V-type proton ATPase subunit G 1	ATP6V1G1	O75348;O95670-2;O95670	O75348	-0.135428	20	4	0.131613	13	1	-0.0610443	20	4	0.243216	13	1	-0.184425	20	4	0.37692	13	1	10	8	66.9	55.1
V-type proton ATPase subunit H	ATP6V1H	Q9UI12-2;Q9UI12	Q9UI12-2;Q9UI12	-0.122586	15	4	0.0497854	17	8	-0.0468168	15	4	0.26427	17	8	-0.0532243	15	4	0.333807	17	8	13	14	37.8	41.3
Copper-transporting ATPase 1	ATP7A	Q04656-5;Q04656;Q04656-2;Q04656-3;Q04656-4	Q04656-5;Q04656;Q04656-2;Q04656-3	-0.487864	12	9	-0.265917	4	4	-0.324925	12	9	0.137077	4	4	-0.879648	12	9	-0.137635	4	4	13	5	14.8	4.9
Copper-transporting ATPase 2;WND/140 kDa	ATP7B	P35670-2;P35670-4;P35670;P35670-3;P35670-5	P35670-2;P35670-4;P35670;P35670-3	-0.588747	3	3	-0.215244	2	1	-0.0997418	3	3	-0.0797024	2	1	-0.70228	3	3	-0.274769	2	1	3	3	3.1	2.9
Phospholipid-transporting ATPase IA	ATP8A1	Q9Y2Q0-3;Q9Y2Q0-2;Q9Y2Q0	Q9Y2Q0-3;Q9Y2Q0-2;Q9Y2Q0	-0.416828	2	2	NaN	0	0	-0.274686	2	2	NaN	0	0	-0.691499	2	2	NaN	0	0	3	0	4.2	0
ATP synthase mitochondrial F1 complex assembly factor 1	ATPAF1	Q5TC12;Q5TC12-3;Q5TC12-2	Q5TC12;Q5TC12-3;Q5TC12-2	-0.714491	38	21	-0.511164	22	6	-0.511711	36	19	-0.190552	22	6	-1.25082	36	19	-0.733528	22	6	19	17	55.8	43.9
ATP synthase mitochondrial F1 complex assembly factor 2	ATPAF2	Q8N5M1	Q8N5M1	-0.306127	7	0	0.0845632	8	3	-0.426528	7	0	-0.152897	8	3	-0.626068	7	0	-0.117961	8	3	8	9	38.4	49.8
Serine/threonine-protein kinase ATR	ATR	Q13535-2;Q13535-3;Q13535	Q13535-2;Q13535-3;Q13535	-1.05134	2	1	0.00293173	2	0	-0.304291	2	1	-0.215865	2	0	-1.45506	2	1	-0.308361	2	0	2	2	1	0.9
All-trans retinoic acid-induced differentiation factor	ATRAID	Q6UW56-3;Q6UW56;Q6UW56-2	Q6UW56-3;Q6UW56;Q6UW56-2	0.0569996	2	1	NaN	1	0	-0.19408	2	1	NaN	1	0	-0.0534937	2	1	NaN	1	0	4	1	19	2.8
Attractin	ATRN	O75882;O75882-3;O75882-2	O75882;O75882-3;O75882-2	-0.689195	8	5	-0.427177	4	2	-0.112334	8	5	0.305681	4	2	-0.876175	8	5	-0.155879	4	2	8	5	8.4	4.5
Transcriptional regulator ATRX	ATRX	P46100-2;P46100-5;P46100-3;P46100-4;P46100;P46100-6	P46100-2;P46100-5;P46100-3;P46100-4;P46100	-0.703079	6	4	NaN	1	1	-0.0271603	6	4	NaN	1	1	-0.662643	6	4	NaN	1	1	7	1	4.4	0.8
Methylglutaconyl-CoA hydratase, mitochondrial	AUH	Q13825;Q13825-2	Q13825;Q13825-2	-1.45024	3	2	-1.37072	3	3	-0.040675	3	2	-0.232415	3	3	-1.59414	3	2	-1.42218	3	3	3	3	10.9	10
Ancient ubiquitous protein 1	AUP1	Q9Y679;Q9Y679-3	Q9Y679;Q9Y679-3	-0.62029	25	13	-0.397584	16	8	-0.212384	25	13	0.15563	16	8	-0.898888	25	13	-0.312898	16	8	18	12	48	37.6
Aurora kinase A-interacting protein	AURKAIP1	Q9NWT8	Q9NWT8	NaN	0	0	-0.966357	2	2	NaN	0	0	-0.121679	2	2	NaN	0	0	-1.08801	2	2	1	1	6	5
Zinc-alpha-2-glycoprotein	AZGP1	P25311	P25311	NaN	0	0	0.370545	6	6	NaN	0	0	3.32958	6	6	NaN	0	0	2.5386	6	6	0	6	0	21.5
Beta-2-microglobulin;Beta-2-microglobulin form pI 5.3	B2M	P61769	P61769	-0.396346	4	1	-0.415218	3	0	-0.368532	4	1	-0.0799754	3	0	-1.22159	4	1	-0.380175	3	0	3	2	43.7	29.4
Beta-1,3-galactosyltransferase 6	B3GALT6	Q96L58	Q96L58	-0.39369	3	3	-0.738033	2	2	-0.506681	3	3	0.663877	2	2	-0.900368	3	3	-0.0740944	2	2	3	3	10	9.4
Beta-1,3-glucosyltransferase	B3GALTL	Q6Y288	Q6Y288	-0.166389	2	1	0.393634	2	2	0.412727	2	1	0.52338	2	2	0.161565	2	1	0.917025	2	2	2	2	10	4.6
Galactosylgalactosylxylosylprotein 3-beta-glucuronosyltransferase 3	B3GAT3	O94766;O94766-2	O94766;O94766-2	-0.227236	13	6	0.0398145	9	3	-0.182164	13	6	0.0421894	9	3	-0.373589	13	6	0.0422934	9	3	9	8	52.2	36.1
Beta-1,4-glucuronyltransferase 1	B4GAT1	O43505	O43505	-0.474011	17	10	-0.145351	7	2	-0.315289	17	10	-0.219091	7	2	-0.842465	17	10	-0.363115	7	2	11	9	35.7	23.6
BAG family molecular chaperone regulator 2	BAG2	O95816;O95816-2	O95816;O95816-2	-0.932444	22	5	-0.676358	20	11	-0.00801477	22	5	0.468152	20	11	-0.914031	22	5	-0.266637	20	11	13	13	64.9	71.1
BAG family molecular chaperone regulator 5	BAG5	Q9UL15;Q9UL15-2	Q9UL15;Q9UL15-2	-0.545234	3	3	NaN	1	1	-0.553257	3	3	NaN	1	1	-1.15708	3	3	NaN	1	1	3	1	11.2	4.7
Large proline-rich protein BAG6	BAG6	P46379-2;P46379;P46379-3;P46379-5;P46379-4	P46379-2;P46379;P46379-3;P46379-5;P46379-4	-0.555778	29	14	-0.317072	21	8	0.0457225	29	14	0.198378	21	8	-0.600468	29	14	0.0228446	21	8	24	22	33.7	27.3
Brain-specific angiogenesis inhibitor 1-associated protein 2-like protein 1	BAIAP2L1	Q9UHR4	Q9UHR4	0.235605	4	3	-0.488515	2	1	0.59846	4	3	0.0796762	2	1	-1.10293	4	3	-0.623399	2	1	5	2	15.5	4.9
Bcl-2 homologous antagonist/killer	BAK1	Q16611;Q16611-2	Q16611;Q16611-2	-0.543173	13	6	-0.405775	7	3	-0.0886843	13	6	0.274058	7	3	-0.703854	13	6	-0.252779	7	3	10	6	68.7	46.4
Barrier-to-autointegration factor;Barrier-to-autointegration factor, N-terminally processed	BANF1	O75531	O75531	-0.263681	8	2	0.0623392	3	0	-0.0164828	8	2	0.285724	3	0	-0.362918	8	2	-0.0152121	3	0	2	2	40.4	40.4
Chromatin complexes subunit BAP18	BAP18	Q8IXM2-3;Q8IXM2;Q8IXM2-2	Q8IXM2-3;Q8IXM2	-0.601934	8	4	NaN	0	0	-0.0400073	8	4	NaN	0	0	-0.7043	8	4	NaN	0	0	7	0	54.2	0
Brain acid soluble protein 1	BASP1	P80723;P80723-2	P80723;P80723-2	-0.573682	15	5	0.100515	12	6	-0.427227	15	5	0.131945	12	6	-0.886406	15	5	0.167329	12	6	8	6	57.3	48
Apoptosis regulator BAX	BAX	Q07812-2;Q07812-8;Q07812;Q07812-5;Q07812-7;Q07812-6;Q07812-4	Q07812-2;Q07812-8;Q07812;Q07812-5;Q07812-7	0.175557	15	5	0.440322	16	4	-0.0354609	15	5	0.22874	16	4	0.126444	15	5	0.642775	16	4	9	8	47.7	43.6
Bromodomain adjacent to zinc finger domain protein 1A	BAZ1A	Q9NRL2;Q9NRL2-2	Q9NRL2;Q9NRL2-2	-0.436061	20	10	-0.23352	8	5	-0.277814	20	10	0.10053	8	5	-0.846558	20	10	-0.0654344	8	5	19	9	16.8	8.5
Bcl-2-binding component 3	BBC3	Q9BXH1	Q9BXH1	-0.963785	3	2	NaN	0	0	0.0641931	3	2	NaN	0	0	-0.477322	3	2	NaN	0	0	3	0	29.5	0
B-cell receptor-associated protein 29	BCAP29	Q9UHQ4;Q9UHQ4-2	Q9UHQ4;Q9UHQ4-2	-0.627293	8	2	-0.337426	7	3	-0.404916	8	2	-0.115433	7	3	-1.031	8	2	-0.468635	7	3	6	5	26.6	25.3
B-cell receptor-associated protein 31	BCAP31	P51572;P51572-2	P51572;P51572-2	-0.724182	76	27	-0.44297	47	11	-0.240776	76	27	0.11879	47	11	-0.979743	76	27	-0.335941	47	11	22	13	49.6	44.3
Pre-mRNA-splicing factor SPF27	BCAS2	O75934	O75934	-0.412059	16	3	-0.265077	11	6	-0.149089	16	3	0.216485	11	6	-0.48342	15	3	-0.0923428	11	6	12	8	69.8	41.3
Branched-chain-amino-acid aminotransferase, mitochondrial	BCAT2	O15382;O15382-2	O15382;O15382-2	-0.0977335	41	22	0.0020211	22	5	-0.497629	41	22	-0.212383	22	5	-0.666095	41	22	-0.155879	22	5	14	11	44.9	39.3
2-oxoisovalerate dehydrogenase subunit alpha, mitochondrial	BCKDHA	P12694;P12694-2	P12694;P12694-2	-0.606847	41	26	-0.197991	22	17	-0.0669411	40	26	0.218363	22	17	-0.577229	40	26	-0.0604624	22	17	21	12	60.7	33.9
2-oxoisovalerate dehydrogenase subunit beta, mitochondrial	BCKDHB	P21953;P21953-2	P21953	-0.791233	18	6	-0.332049	14	9	-0.181084	18	6	0.301461	14	9	-0.740263	18	6	-0.129217	14	9	19	12	64	40.8
[3-methyl-2-oxobutanoate dehydrogenase [lipoamide]] kinase, mitochondrial	BCKDK	O14874-2;O14874-3;O14874	O14874-2;O14874-3;O14874	-0.87271	7	5	NaN	1	0	-0.158381	7	5	NaN	1	0	-1.14455	7	5	NaN	1	0	5	3	28.4	17.9
Bcl-2-like protein 1	BCL2L1	Q07817;Q07817-3;Q07817-2	Q07817;Q07817-3;Q07817-2	-0.148161	2	1	-0.784001	3	3	NaN	1	1	0.600271	3	3	-0.0563262	2	1	-0.158596	3	3	2	3	16.3	12
Bcl-2-like protein 11	BCL2L11	O43521-4;O43521-8;O43521-12;O43521;O43521-6;O43521-9;O43521-7;O43521-3;O43521-5;O43521-11;O43521-10;O43521-2;O43521-14;O43521-19	O43521-4;O43521-8;O43521-12;O43521;O43521-6;O43521-9;O43521-7;O43521-3;O43521-5;O43521-11;O43521-10;O43521-2;O43521-14;O43521-19	-0.0989999	2	2	NaN	0	0	-0.556266	2	2	NaN	0	0	-0.655262	2	2	NaN	0	0	2	1	11.2	6.5
Bcl-2-like protein 13	BCL2L13	Q9BXK5;Q9BXK5-2;Q9BXK5-4	Q9BXK5;Q9BXK5-2	-0.494881	20	12	-0.344374	12	7	-0.33692	19	11	0.00326415	12	7	-0.990338	19	11	-0.306146	12	7	18	11	57.3	28.9
Bcl-2-like protein 2	BCL2L2	Q92843-2;Q92843	Q92843-2	-0.254926	12	7	-0.104202	8	2	-0.185081	12	7	0.110589	8	2	-0.523836	12	7	0.0499049	8	2	4	3	39.9	33
Bcl-2-associated transcription factor 1	BCLAF1	Q9NYF8-2;Q9NYF8;Q9NYF8-3;Q9NYF8-4	Q9NYF8-2;Q9NYF8;Q9NYF8-3;Q9NYF8-4	-0.456762	45	22	-0.105008	11	6	-0.135745	45	22	0.193882	11	6	-0.572973	45	22	0.02283	11	6	22	8	28	11.9
Mitochondrial chaperone BCS1	BCS1L	Q9Y276	Q9Y276	-0.436178	42	22	-0.240009	29	11	-0.574476	38	19	-0.222928	30	11	-0.957636	38	19	-0.486457	30	11	25	26	71.1	74.7
BET1 homolog	BET1	O15155;O15155-2	O15155;O15155-2	-0.574412	11	3	-0.210638	5	0	-0.233956	11	3	0.101134	5	0	-0.581562	11	3	-0.144177	5	0	4	2	53.4	24.6
BET1-like protein	BET1L	Q9NYM9	Q9NYM9	-0.292122	6	1	-0.016211	2	1	-0.137791	6	1	0.263404	2	1	-0.48211	6	1	0.259824	2	1	5	3	47.7	37.8
BH3-interacting domain death agonist;BH3-interacting domain death agonist p15;BH3-interacting domain death agonist p13;BH3-interacting domain death agonist p11	BID	P55957-2;P55957;P55957-4	P55957-2;P55957;P55957-4	-0.234822	17	10	0.844872	9	3	-0.575336	17	10	-0.266637	9	3	-0.62589	17	10	0.644284	9	3	5	5	28.6	28.6
Bleomycin hydrolase	BLMH	Q13867	Q13867	-0.233006	8	6	0.172766	2	0	-0.116082	8	6	0.435046	2	0	-0.336337	8	6	0.702985	2	0	5	2	17.1	6.8
Biogenesis of lysosome-related organelles complex 1 subunit 1	BLOC1S1	P78537-2;P78537	P78537-2;P78537	-0.569522	6	2	-0.41684	4	3	-0.40612	6	2	-0.153935	4	3	-0.968548	6	2	-0.769602	4	3	4	3	54.4	40.8
Biogenesis of lysosome-related organelles complex 1 subunit 2	BLOC1S2	Q6QNY1;Q6QNY1-2	Q6QNY1;Q6QNY1-2	-0.659996	4	3	-0.117562	2	0	-0.351222	4	3	-0.470719	2	0	-1.09971	4	3	-0.585155	2	0	5	2	52.8	13.4
Vesicle transport protein SEC20	BNIP1	Q12981;Q12981-1;Q12981-2;Q12981-3	Q12981;Q12981-1;Q12981-2;Q12981-3	-0.182148	21	13	-0.0958569	18	9	-0.396251	21	13	0.00297498	18	9	-0.582361	21	13	-0.120352	18	9	14	11	61.8	57.9
Biorientation of chromosomes in cell division protein 1-like 1	BOD1L1	Q8NFC6	Q8NFC6	-1.34846	31	22	-1.07279	2	2	-0.0868291	28	19	0.28286	2	2	-1.33148	28	19	-0.789938	2	2	31	4	17.9	2.2
BolA-like protein 1	BOLA1	Q9Y3E2	Q9Y3E2	-1.01908	3	3	NaN	1	1	0.154713	3	3	NaN	1	1	-0.86436	3	3	NaN	1	1	3	1	33.6	10.9
BolA-like protein 3	BOLA3	Q53S33	Q53S33	NaN	1	0	-0.182057	3	0	NaN	1	0	-0.0894982	3	0	NaN	1	0	-0.319965	3	0	2	3	20.6	36.4
Valacyclovir hydrolase	BPHL	Q86WA6-2;Q86WA6	Q86WA6-2;Q86WA6	-0.0387916	14	9	0.373308	9	1	-0.410428	14	9	0.124755	9	1	-0.531552	14	9	0.244104	9	1	11	6	35.8	27.7
Nucleosome-remodeling factor subunit BPTF	BPTF	Q12830-4;Q12830-2;Q12830	Q12830-4;Q12830-2;Q12830	-0.677564	21	15	NaN	1	1	-0.0771324	21	15	NaN	1	1	-0.821942	21	15	NaN	1	1	20	2	8.8	0.9
Bromodomain-containing protein 2	BRD2	P25440-4;P25440-3;P25440;P25440-2	P25440-4;P25440-3;P25440;P25440-2	-0.386808	2	2	NaN	0	0	-0.548628	2	2	NaN	0	0	-0.935421	2	2	NaN	0	0	4	1	7.5	1.8
Bromodomain-containing protein 8	BRD8	Q9H0E9-4;Q9H0E9-2;Q9H0E9;Q9H0E9-3	Q9H0E9-4;Q9H0E9-2;Q9H0E9;Q9H0E9-3	-0.568901	2	2	NaN	0	0	-0.531928	2	2	NaN	0	0	-1.10086	2	2	NaN	0	0	1	1	3	1.3
Brain protein I3	BRI3	O95415	O95415	-0.323191	3	1	NaN	0	0	0.161565	3	1	NaN	0	0	-0.302262	3	1	NaN	0	0	5	1	50.4	12.8
BRI3-binding protein	BRI3BP	Q8WY22	Q8WY22	-0.559005	10	2	-0.253868	12	4	-0.282913	10	2	0.213772	12	4	-0.816418	10	2	-0.0418037	12	4	4	4	19.5	19.5
Ribosome biogenesis protein BRX1 homolog	BRIX1	Q8TDN6	Q8TDN6	-1.024	9	2	-1.44694	3	3	-0.232583	9	2	0.91289	3	3	-1.27687	9	2	-0.561693	3	3	7	2	28.6	8.5
Protein BRICK1	BRK1	Q8WUW1;Q8WUW1-2	Q8WUW1;Q8WUW1-2	-0.929693	3	0	NaN	1	0	0.0742315	3	0	NaN	1	0	-0.811903	3	0	NaN	1	0	3	2	52	28
Breast cancer metastasis-suppressor 1-like protein	BRMS1L	Q5PSV4-2;Q5PSV4	Q5PSV4-2;Q5PSV4	-0.690358	2	2	NaN	1	1	-0.261275	2	2	NaN	1	1	-0.951624	2	2	NaN	1	1	3	1	12	4
BSD domain-containing protein 1	BSDC1	Q9NW68-2;Q9NW68;Q9NW68-7;Q9NW68-3;Q9NW68-9;Q9NW68-4;Q9NW68-8;Q9NW68-5	Q9NW68-2;Q9NW68;Q9NW68-7;Q9NW68-3;Q9NW68-9;Q9NW68-4;Q9NW68-8	NaN	1	1	-0.1145	3	2	NaN	1	1	-0.270708	3	2	NaN	1	1	-0.119821	3	2	2	2	7.7	13.8
Basigin	BSG	P35613;P35613-2;P35613-4	P35613;P35613-2;P35613-4	-0.702891	58	27	-0.399335	38	15	-0.223104	55	24	0.0702242	38	15	-0.858044	55	24	-0.314639	38	15	3	2	41.6	28.6
Transcription factor BTF3	BTF3	P20290-2;P20290	P20290-2;P20290	-0.548923	2	1	NaN	0	0	-0.411138	2	1	NaN	0	0	-0.985016	2	1	NaN	0	0	2	0	25.3	0
Transcription factor BTF3 homolog 4	BTF3L4	Q96K17-2;Q96K17	Q96K17-2;Q96K17	-1.24465	2	2	NaN	0	0	0.536948	2	2	NaN	0	0	-0.707689	2	2	NaN	0	0	2	0	48	0
Butyrophilin subfamily 2 member A1	BTN2A1	Q7KYR7-5;Q7KYR7;Q7KYR7-1;Q7KYR7-6;Q7KYR7-4;Q7KYR7-3;Q8WVV5-3;Q8WVV5-2;Q8WVV5	Q7KYR7-5;Q7KYR7;Q7KYR7-1;Q7KYR7-6;Q7KYR7-4;Q7KYR7-3	-0.716197	3	3	-0.630778	4	3	0.219958	3	3	0.537068	4	3	-0.577057	3	3	-0.0814759	4	3	4	4	10.9	12.2
Mitotic checkpoint protein BUB3	BUB3	O43684;O43684-2	O43684;O43684-2	-0.667424	9	4	-0.428464	7	4	-0.0707544	9	4	0.241117	7	4	-0.743907	9	4	-0.244035	7	4	10	6	43	22.3
Protein BUD31 homolog	BUD31	P41223;P41223-2	P41223;P41223-2	-0.37692	4	1	NaN	0	0	-0.317067	4	1	NaN	0	0	-0.370639	4	1	NaN	0	0	4	0	26.4	0
Bystin	BYSL	Q13895	Q13895	-1.37269	2	1	NaN	1	0	-0.0852824	2	1	NaN	1	0	-1.4267	2	1	NaN	1	0	2	2	5.7	4.8
Basic leucine zipper and W2 domain-containing protein 1	BZW1	Q7L1Q6-2;Q7L1Q6;Q7L1Q6-4;Q7L1Q6-3	Q7L1Q6-2;Q7L1Q6;Q7L1Q6-4;Q7L1Q6-3	-0.326679	4	2	NaN	1	1	-0.138791	4	2	NaN	1	1	-0.472189	4	2	NaN	1	1	3	2	11.6	4.8
UPF0693 protein C10orf32	C10orf32	Q96B45	Q96B45	-0.539226	4	2	-0.39594	2	0	-0.58541	4	2	-0.286408	2	0	-1.18554	4	2	-0.725523	2	0	3	2	44.3	28.3
Uncharacterized protein C10orf35	C10orf35	Q96D05;Q96D05-2	Q96D05;Q96D05-2	-0.738602	6	2	-0.499578	4	3	-0.233685	6	2	-0.00963389	4	3	-0.998702	6	2	-0.495081	4	3	4	2	38.8	22.3
UPF0668 protein C10orf76	C10orf76	Q5T2E6	Q5T2E6	-0.25123	2	1	NaN	0	0	0.394404	2	1	NaN	0	0	0.134221	2	1	NaN	0	0	2	0	5.1	0
Uncharacterized protein C11orf98	C11orf98	E9PRG8	E9PRG8	-0.645525	2	0	-0.473319	2	0	-0.219455	2	0	0.186853	2	0	-0.955648	2	0	-0.245252	2	0	2	2	21.1	21.1
Uncharacterized protein C12orf73	C12orf73	Q69YU5	Q69YU5	-0.774034	13	6	-0.451963	7	4	-0.161137	12	6	0.242123	7	4	-1.00781	13	6	-0.343237	7	4	4	3	77.5	60.6
Probable ergosterol biosynthetic protein 28	C14orf1	Q9UKR5	Q9UKR5	0.0270125	11	6	0.34452	6	3	0.204892	11	6	0.545824	6	3	0.302173	11	6	0.905737	6	3	6	4	51.4	32.1
UPF0317 protein C14orf159, mitochondrial	C14orf159	Q7Z3D6-5;Q7Z3D6-4;Q7Z3D6-3;Q7Z3D6;Q7Z3D6-2	Q7Z3D6-5;Q7Z3D6-4;Q7Z3D6-3;Q7Z3D6;Q7Z3D6-2	-0.409508	4	2	NaN	1	1	-0.118398	2	0	NaN	1	1	-0.482835	2	0	NaN	1	1	3	2	6.2	3.7
UPF0568 protein C14orf166	C14orf166	Q9Y224	Q9Y224	-0.504039	12	2	-0.245374	9	7	-0.254909	12	2	0.154506	9	7	-0.63601	12	2	-0.0946416	9	7	11	8	57.4	48.8
UPF0235 protein C15orf40	C15orf40	Q8WUR7;Q8WUR7-2;Q8WUR7-3	Q8WUR7;Q8WUR7-2;Q8WUR7-3	-0.0608938	5	0	0.705947	2	0	-0.190355	5	0	0.237915	2	0	-0.243318	5	0	0.494902	2	0	4	2	49	19.6
Uncharacterized protein C15orf61	C15orf61	A6NNL5	A6NNL5	-0.545024	7	5	-0.796182	2	1	-0.0528051	7	5	-0.0777899	2	1	-0.597824	7	5	-0.915177	2	1	4	2	35	15.9
RUS1 family protein C16orf58	C16orf58	Q96GQ5;Q96GQ5-2	Q96GQ5	NaN	1	1	-0.133432	2	1	NaN	1	1	0.0461313	2	1	NaN	1	1	-0.0567222	2	1	1	3	1.9	5.8
Uncharacterized protein C17orf59	C17orf59	Q96GS4	Q96GS4	-0.470649	4	2	NaN	1	0	-1.04466	4	2	NaN	1	0	-1.08284	4	2	NaN	1	0	3	1	16.5	5
Uncharacterized protein C17orf62	C17orf62	Q9BQA9-2;Q9BQA9	Q9BQA9-2;Q9BQA9	-0.325702	5	2	-0.52306	4	0	0.181293	5	2	0.205996	4	0	-0.31233	5	2	-0.263155	4	0	5	3	45.7	19.1
Uncharacterized protein C17orf85	C17orf85	Q53F19;Q53F19-2	Q53F19;Q53F19-2	-0.309073	2	2	NaN	0	0	-1.44438	2	2	NaN	0	0	-1.75346	2	2	NaN	0	0	2	2	4.2	3.5
UPF0729 protein C18orf32	C18orf32	Q8TCD1	Q8TCD1	-0.718094	14	12	-0.153676	6	4	-0.345253	14	12	0.254702	6	4	-1.05382	14	12	0.0194482	6	4	2	2	28.9	28.9
UPF0449 protein C19orf25	C19orf25	Q9UFG5;Q9UFG5-2	Q9UFG5;Q9UFG5-2	-0.563326	10	3	-0.393087	5	2	-0.3313	10	3	0.316816	5	2	-0.859588	10	3	-0.161307	5	2	6	4	57.6	54.2
Uncharacterized protein C19orf43	C19orf43	Q9BQ61	Q9BQ61	-0.984046	7	5	-0.565792	3	1	-0.404172	7	5	0.0273221	3	1	-1.14608	7	5	-0.624429	3	1	3	2	39.2	21.6
Uncharacterized protein C19orf52	C19orf52	Q9BSF4	Q9BSF4	-0.393842	16	7	-0.0935602	9	0	-0.12455	16	7	0.311202	9	0	-0.503364	16	7	0.142974	9	0	10	9	51.2	43.1
Nuclear nucleic acid-binding protein C1D	C1D	Q13901	Q13901	-0.838899	3	2	-0.311619	2	0	0.697418	3	2	0.261189	2	0	-1.00654	3	2	-0.151729	2	0	2	2	12.8	10.6
Uncharacterized protein C1orf21	C1orf21	Q9H246	Q9H246	-0.408282	4	2	NaN	1	1	-0.521763	4	2	NaN	1	1	-0.691406	4	2	NaN	1	1	3	2	29.8	22.3
Complement component 1 Q subcomponent-binding protein, mitochondrial	C1QBP	Q07021	Q07021	-0.60014	214	109	-0.290542	111	38	-0.353284	211	109	-0.00748264	111	38	-0.886886	212	109	-0.30147	111	38	38	30	71.6	71.6
Uncharacterized protein C20orf24	C20orf24	Q9BUV8-4;Q9BUV8-3;Q9BUV8-2;Q9BUV8;Q9BUV8-5	Q9BUV8-4;Q9BUV8-3;Q9BUV8-2;Q9BUV8;Q9BUV8-5	-0.543572	6	2	-0.104471	3	0	-0.360657	6	2	0.138743	3	0	-0.875116	6	2	0.0142955	3	0	4	3	27.6	18.4
C2 domain-containing protein 2-like	C2CD2L	O14523;O14523-2	O14523;O14523-2	NaN	1	1	-0.224287	2	2	NaN	1	1	0.756428	2	2	NaN	1	1	0.532136	2	2	2	3	4.2	7.1
UPF0554 protein C2orf43	C2orf43	Q9H6V9;Q9H6V9-2;Q9H6V9-3;Q9H6V9-4	Q9H6V9;Q9H6V9-2;Q9H6V9-3	-0.175941	6	2	-0.231064	7	3	-0.387921	6	2	0.121157	7	3	-0.52282	6	2	0.0837069	7	3	6	7	27.7	25.2
Uncharacterized protein C2orf47, mitochondrial	C2orf47	Q8WWC4	Q8WWC4	-0.723873	14	5	-0.438932	7	5	-0.452906	14	5	-0.113434	7	5	-1.00509	14	5	-0.33948	7	5	6	4	21.6	15.1
Uncharacterized protein C2orf72	C2orf72	A6NCS6	A6NCS6	-0.705335	3	0	-0.487589	2	0	-0.191821	3	0	0.0465783	2	0	-0.981679	3	0	-0.483777	2	0	1	1	2.4	2.4
Protein C3orf33	C3orf33	Q6P1S2;Q6P1S2-2	Q6P1S2;Q6P1S2-2	-1.43191	2	2	NaN	1	1	-0.687776	2	2	NaN	1	1	-2.11967	2	2	NaN	1	1	3	1	11.6	3.7
Uncharacterized protein C4orf3	C4orf3	Q8WVX3;Q8WVX3-2	Q8WVX3	-0.604871	12	10	-0.363115	2	0	-0.388431	12	10	0.0219801	2	0	-1.00517	12	10	-0.370164	2	0	3	2	54.5	40.9
Uncharacterized protein C4orf32	C4orf32	Q8N8J7	Q8N8J7	-0.296634	7	2	-0.0519985	4	0	-0.401254	7	2	0.0319904	4	0	-0.738072	7	2	-0.161178	4	0	5	3	44.7	31.8
UPF0669 protein C6orf120	C6orf120	Q7Z4R8	Q7Z4R8	-0.540065	4	2	-0.259303	8	7	-0.0845632	4	2	0.261103	8	7	-0.497079	4	2	-0.024036	8	7	5	4	45	45
Uncharacterized protein C6orf203	C6orf203	Q9P0P8	Q9P0P8	-0.599156	4	1	NaN	1	1	0.212258	4	1	NaN	1	1	-0.423449	4	1	NaN	1	1	3	1	12.9	3.8
Uncharacterized protein C6orf47	C6orf47	O95873	O95873	-0.817511	3	3	-0.822853	3	3	0.697329	3	3	1.15335	3	3	-0.0186149	3	3	0.217944	3	3	4	2	23.5	11.6
Uncharacterized protein C7orf50	C7orf50	Q9BRJ6	Q9BRJ6	-0.825619	6	2	-0.253021	3	0	-0.173043	6	2	0.376901	3	0	-1.05278	6	2	0.338761	3	0	5	3	42.3	24.2
Uncharacterized protein C7orf73	C7orf73	E0CX11	E0CX11	-0.951848	2	2	NaN	0	0	-0.359879	2	2	NaN	0	0	-1.31172	2	2	NaN	0	0	2	0	100	0
UPF0598 protein C8orf82	C8orf82	Q6P1X6;Q6P1X6-2	Q6P1X6;Q6P1X6-2	-0.91213	14	5	-0.670387	6	3	-0.0912024	14	5	0.158719	6	3	-0.924235	14	5	-0.588037	6	3	10	6	48.1	32.9
Bcl10-interacting CARD protein	C9orf89	Q96LW7-2;Q96LW7	Q96LW7-2;Q96LW7	-0.470169	6	0	-0.135666	2	0	-0.10897	6	0	0.0671829	2	0	-0.61299	6	0	-0.130667	2	0	7	2	47	12.6
VWFA and cache domain-containing protein 1	CACHD1	Q5VU97;Q5VU97-2	Q5VU97	-0.22302	4	0	-0.503756	3	3	-0.127037	4	0	0.302475	3	3	-0.623376	4	0	-0.242694	3	3	7	4	9.9	3.7
Voltage-dependent calcium channel subunit alpha-2/delta-1;Voltage-dependent calcium channel subunit alpha-2-1;Voltage-dependent calcium channel subunit delta-1	CACNA2D1	P54289-4;P54289-5;P54289;P54289-3;P54289-2	P54289-4;P54289-5;P54289;P54289-3;P54289-2	-0.883555	9	8	-0.655443	6	4	-0.133068	9	8	0.273605	6	4	-0.742	10	8	-0.419431	6	4	15	8	20.2	10.5
CAD protein;Glutamine-dependent carbamoyl-phosphate synthase;Aspartate carbamoyltransferase;Dihydroorotase	CAD	P27708	P27708	-0.56858	7	5	0.0190387	2	1	-0.246892	7	5	-0.392098	2	1	-0.971346	7	5	-0.419647	2	1	7	2	4.9	1.4
Cell adhesion molecule 1	CADM1	Q9BY67-5;Q9BY67;Q9BY67-4;Q9BY67-3;Q9BY67-2	Q9BY67-5;Q9BY67;Q9BY67-4;Q9BY67-3;Q9BY67-2	-0.830126	33	23	-0.406754	21	10	-0.797839	32	22	-0.354452	21	10	-1.72795	32	22	-0.896543	21	10	12	9	32.4	31.9
Calcium-binding and coiled-coil domain-containing protein 2	CALCOCO2	Q13137-4;Q13137-5;Q13137-2;Q13137;Q13137-3	Q13137-4;Q13137-5;Q13137-2;Q13137;Q13137-3	-0.755746	5	1	-0.573859	3	0	-0.262313	5	1	-0.110497	3	0	-1.06163	5	1	-0.892741	3	0	2	2	3.6	3.6
Calmodulin-3;Calmodulin-2;Calmodulin-1;Calmodulin-like protein 3;Troponin C, skeletal muscle	CALM3;CALM2;CALM1;CALML3;TNNC2	P0DP25;P0DP24;P0DP23;P27482;P02585	P0DP25;P0DP24;P0DP23	-0.311417	30	11	-0.0863762	5	0	-0.191014	29	11	0.121879	5	0	-0.446482	30	11	0.0255441	5	0	10	7	81.2	35.6
Calreticulin	CALR	P27797	P27797	-0.0401853	244	127	0.257528	182	100	-0.270765	241	126	0.116786	183	100	-0.357992	242	126	0.421689	183	100	68	55	85.9	78.9
Calumenin	CALU	O43852-2;O43852-4;O43852-8;O43852-7	O43852-2;O43852-4	-0.39479	10	6	0.178486	6	4	-0.161008	10	6	0.302618	6	4	-0.573875	10	6	0.484267	6	4	4	2	80.3	71.7
Calumenin	CALU	O43852;O43852-3;O43852-6;O43852-15;O43852-10;O43852-5;O43852-9;O43852-11;O43852-13;O43852-14	O43852;O43852-3;O43852-6;O43852-15;O43852-10;O43852-5	-0.145573	129	47	0.215915	102	39	-0.274233	127	46	0.129197	103	39	-0.401197	127	46	0.345711	103	39	9	8	85.7	81
Calcium signal-modulating cyclophilin ligand	CAMLG	P49069	P49069	-0.104465	15	7	-0.0329472	6	2	-0.445519	15	7	-0.0803848	6	2	-0.57366	15	7	-0.0717627	6	2	10	5	55.4	31.4
Soluble calcium-activated nucleotidase 1	CANT1	Q8WVQ1;Q8WVQ1-3;Q8WVQ1-2	Q8WVQ1;Q8WVQ1-3	-0.793182	4	3	NaN	1	1	0.283092	4	3	NaN	1	1	-0.428915	4	3	NaN	1	1	6	2	18.7	8.7
Calnexin	CANX	P27824-2;P27824;P27824-3	P27824-2;P27824;P27824-3	-0.779918	329	149	-0.448478	240	107	-0.242584	329	149	0.188792	241	107	-0.984103	329	149	-0.246712	240	107	81	74	70.3	71.5
Calpain small subunit 1	CAPNS1	P04632	P04632	-0.52641	7	2	-0.542605	2	1	-0.174296	7	2	0.497975	2	1	-0.744705	7	2	-0.0301242	2	1	6	2	32.1	14.6
Caprin-1	CAPRIN1	Q14444-2;Q14444	Q14444-2;Q14444	-0.504898	24	15	-0.246955	13	9	-0.359971	24	15	-0.113567	13	9	-0.975992	24	15	-0.555816	13	9	18	10	37.8	21.6
F-actin-capping protein subunit alpha-1	CAPZA1	P52907;P47755-2;P47755	P52907	-0.453597	5	4	NaN	1	1	-0.0890218	5	4	NaN	1	1	-0.720303	5	4	NaN	1	1	4	2	23.4	8.7
F-actin-capping protein subunit beta	CAPZB	P47756-2;P47756	P47756-2;P47756	-0.539184	5	4	0.168479	3	3	-0.146531	5	4	0.186508	3	3	-0.647106	5	4	0.214307	3	3	5	2	24.6	14.3
Probable cysteine--tRNA ligase, mitochondrial	CARS2	Q9HA77	Q9HA77	-0.82258	39	12	-0.550802	26	7	-0.519425	39	12	-0.171591	26	7	-1.27045	39	12	-0.66939	26	7	25	18	54.4	38.8
Protein CASC4	CASC4	Q6P4E1-2;Q6P4E1-5;Q6P4E1;Q6P4E1-3	Q6P4E1-2;Q6P4E1-5;Q6P4E1	-1.69839	2	1	NaN	1	0	0.279531	2	1	NaN	1	0	-1.30009	2	1	NaN	1	0	4	1	14.2	5.5
Peripheral plasma membrane protein CASK	CASK	O14936;O14936-3;O14936-6;O14936-2;O14936-4;O14936-5	O14936;O14936-3;O14936-6;O14936-2;O14936-4	-0.288752	36	14	-0.0747794	20	8	-0.572093	36	14	-0.338339	20	8	-0.834133	36	14	-0.269991	20	8	34	20	47.5	27.5
Catalase	CAT	P04040	P04040	-0.600534	40	16	-0.284988	25	14	-0.243677	39	15	0.170491	25	14	-0.802713	39	15	-0.0908535	25	14	29	22	62.6	48.2
Caveolin-1	CAV1	Q03135;Q03135-2;P56539	Q03135	-0.904602	10	4	-0.771463	7	4	-0.199504	10	4	0.0770258	7	4	-1.03511	10	4	-0.701771	7	4	5	4	32.6	20.8
Carbonyl reductase [NADPH] 1	CBR1	P16152;P16152-2	P16152;P16152-2	0.0882773	13	12	-0.00532813	3	1	-0.569008	13	12	-0.377735	3	1	-0.494922	13	12	-0.365133	3	1	8	2	48.4	12.6
Carbonyl reductase family member 4	CBR4	Q8N4T8;Q8N4T8-2	Q8N4T8;Q8N4T8-2	-1.65444	6	6	-1.28226	2	2	-0.913542	3	3	-0.52657	2	2	-2.81188	3	3	-1.80884	2	2	3	1	22.8	8
Chromobox protein homolog 3	CBX3	Q13185	Q13185	-0.500687	26	12	-0.270828	9	1	-0.186065	26	12	0.128771	9	1	-0.666599	26	12	-0.206268	9	1	8	4	59.6	36.6
Chromobox protein homolog 5	CBX5	P45973	P45973	0.0211954	12	8	0.35135	7	4	-0.108519	12	8	0.141382	7	4	-0.0989072	12	8	0.444223	7	4	6	4	48.7	40.3
Cell division cycle and apoptosis regulator protein 1	CCAR1	Q8IX12;Q8IX12-2	Q8IX12;Q8IX12-2	-0.234194	6	4	-0.165944	3	3	-0.437721	6	4	0.0171688	3	3	-0.748239	6	4	-0.252658	3	3	7	4	8.4	4.4
Cell cycle and apoptosis regulator protein 2	CCAR2	Q8N163;Q8N163-2	Q8N163;Q8N163-2	-1.34227	16	12	-1.21599	9	7	0.102591	16	12	0.471789	9	7	-1.34293	16	12	-0.743816	9	7	16	10	26.8	12.2
Kynurenine--oxoglutarate transaminase 3	CCBL2	Q6YP21;Q6YP21-3;Q6YP21-2	Q6YP21;Q6YP21-3	-0.531114	9	7	-0.238787	7	5	-0.222111	9	7	-0.0143553	7	5	-0.834596	9	7	-0.396269	7	5	8	5	28.2	13.4
Calcium uniporter regulatory subunit MCUb, mitochondrial	CCDC109B	Q9NWR8	Q9NWR8	-0.724659	6	4	-0.382723	3	2	-0.250217	6	4	-0.0275787	3	2	-0.932526	6	4	-0.627233	3	2	5	3	21.1	9.2
Coiled-coil domain-containing protein 115	CCDC115	Q96NT0;Q96NT0-2	Q96NT0	-0.222936	8	2	-0.057277	5	3	-0.460906	8	2	-0.0797024	5	3	-0.880153	8	2	-0.169412	5	3	7	5	62.2	47.2
Coiled-coil domain-containing protein 12	CCDC12	Q8WUD4	Q8WUD4	-0.962857	2	1	NaN	1	1	-0.0594047	2	1	NaN	1	1	-1.03469	2	1	NaN	1	1	2	1	13.9	6
Coiled-coil domain-containing protein 124	CCDC124	Q96CT7	Q96CT7	-0.719376	3	3	NaN	1	1	0.318693	3	3	NaN	1	1	-1.54443	3	3	NaN	1	1	4	1	26	4.5
Coiled-coil domain-containing protein 127	CCDC127	Q96BQ5	Q96BQ5	-1.67738	7	4	-1.21307	2	1	-0.488896	7	4	-0.0381552	2	1	-1.94015	7	4	-1.22305	2	1	8	3	26.5	13.1
Coiled-coil domain-containing protein 134	CCDC134	Q9H6E4	Q9H6E4	0.0425042	11	4	0.446699	10	6	-0.29791	11	4	-0.261591	10	6	-0.247868	11	4	0.258546	10	6	9	7	39.3	31
Coiled-coil domain-containing protein 137	CCDC137	Q6PK04	Q6PK04	-0.642865	6	1	NaN	0	0	-0.60246	6	1	NaN	0	0	-1.07835	6	1	NaN	0	0	5	0	24.9	0
Coiled-coil domain-containing protein 47	CCDC47	Q96A33-2;Q96A33	Q96A33-2;Q96A33	-0.546351	49	11	-0.38405	52	22	-0.297662	49	11	-0.0170666	52	22	-0.85173	49	11	-0.368489	52	22	28	22	49.2	46.9
Coiled-coil domain-containing protein 51	CCDC51	Q96ER9;Q96ER9-2	Q96ER9;Q96ER9-2	-0.28641	32	18	-0.120883	21	12	-0.695839	31	17	-0.422556	21	12	-1.03454	31	17	-0.458277	21	12	18	14	45	44
Coiled-coil domain-containing protein 58	CCDC58	Q4VC31	Q4VC31	-0.120733	22	9	0.166972	15	1	-0.220396	22	9	0.132167	15	1	-0.312473	22	9	0.373664	15	1	7	7	54.2	41.7
G2/mitotic-specific cyclin-B1	CCNB1	P14635;P14635-2	P14635;P14635-2	-0.793657	4	3	NaN	1	1	-0.132372	4	3	NaN	1	1	-0.858044	4	3	NaN	1	1	5	2	13.4	5.5
Cyclin-C	CCNC	P24863;P24863-2	P24863;P24863-2	-0.901365	2	0	NaN	0	0	-0.337558	2	0	NaN	0	0	-1.01415	2	0	NaN	0	0	2	0	11.3	0
Cyclin-K	CCNK	O75909;O75909-4;O75909-1;O75909-2	O75909;O75909-4;O75909-1;O75909-2	-0.483743	5	3	-0.0647449	5	5	-0.224317	5	3	0.122554	5	5	-0.572351	5	3	-0.252052	5	5	6	4	16.6	11.2
Cyclin-Y	CCNY	Q8ND76;Q8ND76-3;Q8ND76-2;Q8N7R7-3;Q8N7R7-2;Q8N7R7;Q5T2Q4	Q8ND76;Q8ND76-3;Q8ND76-2	-0.906007	2	2	-0.233765	3	0	0.104202	2	2	0.280703	3	0	-0.801833	2	2	-0.102994	3	0	4	4	16.7	16.7
Protein CCSMST1	CCSMST1	Q4G0I0	Q4G0I0	-1.8657	5	2	-1.10534	2	2	-0.108752	5	2	0.868595	2	2	-1.95775	5	2	-0.236829	2	2	5	3	34.8	34.8
T-complex protein 1 subunit beta	CCT2	P78371;P78371-2	P78371;P78371-2	-0.614867	31	17	-0.328722	25	11	-0.46951	31	17	-0.0306892	25	11	-1.05158	31	17	-0.322966	25	11	23	19	60.7	52.5
T-complex protein 1 subunit gamma	CCT3	P49368;P49368-2	P49368;P49368-2	-0.583528	26	18	-0.294194	20	12	-0.386054	26	18	0.0550965	21	13	-0.985388	26	18	-0.340277	20	12	18	16	49.4	42.2
T-complex protein 1 subunit delta	CCT4	P50991;P50991-2	P50991;P50991-2	-0.650952	23	12	-0.387583	17	6	-0.377051	23	12	0.113754	17	6	-0.961845	23	12	-0.277152	17	6	19	15	52.3	37.7
T-complex protein 1 subunit epsilon	CCT5	P48643;P48643-2	P48643;P48643-2	-0.587208	21	9	-0.310456	18	10	-0.137775	21	9	0.0555314	18	10	-0.824955	21	9	-0.496616	18	10	21	17	50.6	46.2
T-complex protein 1 subunit zeta	CCT6A	P40227;P40227-2	P40227;P40227-2	-0.488876	19	6	-0.248292	16	8	-0.470269	19	6	-0.223423	16	8	-0.904629	19	6	-0.40294	16	8	11	8	30.7	29.8
T-complex protein 1 subunit eta	CCT7	Q99832;Q99832-3;Q99832-4;Q99832-2	Q99832;Q99832-3;Q99832-4;Q99832-2	-0.610874	28	13	-0.384492	17	4	-0.363067	28	13	-0.0136409	17	4	-1.02709	28	13	-0.403813	17	4	22	16	57.8	43.8
T-complex protein 1 subunit theta	CCT8	P50990;P50990-2;P50990-3	P50990;P50990-2;P50990-3	-0.404344	35	18	-0.212134	24	11	-0.442144	35	18	-0.083792	24	11	-0.847232	35	18	-0.210015	24	11	29	21	64.6	45.4
CD109 antigen	CD109	Q6YHK3;Q6YHK3-2;Q6YHK3-4;Q6YHK3-3	Q6YHK3;Q6YHK3-2;Q6YHK3-4;Q6YHK3-3	-0.834159	7	6	-0.872868	4	3	0.964879	7	6	1.39897	4	3	0.171207	7	6	0.636571	4	3	9	7	9.1	6.4
CD151 antigen	CD151	P48509	P48509	-0.662848	5	3	-0.332049	3	2	-0.302902	5	3	0.340897	3	2	-0.994528	5	3	-0.0153549	3	2	2	3	11.5	15
CD276 antigen	CD276	Q5ZPR3-3;Q5ZPR3-4;Q5ZPR3;Q5ZPR3-2	Q5ZPR3-3;Q5ZPR3-4;Q5ZPR3	-1.04698	4	1	-1.0861	2	1	0.00719549	4	1	0.184064	2	1	-0.892901	4	1	-1.03759	2	1	3	2	12.6	7.3
CD2 antigen cytoplasmic tail-binding protein 2	CD2BP2	O95400	O95400	-0.317625	2	1	NaN	0	0	-0.83578	2	1	NaN	0	0	-1.04698	2	1	NaN	0	0	3	0	10.3	0
CD320 antigen	CD320	Q9NPF0;Q9NPF0-2	Q9NPF0;Q9NPF0-2	-0.185868	9	4	-0.187388	5	2	-0.727165	8	4	-0.387693	5	2	-0.923359	9	4	-0.170822	5	2	6	4	31.6	15.6
CD44 antigen	CD44	P16070;P16070-18;P16070-5;P16070-7;P16070-3;P16070-6;P16070-4;P16070-17;P16070-8;P16070-16;P16070-10;P16070-11;P16070-13;P16070-14;P16070-12;P16070-9;P16070-15	P16070;P16070-18;P16070-5;P16070-7;P16070-3;P16070-6;P16070-4;P16070-17;P16070-8;P16070-16;P16070-10;P16070-11;P16070-13;P16070-14;P16070-12	0.47892	7	6	1.00274	3	2	-0.739059	7	6	-0.342896	3	2	0.03492	7	6	0.658743	3	2	5	4	8	6.1
Membrane cofactor protein	CD46	P15529-15;P15529-12;P15529-14;P15529-11;P15529-13;P15529-10;P15529;P15529-9;P15529-8	P15529-15;P15529-12;P15529-14;P15529-11;P15529-13;P15529-10;P15529;P15529-9;P15529-8	-0.406522	3	2	0.0625954	2	1	-0.426412	3	2	0.0255294	2	1	-0.599353	3	2	0.227641	2	1	1	1	10.6	8
Leukocyte surface antigen CD47	CD47	Q08722-2;Q08722-3;Q08722-4;Q08722	Q08722-2;Q08722-3;Q08722-4;Q08722	-0.500034	3	0	-0.381505	4	1	-0.149953	3	0	0.00927746	4	1	-0.750688	3	0	-0.354226	4	1	2	2	6.5	6.5
Lymphocyte function-associated antigen 3	CD58	P19256-2;P19256-3;P19256	P19256-2;P19256-3;P19256	-0.904332	2	2	NaN	0	0	-0.378738	2	2	NaN	0	0	-1.28307	2	2	NaN	0	0	2	0	5.1	0
CD59 glycoprotein	CD59	P13987;P13987-2	P13987;P13987-2	-0.259824	21	7	-0.102322	11	5	-0.262971	20	6	0.0662158	11	5	-0.644736	20	6	0.0470254	11	5	8	5	32	21.9
CD63 antigen	CD63	P08962-3;P08962-2;P08962	P08962-3;P08962-2;P08962	-0.886753	14	8	-0.667302	10	2	0.154454	14	8	0.753774	10	2	-0.686197	14	8	-0.117695	10	2	4	3	23.7	9.6
CD81 antigen	CD81	P60033	P60033	-0.669946	13	6	-0.158337	7	3	-0.459001	13	6	-0.066537	7	3	-0.988676	13	6	-0.296311	7	3	5	4	26.7	26.7
CD9 antigen	CD9	P21926	P21926	-0.669029	11	7	-0.437761	4	2	-0.241594	11	7	-0.083792	4	2	-0.930655	11	7	-0.494364	4	2	5	3	20.6	9.6
CD97 antigen;CD97 antigen subunit alpha;CD97 antigen subunit beta	CD97	P48960-2;P48960-3;P48960;Q9UHX3-4;Q9UHX3-6;Q9UHX3-3;Q9UHX3-2;Q9UHX3;Q9UHX3-5	P48960-2;P48960-3;P48960	-0.976958	18	16	-0.533663	7	3	-0.120498	18	16	-0.304394	7	3	-1.08596	18	16	-0.805375	7	3	12	7	29	13.7
CD99 antigen	CD99	P14209;P14209-2;P14209-3	P14209;P14209-2;P14209-3	0.00719549	12	8	0.178763	4	2	-0.371497	12	8	-0.0816123	4	2	-0.334025	12	8	0.154923	4	2	5	1	58.9	7.6
CD99 antigen-like protein 2	CD99L2	Q8TCZ2-3;Q8TCZ2-2;Q8TCZ2;Q8TCZ2-5;Q8TCZ2-6	Q8TCZ2-3;Q8TCZ2-2;Q8TCZ2;Q8TCZ2-5;Q8TCZ2-6	-0.430353	12	6	-0.26123	9	7	-0.0977025	12	6	0.327421	9	7	-0.512102	12	6	-0.030548	9	7	4	4	26.3	26.3
Cell division cycle protein 16 homolog	CDC16	Q13042-4;Q13042-2;Q13042;Q13042-3	Q13042-4;Q13042-2;Q13042;Q13042-3	-0.664402	5	4	NaN	1	1	-0.0762043	5	4	NaN	1	1	-0.947361	5	4	NaN	1	1	7	1	22.4	1.5
Cell division cycle protein 23 homolog	CDC23	Q9UJX2;Q9UJX2-3;Q9UJX2-2	Q9UJX2;Q9UJX2-3	-0.660657	5	5	NaN	0	0	-0.860661	5	5	NaN	0	0	-1.42411	5	5	NaN	0	0	4	0	7.2	0
Anaphase-promoting complex subunit CDC26	CDC26	Q8NHZ8	Q8NHZ8	-0.443536	2	1	NaN	1	0	-0.675904	2	1	NaN	1	0	-1.0235	2	1	NaN	1	0	1	1	14.1	14.1
Hsp90 co-chaperone Cdc37;Hsp90 co-chaperone Cdc37, N-terminally processed	CDC37	Q16543	Q16543	-0.81891	3	2	-0.586693	4	2	-0.205364	3	2	0.16288	4	2	-1.03292	3	2	-0.191184	4	2	3	4	16.7	13
Cell division control protein 42 homolog	CDC42	P60953;P60953-1;Q7L0Q8-2;Q7L0Q8	P60953;P60953-1	-0.900584	17	4	-0.361095	16	7	-0.0511151	17	4	0.226324	16	7	-0.943555	17	4	-0.255803	16	7	7	8	51.3	58.1
Serine/threonine-protein kinase MRCK alpha	CDC42BPA	Q5VT25-3;Q5VT25-4;Q5VT25-5;Q5VT25;Q5VT25-2;Q5VT25-6	Q5VT25-3;Q5VT25-4;Q5VT25-5;Q5VT25;Q5VT25-2;Q5VT25-6	-0.28186	14	11	-0.1595	4	2	0.548733	14	11	0.208194	4	2	-0.296332	14	11	0.245797	4	2	11	5	13.2	6
Serine/threonine-protein kinase MRCK beta	CDC42BPB	Q9Y5S2;Q09013-12;Q09013-10;Q09013-2;Q09013-8;Q09013-5;Q09013-7;Q09013-11;Q09013-15;Q09013;Q09013-16;Q09013-6;Q09013-1	Q9Y5S2	-0.397866	16	12	NaN	1	0	-0.326172	15	11	NaN	1	0	-0.724898	15	11	NaN	1	0	14	3	12.6	3.9
Cdc42 effector protein 1	CDC42EP1	Q00587-2;Q00587	Q00587-2;Q00587	-0.484469	3	3	NaN	0	0	0.54092	3	3	NaN	0	0	0.222186	3	3	NaN	0	0	3	0	15.9	0
CDC42 small effector protein 2	CDC42SE2	Q9NRR3	Q9NRR3	-0.780711	2	0	NaN	0	0	-0.08516	2	0	NaN	0	0	-0.875937	2	0	NaN	0	0	2	0	36.9	0
Cell division cycle 5-like protein	CDC5L	Q99459	Q99459	-0.493154	15	11	-0.19333	14	6	-0.0871049	14	10	0.120561	14	6	-0.653696	14	10	-0.1145	14	6	13	12	23.7	19.7
Cell division cycle-associated protein 3	CDCA3	Q99618	Q99618	-1.16923	3	2	NaN	0	0	0.285343	3	2	NaN	0	0	-0.906629	3	2	NaN	0	0	4	0	26.5	0
Cadherin-2	CDH2	P19022-2;P19022;P55283-2;P55283	P19022-2;P19022	-0.847181	35	26	-0.510861	19	15	-0.247577	35	26	0.226122	19	15	-1.31086	35	26	-0.361095	19	15	17	13	28.3	22.7
CDP-diacylglycerol--inositol 3-phosphatidyltransferase	CDIPT	O14735;O14735-3;O14735-2	O14735;O14735-3	-1.23043	20	11	-0.998412	13	4	-0.213655	20	11	0.145286	13	4	-1.44305	20	11	-0.819341	13	4	8	5	35.7	27.2
Cyclin-dependent kinase 1	CDK1	P06493;P06493-2;Q00526	P06493;P06493-2	-0.618207	16	8	0.0375768	6	3	-0.0327429	16	8	0.0988608	6	3	-0.805636	16	8	-0.147828	6	3	14	5	60.3	20.9
Cyclin-dependent kinase 11B;Cyclin-dependent kinase 11A	CDK11B;CDK11A	P21127;P21127-2;P21127-3;P21127-8;Q9UQ88-4;Q9UQ88;Q9UQ88-2;Q9UQ88-3;P21127-9;P21127-6;P21127-10;P21127-5;P21127-4;P21127-12;Q9UQ88-5;Q9UQ88-10;Q9UQ88-9;Q9UQ88-8	P21127;P21127-2;P21127-3;P21127-8;Q9UQ88-4;Q9UQ88;Q9UQ88-2;Q9UQ88-3;P21127-9;P21127-6;P21127-10;P21127-5;P21127-4;P21127-12;Q9UQ88-5;Q9UQ88-10	-0.660863	7	5	-0.138552	4	2	-0.0150389	7	5	0.12334	4	2	-0.905332	7	5	0.342653	4	2	9	5	15.1	7.9
Cyclin-dependent kinase 12	CDK12	Q9NYV4;Q9NYV4-2;Q9NYV4-3;Q07002;Q00536-2;Q00537;Q00537-2;Q07002-3;Q00536-3;Q00536;P11802-2;P11802;O94921-2;Q96Q40;Q96Q40-5;O94921-3;Q96Q40-3;Q96Q40-4;Q96Q40-6;Q00534;O94921	Q9NYV4;Q9NYV4-2;Q9NYV4-3	-0.509286	20	11	-0.312665	8	4	-0.301266	20	11	0.0516832	8	4	-0.932361	20	11	-0.298072	8	4	17	5	23	6.5
Cyclin-dependent kinase 13	CDK13	Q14004-2;Q14004	Q14004-2;Q14004	-0.627293	5	3	-0.260869	2	1	-0.0426499	5	3	0.0323148	2	1	-0.794808	5	3	-0.473943	2	1	9	2	16.9	3.9
Cyclin-dependent kinase 2-associated protein 1	CDK2AP1	O14519-2;O14519	O14519-2;O14519	-1.05706	2	0	-0.881586	2	1	NaN	1	0	-0.052555	2	1	-0.851235	2	0	-1.03281	2	1	2	1	31	14.9
CDK5 regulatory subunit-associated protein 1	CDK5RAP1	Q96SZ6-5;Q96SZ6-6;Q96SZ6-3;Q96SZ6;Q96SZ6-2;Q96SZ6-4	Q96SZ6-5;Q96SZ6-6;Q96SZ6-3;Q96SZ6;Q96SZ6-2;Q96SZ6-4	-0.893143	4	2	-0.981487	2	1	-0.895154	4	2	0.36112	2	1	-1.83542	4	2	-0.668028	2	1	4	1	11.3	3.1
CDK5 regulatory subunit-associated protein 3	CDK5RAP3	Q96JB5;Q96JB5-4;Q96JB5-2;Q96JB5-3	Q96JB5;Q96JB5-4;Q96JB5-2;Q96JB5-3	-0.636907	35	13	-0.436162	27	11	0.0736831	35	13	0.399692	28	12	-0.564521	34	13	-0.0274372	27	11	27	24	65	50.8
Cyclin-dependent kinase 9	CDK9	P50750;P50750-2	P50750;P50750-2	-1.00523	7	5	-1.09538	5	4	-0.27235	7	5	0.403218	5	4	-1.1727	7	5	-0.922655	5	4	6	4	23.7	15.1
Threonylcarbamoyladenosine tRNA methylthiotransferase	CDKAL1	Q5VV42;Q5VV42-2;Q5VV42-3	Q5VV42;Q5VV42-2	-0.514017	18	12	-0.27453	11	6	0.0777899	18	12	0.656103	11	6	-0.653446	18	12	0.301959	11	6	15	12	34.5	34
Cyclin-dependent kinase inhibitor 2A;Cyclin-dependent kinase 4 inhibitor B	CDKN2A;CDKN2B	P42771-2;P42771;P42771-4;P42772	P42771-2;P42771;P42771-4;P42772	-0.527783	3	1	NaN	0	0	-0.4769	3	1	NaN	0	0	-0.999106	3	1	NaN	0	0	3	0	50.5	0
CDKN2A-interacting protein	CDKN2AIP	Q9NXV6	Q9NXV6	0.168385	3	3	NaN	0	0	-0.800274	3	3	NaN	0	0	-0.605442	3	3	NaN	0	0	3	1	8.3	2.4
CDKN2AIP N-terminal-like protein	CDKN2AIPNL	Q96HQ2;Q96HQ2-2	Q96HQ2;Q96HQ2-2	-1.08559	6	2	-0.818932	3	1	0.232292	5	2	0.341135	3	1	-1.58368	7	2	-0.564915	3	1	5	2	44	24.1
Phosphatidate cytidylyltransferase 2	CDS2	O95674	O95674	-0.686035	17	6	-0.35727	6	2	-0.442458	17	6	0.108145	6	2	-1.1434	17	6	-0.243791	6	2	7	5	20.7	17.1
Protein CEBPZOS	CEBPZOS	A8MTT3	A8MTT3	-0.485135	2	0	-0.265797	2	0	-0.499912	2	0	-0.167743	2	0	-1.01424	2	0	-0.410124	2	0	2	2	26.2	26.2
Cat eye syndrome critical region protein 5	CECR5	Q9BXW7;Q9BXW7-2	Q9BXW7;Q9BXW7-2	-0.232752	35	13	-0.0280033	27	15	-0.478628	35	13	-0.123136	28	15	-0.701928	35	13	-0.133432	28	15	23	16	61.5	53.7
CUGBP Elav-like family member 1	CELF1	Q92879-2;Q92879-3;Q92879-6;Q92879;Q92879-5;Q92879-4	Q92879-2;Q92879-3;Q92879-6;Q92879;Q92879-5;Q92879-4	-0.106669	15	6	0.0476665	11	2	-0.45795	15	6	-0.131721	11	2	-0.636145	15	6	-0.120485	11	2	12	8	29	21.8
CUGBP Elav-like family member 2	CELF2	O95319-5;O95319-2;O95319;O95319-4;O95319-3	O95319-5;O95319-2;O95319;O95319-4;O95319-3	-0.824955	5	3	NaN	0	0	0.645148	5	3	NaN	0	0	-0.616437	5	3	NaN	0	0	5	0	17	2
Cadherin EGF LAG seven-pass G-type receptor 1	CELSR1	Q9NYQ6;Q9NYQ6-2	Q9NYQ6;Q9NYQ6-2	0.0263043	10	6	0.58316	3	3	-0.436256	10	6	-0.505484	3	3	-0.479251	10	6	0.408302	3	3	10	2	4.6	0.8
Cadherin EGF LAG seven-pass G-type receptor 2	CELSR2	Q9HCU4	Q9HCU4	-0.724993	5	3	0.441693	2	1	-0.249411	5	3	-0.367818	2	1	-0.791458	5	3	0.151683	2	1	6	3	2.6	1.5
Centromere protein F	CENPF	P49454	P49454	-0.148289	119	54	0.13538	29	11	-0.177278	119	54	0.0813695	29	11	-0.311023	119	54	0.247902	29	11	100	33	38	12.1
Choline/ethanolaminephosphotransferase 1	CEPT1	Q9Y6K0	Q9Y6K0	-0.416962	13	5	-0.0924781	6	4	-0.207261	13	5	-0.00848689	6	4	-0.6647	13	5	-0.218719	6	4	8	4	28.6	13.7
Ceramide synthase 1	CERS1	P27544-2;P27544	P27544-2;P27544	-1.18781	7	3	-0.680774	3	0	-0.226865	7	3	-0.130008	3	0	-1.52413	7	3	-0.517729	3	0	5	3	20.5	10.4
Ceramide synthase 2	CERS2	Q96G23	Q96G23	-0.790859	18	7	-0.561986	9	3	-0.301301	18	7	-0.0610158	9	3	-1.05676	18	7	-0.522558	9	3	10	8	34.2	27.6
Ceramide synthase 5	CERS5	Q8N5B7;Q8N5B7-2	Q8N5B7;Q8N5B7-2	-0.542269	6	2	-0.230203	4	3	-0.19253	6	2	0.0126791	4	3	-1.0673	6	2	-0.0709388	4	3	4	3	15.8	11.7
Ceramide synthase 6	CERS6	Q6ZMG9;Q6ZMG9-2	Q6ZMG9;Q6ZMG9-2	-0.395815	9	3	-0.219463	8	4	-0.531448	9	3	-0.145091	8	4	-0.924563	9	3	-0.37951	8	4	4	5	16.7	19.5
Centrin-2	CETN2	P41208	P41208	-0.522219	2	1	NaN	0	0	-0.614337	2	1	NaN	0	0	-1.21043	2	1	NaN	0	0	2	1	26.7	7.6
Cilia- and flagella-associated protein 20	CFAP20	Q9Y6A4	Q9Y6A4	-0.39684	3	1	-0.307079	3	2	-0.468531	3	1	0.0107012	3	2	-1.55813	3	1	-0.279887	3	2	4	4	28.5	28.5
Cofilin-1	CFL1	P23528	P23528	-0.334571	34	12	-0.0727232	18	1	-0.0536135	34	12	0.211197	18	1	-0.374973	34	12	0.144138	18	1	15	14	76.5	80.7
Cofilin-2	CFL2	Q9Y281;Q9Y281-3	Q9Y281;Q9Y281-3	-0.519569	12	6	-0.257252	5	1	-0.0689524	11	6	0.342945	5	1	-0.519032	12	6	-0.0593554	5	1	7	4	71.1	47
Cell growth regulator with EF hand domain protein 1	CGREF1	Q99674;Q99674-2	Q99674	-0.035594	4	2	NaN	1	1	-0.633255	3	1	NaN	1	1	-0.378738	3	1	NaN	1	1	3	2	16.4	10.7
Coiled-coil-helix-coiled-coil-helix domain-containing protein 1	CHCHD1	Q96BP2	Q96BP2	-1.7269	3	2	NaN	1	0	-0.415826	3	2	NaN	1	0	-2.14108	3	2	NaN	1	0	1	1	16.1	16.1
Coiled-coil-helix-coiled-coil-helix domain-containing protein 2;Putative coiled-coil-helix-coiled-coil-helix domain-containing protein CHCHD2P9, mitochondrial	CHCHD2;CHCHD2P9	Q9Y6H1;Q5T1J5	Q9Y6H1;Q5T1J5	-0.157721	25	4	0.121628	19	10	-0.0238857	25	4	0.30718	19	10	-0.196988	25	4	0.418658	19	10	5	5	43.7	43.7
MICOS complex subunit MIC19	CHCHD3	Q9NX63	Q9NX63	-0.449749	43	19	-0.178237	21	7	-0.335663	43	19	-0.0947764	21	7	-0.891081	43	19	-0.242328	21	7	20	15	53.7	46.7
Mitochondrial intermembrane space import and assembly protein 40	CHCHD4	Q8N4Q1;Q8N4Q1-2	Q8N4Q1;Q8N4Q1-2	-0.62291	18	10	-0.249263	7	0	-0.288223	18	10	0.15563	7	0	-0.986388	18	10	-0.108892	7	0	8	6	40.8	53.5
Coiled-coil-helix-coiled-coil-helix domain-containing protein 5	CHCHD5	Q9BSY4;Q9BSY4-2	Q9BSY4;Q9BSY4-2	-0.59634	3	2	NaN	1	0	-0.675189	3	2	NaN	1	0	-1.04222	3	2	NaN	1	0	2	2	20.9	20.9
MICOS complex subunit MIC25	CHCHD6	Q9BRQ6	Q9BRQ6	0.326882	6	4	0.030973	4	3	-0.719614	6	4	-0.147567	4	3	-0.398475	6	4	0.0954196	4	3	3	4	21.3	25.5
Chromodomain-helicase-DNA-binding protein 1	CHD1	O14646-2;O14646	O14646-2;O14646	-1.24801	2	1	NaN	0	0	-0.488208	2	1	NaN	0	0	-1.89921	2	1	NaN	0	0	2	0	1.6	0
Chromodomain-helicase-DNA-binding protein 3	CHD3	Q12873-2;Q12873;Q12873-3	Q12873-2;Q12873;Q12873-3	-0.350854	6	5	NaN	0	0	-0.313746	5	4	NaN	0	0	-0.582123	5	4	NaN	0	0	4	1	11.6	4.8
Chromodomain-helicase-DNA-binding protein 4	CHD4	Q14839;Q14839-2	Q14839;Q14839-2	-0.787219	175	73	-0.657	66	21	-0.222347	174	72	0.150225	66	21	-1.01657	174	72	-0.531868	66	21	68	48	55.2	35.9
Calcium homeostasis endoplasmic reticulum protein	CHERP	Q8IWX8	Q8IWX8	-0.671945	20	15	-0.0750534	3	3	-0.256769	20	15	-0.767485	3	3	-0.606825	20	15	-1.04159	3	3	16	3	23.6	4.1
Chitinase domain-containing protein 1	CHID1	Q9BWS9;Q9BWS9-2;Q9BWS9-3	Q9BWS9;Q9BWS9-2;Q9BWS9-3	-0.0203551	10	3	0.32657	14	7	-0.266212	10	3	0.0314448	14	7	-0.254565	10	3	0.257597	14	7	9	11	40.2	40.7
Charged multivesicular body protein 4b	CHMP4B	Q9H444	Q9H444	-0.740288	2	1	NaN	0	0	0.244035	2	1	NaN	0	0	-0.534224	2	1	NaN	0	0	2	0	10.7	0
Charged multivesicular body protein 6	CHMP6	Q96FZ7	Q96FZ7	-0.452037	8	5	-0.246712	4	2	-0.0568513	8	5	0.104403	4	2	-0.309574	8	5	-0.144177	4	2	5	3	32.8	16.4
Calcineurin B homologous protein 1	CHP1	Q99653	Q99653	-0.675558	24	8	-0.294782	16	3	-0.43047	24	8	-0.0230425	16	3	-1.08323	24	8	-0.339821	16	3	16	11	84.1	62.6
Chondroitin sulfate glucuronyltransferase	CHPF2	Q9P2E5;Q9P2E5-2	Q9P2E5	-0.450853	5	4	NaN	0	0	0.00705191	5	4	NaN	0	0	-0.662483	5	4	NaN	0	0	5	0	13.1	0
Cholinephosphotransferase 1	CHPT1	Q8WUD6;Q8WUD6-2	Q8WUD6;Q8WUD6-2	-0.0506668	3	2	NaN	0	0	-0.794107	3	2	NaN	0	0	-0.980085	3	2	NaN	0	0	2	1	6.9	3
Chromatin accessibility complex protein 1	CHRAC1	Q9NRG0	Q9NRG0	-0.299631	2	0	-0.535058	2	1	-0.151538	2	0	0.232549	2	1	-0.52951	2	0	-0.266876	2	1	2	2	26	19.8
Carbohydrate sulfotransferase 14	CHST14	Q8NCH0	Q8NCH0	-0.801782	3	3	NaN	0	0	-0.15909	3	3	NaN	0	0	-0.960862	3	3	NaN	0	0	3	0	9	0
Chromatin target of PRMT1 protein	CHTOP	Q9Y3Y2-4;Q9Y3Y2;Q9Y3Y2-3	Q9Y3Y2-4;Q9Y3Y2;Q9Y3Y2-3	-0.711559	12	5	-0.40414	6	0	-0.117427	12	5	0.0829884	6	0	-0.840526	12	5	-0.258217	6	0	6	3	36.6	20.8
Calcium and integrin-binding protein 1	CIB1	Q99828;Q99828-2	Q99828;Q99828-2	0.204516	2	2	NaN	0	0	-1.24055	2	2	NaN	0	0	-1.03602	2	2	NaN	0	0	2	0	13.6	0
Cold-inducible RNA-binding protein	CIRBP	Q14011;Q14011-2;Q14011-3	Q14011;Q14011-2	-0.341318	12	3	-0.230449	7	3	-0.115347	12	3	-0.0238941	7	3	-0.578779	12	3	-0.146395	7	3	10	6	48.8	30.8
CDGSH iron-sulfur domain-containing protein 1	CISD1	Q9NZ45	Q9NZ45	0.151209	22	7	0.52614	17	4	-0.409987	22	7	-0.128425	17	4	-0.369259	22	7	0.424475	17	4	9	9	53.7	53.7
CDGSH iron-sulfur domain-containing protein 2	CISD2	Q8N5K1	Q8N5K1	-0.490476	34	12	-0.0882773	34	11	-0.309342	34	12	0.0667747	34	11	-0.791233	34	12	-0.0199154	34	11	11	12	82.2	80.7
Citron Rho-interacting kinase	CIT	O14578-4;O14578;O14578-2;O14578-3	O14578-4;O14578	-0.873054	3	2	NaN	0	0	0.163499	2	2	NaN	0	0	-0.687381	3	2	NaN	0	0	3	0	1.8	0
Cytoskeleton-associated protein 4	CKAP4	Q07065	Q07065	-0.863651	118	48	-0.633385	77	34	-0.236028	116	46	0.151186	78	34	-1.05682	116	46	-0.445515	78	34	37	32	69.8	64
Cytoskeleton-associated protein 5	CKAP5	Q14008-3;Q14008;Q14008-2	Q14008-3;Q14008;Q14008-2	-0.522903	35	22	-0.192699	18	12	-0.206146	35	22	0.0719368	18	12	-0.653945	35	22	-0.0425042	18	12	33	20	23.7	13.1
Creatine kinase B-type	CKB	P12277	P12277	-0.487803	14	3	-0.2883	11	4	-0.367415	14	3	-0.0241777	11	4	-0.846558	14	3	-0.325386	11	4	15	12	61.4	43.8
Creatine kinase U-type, mitochondrial	CKMT1A	P12532;P12532-2;P17540	P12532;P12532-2	0.00432164	71	36	0.335663	54	23	-0.510786	69	35	-0.210638	54	23	-0.495064	69	35	0.148753	54	23	26	19	60.2	53.7
Chloride channel CLIC-like protein 1	CLCC1	Q96S66;Q96S66-2;Q96S66-3;Q96S66-4	Q96S66;Q96S66-2;Q96S66-3;Q96S66-4	-0.548628	35	22	-0.307662	20	7	-0.42744	35	22	0.0410311	20	7	-0.998933	35	22	-0.273218	20	7	18	16	44.1	41.7
H(+)/Cl(-) exchange transporter 5	CLCN5	P51795;P51795-2	P51795;P51795-2	0.412511	3	3	NaN	0	0	-0.294491	3	3	NaN	0	0	0.0306892	3	3	NaN	0	0	3	1	5.5	2.1
H(+)/Cl(-) exchange transporter 7	CLCN7	P51798-2;P51798	P51798-2;P51798	-0.760186	10	4	-0.556797	7	6	0.212134	10	4	-0.0207689	7	6	-0.638097	10	4	-0.319849	7	6	8	6	14.9	12
Claudin-1	CLDN1	O95832	O95832	0.0480967	4	3	-0.271904	3	3	-0.589377	4	3	0.0110354	3	3	-0.533744	4	3	-0.505993	3	3	2	1	14.7	7.1
Calmegin	CLGN	O14967;O14967-2	O14967	-0.160008	34	12	0.272733	32	17	-0.240776	34	12	0.147857	32	17	-0.310826	34	12	0.355202	32	17	24	25	48	51.5
Clathrin interactor 1	CLINT1	Q14677-3;Q14677;Q14677-2	Q14677-3;Q14677;Q14677-2	-0.201261	20	11	-0.195852	9	5	-0.337503	20	11	0.082133	9	5	-0.4892	20	11	-0.210638	9	5	12	9	25.2	19.3
Battenin	CLN3	Q13286-4;Q13286-2;Q13286-3;Q13286;Q13286-5;Q13286-7;Q13286-6	Q13286-4;Q13286-2;Q13286-3;Q13286;Q13286-5;Q13286-7	-1.4221	2	2	NaN	1	1	-0.0813084	2	2	NaN	1	1	-1.5034	2	2	NaN	1	1	2	1	11.8	5.3
Ceroid-lipofuscinosis neuronal protein 6	CLN6	Q9NWW5;Q9NWW5-2	Q9NWW5;Q9NWW5-2	-0.0595551	8	4	-0.138945	7	3	0.0828389	8	4	0.264131	7	3	0.176833	8	4	0.314356	7	3	6	4	23.2	18
Protein CLN8	CLN8	Q9UBY8	Q9UBY8	-0.431871	2	0	NaN	1	0	-0.112865	2	0	NaN	1	0	-0.474011	2	0	NaN	1	0	3	1	13.3	8.7
Caseinolytic peptidase B protein homolog	CLPB	Q9H078-2;Q9H078;Q9H078-5;Q9H078-3;Q9H078-4	Q9H078-2;Q9H078;Q9H078-5;Q9H078-3;Q9H078-4	-0.322163	35	14	-0.13829	26	9	-0.343	35	14	-0.143263	26	9	-0.747148	35	14	-0.324004	26	9	24	22	50.2	44.9
ATP-dependent Clp protease proteolytic subunit, mitochondrial	CLPP	Q16740	Q16740	-0.772974	49	25	-0.593784	23	9	-0.371329	44	23	0.00697062	23	9	-1.24893	47	23	-0.583423	23	9	18	14	64.6	53.4
Cleft lip and palate transmembrane protein 1	CLPTM1	O96005;O96005-4;O96005-3	O96005;O96005-4;O96005-3	-1.06588	38	18	-0.709291	19	9	-0.441438	38	18	-0.204141	19	9	-1.39851	38	18	-0.736821	19	9	16	11	39.5	26.3
Cleft lip and palate transmembrane protein 1-like protein	CLPTM1L	Q96KA5-2;Q96KA5	Q96KA5-2;Q96KA5	-0.916916	23	7	-0.61899	15	7	-0.00392947	21	6	0.0813695	15	7	-1.026	21	6	-0.55218	15	7	12	10	39	32.5
ATP-dependent Clp protease ATP-binding subunit clpX-like, mitochondrial	CLPX	O76031	O76031	-0.253481	48	21	-0.052555	36	17	-0.247662	48	21	0.0201502	36	17	-0.492931	48	21	-0.0302653	36	17	26	25	49.8	51.2
Clathrin light chain A	CLTA	P09496-2;P09496-4;P09496-3;P09496;P09496-5	P09496-2;P09496-4;P09496-3;P09496	-0.771224	12	7	-0.443076	8	4	-0.188578	12	7	0.0972858	8	4	-0.98416	12	7	-0.283922	8	4	11	7	65.1	37.2
Clathrin light chain B	CLTB	P09497-2;P09497	P09497-2;P09497	-0.258908	5	3	-0.289834	4	3	-0.508773	5	3	0.425249	4	3	-0.929803	5	3	0.149057	4	3	5	3	23.7	13.7
Clathrin heavy chain 1	CLTC	Q00610;Q00610-2	Q00610;Q00610-2	-0.63433	271	91	-0.350384	173	53	-0.266958	268	90	0.103906	173	53	-0.866384	271	90	-0.24123	173	53	136	91	86.5	66.6
Clusterin;Clusterin beta chain;Clusterin alpha chain	CLU	P10909-4;P10909-6;P10909;P10909-5;P10909-2;P10909-3	P10909-4;P10909-6;P10909;P10909-5;P10909-2;P10909-3	-0.9566	3	3	NaN	0	0	-0.867068	3	3	NaN	0	0	-1.82368	3	3	NaN	0	0	5	1	17.5	5.5
Citrate lyase subunit beta-like protein, mitochondrial	CLYBL	Q8N0X4;Q8N0X4-2	Q8N0X4;Q8N0X4-2	-0.41179	6	3	0.010018	4	3	-0.335681	6	3	-0.0238941	4	3	-0.741204	6	3	-0.134615	4	3	7	3	31.2	14.7
N-acylneuraminate cytidylyltransferase	CMAS	Q8NFW8;Q8NFW8-2	Q8NFW8;Q8NFW8-2	-0.804375	4	3	NaN	1	1	0.0261627	4	3	NaN	1	1	-0.756477	4	3	NaN	1	1	4	2	13.6	8.5
COX assembly mitochondrial protein homolog	CMC1	Q7Z7K0	Q7Z7K0	-1.00159	2	1	-0.497025	2	1	-0.223677	2	1	-0.248292	2	1	-1.24274	2	1	-0.737427	2	1	2	2	17	17.9
COX assembly mitochondrial protein 2 homolog	CMC2	Q9NRP2	Q9NRP2	-0.550338	5	3	-0.218719	4	0	-0.641086	5	3	-0.174662	4	0	-1.19143	5	3	-0.426426	4	0	3	2	26.6	25.3
CKLF-like MARVEL transmembrane domain-containing protein 4	CMTM4	Q8IZR5;Q8IZR5-2;Q8IZR5-3	Q8IZR5;Q8IZR5-2;Q8IZR5-3	-0.780686	2	2	NaN	1	0	NaN	1	1	NaN	1	0	NaN	1	1	NaN	1	0	2	1	19.2	4.3
CKLF-like MARVEL transmembrane domain-containing protein 6	CMTM6	Q9NX76	Q9NX76	-0.615022	7	3	-0.0913952	4	2	-0.0594799	7	3	-0.218843	4	2	-0.892741	7	3	-0.257252	4	2	4	3	23.5	16.9
Cellular nucleic acid-binding protein	CNBP	P62633-2;P62633;P62633-7;P62633-3;P62633-8;P62633-5;P62633-4;P62633-6	P62633-2;P62633;P62633-7;P62633-3;P62633-8;P62633-5;P62633-4;P62633-6	-0.20543	23	6	0.0655665	10	2	-0.0415211	23	6	0.149297	10	2	-0.244087	23	6	0.236674	10	2	12	6	80	51.8
Nuclear envelope phosphatase-regulatory subunit 1	CNEP1R1	Q8N9A8;Q8N9A8-2;Q8N9A8-3	Q8N9A8;Q8N9A8-2	NaN	1	1	-0.280481	2	0	NaN	1	1	0.155727	2	0	NaN	1	1	-0.194591	2	0	1	2	8.8	16
Protein cornichon homolog 1	CNIH1	O95406	O95406	-0.34806	3	0	NaN	0	0	0.0788831	3	0	NaN	0	0	0.0869197	3	0	NaN	0	0	3	1	20.1	20.1
Protein cornichon homolog 4	CNIH4	Q9P003	Q9P003	-0.320648	12	4	-0.130535	9	0	0.0851526	12	4	0.294137	9	0	-0.260377	12	4	0.167685	9	0	2	2	30.2	30.2
Metal transporter CNNM3	CNNM3	Q8NE01;Q8NE01-2;Q8NE01-3	Q8NE01;Q8NE01-2;Q8NE01-3	-0.610411	16	8	-0.135929	9	5	-0.152693	16	8	0.0299563	9	5	-0.709481	16	8	-0.254715	9	5	14	11	32.2	29
Metal transporter CNNM4	CNNM4	Q6P4Q7;Q6P4Q7-2	Q6P4Q7	0.042084	3	2	-0.484087	4	3	-1.56111	2	2	0.0878408	4	3	-1.44418	3	2	-0.557484	4	3	2	4	6.3	8.3
CCR4-NOT transcription complex subunit 1	CNOT1	A5YKK6;A5YKK6-2;A5YKK6-3;A5YKK6-4	A5YKK6;A5YKK6-2;A5YKK6-3;A5YKK6-4	-0.522281	53	36	-0.344715	9	8	-0.349824	52	35	-0.0024506	9	8	-0.984788	52	35	-0.213876	9	8	51	14	29.1	6.8
CCR4-NOT transcription complex subunit 11	CNOT11	Q9UKZ1	Q9UKZ1	-0.534224	3	1	NaN	0	0	-0.239685	3	1	NaN	0	0	-1.00338	3	1	NaN	0	0	3	0	12.5	0
2,3-cyclic-nucleotide 3-phosphodiesterase	CNP	P09543-2;P09543	P09543-2;P09543	-0.135222	42	14	0.00978574	38	22	-0.493946	42	14	-0.0924781	38	22	-0.620379	42	14	-0.0391385	38	22	32	27	64.6	61.1
Protein canopy homolog 2	CNPY2	Q9Y2B0;Q9Y2B0-2	Q9Y2B0	0.360308	43	11	0.612263	33	8	-0.137616	43	11	0.198295	33	8	0.190172	43	11	0.869596	33	8	14	11	58.2	50.5
Protein canopy homolog 3	CNPY3	Q9BT09	Q9BT09	-0.298034	7	3	0.133875	2	1	0.276794	7	3	1.04728	2	1	0.255561	7	3	1.19916	2	1	7	4	30.6	18.7
Protein canopy homolog 4	CNPY4	Q8N129	Q8N129	-0.994011	2	2	NaN	1	0	2.09825	2	2	NaN	1	0	1.10427	2	2	NaN	1	0	2	1	10.5	4.8
Ciliary neurotrophic factor receptor subunit alpha	CNTFR	P26992	P26992	NaN	0	0	0.0615561	2	2	NaN	0	0	0.13435	2	2	NaN	0	0	0.195897	2	2	0	1	0	3.5
Contactin-1	CNTN1	Q12860;Q12860-2;Q12860-3	Q12860;Q12860-2	-0.75013	2	2	NaN	0	0	-1.22186	2	2	NaN	0	0	-1.972	2	2	NaN	0	0	2	3	3.1	3.5
Contactin-associated protein 1	CNTNAP1	P78357	P78357	-0.546203	14	12	-0.430178	3	3	-0.512555	14	12	0.266646	3	3	-0.949059	14	12	-0.0847446	3	3	16	3	14.8	4
Contactin-associated protein-like 2	CNTNAP2	Q9UHC6-2;Q9UHC6	Q9UHC6-2;Q9UHC6	-0.0820565	2	2	NaN	0	0	-0.577702	2	2	NaN	0	0	-0.659768	2	2	NaN	0	0	1	0	25.9	0
Cytochrome c oxidase assembly factor 1 homolog	COA1	Q9GZY4	Q9GZY4	-0.376283	7	1	-0.109026	5	1	-0.342891	7	1	-0.0603242	5	1	-0.623132	7	1	-0.134352	5	1	6	5	48.6	48.6
Cytochrome c oxidase assembly factor 3 homolog, mitochondrial	COA3	Q9Y2R0	Q9Y2R0	-0.944443	25	9	-0.715718	15	4	-0.286814	24	8	0.0179283	15	4	-1.26899	24	8	-0.736648	15	4	13	9	79.2	74.5
Cytochrome c oxidase assembly factor 4 homolog, mitochondrial	COA4	Q9NYJ1;Q9NYJ1-2	Q9NYJ1;Q9NYJ1-2	-0.40276	6	0	-0.114634	7	2	-0.638479	6	0	-0.313478	7	2	-0.966179	6	0	-0.379399	7	2	5	3	34.5	34.5
Cytochrome c oxidase assembly factor 6 homolog	COA6	Q5JTJ3-3;Q5JTJ3;Q5JTJ3-2	Q5JTJ3-3;Q5JTJ3;Q5JTJ3-2	-0.111757	18	5	0.0935557	6	1	-0.246892	18	5	0.0867066	6	1	-0.43862	18	5	0.325684	6	1	7	5	39.2	40.5
Cytochrome c oxidase assembly factor 7	COA7	Q96BR5	Q96BR5	-0.151346	19	2	-0.123401	11	1	-0.338633	16	2	-0.0842003	11	1	-0.450282	19	2	-0.127633	11	1	14	6	67.5	32.5
Bifunctional coenzyme A synthase;Phosphopantetheine adenylyltransferase;Dephospho-CoA kinase	COASY	Q13057;Q13057-2	Q13057;Q13057-2	-0.0736513	3	2	NaN	0	0	0.361207	3	2	NaN	0	0	0.143916	3	2	NaN	0	0	2	0	4.1	0
Coilin	COIL	P38432	P38432	-0.720469	12	9	NaN	0	0	-0.195583	12	9	NaN	0	0	-0.898619	12	9	NaN	0	0	8	0	17	0
Collagen alpha-1(XIV) chain	COL14A1	Q05707;Q05707-2;Q05707-3	Q05707;Q05707-2;Q05707-3	0.565012	57	43	0.687033	20	17	-1.607	57	43	-0.690194	20	17	-0.975851	57	43	-0.169027	20	17	40	20	30.4	14.5
Collagen alpha-2(IV) chain;Canstatin	COL4A2	P08572	P08572	-0.30438	9	7	0.481646	3	3	-1.14264	9	7	-1.25924	3	3	-1.79676	9	7	-0.757023	3	3	5	2	4.3	1.3
Collagen alpha-1(VI) chain	COL6A1	P12109	P12109	-1.36509	7	5	-0.777367	5	3	0.726308	6	5	0.88654	5	3	-0.818452	6	5	0.147506	5	3	7	5	10	5.9
Collectin-12	COLEC12	Q5KU26	Q5KU26	-2.13739	2	2	NaN	0	0	-0.0397997	2	2	NaN	0	0	-2.17716	2	2	NaN	0	0	3	1	3.9	1.6
Procollagen galactosyltransferase 1	COLGALT1	Q8NBJ5	Q8NBJ5	-0.725279	26	13	-0.463309	24	12	-0.456425	26	13	-0.00331438	24	12	-1.13097	26	13	-0.462262	24	12	24	18	43.6	37.3
Catechol O-methyltransferase	COMT	P21964-2;P21964	P21964-2;P21964	-0.676065	51	31	-0.515813	21	8	-0.26259	51	31	0.088899	21	8	-0.959122	51	31	-0.5007	21	8	27	15	87.8	86
Catechol O-methyltransferase domain-containing protein 1	COMTD1	Q86VU5	Q86VU5	0.179001	24	9	0.429168	13	5	-0.0993244	24	9	0.256356	13	5	0.0387171	23	9	0.634755	13	5	9	9	56.1	61.8
Coatomer subunit alpha;Xenin;Proxenin	COPA	P53621;P53621-2	P53621;P53621-2	-0.683182	88	42	-0.496104	61	19	0.0356239	88	42	0.281562	62	19	-0.667057	88	42	-0.23585	62	19	67	54	66.5	57.3
Coatomer subunit beta	COPB1	P53618	P53618	-0.709694	30	13	-0.397036	20	8	-0.149681	29	13	0.403427	20	8	-0.778556	30	13	-0.0443242	20	8	25	18	41.4	27.7
Coatomer subunit beta	COPB2	P35606;P35606-2	P35606;P35606-2	-0.679457	35	23	-0.381948	30	15	-0.106249	35	23	0.135903	30	15	-0.812106	35	23	-0.158854	30	15	32	28	44.7	42.9
Coatomer subunit epsilon	COPE	O14579;O14579-2;O14579-3	O14579;O14579-2;O14579-3	-0.755795	18	5	-0.524064	13	5	-0.0387768	18	5	0.29419	13	5	-0.77769	18	5	-0.033793	13	5	17	12	76	59.1
Coatomer subunit gamma-1	COPG1	Q9Y678	Q9Y678	-0.332753	8	2	0.221573	4	3	-0.414018	7	2	0.413077	4	3	-0.765597	8	2	0.380784	4	3	11	9	23	16.8
Coatomer subunit gamma-2	COPG2	Q9UBF2;Q9UBF2-2	Q9UBF2;Q9UBF2-2	-0.565652	17	11	-0.3122	14	8	-0.183998	17	11	0.210179	14	8	-0.719281	17	11	-0.266277	14	8	14	13	24.6	24.8
COP9 signalosome complex subunit 2	COPS2	P61201;P61201-2	P61201;P61201-2	-0.896308	5	2	NaN	0	0	-0.0700879	5	2	NaN	0	0	-1.061	5	2	NaN	0	0	5	1	18.1	2.9
COP9 signalosome complex subunit 3	COPS3	Q9UNS2;Q9UNS2-2	Q9UNS2;Q9UNS2-2	-0.722825	2	1	NaN	1	0	-0.280089	2	1	NaN	1	0	-0.970582	2	1	NaN	1	0	7	2	25.5	5.4
COP9 signalosome complex subunit 4	COPS4	Q9BT78;Q9BT78-2	Q9BT78;Q9BT78-2	-0.985502	7	6	-0.635337	2	0	-0.272297	7	6	0.16238	2	0	-1.11145	7	6	-0.53665	2	0	7	4	22.7	11.3
COP9 signalosome complex subunit 5	COPS5	Q92905	Q92905	NaN	0	0	-1.06729	2	0	NaN	0	0	-0.00288247	2	0	NaN	0	0	-0.783666	2	0	2	3	7.5	9.9
COP9 signalosome complex subunit 6	COPS6	Q7L5N1	Q7L5N1	-0.864754	4	2	NaN	0	0	0.0560286	4	2	NaN	0	0	-0.923058	4	2	NaN	0	0	5	1	22.9	4.6
COP9 signalosome complex subunit 7b	COPS7B	Q9H9Q2-3;Q9H9Q2;Q9H9Q2-2	Q9H9Q2-3;Q9H9Q2;Q9H9Q2-2	NaN	0	0	-0.848958	2	2	NaN	0	0	0.455455	2	2	NaN	0	0	-0.393526	2	2	1	2	6.6	10.3
COP9 signalosome complex subunit 8	COPS8	Q99627;Q99627-2	Q99627;Q99627-2	-0.998299	6	2	NaN	0	0	-0.219908	5	2	NaN	0	0	-1.14688	6	2	NaN	0	0	6	0	55.5	0
Coatomer subunit zeta-1	COPZ1	P61923;P61923-4;P61923-5;P61923-3;P61923-2	P61923;P61923-4;P61923-5;P61923-3	-0.564691	8	0	-0.2929	9	6	0.0183493	8	0	0.295429	9	6	-0.575723	8	0	-0.156914	9	6	6	4	41.8	32.8
Coenzyme Q-binding protein COQ10 homolog B, mitochondrial	COQ10B	Q9H8M1-2;Q9H8M1	Q9H8M1-2;Q9H8M1	-0.4993	3	1	NaN	1	0	-0.0876414	3	1	NaN	1	0	-0.54848	3	1	NaN	1	0	3	1	24.1	4.1
Ubiquinone biosynthesis O-methyltransferase, mitochondrial	COQ3	Q9NZJ6	Q9NZJ6	-0.380634	10	3	-0.0900404	11	4	-0.15226	10	3	0.0382433	11	4	-0.578241	10	3	-0.0319597	11	4	9	11	35.8	42.3
2-methoxy-6-polyprenyl-1,4-benzoquinol methylase, mitochondrial	COQ5	Q5HYK3;Q5HYK3-2	Q5HYK3	-0.166713	11	6	0.0213358	7	2	-0.314786	11	6	-0.162339	7	2	-0.425153	11	6	-0.00158604	7	2	9	6	41	24.5
Ubiquinone biosynthesis monooxygenase COQ6, mitochondrial	COQ6	Q9Y2Z9;Q9Y2Z9-3;Q9Y2Z9-2	Q9Y2Z9;Q9Y2Z9-3;Q9Y2Z9-2	0.0172092	9	6	-0.0677763	8	4	-0.0429174	9	6	0.0806982	8	4	-0.0377101	9	6	-0.199876	8	4	9	5	32.7	21.8
5-demethoxyubiquinone hydroxylase, mitochondrial	COQ7	Q99807;Q99807-2	Q99807;Q99807-2	0.0866479	15	4	0.466915	11	4	-0.284669	15	4	-0.0575542	11	4	-0.143676	15	4	0.429518	11	4	9	7	50.7	42.4
Ubiquinone biosynthesis protein COQ9, mitochondrial	COQ9	O75208;O75208-2	O75208	-0.561601	10	3	-0.233397	7	1	-0.36775	10	3	0.115957	7	1	-0.950007	10	3	-0.20989	7	1	9	5	56.3	28.3
Coronin-1C	CORO1C	Q9ULV4;Q9ULV4-2;Q9ULV4-3;Q6QEF8-4;Q6QEF8-3;Q6QEF8-2;Q6QEF8-5;Q6QEF8	Q9ULV4;Q9ULV4-2;Q9ULV4-3	-0.480277	8	2	-0.291604	6	2	-0.305075	8	2	0.0876873	6	2	-0.841818	8	2	-0.0894982	6	2	11	7	31.6	19.8
Cytochrome c oxidase assembly protein COX11, mitochondrial	COX11	Q9Y6N1;Q9Y6N1-2	Q9Y6N1;Q9Y6N1-2	-0.527699	20	10	-0.155879	11	7	-0.260722	19	10	-0.128425	11	7	-0.764395	20	10	-0.310573	11	7	13	9	51.8	42.4
Cytochrome c oxidase assembly protein COX14	COX14	Q96I36	Q96I36	-0.704441	11	7	-0.595122	4	0	-0.284915	10	6	-0.377735	4	0	-1.03901	10	6	-0.91127	4	0	4	2	70.2	28.1
Cytochrome c oxidase assembly protein COX15 homolog	COX15	Q7KZN9;Q7KZN9-2	Q7KZN9;Q7KZN9-2	-0.190635	27	10	0.0860019	17	5	-0.311112	27	10	0.016906	17	5	-0.37917	27	10	0.0813695	17	5	16	10	45.6	29.3
Cytochrome c oxidase assembly protein COX16 homolog, mitochondrial	COX16	Q9P0S2	Q9P0S2	0.373954	4	2	0.62988	4	2	0.214995	4	2	-0.259423	4	2	-0.235501	4	2	0.387563	4	2	3	2	29.2	21.7
Cytochrome c oxidase copper chaperone	COX17	Q14061	Q14061	-0.675742	3	1	-0.307079	5	1	-0.106809	3	1	0.22874	5	1	-0.874269	3	1	-0.21176	5	1	1	1	25.4	25.4
Mitochondrial inner membrane protein COX18	COX18	Q8N8Q8	Q8N8Q8	-0.390264	4	3	NaN	0	0	-0.411848	4	3	NaN	0	0	-0.896227	4	3	NaN	0	0	5	1	13.5	2.4
Cytochrome c oxidase assembly protein COX19	COX19	Q49B96	Q49B96	-0.161782	4	0	0.00573898	3	0	-0.37131	4	0	-0.122209	3	0	-0.549134	4	0	0.0901271	3	0	3	3	22.2	22.2
Cytochrome c oxidase protein 20 homolog	COX20	Q5RI15;Q5RI15-2	Q5RI15;Q5RI15-2	-0.4948	3	0	-0.245982	3	0	-0.22122	3	0	0.401235	3	0	-0.676895	3	0	0.197782	3	0	4	3	22	22.9
Cytochrome c oxidase subunit 4 isoform 1, mitochondrial	COX4I1	P13073	P13073	-0.992604	70	20	-0.72718	61	11	-0.413788	69	20	-0.108223	61	11	-1.39346	70	20	-0.888149	61	11	22	23	69.8	58.6
Cytochrome c oxidase subunit 5A, mitochondrial	COX5A	P20674	P20674	-0.752802	119	31	-0.542308	55	15	-0.342269	119	31	0.0251624	56	15	-1.12378	119	31	-0.505891	56	15	21	17	62.7	62.7
Cytochrome c oxidase subunit 5B, mitochondrial	COX5B	P10606	P10606	-1.50771	42	23	-1.22416	20	6	-0.309252	42	23	0.0672888	20	6	-1.78563	42	23	-1.14705	20	6	14	9	79.8	61.2
Cytochrome c oxidase subunit 6A1, mitochondrial	COX6A1	P12074	P12074	-2.39388	7	5	-2.12889	8	3	0.0243196	6	5	0.621178	8	3	-2.23426	7	5	-1.56203	8	3	4	3	43.1	43.1
Cytochrome c oxidase subunit 6B1	COX6B1	P14854	P14854	-1.18856	24	6	-0.964731	19	0	-0.208411	24	6	0.112787	19	0	-1.37501	24	6	-0.839557	19	0	12	8	75.6	74.4
Cytochrome c oxidase subunit 6C	COX6C	P09669	P09669	-1.49468	27	12	-1.2822	17	5	-0.382307	27	12	-0.0370308	17	5	-1.89389	27	12	-1.30106	17	5	8	9	62.7	74.7
Cytochrome c oxidase subunit 7A2, mitochondrial	COX7A2	P14406	P14406	-2.40354	16	7	-2.35991	7	1	0.500496	15	6	0.813702	7	1	-1.95523	15	6	-1.42121	7	1	6	4	60.2	60.2
Cytochrome c oxidase subunit 7A-related protein, mitochondrial	COX7A2L	O14548	O14548	-1.49789	12	8	-1.11223	7	0	-0.0478305	12	8	0.328924	7	0	-1.19786	12	8	-0.950991	7	0	5	5	77.2	64
Cytochrome c oxidase subunit 7B, mitochondrial;Cytochrome c oxidase subunit 7B2, mitochondrial	COX7B;COX7B2	P24311;Q8TF08	P24311;Q8TF08	-1.1472	5	1	-0.859731	5	1	-0.387015	5	1	-0.0888201	5	1	-1.53546	5	1	-0.904503	5	1	1	1	16.2	16.2
Cytochrome c oxidase subunit 7C, mitochondrial	COX7C	P15954	P15954	-1.42674	5	2	-1.18625	2	0	-0.338907	4	2	-0.103397	2	0	-1.81583	5	2	-1.29619	2	0	2	1	41.3	14.3
Cytochrome c oxidase subunit 8A, mitochondrial	COX8A	P10176	P10176	-1.26788	3	2	NaN	0	0	-0.76048	2	1	NaN	0	0	-2.0341	2	1	NaN	0	0	4	1	63.8	11.6
Carboxypeptidase D	CPD	O75976;O75976-2	O75976;O75976-2	-1.31208	102	59	-1.05603	56	24	-0.43651	100	57	-0.20364	56	24	-1.73159	100	57	-1.26981	56	24	72	45	58.8	39.5
Oxygen-dependent coproporphyrinogen-III oxidase, mitochondrial	CPOX	P36551;P36551-2	P36551	-1.30975	22	11	-1.02255	18	11	-0.447721	22	11	-0.0927488	18	11	-1.70571	22	11	-1.2207	18	11	16	13	48.2	32.8
Cleavage and polyadenylation specificity factor subunit 1	CPSF1	Q10570	Q10570	-0.460806	11	6	-0.542605	3	2	-0.369837	11	6	-0.126312	3	2	-0.648281	11	6	-0.411426	3	2	13	6	12.3	4.8
Cleavage and polyadenylation specificity factor subunit 3	CPSF3	Q9UKF6	Q9UKF6	-0.546814	2	2	NaN	0	0	-0.0875188	2	2	NaN	0	0	-0.634352	2	2	NaN	0	0	3	1	8	1.3
Cleavage and polyadenylation specificity factor subunit 6	CPSF6	Q16630-3;Q16630;Q16630-2	Q16630-3;Q16630;Q16630-2	-0.576605	22	12	-0.518737	14	4	-0.16835	20	10	0.175631	14	4	-0.753628	20	10	-0.0901759	14	4	11	9	32.8	24.3
Cleavage and polyadenylation specificity factor subunit 7	CPSF7	Q8N684-2;Q8N684;Q8N684-3	Q8N684-2;Q8N684;Q8N684-3	-0.310379	5	4	NaN	0	0	-0.190618	5	4	NaN	0	0	-0.604608	5	4	NaN	0	0	5	2	15.6	5.2
Carnitine O-palmitoyltransferase 1, liver isoform	CPT1A	P50416-2;P50416	P50416-2;P50416	0.3421	4	3	0.0380507	3	3	-0.684619	4	3	-0.455123	3	3	-0.313387	4	3	-0.170438	3	3	3	2	7.5	4.1
Carnitine O-palmitoyltransferase 2, mitochondrial	CPT2	P23786	P23786	-0.580375	62	34	-0.251083	32	13	-0.414787	61	33	-0.0402613	32	13	-0.916698	61	33	-0.402613	32	13	36	24	67.6	49.4
Probable serine carboxypeptidase CPVL	CPVL	Q9H3G5	Q9H3G5	-0.682835	25	18	-0.314639	18	8	-0.408857	25	18	0.0414616	18	8	-0.967081	25	18	-0.259905	18	8	16	18	38.9	40.3
Carnitine O-acetyltransferase	CRAT	P43155-3;P43155-2;P43155	P43155-3;P43155-2;P43155	0.274411	3	2	NaN	0	0	-0.337193	3	2	NaN	0	0	-0.631511	3	2	NaN	0	0	3	0	8.6	0
Protein CREG1	CREG1	O75629	O75629	-0.137442	4	2	0.171872	2	1	-0.68966	4	2	-0.543001	2	1	-0.925029	4	2	-0.31603	2	1	3	2	20.5	15
Cysteine-rich with EGF-like domain protein 2	CRELD2	Q6UXH1-4;Q6UXH1;Q6UXH1-6;Q6UXH1-5;Q6UXH1-3;Q6UXH1-2	Q6UXH1-4;Q6UXH1;Q6UXH1-6;Q6UXH1-5;Q6UXH1-3;Q6UXH1-2	0.0489336	4	0	NaN	1	1	0.17594	4	0	NaN	1	1	0.310689	4	0	NaN	1	1	4	1	13.5	4.9
Crooked neck-like protein 1	CRNKL1	Q9BZJ0-2;Q9BZJ0-3;Q9BZJ0	Q9BZJ0-2;Q9BZJ0-3;Q9BZJ0	-0.456385	7	6	-0.360645	4	3	-0.03354	7	6	-0.0986889	4	3	-0.790035	7	6	-0.572405	4	3	7	5	12.2	9.2
Cartilage-associated protein	CRTAP	O75718	O75718	-0.0676818	2	1	-0.110363	5	5	-0.723277	2	1	-0.362217	5	5	-0.735884	2	1	-0.260146	5	5	3	4	9.2	8.5
Quinone oxidoreductase	CRYZ	Q08257;Q08257-3;Q08257-2	Q08257;Q08257-3	-0.131961	45	28	0.0762043	21	7	-0.39227	45	28	-0.00489682	21	7	-0.568174	45	28	0.121848	21	7	17	15	62	55.6
Citrate synthase, mitochondrial	CS	O75390	O75390	-0.525683	151	82	-0.259303	126	46	-0.298815	151	82	0.0375027	126	46	-0.792157	152	82	-0.269273	126	46	54	48	78.1	77.9
Cold shock domain-containing protein E1	CSDE1	O75534-2;O75534;O75534-3;O75534-4	O75534-2;O75534;O75534-3;O75534-4	0.0553346	3	2	NaN	0	0	-0.436373	3	2	NaN	0	0	-0.471249	3	2	NaN	0	0	3	1	4.4	1.6
Exportin-2	CSE1L	P55060;P55060-3;P55060-4;P55060-2	P55060;P55060-3;P55060-4	-0.367508	24	13	-0.114634	6	3	-0.177751	23	13	0.246293	6	3	-0.539624	24	13	0.203236	6	3	24	12	36.7	20.3
Casein kinase I isoform gamma-1;Casein kinase I isoform gamma-2;Casein kinase I isoform gamma-3	CSNK1G1;CSNK1G2;CSNK1G3	Q9HCP0-2;P78368;Q9HCP0;Q9Y6M4-3;Q9Y6M4-4;Q9Y6M4;Q9Y6M4-2;Q9Y6M4-5;Q9Y6M4-6	Q9HCP0-2;P78368;Q9HCP0;Q9Y6M4-3;Q9Y6M4-4;Q9Y6M4;Q9Y6M4-2;Q9Y6M4-5	-0.638052	3	1	-0.292428	2	1	-0.484833	3	1	-0.103397	2	1	-0.84306	3	1	-0.44074	2	1	3	2	9.7	5.3
Casein kinase II subunit alpha;Casein kinase II subunit alpha 3	CSNK2A1;CSNK2A3	P68400;Q8NEV1;P68400-2	P68400;Q8NEV1	-0.684573	18	7	-0.389236	15	8	-0.202638	18	7	0.167685	15	8	-0.881056	18	7	-0.237931	15	8	12	11	46.8	41.2
Casein kinase II subunit alpha	CSNK2A2	P19784	P19784	-0.625178	15	10	-0.469678	10	6	-0.1551	15	10	0.319243	10	6	-0.809524	15	10	-0.126312	10	6	13	7	45.1	24
Casein kinase II subunit beta	CSNK2B	P67870	P67870	-0.607924	25	11	-0.427284	8	2	-0.111165	25	11	0.148177	8	2	-0.812207	25	11	-0.326077	8	2	18	7	89.8	54
Chondroitin sulfate proteoglycan 4	CSPG4	Q6UVK1	Q6UVK1	-0.0203697	12	8	NaN	0	0	-0.350228	12	8	NaN	0	0	-0.641941	12	8	NaN	0	0	15	1	9.1	0.5
Cysteine and glycine-rich protein 2	CSRP2	Q16527	Q16527	-0.23399	3	2	NaN	1	0	0.124328	3	2	NaN	1	0	-0.319388	3	2	NaN	1	0	3	2	26.4	14.5
Cystatin-C	CST3	P01034	P01034	-0.723396	4	1	-0.235972	4	0	-0.357234	4	1	0.136601	4	0	-1.02959	4	1	-0.310805	4	0	3	3	19.2	19.2
Cystatin-B	CSTB	P04080	P04080	-0.0119516	8	6	0.431676	6	4	-0.160766	8	6	0.228419	6	4	-0.0995099	8	6	0.622754	6	4	5	4	77.6	70.4
Cleavage stimulation factor subunit 2	CSTF2	P33240-2;P33240	P33240-2;P33240	-0.448981	18	13	-0.268434	12	7	0.0817487	18	13	0.079539	12	7	-0.570336	18	13	-0.15782	12	7	5	5	26.1	25.2
Cleavage stimulation factor subunit 3	CSTF3	Q12996;Q12996-2;Q12996-3	Q12996	-0.683368	5	4	-0.276318	6	5	-0.15996	5	4	0.262694	6	5	-0.285618	5	4	-0.232047	6	5	4	6	8.9	13.8
C-terminal-binding protein 1	CTBP1	Q13363-2;Q13363	Q13363-2;Q13363	-0.40173	4	4	NaN	0	0	0.165558	4	4	NaN	0	0	-0.73812	4	4	NaN	0	0	4	0	27	2.1
C-terminal-binding protein 2	CTBP2	P56545;P56545-3;P56545-2	P56545;P56545-3;P56545-2	-0.620956	10	8	-0.755229	4	3	-0.491044	10	8	-0.413919	4	3	-1.16731	10	8	-0.785341	4	3	5	3	28.3	16.9
Transcriptional repressor CTCF	CTCF	P49711	P49711	-0.212551	3	3	0.266837	3	2	-0.185901	3	3	-0.58477	3	2	-0.585821	3	3	-0.497127	4	2	3	1	4.3	6.3
Carboxy-terminal domain RNA polymerase II polypeptide A small phosphatase 1	CTDSP1	Q9GZU7-3;Q9GZU7-2;Q9GZU7	Q9GZU7-3;Q9GZU7-2;Q9GZU7	NaN	1	1	-0.566474	2	2	NaN	1	1	0.253636	2	2	NaN	1	1	-0.312898	2	2	2	2	11.9	9.6
Catenin alpha-1	CTNNA1	P35221;P35221-2;P35221-3;P26232-4;P26232-6	P35221;P35221-2;P35221-3	-0.458525	52	27	-0.211386	35	19	-0.507501	52	27	-0.103128	37	20	-1.02897	51	27	-0.398679	36	19	26	32	51.9	59.8
Alpha-catulin	CTNNAL1	Q9UBT7-3;Q9UBT7-2;Q9UBT7	Q9UBT7-3;Q9UBT7-2;Q9UBT7	-0.652924	6	5	-0.389126	3	2	-0.475856	6	5	-0.169027	3	2	-1.11201	6	5	-0.55817	3	2	6	3	18	6.3
Catenin beta-1	CTNNB1	P35222	P35222	-0.659244	37	17	-0.629846	14	8	-0.636055	37	17	-0.145612	14	8	-1.09567	37	17	-0.666211	14	8	22	15	50.3	37.3
Beta-catenin-like protein 1	CTNNBL1	Q8WYA6-4;Q8WYA6;Q8WYA6-2;Q8WYA6-3	Q8WYA6-4;Q8WYA6;Q8WYA6-2;Q8WYA6-3	-0.6394	16	6	-0.338567	6	2	-0.135618	16	6	0.111991	6	2	-0.660042	16	6	-0.143785	6	2	13	5	33.2	8.2
Catenin delta-1	CTNND1	O60716;O60716-2;O60716-3;O60716-5;O60716-13;O60716-4;O60716-6;O60716-7;O60716-9;O60716-8;O60716-10;O60716-11;O60716-12;O60716-14;O60716-15;O60716-16;O60716-18;O60716-19;O60716-17;O60716-21;O60716-24;O60716-23;O60716-22;O60716-20;O60716-25;O60716-26;O60716-27;O60716-29;O60716-31;O60716-28;O60716-30;O60716-32	O60716;O60716-2;O60716-3;O60716-5;O60716-13;O60716-4;O60716-6;O60716-7;O60716-9;O60716-8;O60716-10;O60716-11;O60716-12;O60716-14;O60716-15;O60716-16;O60716-18;O60716-19;O60716-17;O60716-21;O60716-24;O60716-23;O60716-22;O60716-20;O60716-25;O60716-26;O60716-27;O60716-29;O60716-31;O60716-28;O60716-30;O60716-32	-0.529552	44	26	-0.35727	28	15	-0.298211	43	25	-0.148218	28	15	-0.799847	43	25	-0.324004	28	15	32	27	43.8	35.1
RNA polymerase-associated protein CTR9 homolog	CTR9	Q6PD62	Q6PD62	-0.986731	12	9	-0.782744	11	9	-0.485156	13	9	0.408244	11	9	-1.26278	13	9	-0.51924	11	9	11	11	16.6	12.9
Lysosomal protective protein;Lysosomal protective protein 32 kDa chain;Lysosomal protective protein 20 kDa chain	CTSA	P10619-2;P10619	P10619-2;P10619	-0.838228	8	4	-0.475707	4	3	-0.389924	8	4	-0.396817	4	3	-1.23399	8	4	-0.502025	4	3	7	4	24.4	11
Cathepsin B;Cathepsin B light chain;Cathepsin B heavy chain	CTSB	P07858	P07858	-0.443301	17	11	-0.0455827	3	2	-0.74212	17	11	-1.06212	3	2	-1.32355	17	11	-1.31823	3	2	7	4	22.7	18
Dipeptidyl peptidase 1;Dipeptidyl peptidase 1 exclusion domain chain;Dipeptidyl peptidase 1 heavy chain;Dipeptidyl peptidase 1 light chain	CTSC	P53634;P53634-2;P53634-3	P53634	-0.925878	15	5	-0.578697	7	2	-0.666897	14	4	-0.33308	7	2	-1.61546	14	4	-0.857185	7	2	9	4	19.9	10.6
Cathepsin D;Cathepsin D light chain;Cathepsin D heavy chain	CTSD	P07339	P07339	-0.384772	38	17	-0.172231	18	8	-0.443615	37	16	-0.0629506	18	8	-0.955676	37	16	-0.353775	18	8	18	12	44.9	32
Cullin-1	CUL1	Q13616	Q13616	-0.830126	2	2	NaN	0	0	0.117961	2	2	NaN	0	0	-0.712173	2	2	NaN	0	0	2	0	3.2	0
Cullin-3	CUL3	Q13618;Q13618-2;Q13618-3	Q13618;Q13618-2;Q13618-3	-1.09881	3	3	NaN	0	0	0.410775	2	2	NaN	0	0	-0.421168	2	2	NaN	0	0	3	0	7.2	0
Cullin-4B;Cullin-4A	CUL4B;CUL4A	Q13620-3;Q13620-1;Q13620;Q13619-2;Q13619	Q13620-3;Q13620-1;Q13620;Q13619-2;Q13619	-1.64368	2	1	NaN	0	0	-0.363475	2	1	NaN	0	0	-1.94292	2	1	NaN	0	0	2	0	3.3	0
Cullin-7	CUL7	Q14999;Q14999-2	Q14999;Q14999-2	-0.147298	4	4	NaN	0	0	-0.321063	4	4	NaN	0	0	-0.548438	4	4	NaN	0	0	2	0	2.8	0
Protein CutA	CUTA	O60888-3;O60888;O60888-2	O60888-3;O60888;O60888-2	-0.138061	12	6	0.146914	8	1	0.199625	12	6	0.587294	8	1	0.253868	12	6	0.669419	8	1	7	6	55.8	55.8
Copper homeostasis protein cutC homolog	CUTC	Q9NTM9	Q9NTM9	-0.992345	2	1	NaN	0	0	0.236462	2	1	NaN	0	0	-0.860688	2	1	NaN	0	0	1	0	8.1	0
Protein CASP;Homeobox protein cut-like 1	CUX1	Q13948-9;Q13948-10;Q13948-2;Q13948;P39880-9	Q13948-9;Q13948-10;Q13948-2;Q13948;P39880-9	-0.596383	9	4	-0.296076	4	1	-0.0793561	9	4	0.322379	4	1	-0.658584	9	4	0.309592	4	1	3	2	22.2	10
Spliceosome-associated protein CWC15 homolog	CWC15	Q9P013	Q9P013	-0.842025	7	4	NaN	1	0	-0.185425	7	4	NaN	1	0	-1.00376	7	4	NaN	1	0	6	2	32.3	9.2
Pre-mRNA-splicing factor CWC22 homolog	CWC22	Q9HCG8	Q9HCG8	-0.109343	2	2	NaN	1	1	-1.44552	2	2	NaN	1	1	-1.55482	2	2	NaN	1	1	2	1	6.4	2.2
Coxsackievirus and adenovirus receptor	CXADR	P78310;P78310-7;P78310-2;P78310-6;P78310-5;P78310-4;P78310-3	P78310;P78310-7;P78310-2;P78310-6	0.0132121	13	8	0.157898	8	6	-0.47347	13	8	-0.0476779	8	6	-0.605508	13	8	0.0998191	8	6	11	5	37	17.5
CXXC-type zinc finger protein 1	CXXC1	Q9P0U4;Q9P0U4-2	Q9P0U4;Q9P0U4-2	-1.19189	2	0	NaN	1	0	0.15017	2	0	NaN	1	0	-1.16298	2	0	NaN	1	0	1	1	2.1	2.1
Cytochrome b561 domain-containing protein 2	CYB561D2	O14569	O14569	-0.270504	4	2	-0.403704	2	1	-0.347234	4	2	0.0513095	2	1	-0.523815	4	2	-0.36087	2	1	3	2	17.1	5.4
Cytochrome b5	CYB5A	P00167;P00167-2;P00167-3	P00167;P00167-2;P00167-3	-0.781653	23	6	-0.566182	16	4	-0.630483	23	6	-0.224658	16	4	-1.52512	23	6	-0.72561	16	4	9	9	62.7	87.3
Cytochrome b5 type B	CYB5B	O43169	O43169	-0.937685	57	31	-0.639232	26	9	-0.310719	57	31	-0.0542234	26	9	-1.23111	57	31	-0.632175	26	9	15	10	93.3	87.3
Neuferricin	CYB5D2	Q8WUJ1;Q8WUJ1-3	Q8WUJ1	-0.364571	3	3	NaN	1	0	-0.963898	3	3	NaN	1	0	-1.33738	3	3	NaN	1	0	3	2	14.8	8.3
NADH-cytochrome b5 reductase 1	CYB5R1	Q9UHQ9	Q9UHQ9	-0.442693	29	12	-0.14274	19	3	-0.022405	29	12	0.235314	19	3	-0.416115	29	12	0.138982	19	3	23	14	75.4	53.4
NADH-cytochrome b5 reductase 3;NADH-cytochrome b5 reductase 3 membrane-bound form;NADH-cytochrome b5 reductase 3 soluble form	CYB5R3	P00387;P00387-2;P00387-3	P00387;P00387-2;P00387-3	-0.302849	76	21	-0.0224744	56	12	-0.331173	75	21	0.0476217	57	13	-0.579943	76	21	-0.012068	56	12	31	32	73.8	91
Cytochrome b-245 light chain	CYBA	P13498	P13498	-0.830126	6	0	-0.468114	5	3	-0.326805	6	0	0.0144122	5	3	-1.19476	6	0	-0.453649	5	3	5	4	22.6	17.4
Cytochrome b reductase 1	CYBRD1	Q53TN4-3;Q53TN4	Q53TN4-3;Q53TN4	-0.459496	2	0	-0.344942	2	2	-0.321243	2	0	0.314948	2	2	-0.881561	2	0	-0.0299829	2	2	2	1	12.3	4.4
Cytochrome c1, heme protein, mitochondrial	CYC1	P08574	P08574	-0.604871	56	19	-0.358959	32	14	-0.575637	54	18	-0.227371	32	14	-1.12139	54	18	-0.630219	32	14	23	13	56.3	52.9
Cytochrome c	CYCS	P99999;CON__P62894	P99999	0.0353423	34	9	0.322451	21	9	-0.683113	34	9	-0.345964	21	9	-0.687033	34	9	-0.102322	21	9	13	11	76.2	70.5
Cytoplasmic FMR1-interacting protein 1	CYFIP1	Q7L576;Q7L576-2;Q7L576-3	Q7L576;Q7L576-2	-0.869122	12	8	-0.577538	4	1	-0.324003	11	7	0.163106	4	1	-1.21598	11	7	-0.316377	4	1	3	1	11.4	5.5
Cytochrome P450 20A1	CYP20A1	Q6UW02;Q6UW02-2	Q6UW02;Q6UW02-2	-0.483924	6	1	-0.19333	4	2	-0.393899	6	1	-0.00504058	4	2	-0.907928	6	1	-0.19333	4	2	7	6	19.3	16.5
Cytochrome P450 2J2	CYP2J2	P51589	P51589	0.00518438	3	2	NaN	1	0	-0.99611	3	2	NaN	1	0	-0.99094	3	2	NaN	1	0	2	1	8	2.6
Cytochrome P450 2S1	CYP2S1	Q96SQ9;Q96SQ9-2	Q96SQ9;Q96SQ9-2	0.603502	7	3	0.738577	5	4	-0.403198	7	3	-0.0432046	5	4	0.173128	7	3	0.478366	5	4	6	6	19.8	16.3
Cytochrome P450 4X1	CYP4X1	Q8N118-3;Q8N118-2;Q8N118	Q8N118-3;Q8N118-2;Q8N118	0.470198	2	0	0.654626	2	1	-0.365481	2	0	0.329649	2	1	0.102053	2	0	0.910177	2	1	3	2	8.1	5.6
Lanosterol 14-alpha demethylase	CYP51A1	Q16850;Q16850-2	Q16850;Q16850-2	-0.41916	31	8	-0.271306	38	17	-0.481666	31	8	-0.258941	38	17	-0.906196	31	8	-0.489029	38	17	26	30	60.2	65.2
Cysteine-rich and transmembrane domain-containing protein 1	CYSTM1	Q9H1C7	Q9H1C7	-0.252174	3	2	-0.445409	2	1	-0.146835	3	2	-0.0384361	2	1	-0.431637	3	2	-0.476952	2	1	2	2	11.3	11.3
D-2-hydroxyglutarate dehydrogenase, mitochondrial	D2HGDH	Q8N465;Q8N465-3;Q8N465-2	Q8N465;Q8N465-3	-1.17557	6	6	NaN	1	1	-0.348188	6	6	NaN	1	1	-0.92681	6	6	NaN	1	1	6	1	20.5	1.7
Disheveled-associated activator of morphogenesis 1	DAAM1	Q9Y4D1;Q9Y4D1-2;Q9Y4D1-3	Q9Y4D1;Q9Y4D1-2;Q9Y4D1-3	0.187894	4	1	NaN	1	1	-0.615552	4	1	NaN	1	1	-0.262486	4	1	NaN	1	1	4	1	4.8	1.9
Dolichyl-diphosphooligosaccharide--protein glycosyltransferase subunit DAD1	DAD1	P61803	P61803	-0.487176	22	8	-0.362778	18	3	-0.29138	22	8	0.124314	18	3	-0.775145	22	8	-0.229588	18	3	10	5	46.9	28.3
Dystroglycan;Alpha-dystroglycan;Beta-dystroglycan	DAG1	Q14118	Q14118	-0.521598	20	10	-0.25532	8	0	-0.348776	20	10	-0.028852	8	0	-0.907684	20	10	-0.339137	8	0	14	8	17.4	13.1
Sn1-specific diacylglycerol lipase beta	DAGLB	Q8NCG7-2;Q8NCG7-4;Q8NCG7	Q8NCG7-2;Q8NCG7-4;Q8NCG7	-0.0470701	5	5	NaN	0	0	-0.339436	5	5	NaN	0	0	-0.340422	5	5	NaN	0	0	3	0	12.5	0
28S ribosomal protein S29, mitochondrial	DAP3	P51398-2;P51398;P51398-3	P51398-2;P51398;P51398-3	-1.57441	26	12	-1.32958	24	6	-0.466536	26	12	-0.266037	24	6	-1.98599	26	12	-1.54325	24	6	24	22	67.2	68.6
Aspartate--tRNA ligase, cytoplasmic	DARS	P14868;P14868-2	P14868;P14868-2	-0.383981	30	14	-0.184344	22	14	0.317651	30	14	0.638501	22	14	-0.0487255	30	14	0.507521	22	14	25	20	56.9	48.7
Aspartate--tRNA ligase, mitochondrial	DARS2	Q6PI48	Q6PI48	-0.908307	66	33	-0.660655	42	15	-0.320414	66	33	-0.032524	42	15	-1.20779	66	33	-0.673647	42	15	36	29	66.5	58.9
DAZ-associated protein 1	DAZAP1	Q96EP5-2;Q96EP5	Q96EP5-2;Q96EP5	-0.787343	15	8	-0.690909	5	2	-0.125431	15	8	0.29846	5	2	-0.798717	15	8	-0.377179	5	2	12	5	46.3	25.9
Acyl-CoA-binding protein	DBI	P07108;P07108-3;P07108-2;P07108-4;P07108-5	P07108;P07108-3;P07108-2;P07108-4;P07108-5	-0.541723	3	1	-0.462681	2	1	0.0968015	3	1	0.515728	2	1	-0.855092	3	1	0.0357714	2	1	2	2	52.9	34.5
Drebrin	DBN1	Q16643;Q16643-3;Q16643-2	Q16643;Q16643-3;Q16643-2	-0.311829	10	5	0.152693	7	3	-0.448961	10	5	0.0585631	7	3	-0.688985	10	5	0.00398741	7	3	8	6	19.1	14.2
Lipoamide acyltransferase component of branched-chain alpha-keto acid dehydrogenase complex, mitochondrial	DBT	P11182	P11182	-0.248125	29	10	0.0783657	18	6	-0.470969	29	10	-0.0717627	18	6	-0.745938	29	10	0.0224342	18	6	23	15	63.7	42.1
DDB1- and CUL4-associated factor 7	DCAF7	P61962;P61962-2	P61962	-0.718189	5	4	-0.643487	2	2	-0.555799	5	4	0.258201	2	2	-1.01485	5	4	-0.385265	2	2	7	4	26.9	13.2
DDB1- and CUL4-associated factor 8	DCAF8	Q5TAQ9	Q5TAQ9	-0.322469	2	1	NaN	0	0	-0.654467	2	1	NaN	0	0	-0.920434	2	1	NaN	0	0	3	0	8.7	0
Dephospho-CoA kinase domain-containing protein	DCAKD	Q8WVC6;Q8WVC6-2	Q8WVC6	-0.13768	17	7	0.00387163	12	7	-0.47305	17	7	-0.0464211	12	7	-0.678741	17	7	-0.0614305	12	7	13	10	68.8	49.4
Dynactin subunit 1	DCTN1	Q14203-5;Q14203-2;Q14203-3;Q14203-4;Q14203-6;Q14203	Q14203-5;Q14203-2;Q14203-3;Q14203-4;Q14203-6;Q14203	-0.456069	5	4	NaN	1	1	-0.296474	5	4	NaN	1	1	-0.740215	5	4	NaN	1	1	6	2	7.6	1.9
L-xylulose reductase	DCXR	Q7Z4W1	Q7Z4W1	0.359296	35	11	0.671853	20	5	-0.422907	35	11	-0.0472592	20	5	0.00748262	35	11	0.621666	20	5	17	14	79.5	73
DNA damage-binding protein 1	DDB1	Q16531;Q16531-2	Q16531	-0.759063	19	9	-0.283685	11	6	-0.0650684	19	9	0.185786	11	6	-0.797413	19	9	-0.258459	11	6	20	12	20.8	12.8
Dolichyl-diphosphooligosaccharide--protein glycosyltransferase 48 kDa subunit	DDOST	P39656;P39656-3;P39656-2	P39656;P39656-3;P39656-2	-0.529635	94	26	-0.289834	70	23	-0.250474	92	26	0.034574	70	23	-0.786323	93	26	-0.247198	70	23	42	29	80.9	66
DDRGK domain-containing protein 1	DDRGK1	Q96HY6;Q96HY6-2	Q96HY6;Q96HY6-2	-0.800073	26	8	-0.461738	19	2	-0.152949	26	8	0.18641	19	2	-0.972421	26	8	-0.290542	19	2	12	11	60.5	55.7
D-dopachrome decarboxylase;D-dopachrome decarboxylase-like protein	DDT;DDTL	P30046;P30046-2;A6NHG4	P30046;P30046-2;A6NHG4	-0.394013	3	2	0.046936	2	2	-0.0828815	3	2	0.114597	2	2	-0.386318	3	2	0.161524	2	2	3	1	26.3	11
ATP-dependent RNA helicase DDX1	DDX1	Q92499;Q92499-3;Q92499-2	Q92499;Q92499-3;Q92499-2	-0.642639	32	21	-0.308244	18	11	-0.222481	32	21	0.159428	18	11	-0.876546	32	21	-0.185867	18	11	24	15	40	28.2
Probable ATP-dependent RNA helicase DDX17	DDX17	Q92841;Q92841-1;Q92841-3;Q92841-2	Q92841;Q92841-1;Q92841-3;Q92841-2	-0.424359	59	24	-0.27023	48	19	-0.0944488	59	24	0.165483	49	19	-0.562346	59	24	-0.0794292	48	19	31	28	57.6	56.2
ATP-dependent RNA helicase DDX18	DDX18	Q9NVP1	Q9NVP1	-0.0481885	2	0	NaN	1	1	0.134878	2	0	NaN	1	1	0.0313951	2	0	NaN	1	1	4	1	7.2	1.6
Nucleolar RNA helicase 2	DDX21	Q9NR30;Q9NR30-2	Q9NR30;Q9NR30-2	-0.350835	83	34	-0.134747	54	26	-0.368234	83	34	-0.0258793	54	26	-0.73238	83	34	-0.229096	54	26	41	36	54.4	56.1
Probable ATP-dependent RNA helicase DDX23	DDX23	Q9BUQ8	Q9BUQ8	-0.558623	11	9	-0.434668	9	7	-0.554061	11	9	0.189269	9	7	-1.05086	11	9	-0.230572	9	7	8	7	12.6	10.1
ATP-dependent RNA helicase DDX24	DDX24	Q9GZR7;Q9GZR7-2	Q9GZR7;Q9GZR7-2	0.00877379	11	5	0.101908	7	5	-1.18036	11	5	-0.917012	7	5	-1.32905	11	5	-0.771125	7	5	12	7	18.6	10
Probable ATP-dependent RNA helicase DDX28	DDX28	Q9NUL7	Q9NUL7	-1.3599	4	3	-1.1167	4	4	-0.267826	4	3	-0.0291349	4	4	-1.76141	4	3	-1.17313	4	4	4	3	12	12.2
ATP-dependent RNA helicase DDX39A	DDX39A	O00148;O00148-2;O00148-3	O00148;O00148-2;O00148-3	-0.728264	13	8	-0.736302	8	3	-0.0767671	13	8	0.156064	8	3	-0.986988	13	8	-0.699196	8	3	10	8	61.4	55.3
Spliceosome RNA helicase DDX39B	DDX39B	Q13838;Q13838-2	Q13838;Q13838-2	-0.520314	74	31	-0.341986	64	25	-0.0387175	74	30	0.285583	64	25	-0.523815	74	30	-0.0882773	64	25	24	17	76.2	74.1
ATP-dependent RNA helicase DDX3X;ATP-dependent RNA helicase DDX3Y	DDX3X;DDX3Y	O00571;O00571-2;O15523-2;O15523;O15523-3;Q9NQI0-3;Q9NQI0-2;Q9NQI0-4;Q9NQI0	O00571;O00571-2;O15523-2;O15523	-0.313011	44	25	-0.227864	25	14	-0.279844	44	25	0.147122	25	14	-0.537257	44	25	-0.095587	25	14	30	19	55.9	39.7
ATP-dependent RNA helicase DDX42	DDX42	Q86XP3;Q86XP3-2	Q86XP3;Q86XP3-2	-0.618916	24	15	-0.362105	18	7	-0.109094	23	14	0.214759	18	7	-0.710567	23	14	-0.156138	18	7	19	19	29.4	28
Probable ATP-dependent RNA helicase DDX46	DDX46	Q7L014	Q7L014	-1.03827	69	43	-0.848317	45	24	-0.160282	68	43	0.132625	45	24	-1.13733	69	43	-0.708408	45	24	41	31	42.9	36.4
Probable ATP-dependent RNA helicase DDX47	DDX47	Q9H0S4-2;Q9H0S4	Q9H0S4-2;Q9H0S4	-0.747294	3	2	NaN	1	0	0.00647761	3	2	NaN	1	0	-1.33057	3	2	NaN	1	0	3	1	7.6	2.7
Probable ATP-dependent RNA helicase DDX5	DDX5	P17844;P17844-2	P17844;P17844-2	-0.483884	62	37	-0.412619	31	13	-0.404993	62	37	-0.103128	32	13	-0.961339	63	37	-0.509848	32	13	31	21	62.1	56
ATP-dependent RNA helicase DDX50	DDX50	Q9BQ39	Q9BQ39	-0.0265136	12	4	0.187444	14	9	-0.408397	12	4	-0.0720373	14	9	-0.312957	12	4	0.101304	14	9	14	14	30.8	29.7
Probable ATP-dependent RNA helicase DDX52	DDX52	Q9Y2R4	Q9Y2R4	-0.597387	6	4	NaN	0	0	0.111966	6	4	NaN	0	0	-0.914467	6	4	NaN	0	0	3	0	7.5	0
ATP-dependent RNA helicase DDX54	DDX54	Q8TDD1-2;Q8TDD1	Q8TDD1-2;Q8TDD1	-0.662666	15	3	-0.271187	14	5	-0.0458335	14	3	-0.122209	14	5	-0.799847	15	3	-0.314523	14	5	15	15	23.7	20.4
Probable ATP-dependent RNA helicase DDX6	DDX6	P26196	P26196	0.0114957	21	15	0.296988	14	8	-0.0483525	21	15	0.125258	14	8	0.0816123	21	15	0.482855	14	8	17	12	52.4	40.6
Sphingolipid delta(4)-desaturase DES1	DEGS1	O15121	O15121	-0.650272	9	3	-0.105946	4	0	-0.234788	9	3	0.00765199	4	0	-0.721373	9	3	-0.14952	4	0	6	4	37.5	21.1
Protein DEK	DEK	P35659;P35659-2	P35659;P35659-2	-0.581907	9	4	-0.368042	7	4	0.0795658	9	4	0.328562	7	4	-0.471449	9	4	-0.0721745	7	4	6	5	18.9	15.5
Derlin-1	DERL1	Q9BUN8;Q9BUN8-2	Q9BUN8;Q9BUN8-2	-0.66896	19	10	-0.489954	9	1	-0.14299	19	10	0.116379	9	1	-0.880312	19	10	-0.395611	9	1	10	9	43.4	39
Derlin-2	DERL2	Q9GZP9;Q96Q80-5;Q96Q80-4;Q96Q80-3;Q96Q80;Q96Q80-2	Q9GZP9	-0.596689	8	3	-0.316725	8	5	-0.0489494	8	3	0.163801	8	5	-0.605815	8	3	-0.033793	8	5	7	4	22.6	21.8
Desumoylating isopeptidase 1	DESI1	Q6ICB0	Q6ICB0	-0.186689	2	1	NaN	0	0	-0.630617	2	1	NaN	0	0	-0.822733	2	1	NaN	0	0	2	0	19.6	0
Desumoylating isopeptidase 2	DESI2	Q9BSY9;Q9BSY9-2	Q9BSY9	0.00432164	3	0	0.559345	3	1	-0.128503	2	0	-0.113834	3	1	-0.066367	3	0	0.0900811	3	1	3	3	32.5	32.5
Diacylglycerol O-acyltransferase 1	DGAT1	O75907	O75907	-0.426781	3	1	0.0569864	2	0	-0.117365	3	1	0.349989	2	0	-0.67925	3	1	0.359749	2	0	4	1	12.1	4.3
Diacylglycerol kinase epsilon	DGKE	P52429;P52429-2	P52429	-0.569222	5	2	NaN	1	0	-0.0444045	5	2	NaN	1	0	-0.786647	5	2	NaN	1	0	8	1	25.6	2.3
Deoxyguanosine kinase, mitochondrial	DGUOK	Q16854-2;Q16854;Q16854-4;Q16854-3;Q16854-5	Q16854-2;Q16854;Q16854-4;Q16854-3;Q16854-5	-1.01386	2	2	NaN	0	0	-0.501749	2	2	NaN	0	0	-1.5156	2	2	NaN	0	0	3	0	20.1	0
Delta(24)-sterol reductase	DHCR24	Q15392-2;Q15392	Q15392-2;Q15392	0.018919	52	18	0.221253	34	4	-0.194691	52	18	0.0735298	34	4	-0.175175	52	18	0.267479	34	4	30	26	65.3	58.5
7-dehydrocholesterol reductase	DHCR7	Q9UBM7	Q9UBM7	-0.320558	17	5	-0.20364	13	1	-0.234431	17	5	0.0379174	13	1	-0.525185	17	5	-0.135535	13	1	13	10	36.6	20.4
Dehydrodolichyl diphosphate syntase complex subunit DHDDS	DHDDS	Q86SQ9-4;Q86SQ9;Q86SQ9-2;Q86SQ9-3	Q86SQ9-4;Q86SQ9;Q86SQ9-2;Q86SQ9-3	-0.596165	3	1	NaN	0	0	-0.00969855	3	1	NaN	0	0	-0.550085	3	1	NaN	0	0	4	0	19.7	0
Dihydroorotate dehydrogenase (quinone), mitochondrial	DHODH	Q02127	Q02127	-0.387166	18	10	0.19674	6	5	-0.321694	18	10	0.519135	6	5	-0.788838	18	10	0.092171	6	5	16	6	48.4	19
Dehydrogenase/reductase SDR family member 1	DHRS1	Q96LJ7	Q96LJ7	-0.315864	9	5	NaN	1	0	-0.240947	9	5	NaN	1	0	-0.321153	9	5	NaN	1	0	8	2	39	12.1
Dehydrogenase/reductase SDR family member 13	DHRS13	Q6UX07;Q6UX07-2;Q6UX07-3	Q6UX07;Q6UX07-2;Q6UX07-3	-0.0563862	9	6	0.231024	3	0	-0.149153	9	6	0.0757024	3	0	-0.217977	9	6	0.343495	3	0	8	6	24.1	17.5
Short-chain dehydrogenase/reductase 3	DHRS3	O75911;O75911-2	O75911	-0.819266	5	1	NaN	1	0	-0.582577	5	1	NaN	1	0	-1.25157	5	1	NaN	1	0	7	1	44	4.3
Dehydrogenase/reductase SDR family member 4	DHRS4	Q9BTZ2-8;Q9BTZ2-4;Q9BTZ2;Q9BTZ2-5;Q9BTZ2-3;Q9BTZ2-2;Q9BTZ2-7;P0CG22;Q9BTZ2-6	Q9BTZ2-8;Q9BTZ2-4;Q9BTZ2;Q9BTZ2-5;Q9BTZ2-3;Q9BTZ2-2	-0.278689	24	10	-0.0289935	12	3	-0.155855	24	10	0.151955	12	3	-0.422404	24	10	0.113348	12	3	8	6	54.4	47.8
Dehydrogenase/reductase SDR family member 4-like 2	DHRS4L2	Q6PKH6;Q6PKH6-2	Q6PKH6;Q6PKH6-2	-0.710827	3	3	NaN	0	0	-0.465281	3	3	NaN	0	0	-1.41623	3	3	NaN	0	0	1	0	33	23.5
Dehydrogenase/reductase SDR family member 7	DHRS7	Q9Y394;Q9Y394-2	Q9Y394;Q9Y394-2	-0.19674	17	7	-0.0568609	13	8	-0.118476	17	7	0.21424	13	8	-0.307716	17	7	0.0359933	14	8	17	15	60.8	54
Dehydrogenase/reductase SDR family member 7B	DHRS7B	Q6IAN0	Q6IAN0	-0.842698	24	11	-0.607958	21	11	-0.496916	24	11	0.110698	21	11	-1.20138	24	11	-0.689568	21	11	16	13	54.2	49.5
Probable 2-oxoglutarate dehydrogenase E1 component DHKTD1, mitochondrial	DHTKD1	Q96HY7	Q96HY7	0.0497701	34	13	0.263923	33	17	-0.370061	34	13	-0.0816123	34	18	-0.252003	34	13	0.21558	33	17	27	29	41.2	45.6
Pre-mRNA-splicing factor ATP-dependent RNA helicase DHX15	DHX15	O43143	O43143	-0.499953	17	12	-0.470927	3	1	-0.201808	17	12	-0.103531	3	1	-0.655103	17	12	-0.712992	3	1	15	4	28.4	6.2
Putative pre-mRNA-splicing factor ATP-dependent RNA helicase DHX16	DHX16	O60231	O60231	-0.922101	2	2	0.247183	2	2	-0.105628	2	2	-0.182819	2	2	-1.02773	2	2	0.064329	2	2	2	4	3.7	4.3
ATP-dependent RNA helicase DHX29	DHX29	Q7Z478	Q7Z478	-0.126344	4	4	NaN	0	0	-0.921472	4	4	NaN	0	0	-1.11117	4	4	NaN	0	0	4	1	3.8	0.7
Putative ATP-dependent RNA helicase DHX30	DHX30	Q7L2E3-2;Q7L2E3-3;Q7L2E3	Q7L2E3-2;Q7L2E3-3;Q7L2E3	-0.739565	73	31	-0.569686	58	22	-0.432513	73	31	-0.129349	57	22	-1.19476	73	31	-0.663026	58	22	58	53	59.2	54.3
Putative ATP-dependent RNA helicase DHX33	DHX33	Q9H6R0;Q9H6R0-2	Q9H6R0;Q9H6R0-2	-0.810536	2	2	NaN	0	0	0.277032	2	2	NaN	0	0	-0.533493	2	2	NaN	0	0	3	0	8.5	0
Probable ATP-dependent RNA helicase DHX37	DHX37	Q8IY37	Q8IY37	-0.859431	3	2	NaN	0	0	0.0485151	3	2	NaN	0	0	-0.839028	3	2	NaN	0	0	5	2	6.7	2.7
Probable ATP-dependent RNA helicase DHX40	DHX40	Q8IX18-4;Q8IX18-3;Q8IX18;Q8IX18-2	Q8IX18-4;Q8IX18-3;Q8IX18;Q8IX18-2	NaN	1	0	-0.579856	3	0	NaN	1	0	0.36576	3	0	NaN	1	0	-0.0703892	3	0	2	3	3.4	5.3
ATP-dependent RNA helicase DHX8	DHX8	Q14562	Q14562	-0.553257	2	2	0.331445	3	2	-0.953076	2	2	-0.483674	3	2	-1.50635	2	2	0.281719	3	2	2	3	2.5	2.7
ATP-dependent RNA helicase A	DHX9	Q08211;Q08211-2	Q08211	-0.530322	137	47	-0.2949	98	33	-0.191739	136	47	0.11616	100	34	-0.708066	137	47	-0.256407	99	33	64	52	58	48.2
Diablo homolog, mitochondrial	DIABLO	Q9NR28-2;Q9NR28;Q9NR28-3	Q9NR28-2;Q9NR28;Q9NR28-3	-0.17687	41	15	0.0523712	21	8	-0.209845	40	15	0.119025	21	8	-0.46897	41	15	0.107912	21	8	14	11	84.4	57.5
Protein diaphanous homolog 1	DIAPH1	O60610-2;O60610-3;O60610	O60610-2;O60610-3;O60610	-0.483602	2	1	NaN	0	0	NaN	1	1	NaN	0	0	-0.839854	2	1	NaN	0	0	4	0	5.8	0
Death-inducer obliterator 1	DIDO1	Q9BTC0;Q9BTC0-1;Q9BTC0-2;Q9BTC0-3	Q9BTC0	-0.785925	26	16	-0.174151	3	0	-0.0957587	25	15	-0.0739573	3	0	-0.944832	25	15	-0.287945	3	0	26	4	18.9	2.6
Probable dimethyladenosine transferase	DIMT1	Q9UNQ2	Q9UNQ2	-1.20187	5	3	NaN	1	1	-0.0506369	5	3	NaN	1	1	-1.26691	5	3	NaN	1	1	7	2	32.9	6.7
Disco-interacting protein 2 homolog C	DIP2C	Q9Y2E4;Q14689-6;Q14689	Q9Y2E4	-0.431112	3	2	NaN	1	1	-0.0647817	3	2	NaN	1	1	-0.495898	3	2	NaN	1	1	3	1	2.9	0.8
Dihydrolipoyllysine-residue acetyltransferase component of pyruvate dehydrogenase complex, mitochondrial	DLAT	P10515	P10515	-0.536357	59	25	-0.486663	35	12	-0.219068	58	24	0.00524641	35	12	-0.806569	58	24	-0.375846	35	12	29	23	50.4	41.7
Dihydrolipoyl dehydrogenase, mitochondrial	DLD	P09622;P09622-3;P09622-2	P09622;P09622-3;P09622-2	-1.51527	127	88	-1.29566	65	28	-0.332735	124	85	-0.00992037	65	28	-1.82184	124	85	-1.27876	65	28	35	30	74.1	58.3
Disks large homolog 1	DLG1	Q12959-4;Q12959-2;Q12959-7;Q12959-5;Q12959;Q12959-3;Q12959-6;Q12959-8;Q12959-9;Q15700-2;Q15700-4;Q15700;Q15700-3;P78352-3;P78352-2;P78352;Q15700-5	Q12959-4;Q12959-2;Q12959-7;Q12959-5;Q12959;Q12959-3;Q12959-6;Q12959-8;Q12959-9	-0.458545	16	13	-0.444349	12	8	-0.427033	16	13	-0.0806576	12	8	-1.11926	16	13	-0.404576	12	8	16	9	35.3	19.9
Disks large homolog 3	DLG3	Q92796;Q92796-3;Q92796-2	Q92796;Q92796-3;Q92796-2	-0.651518	5	4	0.0129556	2	0	-0.0653853	5	4	0.313603	2	0	-0.438053	5	4	0.294809	2	0	5	2	10.6	2.9
Dihydrolipoyllysine-residue succinyltransferase component of 2-oxoglutarate dehydrogenase complex, mitochondrial	DLST	P36957;P36957-2	P36957;P36957-2	0.164529	59	21	0.67565	50	22	-0.035387	59	21	0.331699	50	22	0.134352	59	21	0.958533	50	22	20	16	47.9	44.4
Dystrophin	DMD	P11532-4;P11532-11;P11532;P11532-17;P11532-12;P11532-3;P11532-2;P11532-8;P11532-7;P11532-13;P11532-18	P11532-4;P11532-11;P11532;P11532-17;P11532-12;P11532-3;P11532-2;P11532-8;P11532-7;P11532-13	0.312201	2	1	NaN	0	0	-0.889263	2	1	NaN	0	0	-0.589746	2	1	NaN	0	0	0	0	1.3	0.9
Dynein heavy chain 10, axonemal	DNAH10	Q8IVF4	Q8IVF4	NaN	1	0	-0.278698	2	0	NaN	1	0	-0.145351	2	0	NaN	1	0	-0.357721	2	0	1	1	0.4	0.4
DnaJ homolog subfamily A member 1	DNAJA1	P31689;P31689-2	P31689;P31689-2	-0.752024	11	6	-0.572502	13	9	-0.295588	11	6	0.114957	13	9	-1.05358	11	6	-0.372172	13	9	9	9	34.3	37
DnaJ homolog subfamily A member 2	DNAJA2	O60884	O60884	-0.915119	10	4	NaN	0	0	-0.00301835	10	4	NaN	0	0	-0.9158	10	4	NaN	0	0	10	1	39.1	1.9
DnaJ homolog subfamily A member 3, mitochondrial	DNAJA3	Q96EY1;Q96EY1-2;Q96EY1-3	Q96EY1;Q96EY1-2	-0.963391	20	11	-0.303225	15	11	-0.427848	20	11	-0.389016	15	11	-1.36483	20	11	-0.74123	15	11	19	14	40.4	34.4
DnaJ homolog subfamily B member 11	DNAJB11	Q9UBS4	Q9UBS4	-0.415653	27	10	-0.128557	19	5	-0.191195	27	10	0.177441	19	5	-0.64469	27	10	0.101722	19	5	21	14	51.4	41.1
DnaJ homolog subfamily B member 12	DNAJB12	Q9NXW2;Q9NXW2-2;Q8TBM8-2;Q8TBM8	Q9NXW2;Q9NXW2-2	-0.401921	18	10	-0.028852	7	1	-0.393823	18	10	0.0367478	7	1	-0.753531	18	10	0.0144122	7	1	14	8	49.1	30.9
DnaJ homolog subfamily B member 6;DnaJ homolog subfamily B member 3	DNAJB6;DNAJB3	O75190-3;O75190;Q8WWF6;O75190-2;O75190-4;Q7Z6W7	O75190-3;O75190;Q8WWF6;O75190-2	-0.794532	3	2	NaN	0	0	0.0692898	3	2	NaN	0	0	-1.12362	3	2	NaN	0	0	3	0	13.8	0
DnaJ homolog subfamily C member 1	DNAJC1	Q96KC8	Q96KC8	-0.705523	8	6	-0.52647	5	3	-0.147793	8	6	0.114098	5	3	-0.830999	8	6	-0.33754	5	3	5	4	12.5	7.2
DnaJ homolog subfamily C member 10	DNAJC10	Q8IXB1;Q8IXB1-2;Q8IXB1-3	Q8IXB1;Q8IXB1-2	-0.417521	25	13	-0.173383	17	10	-0.268782	25	13	0.123827	17	10	-0.707689	25	13	-0.0312541	17	10	19	14	34.4	23.5
DnaJ homolog subfamily C member 11	DNAJC11	Q9NVH1-3;Q9NVH1;Q9NVH1-2	Q9NVH1-3;Q9NVH1;Q9NVH1-2	-0.459278	28	15	-0.253505	20	10	-0.373066	28	15	-0.0574155	20	10	-0.821228	28	15	-0.2883	20	10	20	14	53.1	42
DnaJ homolog subfamily C member 13	DNAJC13	O75165	O75165	-0.0852518	43	26	0.064329	14	7	-0.384377	43	26	0.137251	14	7	-0.60474	43	26	0.170832	14	7	44	17	26.3	9
DnaJ homolog subfamily C member 16	DNAJC16	Q9Y2G8;Q9Y2G8-2	Q9Y2G8	-0.80435	3	2	NaN	0	0	-0.817511	3	2	NaN	0	0	-1.14522	3	2	NaN	0	0	3	0	7.9	0
Mitochondrial import inner membrane translocase subunit TIM14	DNAJC19	Q96DA6;Q96DA6-2	Q96DA6;Q96DA6-2	-0.449021	25	13	-0.0847446	15	4	-0.281719	25	13	0.161847	15	4	-0.66438	25	13	-0.101112	15	4	10	6	83.6	70.7
DnaJ homolog subfamily C member 3	DNAJC3	Q13217	Q13217	0.0771063	20	14	0.151891	15	9	-0.551289	20	14	-0.103397	15	9	-0.57175	20	14	0.113099	15	9	13	12	40.9	33.9
DnaJ homolog subfamily C member 30	DNAJC30	Q96LL9	Q96LL9	-0.993867	4	4	NaN	0	0	-0.403618	4	4	NaN	0	0	-1.17778	4	4	NaN	0	0	3	0	20.8	0
DnaJ homolog subfamily C member 5	DNAJC5	Q9H3Z4-2	Q9H3Z4-2	-0.181051	24	7	0.111524	14	3	-0.274163	24	7	0.126454	14	3	-0.479452	24	7	0.158333	14	3	2	0	64.1	39.5
DnaJ homolog subfamily C member 7	DNAJC7	Q99615-2;Q99615	Q99615-2;Q99615	-0.417059	6	4	-0.198368	4	4	0.135535	6	4	0.0149077	4	4	-0.138092	6	4	-0.239276	4	4	6	4	17.6	9.6
DnaJ homolog subfamily C member 8	DNAJC8	O75937	O75937	-0.633099	5	1	-0.116631	5	2	-0.0833399	5	1	0.0790817	5	2	-0.521225	5	1	0.023695	5	2	5	5	32.4	27.7
Deoxyribonuclease-2-alpha	DNASE2	O00115-2;O00115	O00115-2;O00115	-0.232701	8	6	-0.00475299	3	1	-0.597212	8	6	-0.209391	3	1	-0.79021	8	6	-0.259303	3	1	3	2	8.5	7.2
DNL-type zinc finger protein	DNLZ	Q5SXM8	Q5SXM8	-0.634106	2	1	-0.446997	2	2	0.204266	2	1	0.587229	2	2	-0.812334	2	1	0.140253	2	2	2	2	28.7	13.5
DNA (cytosine-5)-methyltransferase 1	DNMT1	P26358-2;P26358;P26358-3	P26358-2;P26358;P26358-3	-1.1582	28	20	-0.778881	10	6	-0.127431	27	20	0.0940023	10	6	-1.27397	28	20	-0.70381	10	6	33	12	26.7	9.3
Dolichol kinase	DOLK	Q9UPQ8	Q9UPQ8	-0.566421	3	1	-0.885731	2	2	-0.32858	3	1	-0.0843364	2	2	-0.894992	3	1	-0.970117	2	2	4	2	9.1	4.1
Dolichyldiphosphatase 1	DOLPP1	Q86YN1	Q86YN1	-0.513296	15	3	-0.284277	9	4	-0.146579	15	3	0.0668202	9	4	-0.655103	15	3	-0.184598	9	4	1	1	29	29
UDP-N-acetylglucosamine--dolichyl-phosphate N-acetylglucosaminephosphotransferase	DPAGT1	Q9H3H5-3;Q9H3H5-2;Q9H3H5	Q9H3H5-3;Q9H3H5-2;Q9H3H5	-0.506578	8	2	-0.344942	5	0	0.051024	8	2	0.405356	5	0	-0.503875	8	2	0.0200771	5	0	6	3	35.5	20.3
Zinc finger protein ubi-d4	DPF2	Q92785;Q92785-2	Q92785;Q92785-2	-0.413442	3	3	NaN	0	0	0.737254	3	3	NaN	0	0	-0.870229	3	3	NaN	0	0	3	0	15.3	0
Dolichol-phosphate mannosyltransferase subunit 1	DPM1	O60762	O60762	-0.310093	53	28	-0.126709	23	10	-0.167831	53	28	0.181378	23	10	-0.40276	53	28	0.0860938	23	10	18	17	72.7	65.4
Dolichol-phosphate mannosyltransferase subunit 3	DPM3	Q9P2X0;Q9P2X0-2	Q9P2X0;Q9P2X0-2	-0.428022	2	1	-0.0340748	3	0	-0.12904	2	1	0.272907	3	0	-0.550845	2	1	0.383303	3	0	1	2	10.9	23.9
Probable C-mannosyltransferase DPY19L1	DPY19L1	Q2PZI1;Q2PZI1-2;Q6NUT2	Q2PZI1	-0.508691	16	14	-0.019346	6	4	-0.331572	16	14	-0.370834	6	4	-0.812106	16	14	-0.323082	6	4	11	5	27.1	11.9
Probable C-mannosyltransferase DPY19L3	DPY19L3	Q6ZPD9;Q6ZPD9-2	Q6ZPD9	-0.588769	8	4	-0.32239	8	5	-0.0445831	8	4	0.453557	8	5	-0.480901	8	4	0.0550817	8	5	8	6	13.8	9.5
Protein dpy-30 homolog	DPY30	Q9C005	Q9C005	-0.834519	17	5	-0.629287	11	6	-0.19593	17	5	0.310701	11	6	-0.866121	17	5	-0.443713	11	6	8	5	97	76.8
Protein Dr1	DR1	Q01658	Q01658	-0.473791	3	2	NaN	1	1	-0.144026	3	2	NaN	1	1	-0.66084	3	2	NaN	1	1	3	1	29	7.4
DNA damage-regulated autophagy modulator protein 2	DRAM2	Q6UX65	Q6UX65	-0.230127	2	2	NaN	1	0	-0.379995	2	2	NaN	1	0	-0.610103	2	2	NaN	1	0	1	2	8.3	13.5
Developmentally-regulated GTP-binding protein 1	DRG1	Q9Y295	Q9Y295	-0.402035	2	2	NaN	0	0	-0.529135	2	2	NaN	0	0	-0.93115	2	2	NaN	0	0	2	0	7.1	0
Ribonuclease 3	DROSHA	Q9NRR4-2;Q9NRR4-4;Q9NRR4	Q9NRR4-2;Q9NRR4-4;Q9NRR4	-0.787891	2	1	NaN	0	0	-0.612042	2	1	NaN	0	0	-1.38737	2	1	NaN	0	0	1	0	1.3	0
Desmocollin-2	DSC2	Q02487-2;Q14574-2;Q02487	Q02487-2;Q14574-2;Q02487	-0.902497	2	1	NaN	1	0	0.784839	2	1	NaN	1	0	-0.11641	2	1	NaN	1	0	1	0	2.6	0.8
Desmoglein-2	DSG2	Q14126	Q14126	-0.9155	57	31	-0.623211	29	14	-0.13454	55	29	0.23033	29	14	-1.0446	55	29	-0.425889	29	14	38	28	47.5	36.5
Desmoplakin	DSP	P15924-2;P15924-3;P15924	P15924-2;P15924-3;P15924	-0.484086	5	4	NaN	0	0	-0.115941	5	4	NaN	0	0	-0.61105	5	4	NaN	0	0	4	0	1.5	0
Dystonin	DST	Q03001-8;Q03001;Q03001-14;Q03001-9;Q03001-13;Q03001-10	Q03001-8;Q03001;Q03001-14	-0.831795	28	19	-0.463204	8	5	-0.100515	26	17	0.409374	8	5	-0.983989	27	17	-0.113567	8	5	28	10	9.2	3
Destrin	DSTN	P60981;P60981-2	P60981;P60981-2	-0.598391	3	3	-0.106616	3	0	-0.723087	3	3	0.190207	3	0	-1.30237	3	3	0.0325657	3	0	3	4	26.1	22.4
Dystrobrevin alpha	DTNA	Q9Y4J8;Q9Y4J8-15;Q9Y4J8-14;Q9Y4J8-2;Q9Y4J8-13;Q9Y4J8-4;Q9Y4J8-6;Q9Y4J8-10;Q9Y4J8-11;Q9Y4J8-16;Q9Y4J8-5;Q9Y4J8-3;Q9Y4J8-8;Q9Y4J8-12;O60941-2;O60941-4;O60941-7;O60941;O60941-3;O60941-6;O60941-5;Q9Y4J8-7;Q9Y4J8-9	Q9Y4J8;Q9Y4J8-15;Q9Y4J8-14;Q9Y4J8-2;Q9Y4J8-13;Q9Y4J8-4;Q9Y4J8-6;Q9Y4J8-10;Q9Y4J8-11;Q9Y4J8-16;Q9Y4J8-5;Q9Y4J8-3;Q9Y4J8-8;Q9Y4J8-12	-0.576497	11	10	-0.0635029	5	3	-0.35345	11	10	-0.165944	5	3	-0.820336	11	10	-0.0694271	5	3	8	4	15.9	6.5
Thymidylate kinase	DTYMK	P23919;P23919-2	P23919;P23919-2	0.349252	22	11	0.698061	12	5	-0.270626	22	11	0.146372	12	5	0.0123541	22	11	0.687033	12	5	16	10	71.7	40.6
Deoxyuridine 5-triphosphate nucleotidohydrolase, mitochondrial	DUT	P33316;P33316-2	P33316;P33316-2	-0.248091	15	5	0.00186223	8	4	-0.265605	15	5	0.145414	8	4	-0.472629	15	5	0.154586	8	4	9	7	46	38.5
Dymeclin	DYM	Q7RTS9-2;Q7RTS9	Q7RTS9-2;Q7RTS9	-0.395834	2	1	NaN	1	0	-0.29373	2	1	NaN	1	0	-0.644375	2	1	NaN	1	0	2	1	6.3	2.1
Cytoplasmic dynein 1 heavy chain 1	DYNC1H1	Q14204	Q14204	-0.461502	151	68	-0.174662	38	23	-0.346867	150	67	0.117866	38	23	-0.792482	150	67	-0.279768	38	23	132	38	37.2	9
Dynein light chain 1, cytoplasmic	DYNLL1	P63167	P63167	-0.444537	14	4	-0.215119	8	2	-0.272541	14	4	-0.00489682	8	2	-0.689008	14	4	-0.232661	8	2	3	1	76.4	50.6
Dynein light chain 2, cytoplasmic	DYNLL2	Q96FJ2	Q96FJ2	NaN	1	1	0.0440177	2	1	NaN	1	1	-0.348346	2	1	NaN	1	1	-0.241108	2	1	1	2	60.7	34.8
Dynein light chain roadblock-type 1;Dynein light chain roadblock-type 2	DYNLRB1;DYNLRB2	Q9NP97;Q8TF09;Q9NP97-2	Q9NP97;Q8TF09	-0.571043	3	2	-0.261591	3	3	-0.425075	3	2	0.249393	3	3	-1.00909	3	2	-0.0927488	3	3	2	3	21.9	38.5
Probable glutamate--tRNA ligase, mitochondrial	EARS2	Q5JPH6;Q5JPH6-2	Q5JPH6;Q5JPH6-2	-1.42585	17	12	-1.0732	12	11	-0.236945	17	12	-0.163628	12	11	-1.7239	17	12	-1.15121	12	11	14	11	46.7	33.3
Probable rRNA-processing protein EBP2	EBNA1BP2	Q99848	Q99848	-0.802235	5	4	-0.755315	3	2	-0.136521	5	4	-0.337882	3	2	-1.16608	5	4	-0.690551	3	2	5	3	18.3	12.1
3-beta-hydroxysteroid-Delta(8),Delta(7)-isomerase	EBP	Q15125	Q15125	-0.651473	17	2	-0.470927	11	3	-0.229738	17	2	0.817562	11	3	-0.791458	17	2	0.419739	11	3	5	4	29.1	38.3
Endothelin-converting enzyme 1	ECE1	P42892-3;P42892-4;P42892;P42892-2	P42892-3;P42892-4;P42892;P42892-2	-0.344685	13	7	-0.151989	10	4	-0.384245	13	7	0.103457	10	4	-0.685292	13	7	-0.0197731	10	4	12	8	24.5	15.4
Delta(3,5)-Delta(2,4)-dienoyl-CoA isomerase, mitochondrial	ECH1	Q13011	Q13011	-0.114707	165	66	0.131218	98	40	-0.434773	163	64	-0.112367	98	40	-0.523732	162	64	0.0651137	98	40	33	28	82.6	84.5
Ethylmalonyl-CoA decarboxylase	ECHDC1	Q9NTX5-6;Q9NTX5-2;Q9NTX5;Q9NTX5-3;Q9NTX5-5;Q9NTX5-4	Q9NTX5-6;Q9NTX5-2;Q9NTX5;Q9NTX5-3	-0.144329	15	9	0.273082	8	5	0.130008	15	9	0.494068	8	5	0.0909888	15	9	0.910827	8	5	10	6	43	25
Enoyl-CoA hydratase, mitochondrial	ECHS1	P30084	P30084	-0.253171	115	38	-0.0132121	83	21	-0.430956	115	38	-0.10286	83	21	-0.67466	115	38	-0.0840642	83	21	31	24	69.3	66.9
Enoyl-CoA delta isomerase 1, mitochondrial	ECI1	P42126;P42126-2	P42126;P42126-2	-0.620734	47	14	-0.382391	14	2	-0.21838	47	14	0.17275	14	2	-0.779571	47	14	-0.172231	14	2	18	10	57	45.4
Enoyl-CoA delta isomerase 2, mitochondrial	ECI2	O75521-2;O75521	O75521-2;O75521	-0.442242	50	24	-0.191942	38	10	-0.229636	50	24	0.097471	38	10	-0.699302	50	24	-0.0673633	38	10	30	26	74.7	59.6
Proteasome-associated protein ECM29 homolog	ECM29	Q5VYK3	Q5VYK3	-1.16728	2	2	NaN	0	0	0.176578	2	2	NaN	0	0	-0.990653	2	2	NaN	0	0	2	0	1.4	0
Evolutionarily conserved signaling intermediate in Toll pathway, mitochondrial	ECSIT	Q9BQ95;Q9BQ95-4;Q9BQ95-2;Q9BQ95-3	Q9BQ95;Q9BQ95-4;Q9BQ95-2	-0.786447	23	15	-0.489029	7	3	-0.314087	23	15	0.0463697	7	3	-1.17267	23	15	-0.38228	7	3	17	10	50.8	35.5
Enhancer of mRNA-decapping protein 4	EDC4	Q6P2E9;Q6P2E9-2	Q6P2E9;Q6P2E9-2	-0.262296	55	30	-0.0432046	33	9	0.0483758	54	29	0.258339	33	9	-0.180675	54	29	0.227084	33	9	48	37	53.8	41.1
ER degradation-enhancing alpha-mannosidase-like protein 3	EDEM3	Q9BZQ6-2;Q9BZQ6	Q9BZQ6-2;Q9BZQ6	-0.345949	3	1	-3.66209	4	3	-0.290092	3	1	0.325919	4	3	-0.654149	3	1	0.0466528	4	3	3	5	4.5	8.4
Endothelial differentiation-related factor 1	EDF1	O60869-2;O60869-3;O60869	O60869-2;O60869-3;O60869	0.827169	2	2	-0.613532	3	1	-1.21971	2	2	-0.1149	3	1	-0.392554	2	2	-0.0023065	3	1	3	2	20.1	12.9
Elongation factor 1-alpha 1;Putative elongation factor 1-alpha-like 3	EEF1A1;EEF1A1P5	P68104;P68104-2;Q5VTE0	P68104;P68104-2;Q5VTE0	-0.646202	54	22	-0.406428	34	8	0.256769	54	22	0.476418	34	8	-0.475916	54	22	0.0339092	34	8	19	14	71.9	64.9
Elongation factor 1-beta	EEF1B2	P24534	P24534	-0.28854	13	9	-0.0143553	5	4	-0.293819	12	8	0.257132	5	4	-0.603556	12	8	0.161798	5	4	9	3	58.2	33.8
Elongation factor 1-delta	EEF1D	P29692;P29692-2;P29692-3;P29692-4	P29692;P29692-2;P29692-3;P29692-4	-0.083875	19	10	0.12378	17	8	-0.192876	19	10	0.0692096	17	8	-0.326715	19	10	0.111072	17	8	14	11	67.3	51.6
Eukaryotic translation elongation factor 1 epsilon-1	EEF1E1	O43324;O43324-2	O43324;O43324-2	-0.447839	18	9	-0.136848	11	3	0.269512	18	9	0.694975	11	3	-0.0438392	18	9	0.724302	11	3	11	9	75.3	56.3
Elongation factor 1-gamma	EEF1G	P26641;P26641-2	P26641;P26641-2	-0.0970543	25	15	0.206429	12	5	-0.234991	25	15	0.0187612	12	5	-0.317391	25	15	0.103813	12	5	13	10	40.3	31.8
Elongation factor 2	EEF2	P13639;Q7Z2Z2-2;Q7Z2Z2	P13639	-1.1047	28	21	-0.588901	24	14	-0.174898	28	21	-0.0762853	24	14	-1.14165	28	21	-0.692249	24	14	22	21	32.8	36.9
Endonuclease/exonuclease/phosphatase family domain-containing protein 1	EEPD1	Q7L9B9	Q7L9B9	NaN	0	0	-0.345169	2	1	NaN	0	0	-0.0557509	2	1	NaN	0	0	-0.326882	2	1	0	1	0	1.8
EF-hand domain-containing protein D1	EFHD1	Q9BUP0;Q9BUP0-2;Q96C19	Q9BUP0;Q9BUP0-2	-0.691919	5	4	-0.317883	2	0	-0.723277	4	3	0.0444788	2	0	-1.32243	4	3	-0.296428	2	0	5	2	32.2	9.2
Ephrin-A5	EFNA5	P52803	P52803	-0.845158	3	2	NaN	1	0	0.161436	3	2	NaN	1	0	-0.98922	3	2	NaN	1	0	2	1	13.6	7.5
Ephrin-B1	EFNB1	P98172	P98172	-0.523815	12	7	0.0600362	2	0	-0.236656	12	7	-0.165815	2	0	-0.778779	12	7	-0.158337	2	0	7	2	37	9
Ephrin-B2	EFNB2	P52799	P52799	-0.783018	5	3	NaN	1	1	-0.81525	4	2	NaN	1	1	-1.43936	4	2	NaN	1	1	7	3	35.1	11.4
116 kDa U5 small nuclear ribonucleoprotein component	EFTUD2	Q15029-2;Q15029;Q15029-3	Q15029-2;Q15029;Q15029-3	-0.721872	43	21	-0.565695	22	9	-0.223829	42	20	-0.0207689	21	9	-0.913569	42	20	-0.461738	21	9	34	23	52.4	34.9
Epidermal growth factor receptor	EGFR	P00533;P00533-2;P00533-4;P00533-3	P00533;P00533-2;P00533-4;P00533-3	-0.657741	16	10	-0.382391	8	7	0.0399806	16	10	-0.0802483	8	7	-0.829203	16	10	-0.520347	8	7	11	6	12.9	6.6
Peroxisomal bifunctional enzyme;Enoyl-CoA hydratase/3,2-trans-enoyl-CoA isomerase;3-hydroxyacyl-CoA dehydrogenase	EHHADH	Q08426;Q08426-2	Q08426;Q08426-2	-0.893571	3	2	NaN	1	0	-0.177343	3	2	NaN	1	0	-1.09798	3	2	NaN	1	0	4	1	7.5	2.8
Etoposide-induced protein 2.4 homolog	EI24	O14681;O14681-3	O14681;O14681-3	-0.667149	8	2	-0.495491	3	1	-0.222431	7	2	-0.0581087	3	1	-0.847908	8	2	-0.433066	3	1	7	3	19.7	9.4
Eukaryotic translation initiation factor 1	EIF1	P41567;O60739	P41567	-0.140746	10	5	-0.0494913	10	8	0.143524	10	5	0.116004	10	8	-0.344135	10	5	-0.0723115	10	8	7	6	78.8	74.3
Eukaryotic translation initiation factor 1A, X-chromosomal;Eukaryotic translation initiation factor 1A, Y-chromosomal	EIF1AX;EIF1AY	P47813;O14602	P47813;O14602	-0.345381	7	1	-0.0805212	3	1	-0.135602	7	1	0.32209	3	1	-0.408167	7	1	0.259461	3	1	7	4	44.4	33.3
Eukaryotic translation initiation factor 2 subunit 1	EIF2S1	P05198	P05198	-0.00611558	21	17	0.139649	13	7	-0.11143	21	17	0.204632	13	7	-0.0926632	21	17	0.408914	13	7	16	11	56.8	39.7
Eukaryotic translation initiation factor 2 subunit 2	EIF2S2	P20042	P20042	-0.316384	6	1	0.0451784	3	1	0.0422241	6	1	0.304523	4	1	-0.327729	6	1	0.0949573	4	1	7	5	23.7	22.2
Eukaryotic translation initiation factor 2 subunit 3;Putative eukaryotic translation initiation factor 2 subunit 3-like protein	EIF2S3;EIF2S3L	P41091;Q2VIR3;Q2VIR3-2	P41091;Q2VIR3;Q2VIR3-2	-0.0834928	13	5	-0.0446039	8	5	0.010923	13	5	0.38862	8	5	-0.203984	13	5	0.32858	8	5	10	8	35.2	25.4
Eukaryotic translation initiation factor 3 subunit A	EIF3A	Q14152;Q14152-2	Q14152;Q14152-2	-0.645096	75	37	-0.354114	36	9	-0.116364	75	37	0.201925	36	9	-0.774602	75	37	-0.144177	36	9	59	36	46.4	32.1
Eukaryotic translation initiation factor 3 subunit B	EIF3B	P55884;P55884-2	P55884;P55884-2	-0.631712	22	15	-0.470615	11	9	-0.0826981	22	15	0.12089	11	9	-0.671301	22	15	-0.37128	11	9	23	10	39.4	17.4
Eukaryotic translation initiation factor 3 subunit C;Eukaryotic translation initiation factor 3 subunit C-like protein	EIF3C;EIF3CL	Q99613;B5ME19;Q99613-2	Q99613;B5ME19;Q99613-2	-0.721968	21	12	-0.395721	15	7	-0.203186	21	12	0.221119	15	7	-0.997406	21	12	-0.175557	15	7	18	17	21.5	19.6
Eukaryotic translation initiation factor 3 subunit D	EIF3D	O15371;O15371-3;O15371-2	O15371;O15371-3;O15371-2	-0.635293	9	5	-0.109962	4	1	-0.205231	9	5	0.104511	4	1	-0.642257	9	5	-0.0411028	4	1	9	5	22.3	12.8
Eukaryotic translation initiation factor 3 subunit E	EIF3E	P60228	P60228	-0.624755	21	11	-0.27035	13	7	-0.294402	21	11	0.0132032	13	7	-0.879675	21	11	-0.192952	13	7	14	11	37.1	26.1
Eukaryotic translation initiation factor 3 subunit F	EIF3F	O00303	O00303	-0.523504	14	5	-0.527971	6	5	-0.0362596	13	5	0.643225	6	5	-0.621866	13	5	0.2472	6	5	9	6	34.2	22.7
Eukaryotic translation initiation factor 3 subunit G	EIF3G	O75821	O75821	-0.535457	7	5	-0.375735	4	4	-0.0769041	7	5	0.0402892	4	4	-0.727857	7	5	-0.416407	4	4	7	2	29.4	9.1
Eukaryotic translation initiation factor 3 subunit H	EIF3H	O15372	O15372	-0.713758	7	6	-0.258459	4	3	-0.00858066	7	6	0.285988	4	3	-0.775021	7	6	0.17028	4	3	6	5	22.7	20.2
Eukaryotic translation initiation factor 3 subunit I	EIF3I	Q13347	Q13347	-0.53711	11	3	-0.335369	7	3	-0.179809	11	3	-0.00561566	6	3	-0.754407	11	3	-0.357946	7	3	13	6	54.2	24
Eukaryotic translation initiation factor 3 subunit J	EIF3J	O75822;O75822-3;O75822-2	O75822;O75822-3;O75822-2	-0.471229	9	6	0.385507	2	2	-0.051758	9	6	-0.461319	2	2	-0.613432	9	6	-0.0758749	2	2	6	3	24	14
Eukaryotic translation initiation factor 3 subunit K	EIF3K	Q9UBQ5;Q9UBQ5-2	Q9UBQ5;Q9UBQ5-2	-0.553384	6	1	0.599396	2	1	-0.117631	6	1	-0.697062	2	1	-0.771643	6	1	-0.0394191	2	1	9	2	51.8	12.8
Eukaryotic translation initiation factor 3 subunit L	EIF3L	Q9Y262;Q9Y262-2	Q9Y262;Q9Y262-2	-0.589464	14	5	-0.422664	9	4	-0.0884234	14	5	0.0978415	9	4	-0.670084	14	5	-0.23352	9	4	15	8	35.6	18.8
Eukaryotic translation initiation factor 3 subunit M	EIF3M	Q7L2H7;Q7L2H7-2	Q7L2H7;Q7L2H7-2	-0.80773	11	7	-0.34551	7	4	-0.152869	11	7	0.274146	7	4	-0.933601	11	7	0.0377398	7	4	11	8	37.4	23
Eukaryotic initiation factor 4A-I	EIF4A1	P60842;P60842-2	P60842;P60842-2	-0.700896	21	12	-0.386811	11	1	0.0299829	20	11	0.132657	11	1	-0.709764	20	11	-0.189793	11	1	11	3	51.2	28.1
Eukaryotic initiation factor 4A-III;Eukaryotic initiation factor 4A-III, N-terminally processed	EIF4A3	P38919	P38919	-0.509676	37	19	-0.331017	22	10	-0.276607	37	19	0.0734236	22	10	-0.841922	37	19	-0.171463	22	10	19	15	67.2	51.8
Eukaryotic translation initiation factor 4B	EIF4B	P23588;P23588-2	P23588;P23588-2	-0.554019	7	5	0.261984	4	3	-0.00148678	7	5	0.392251	4	3	-0.594378	7	5	0.707171	4	3	5	4	16.4	11.1
Eukaryotic translation initiation factor 4E	EIF4E	P06730;P06730-2;P06730-3;A6NMX2	P06730;P06730-2;P06730-3	-0.428042	8	6	-0.509442	2	1	-0.28037	8	6	0.0165412	2	1	-0.900422	8	6	-0.543397	2	1	8	2	58.1	8.3
Eukaryotic translation initiation factor 4E type 2	EIF4E2	O60573;O60573-2	O60573;O60573-2	-0.902524	3	1	NaN	0	0	-0.236418	3	1	NaN	0	0	-0.91118	3	1	NaN	0	0	3	0	15.1	0
Eukaryotic translation initiation factor 4 gamma 1	EIF4G1	Q04637-5;Q04637-4;Q04637-3;Q04637;Q04637-8;Q04637-9;Q04637-6;Q04637-7	Q04637-5;Q04637-4;Q04637-3;Q04637;Q04637-8;Q04637-9;Q04637-6;Q04637-7	-0.722229	39	24	-0.414027	10	4	-0.21235	40	24	0.00966958	10	4	-0.983646	40	24	-0.223175	10	4	31	9	32	9.9
Eukaryotic translation initiation factor 4 gamma 2	EIF4G2	P78344;P78344-2	P78344;P78344-2	-0.186968	6	4	-0.397474	5	2	-0.120498	6	4	0.196971	5	2	-0.426528	6	4	-0.155749	5	2	7	7	11.1	10.4
Eukaryotic translation initiation factor 4H	EIF4H	Q15056-2;Q15056	Q15056-2;Q15056	-0.501422	2	0	NaN	1	1	-0.137029	2	0	NaN	1	1	-0.668776	2	0	NaN	1	1	2	1	14	10.1
Eukaryotic translation initiation factor 5	EIF5	P55010	P55010	0.0107799	4	2	0.235484	2	1	-0.14527	4	2	0.443556	2	1	-0.154345	4	2	0.721611	2	1	6	3	17.2	8.8
Eukaryotic translation initiation factor 5A-1;Eukaryotic translation initiation factor 5A-1-like	EIF5A;EIF5AL1	P63241;P63241-2;Q6IS14;Q9GZV4	P63241;P63241-2;Q6IS14	-0.337703	36	13	-0.120485	11	3	-0.0133488	36	13	0.216015	11	3	-0.313836	36	13	0.0925094	11	3	16	6	90.9	49.4
Eukaryotic translation initiation factor 5B	EIF5B	O60841	O60841	-0.539394	14	10	-0.764771	4	4	-0.137029	14	10	0.57682	4	4	-0.749232	14	10	-0.187894	4	4	11	4	15	4.5
Eukaryotic translation initiation factor 6	EIF6	P56537;P56537-2	P56537;P56537-2	-0.246858	13	5	0.0443598	11	9	0.128293	13	5	0.451366	11	9	-0.117114	13	5	0.520252	11	9	10	6	60.8	36.7
Zinc phosphodiesterase ELAC protein 2	ELAC2	Q9BQ52;Q9BQ52-4;Q9BQ52-3;Q9BQ52-2	Q9BQ52;Q9BQ52-4;Q9BQ52-3;Q9BQ52-2	-0.659905	49	36	-0.542704	20	12	-0.499871	48	35	-0.206643	21	12	-1.21284	48	35	-0.621524	20	12	29	22	62.3	44.4
ELAV-like protein 1	ELAVL1	Q15717;Q15717-2	Q15717;Q15717-2	-0.648643	24	11	-0.442227	15	4	-0.245164	24	11	-0.140124	15	4	-0.88486	24	11	-0.548733	15	4	16	11	54	40.8
ELMO domain-containing protein 2	ELMOD2	Q8IZ81	Q8IZ81	-0.614757	21	8	-0.320196	12	3	-0.218783	21	8	0.186213	12	3	-0.836862	21	8	-0.247077	12	3	20	11	68.9	37.2
Elongation of very long chain fatty acids protein 1	ELOVL1	Q9BW60;Q9BW60-2	Q9BW60;Q9BW60-2	-0.738048	8	1	-0.371392	8	6	-0.232023	7	1	0.124644	8	6	-0.868569	8	1	-0.158078	8	6	7	5	41.9	21.9
Elongation of very long chain fatty acids protein 2	ELOVL2	Q9NXB9	Q9NXB9	-0.941448	2	0	NaN	1	0	0.153805	2	0	NaN	1	0	-0.69764	2	0	NaN	1	0	1	1	8.8	8.8
Elongation of very long chain fatty acids protein 4	ELOVL4	Q9GZR5	Q9GZR5	-0.534036	2	0	NaN	1	0	-0.342689	2	0	NaN	1	0	-0.856215	2	0	NaN	1	0	2	1	6.7	2.5
Elongation of very long chain fatty acids protein 5	ELOVL5	Q9NYP7-2;Q9NYP7;Q9NYP7-3	Q9NYP7-2;Q9NYP7	-0.861946	17	4	-0.518837	9	1	-0.0567163	17	4	0.459596	9	1	-0.755283	17	4	-0.0126402	9	1	7	6	21.8	20.9
Elongation of very long chain fatty acids protein 7	ELOVL7	A1L3X0	A1L3X0	-0.179253	6	4	0.397695	2	0	-0.39208	6	4	-0.119688	2	0	-0.589203	6	4	0.152035	2	0	4	3	14.2	6.4
Embigin	EMB	Q6PCB8-2;Q6PCB8	Q6PCB8-2;Q6PCB8	-0.0392214	4	3	0.322325	6	5	-0.343989	4	3	0.366392	6	5	-0.474552	4	3	0.750057	6	5	4	5	19.5	22.7
ER membrane protein complex subunit 1	EMC1	Q8N766-2;Q8N766;Q8N766-3;Q8N766-4	Q8N766-2;Q8N766;Q8N766-3;Q8N766-4	-0.496916	98	41	-0.348346	78	34	-0.28736	97	40	0.0289255	78	34	-0.819954	97	40	-0.288772	78	34	59	54	66.9	64.9
ER membrane protein complex subunit 10	EMC10	Q5UCC4;Q5UCC4-2	Q5UCC4;Q5UCC4-2	-0.535917	9	3	-0.205142	5	2	-0.243079	9	3	-0.00848689	5	2	-0.723087	9	3	-0.212881	5	2	7	5	43.5	36.6
ER membrane protein complex subunit 2	EMC2	Q15006	Q15006	-0.621844	27	9	-0.32458	18	3	-0.271879	26	8	0.0180013	18	3	-0.838822	26	8	-0.308244	18	3	23	16	79.5	53.2
ER membrane protein complex subunit 3	EMC3	Q9P0I2;Q9P0I2-2	Q9P0I2;Q9P0I2-2	-0.528469	27	9	-0.274292	18	8	-0.234822	27	9	0.10925	18	8	-0.74089	27	9	-0.240131	18	8	19	17	77.8	66.7
ER membrane protein complex subunit 4	EMC4	Q5J8M3;Q5J8M3-2;Q5J8M3-3	Q5J8M3;Q5J8M3-2;Q5J8M3-3	-0.509615	21	12	-0.263996	10	1	-0.198792	20	11	0.104217	10	1	-0.709292	20	11	-0.198997	10	1	10	12	58.5	63.9
ER membrane protein complex subunit 6	EMC6	Q9BV81	Q9BV81	-0.512946	3	0	-0.193204	3	1	-0.256718	3	0	0.16246	3	1	-0.838228	3	0	-0.0190613	3	1	2	3	11.8	38.2
ER membrane protein complex subunit 7	EMC7	Q9NPA0	Q9NPA0	-0.504817	31	10	-0.259182	11	0	-0.229247	31	10	-0.0261627	11	0	-0.794608	31	10	-0.384492	11	0	12	8	62.8	42.1
ER membrane protein complex subunit 8	EMC8	O43402;O43402-2	O43402	-0.581238	15	5	-0.330329	10	3	-0.175762	15	5	-0.0708015	10	3	-0.881428	15	5	-0.376513	10	3	9	6	55.7	43.8
ER membrane protein complex subunit 9	EMC9	Q9Y3B6	Q9Y3B6	-0.68773	6	2	-0.175812	6	3	0.231432	6	2	0.475736	6	3	-0.619714	6	2	0.085466	6	3	5	3	32.7	22.1
Emerin	EMD	P50402	P50402	-0.127778	50	13	0.101985	31	5	-0.33448	49	12	-0.061707	31	5	-0.474412	49	12	0.100438	31	5	23	21	74	68.5
Ribosomal RNA small subunit methyltransferase NEP1	EMG1	Q92979	Q92979	-0.952238	5	4	-1.09173	2	1	0.296545	5	4	-0.133827	2	1	-0.963813	5	4	-1.35699	2	1	4	3	18	16.8
Endonuclease domain-containing 1 protein	ENDOD1	O94919	O94919	-0.765474	5	3	-0.0875986	4	4	-0.540484	5	3	-0.300417	4	4	-0.905629	5	3	-0.362442	4	4	5	3	15.8	11.4
Endonuclease G, mitochondrial	ENDOG	Q14249	Q14249	-1.07418	4	4	NaN	0	0	-0.641851	4	4	NaN	0	0	-1.72147	4	4	NaN	0	0	3	1	11.1	4.4
Alpha-enolase	ENO1	P06733;P13929-3;P09104-2;P13929;P09104;P13929-2	P06733	-0.835935	39	21	-0.528771	28	14	0.219215	39	21	0.550106	29	15	-0.596907	39	21	-0.0511633	28	14	10	10	63.4	63.4
Glutamyl aminopeptidase	ENPEP	Q07075	Q07075	-0.728168	31	19	-0.522257	19	11	-0.220648	31	19	0.172051	19	11	-0.930215	31	19	-0.325156	19	11	29	18	34.4	20.5
Ectonucleotide pyrophosphatase/phosphodiesterase family member 1;Alkaline phosphodiesterase I;Nucleotide pyrophosphatase	ENPP1	P22413	P22413	-0.249428	24	10	0.134113	13	4	0.0806577	24	10	0.329939	13	4	-0.0783047	24	10	0.502628	13	4	18	13	27.1	18.1
Bis(5-adenosyl)-triphosphatase ENPP4	ENPP4	Q9Y6X5;Q6UWV6	Q9Y6X5	-0.329033	6	3	-0.0719	2	0	0.493852	6	3	0.558134	2	0	-0.158075	6	3	0.24448	2	0	6	2	17	4.9
Transcription and mRNA export factor ENY2	ENY2	Q9NPA8-2;Q9NPA8	Q9NPA8-2;Q9NPA8	NaN	0	0	-0.427177	2	0	NaN	0	0	0.145957	2	0	NaN	0	0	-0.256407	2	0	1	3	9.4	38.5
Protein 4.1	EPB41	P11171-2;P11171;P11171-4;P11171-3;P11171-5;P11171-7;P11171-6	P11171-2;P11171;P11171-4;P11171-3;P11171-5;P11171-7;P11171-6	-0.540044	33	16	-0.309525	18	11	-0.681053	32	16	-0.323889	18	11	-1.24093	33	16	-0.623024	18	11	24	14	42.2	23.7
Band 4.1-like protein 2	EPB41L2	O43491-4	O43491-4	-1.57111	2	2	-1.35693	2	2	0.461214	2	2	0.15592	2	2	-1.10992	2	2	-1.20101	2	2	1	1	54.3	54.5
Band 4.1-like protein 2	EPB41L2	O43491;O43491-3;O43491-2	O43491;O43491-3;O43491-2	-0.66502	121	54	-0.477885	71	29	-0.273343	121	54	0.0590591	71	29	-0.948085	121	54	-0.381505	71	29	11	9	56.6	57.8
Band 4.1-like protein 3;Band 4.1-like protein 3, N-terminally processed	EPB41L3	Q9Y2J2-2;Q9Y2J2;Q9Y2J2-3	Q9Y2J2-2;Q9Y2J2;Q9Y2J2-3	-0.651314	47	17	-0.406537	40	16	-0.529218	47	17	-0.137372	40	16	-1.11503	47	17	-0.48419	40	16	2	3	58.8	56
Band 4.1-like protein 5	EPB41L5	Q9HCM4-4;Q9HCM4-3;Q9HCM4	Q9HCM4-4;Q9HCM4-3;Q9HCM4	-0.517296	2	1	NaN	0	0	0.556797	2	1	NaN	0	0	-0.132262	2	1	NaN	0	0	1	0	7.9	0
Epithelial cell adhesion molecule	EPCAM	P16422	P16422	-0.565609	11	8	-0.329985	13	8	-0.352953	11	8	-0.15056	13	8	-1.23368	11	8	-0.57599	13	8	9	10	44.3	42.7
Ephrin type-A receptor 2	EPHA2	P29317;Q9UF33-2;Q9UF33;P29323-3;P29323-2;P54762;Q9UF33-3;P29323;P54762-5;P54756-3;Q06187-2;Q06187;P29322;P54756-2;P29317-2;P54756;P29320	P29317	-0.607771	22	16	-0.257855	8	2	-0.34986	21	15	-0.16633	8	2	-0.957216	21	15	-0.435415	8	2	17	8	23	10.9
Ephrin type-A receptor 4	EPHA4	P54764-2;P54764	P54764-2;P54764	-1.22223	2	2	NaN	1	1	NaN	1	1	NaN	1	1	NaN	1	1	NaN	1	1	2	1	4.7	2.4
Ephrin type-A receptor 7	EPHA7	Q15375-4;Q15375;Q15375-2;Q15375-3;Q15375-5	Q15375-4;Q15375;Q15375-2	-1.35089	3	2	NaN	1	1	0.41186	3	2	NaN	1	1	-1.25863	3	2	NaN	1	1	3	3	4.7	5.5
Ephrin type-B receptor 4	EPHB4	P54760;P54753;P54760-2;P54760-4	P54760	-0.953635	4	3	NaN	0	0	0.317536	4	3	NaN	0	0	-0.168723	4	3	NaN	0	0	5	2	10.4	4.2
Epoxide hydrolase 1	EPHX1	P07099	P07099	0.0231843	84	31	0.303703	60	17	-0.494211	84	31	-0.146525	60	17	-0.446266	84	31	0.117005	61	17	38	33	75.8	64.4
Epsin-1	EPN1	Q9Y6I3-3;Q9Y6I3;Q9Y6I3-1	Q9Y6I3-3;Q9Y6I3;Q9Y6I3-1	-0.738313	3	2	-0.608242	2	0	-0.619692	3	2	0.266142	2	0	-0.935945	3	2	-0.554933	2	0	2	2	8.2	3.1
Epiplakin	EPPK1	P58107	P58107	-1.25219	19	14	-0.358171	3	3	0.703366	18	14	0.894161	3	3	-0.311542	19	14	0.536001	3	3	14	3	24.7	6.9
Bifunctional glutamate/proline--tRNA ligase;Glutamate--tRNA ligase;Proline--tRNA ligase	EPRS	P07814	P07814	-0.385356	114	41	-0.158078	78	27	0.352307	114	41	0.683321	78	27	0.0612924	114	41	0.568794	78	27	88	67	70.6	55.4
Epidermal growth factor receptor substrate 15	EPS15	P42566;P42566-2	P42566	-0.814413	4	3	NaN	0	0	-0.139983	4	3	NaN	0	0	-0.436666	4	3	NaN	0	0	4	0	5.9	0
Epidermal growth factor receptor substrate 15-like 1	EPS15L1	Q9UBC2-3;Q9UBC2;Q9UBC2-2;Q9UBC2-4	Q9UBC2-3;Q9UBC2;Q9UBC2-2;Q9UBC2-4	-1.03395	7	5	-0.823831	4	3	0.412077	7	5	0.246858	4	3	-0.782943	7	5	-0.312898	4	3	9	6	17.8	11.8
Ethanolaminephosphotransferase 1	EPT1	Q9C0D9	Q9C0D9	-0.247268	9	3	-0.121281	8	3	-0.294845	8	3	0.0710878	8	3	-0.413442	9	3	-0.00575923	8	3	7	6	20.4	20.4
GTPase Era, mitochondrial	ERAL1	O75616;O75616-2	O75616;O75616-2	-1.20393	12	11	-1.12486	2	2	-0.843034	12	11	-0.344033	2	2	-1.96168	12	11	-1.46884	2	2	12	4	45.1	12.6
Endoplasmic reticulum aminopeptidase 1	ERAP1	Q9NZ08;Q9NZ08-2	Q9NZ08;Q9NZ08-2	0.269033	10	4	0.944221	7	3	-0.359212	10	4	-0.00805654	7	3	0.0936954	10	4	0.77512	7	3	8	8	11.1	12.6
Endoplasmic reticulum aminopeptidase 2	ERAP2	Q6P179-3;Q6P179;Q6P179-2;Q6P179-4	Q6P179-3;Q6P179	-0.292793	9	6	0.908713	7	5	-0.0886076	8	6	-0.31487	8	6	-0.658379	9	6	0.779497	7	5	9	10	16.3	12.6
Receptor tyrosine-protein kinase erbB-2	ERBB2	P04626-5;P04626-4;P04626;P04626-3;P04626-2;P04626-6;Q15303-4;Q15303-3;Q15303-2;Q15303;Q5TCX8-2;Q16584-2;Q16584;Q02779;Q5TCX8	P04626-5;P04626-4;P04626;P04626-3;P04626-2	-0.578564	8	5	-0.503145	4	2	0.204767	8	5	-0.131063	4	2	-0.468032	8	5	-0.746141	4	2	10	3	17.6	5.4
Protein LAP2	ERBB2IP	Q96RT1-7;Q96RT1-6;Q96RT1-4;Q96RT1-5;Q96RT1-3;Q96RT1-9;Q96RT1-2;Q96RT1;Q96RT1-8;Q96NW7-3;Q96NW7-2;Q96NW7	Q96RT1-7;Q96RT1-6;Q96RT1-4;Q96RT1-5;Q96RT1-3;Q96RT1-9;Q96RT1-2;Q96RT1;Q96RT1-8	-1.00332	10	7	-0.236095	2	2	-0.332408	10	7	-0.502331	2	2	-1.01642	10	7	-0.738379	2	2	9	1	11.1	0.9
Endoplasmic reticulum-Golgi intermediate compartment protein 1	ERGIC1	Q969X5;Q969X5-2;Q969X5-3	Q969X5;Q969X5-2	-0.27181	12	3	-0.0787464	11	4	-0.245078	12	3	0.0727255	11	4	-0.467394	12	3	0.0605177	11	4	11	9	41.4	28.6
Endoplasmic reticulum-Golgi intermediate compartment protein 2	ERGIC2	Q96RQ1	Q96RQ1	-0.29697	5	3	-0.795933	2	1	-0.131013	5	3	0.477161	2	1	-0.687962	5	3	-0.276318	2	1	5	2	15.9	8
Endoplasmic reticulum-Golgi intermediate compartment protein 3	ERGIC3	Q9Y282-3;Q9Y282;Q9Y282-2	Q9Y282-3;Q9Y282;Q9Y282-2	-0.455356	21	9	-0.388245	15	10	-0.493926	20	8	0.171336	15	10	-0.954026	20	8	-0.34153	15	10	17	14	50	42.8
Enhancer of rudimentary homolog	ERH	P84090	P84090	-0.316115	16	1	-0.0654344	14	2	-0.167718	16	1	0.142497	14	2	-0.485398	16	1	0.0608336	14	2	11	7	85.6	63.5
Endoplasmic reticulum lectin 1	ERLEC1	Q96DZ1;Q96DZ1-3;Q96DZ1-2	Q96DZ1;Q96DZ1-3;Q96DZ1-2	-0.233939	6	3	0.127668	3	3	-0.292405	6	3	-0.033652	3	3	-0.440322	6	3	0.0741526	3	3	7	2	20.7	6
Erlin-1	ERLIN1	O75477	O75477	-0.268765	22	9	-0.00719552	20	9	-0.317427	22	9	0.0874267	20	9	-0.622465	22	9	0.176463	20	9	11	12	51.1	53.2
Erlin-2	ERLIN2	O94905;O94905-2;O94905-3	O94905	-0.669006	53	21	-0.360308	39	5	-0.350044	53	21	0.0516982	39	5	-0.973979	53	21	-0.246712	39	5	32	28	83.5	72.9
Endoplasmic reticulum metallopeptidase 1	ERMP1	Q7Z2K6;Q7Z2K6-2	Q7Z2K6	-0.267809	35	13	-0.169412	25	16	-0.448509	35	13	0.0571365	25	16	-0.735043	35	13	-0.142087	25	16	22	15	29.4	21.3
ERO1-like protein alpha	ERO1L	Q96HE7	Q96HE7	0.225522	84	42	0.603643	49	17	0.128161	84	42	0.445225	50	18	0.355242	84	42	1.00061	49	17	32	26	73.9	71.6
ERO1-like protein beta	ERO1LB	Q86YB8	Q86YB8	-0.352566	7	5	-0.137241	5	3	-0.538513	7	5	-0.0328061	5	3	-0.893732	7	5	-0.241718	5	3	9	6	27.8	19.1
Endoplasmic reticulum resident protein 29	ERP29	P30040;P30040-2	P30040	0.00302647	61	21	0.241185	41	11	-0.273605	61	21	0.102248	41	11	-0.258149	61	21	0.340642	41	11	26	19	62.1	60.2
Endoplasmic reticulum resident protein 44	ERP44	Q9BS26	Q9BS26	-0.294261	35	14	-0.00748264	36	13	-0.220278	35	14	0.186787	36	13	-0.489058	35	14	0.168188	36	13	26	21	59.9	56.7
Extended synaptotagmin-1	ESYT1	Q9BSJ8;Q9BSJ8-2	Q9BSJ8;Q9BSJ8-2	-0.575293	107	34	-0.28155	73	22	-0.11416	105	32	0.193189	73	22	-0.70038	105	32	-0.0867838	73	22	54	56	59	54.2
Extended synaptotagmin-2	ESYT2	A0FGR8-2;A0FGR8;A0FGR8-6;A0FGR8-4;A0FGR8-5	A0FGR8-2;A0FGR8;A0FGR8-6;A0FGR8-4	-0.551395	47	28	-0.177854	22	12	-0.0628364	47	28	0.0150534	22	12	-0.700896	47	28	-0.0688771	22	12	26	21	41.1	33.4
Electron transfer flavoprotein subunit alpha, mitochondrial	ETFA	P13804;P13804-2	P13804;P13804-2	-0.488653	65	22	-0.25181	43	14	-0.466377	66	22	-0.0897694	43	14	-0.999365	67	22	-0.381505	43	14	28	22	72.7	67.9
Electron transfer flavoprotein subunit beta	ETFB	P38117;P38117-2	P38117;P38117-2	-0.509307	57	11	-0.286172	63	25	-0.459655	57	11	-0.0908535	63	25	-0.971883	57	11	-0.359859	63	25	20	19	66.3	62.7
Electron transfer flavoprotein-ubiquinone oxidoreductase, mitochondrial	ETFDH	Q16134;Q16134-3	Q16134;Q16134-3	-0.813956	21	14	-0.574828	11	7	-0.340313	21	14	0.0632886	11	7	-1.19327	21	14	-0.652693	11	7	18	10	44.2	21.9
Persulfide dioxygenase ETHE1, mitochondrial	ETHE1	O95571	O95571	0.103397	12	5	0.340459	9	4	-0.580073	12	5	-0.0043216	9	4	-0.388393	12	5	0.354575	9	4	10	8	63	52.8
RNA-binding protein EWS	EWSR1	Q01844-6;Q01844-3;Q01844;Q01844-5;Q01844-2;Q01844-4	Q01844-6;Q01844-3;Q01844;Q01844-5;Q01844-2	-0.757038	10	5	-0.474773	7	4	-0.224604	10	5	0.318704	7	4	-0.886966	10	5	-0.275961	7	4	8	7	16.3	14.5
Exonuclease 3-5 domain-containing protein 2	EXD2	Q9NVH0;Q9NVH0-2	Q9NVH0;Q9NVH0-2	0.264597	23	9	0.566143	19	6	0.0335111	23	9	0.363401	19	6	0.214747	23	9	1.00529	19	6	20	15	45.6	33.7
Exocyst complex component 4	EXOC4	Q96A65;Q96A65-2	Q96A65;Q96A65-2	0.402504	3	3	NaN	0	0	0.562377	3	3	NaN	0	0	-0.0370883	3	3	NaN	0	0	4	1	6.1	1.5
Exocyst complex component 5	EXOC5	O00471	O00471	-1.10488	5	4	NaN	0	0	0.0247452	5	4	NaN	0	0	-0.462893	5	4	NaN	0	0	4	1	10.7	1.7
Exocyst complex component 7	EXOC7	Q9UPT5-2;Q9UPT5-5;Q9UPT5-1;Q9UPT5-6;Q9UPT5;Q9UPT5-4	Q9UPT5-2;Q9UPT5-5;Q9UPT5-1;Q9UPT5-6;Q9UPT5;Q9UPT5-4	-0.696517	2	1	0.535039	2	1	0.158725	2	1	-0.694746	2	1	-0.516326	2	1	-0.0999011	2	1	3	2	9.8	4.9
Nuclease EXOG, mitochondrial	EXOG	Q9Y2C4;Q9Y2C4-3;Q9Y2C4-4	Q9Y2C4;Q9Y2C4-3;Q9Y2C4-4	-1.01715	2	2	NaN	1	0	0.853437	2	2	NaN	1	0	-0.163753	2	2	NaN	1	0	1	1	5.2	3.3
Exosome complex component CSL4	EXOSC1	Q9Y3B2	Q9Y3B2	-0.669992	7	4	-0.222557	2	0	-0.356439	7	4	0.175599	2	0	-1.02856	7	4	-0.0851526	2	0	8	2	60	11.8
Exosome component 10	EXOSC10	Q01780-2;Q01780	Q01780-2;Q01780	-0.651858	4	2	0.000187621	9	9	-0.485539	4	2	-0.0882773	9	9	-1.04895	4	2	-0.10608	9	9	4	7	5.6	12.2
Exosome complex component RRP4	EXOSC2	Q13868;Q13868-2;Q13868-3	Q13868;Q13868-2;Q13868-3	-0.389035	8	3	-0.266517	4	3	-0.228283	8	3	-0.104739	4	3	-0.770437	8	3	-0.418891	4	3	6	4	37.2	19.1
Exosome complex component RRP40	EXOSC3	Q9NQT5;Q9NQT5-2	Q9NQT5	-0.652924	5	4	NaN	1	1	-0.343421	5	4	NaN	1	1	-0.883662	5	4	NaN	1	1	5	2	28	10.5
Exosome complex component RRP41	EXOSC4	Q9NPD3	Q9NPD3	-0.477864	8	7	0.106933	2	0	-0.311148	8	7	-0.23842	2	0	-0.852615	8	7	-0.134484	2	0	7	2	31	9
Exosome complex component RRP46	EXOSC5	Q9NQT4	Q9NQT4	-0.524251	6	3	-0.846634	3	2	-0.271496	6	3	0.220412	3	2	-0.964883	6	3	-0.626205	3	2	7	1	44.7	5.1
Exosome complex component MTR3	EXOSC6	Q5RKV6	Q5RKV6	-0.781702	9	6	-0.377401	4	3	-0.199272	9	6	0.217323	4	3	-0.971827	9	6	-0.1333	4	3	8	4	46.3	20.2
Exosome complex component RRP42	EXOSC7	Q15024	Q15024	-0.538262	7	4	NaN	0	0	0.221197	7	4	NaN	0	0	-0.687242	7	4	NaN	0	0	6	1	32.3	8.2
Exosome complex component RRP43	EXOSC8	Q96B26	Q96B26	-0.419951	12	7	NaN	1	0	-0.0604725	12	7	NaN	1	0	-0.485034	12	7	NaN	1	0	7	3	37.3	17
Exosome complex component RRP45	EXOSC9	Q06265;Q06265-2;Q06265-3;Q06265-4	Q06265;Q06265-2;Q06265-3;Q06265-4	-1.22695	4	3	-0.517427	2	2	0.067088	4	3	0.0620832	2	2	-1.02759	4	3	-0.455334	2	2	3	2	8.4	5.5
Exostosin-like 2;Processed exostosin-like 2	EXTL2	Q9UBQ6	Q9UBQ6	-0.439559	2	1	NaN	0	0	-0.648145	2	1	NaN	0	0	-1.08018	2	1	NaN	0	0	2	1	6.7	3.6
Exostosin-like 3	EXTL3	O43909	O43909	-0.226156	5	4	NaN	0	0	-0.167005	5	4	NaN	0	0	-0.40316	5	4	NaN	0	0	3	1	5.7	2.4
Ezrin	EZR	P15311	P15311	-0.466457	33	21	-0.113567	23	13	0.511873	33	21	0.756112	23	13	0.0666747	33	21	0.7055	23	13	17	13	44.4	39.4
Junctional adhesion molecule A	F11R	Q9Y624;Q9Y624-2	Q9Y624;Q9Y624-2	-0.605157	6	4	-0.193709	5	1	-0.321694	6	4	-0.0966667	5	1	-0.922484	6	4	-0.286526	5	1	5	5	26.4	24.1
Fatty-acid amide hydrolase 1	FAAH	O00519	O00519	0.83058	3	3	NaN	0	0	-0.584717	3	3	NaN	0	0	-0.276905	3	3	NaN	0	0	2	0	4.1	0
Fatty acid-binding protein, epidermal	FABP5	Q01469	Q01469	NaN	0	0	1.18942	4	4	NaN	0	0	2.86944	6	6	NaN	0	0	4.60493	4	4	0	4	0	22.2
Fatty acid desaturase 1	FADS1	O60427;O60427-2	O60427	-0.408301	5	5	NaN	0	0	-0.658811	5	5	NaN	0	0	-1.0854	5	5	NaN	0	0	4	1	11.9	3.4
Fatty acid desaturase 2	FADS2	O95864;O95864-3;O95864-4;O95864-2	O95864;O95864-3;O95864-4;O95864-2	-0.957888	19	13	-0.872868	12	7	-0.798818	19	13	-0.2529	12	7	-1.79531	19	13	-1.0743	12	7	9	8	24.8	19.6
FAS-associated factor 2	FAF2	Q96CS3	Q96CS3	-0.485701	49	27	-0.20063	31	10	-0.23766	49	27	0.0147474	31	10	-0.629345	49	27	-0.182946	31	10	29	21	78.4	66.7
Acylpyruvase FAHD1, mitochondrial	FAHD1	Q6P587;Q6P587-2;Q6P587-3	Q6P587;Q6P587-2;Q6P587-3	-1.10833	9	5	-0.744936	6	1	-0.0797219	9	5	0.233888	6	1	-1.16172	9	5	-0.554245	6	1	7	6	50.9	37.5
Fumarylacetoacetate hydrolase domain-containing protein 2A	FAHD2A	Q96GK7	Q96GK7	0.0524158	20	7	0.422675	11	3	-0.533764	20	7	-0.242572	11	3	-0.53076	21	7	0.303365	11	3	2	2	64.6	41.7
Inactive ubiquitin thioesterase FAM105A	FAM105A	Q9NUU6	Q9NUU6	0.0479571	4	2	NaN	1	0	-0.630327	4	2	NaN	1	0	-0.552326	4	2	NaN	1	0	5	3	13.8	9
Protein FAM114A2	FAM114A2	Q9NRY5	Q9NRY5	-0.608188	5	1	-0.307428	5	3	-0.130729	5	1	0.309717	5	3	-0.54038	6	1	-0.0356239	5	3	7	6	25.1	21.4
Hyccin	FAM126A	Q9BYI3-3;Q9BYI3	Q9BYI3-3;Q9BYI3	-0.00317744	3	2	NaN	0	0	0.458907	3	2	NaN	0	0	0.0586628	3	2	NaN	0	0	2	0	7.9	0
Protein FAM134C	FAM134C	Q86VR2;Q86VR2-2	Q86VR2	-0.732284	7	4	-0.493647	4	3	-0.327892	7	4	0.496549	4	3	-0.979885	7	4	0.0755048	4	3	6	3	21.2	10.3
Protein FAM136A	FAM136A	Q96C01	Q96C01	-0.232888	21	2	-0.0643311	14	2	-0.212885	21	2	0.0908643	14	2	-0.457098	21	2	0.0339684	14	2	12	9	68.8	51.4
Protein FAM162A	FAM162A	Q96A26	Q96A26	-0.285513	25	8	-0.0173518	23	4	-0.402931	25	8	-0.0779266	23	4	-0.70099	25	8	-0.0676387	23	4	9	9	35.7	35.7
Protein FAM177A1	FAM177A1	Q8N128;Q8N128-2	Q8N128;Q8N128-2	-0.122805	8	7	0.126423	2	0	-0.330284	7	6	-0.20201	2	0	-0.478768	7	6	0.0867372	2	0	5	2	31.5	9.9
Glycosaminoglycan xylosylkinase	FAM20B	O75063	O75063	-0.590745	7	4	-0.244765	4	4	-0.382288	7	4	-0.208642	4	4	-0.992919	7	4	-0.406428	4	4	5	2	13.4	5.9
Protein FAM210A	FAM210A	Q96ND0	Q96ND0	-0.654694	14	4	-0.281312	9	4	-0.315594	14	4	0.0746993	9	4	-0.956012	14	4	-0.132774	9	4	9	7	37.9	29.4
Protein FAM210B	FAM210B	Q96KR6	Q96KR6	-0.392383	3	0	-0.308128	3	2	-0.402111	3	0	0.060954	3	2	-0.509471	3	0	-0.444349	3	2	1	2	6.8	18.2
Redox-regulatory protein FAM213A	FAM213A	Q9BRX8	Q9BRX8	0.0911243	13	3	0.40072	12	2	-0.288153	13	3	0.0819039	12	2	-0.151106	13	3	0.509019	12	2	1	0	53.3	39.3
Redox-regulatory protein FAM213A	FAM213A	Q9BRX8-2	Q9BRX8-2	0.059909	2	0	NaN	1	1	-0.411272	2	0	NaN	1	1	-0.466297	2	0	NaN	1	1	1	1	56	55.5
Protein FAM3A	FAM3A	P98173-3;P98173-2;P98173	P98173-3;P98173-2;P98173	0.275365	3	3	NaN	1	0	-0.953942	3	3	NaN	1	0	-0.897006	3	3	NaN	1	0	3	1	15.1	6.2
Protein FAM3C	FAM3C	Q92520	Q92520	-0.305574	34	12	-0.164014	16	3	-0.46921	34	12	-0.164658	16	3	-0.750203	34	12	-0.351741	16	3	15	11	64.3	61.2
Protein FAM57A	FAM57A	Q8TBR7-1;Q8TBR7	Q8TBR7-1;Q8TBR7	-0.291663	3	1	0.0742132	4	2	0.256528	3	1	-0.017922	4	2	-0.158494	3	1	-0.00360228	4	2	3	4	13.3	19.6
Protein FAM60A	FAM60A	Q9NP50;Q9NP50-2	Q9NP50	NaN	1	1	0.282702	2	2	NaN	1	1	-0.705049	2	2	NaN	1	1	-0.422341	2	2	3	2	14	10
Protein FAM69A	FAM69A	Q5T7M9	Q5T7M9	-0.980739	2	1	NaN	0	0	-0.269877	2	1	NaN	0	0	-1.12639	2	1	NaN	0	0	2	0	7.5	0
Protein FAM73A	FAM73A	Q8NAN2;Q8NAN2-2	Q8NAN2	-0.798818	5	3	NaN	1	0	-0.024766	5	3	NaN	1	0	-1.04871	5	3	NaN	1	0	5	1	16	2.7
Protein FAM8A1	FAM8A1	Q9UBU6	Q9UBU6	-0.605661	2	2	NaN	1	1	-0.0832941	2	2	NaN	1	1	-0.688962	2	2	NaN	1	1	2	2	9	6.8
Mitotic spindle-associated MMXD complex subunit MIP18	FAM96B	Q9Y3D0	Q9Y3D0	-0.210062	2	1	NaN	1	0	0.166972	2	1	NaN	1	0	-0.0557712	2	1	NaN	1	0	2	1	26.4	4.3
Fanconi anemia group D2 protein	FANCD2	Q9BXW9;Q9BXW9-1;Q9BXW9-3;Q9BXW9-4	Q9BXW9;Q9BXW9-1;Q9BXW9-3	-0.559239	37	20	-0.264957	14	8	-0.0737425	37	20	0.327149	14	8	-0.52951	37	20	0.105054	14	8	37	16	33.5	11.9
Fanconi anemia group I protein	FANCI	Q9NVI1;Q9NVI1-2;Q9NVI1-1;Q9NVI1-4	Q9NVI1;Q9NVI1-2;Q9NVI1-1	-0.479311	47	16	-0.158078	28	16	-0.0942948	47	16	0.220278	28	16	-0.528427	47	16	0.0387916	28	16	42	28	41.8	25.5
Fatty acyl-CoA reductase 1	FAR1	Q8WVX9	Q8WVX9	-0.810283	23	12	-0.654985	11	5	-0.446482	23	12	-0.179129	11	5	-1.40778	23	12	-0.826437	11	5	19	12	49.1	33
FERM, RhoGEF and pleckstrin domain-containing protein 1	FARP1	Q9Y4F1-2;Q9Y4F1;Q9Y4F1-3	Q9Y4F1-2;Q9Y4F1	-0.680845	10	4	0.776157	2	1	-0.250663	10	4	-0.570949	2	1	-0.960328	10	4	0.41252	2	1	8	3	12.5	3.4
Phenylalanine--tRNA ligase, mitochondrial	FARS2	O95363	O95363	-0.860897	5	2	-0.852638	2	1	-0.39627	5	2	0.673785	2	1	-1.12718	5	2	-0.100574	2	1	7	3	17.7	8
Tumor necrosis factor receptor superfamily member 6	FAS	P25445-6;P25445	P25445-6;P25445	-0.154795	5	3	NaN	1	0	-0.29791	5	3	NaN	1	0	-0.230448	5	3	NaN	1	0	3	1	11.1	2.2
Fatty acid synthase;[Acyl-carrier-protein] S-acetyltransferase;[Acyl-carrier-protein] S-malonyltransferase;3-oxoacyl-[acyl-carrier-protein] synthase;3-oxoacyl-[acyl-carrier-protein] reductase;3-hydroxyacyl-[acyl-carrier-protein] dehydratase;Enoyl-[acyl-carrier-protein] reductase;Oleoyl-[acyl-carrier-protein] hydrolase	FASN	P49327	P49327	-0.559069	61	40	-0.477056	15	7	-0.0473533	61	40	0.248588	15	7	-0.672267	61	40	-0.14496	15	7	58	23	35.2	11.9
FAST kinase domain-containing protein 1	FASTKD1	Q53R41-2;Q53R41	Q53R41-2;Q53R41	-0.698998	2	1	NaN	0	0	-0.564115	2	1	NaN	0	0	-1.22139	2	1	NaN	0	0	2	0	2.5	0
FAST kinase domain-containing protein 2	FASTKD2	Q9NYY8;Q9NYY8-2	Q9NYY8;Q9NYY8-2	-0.999885	16	15	-0.946806	14	10	-0.387204	16	15	-0.174151	14	10	-1.54305	16	15	-0.950842	14	10	14	11	26.3	22.5
FAST kinase domain-containing protein 5	FASTKD5	Q7L8L6	Q7L8L6	-0.871232	31	22	-0.812703	19	13	-0.479331	31	22	-0.187388	19	13	-1.33352	31	22	-1.07272	19	13	26	14	54.6	26.3
Protocadherin Fat 1;Protocadherin Fat 1, nuclear form	FAT1	Q14517	Q14517	-0.654013	16	15	NaN	0	0	-0.217424	15	14	NaN	0	0	-1.07185	15	14	NaN	0	0	13	0	4.4	0
Protocadherin Fat 3	FAT3	Q8TDW7-1;Q8TDW7;Q8TDW7-2	Q8TDW7-1;Q8TDW7	-0.60553	2	1	NaN	0	0	-0.458921	2	1	NaN	0	0	-0.936028	2	1	NaN	0	0	4	0	1.3	0
40S ribosomal protein S30	FAU	P62861	P62861	-0.448056	8	2	-0.245009	8	0	-0.243609	8	2	-0.0164963	8	0	-0.715415	8	2	-0.219463	8	0	3	3	20.3	20.3
rRNA 2-O-methyltransferase fibrillarin	FBL	P22087	P22087	-0.408072	20	11	-0.189666	8	3	-0.269164	20	11	-0.0608775	8	3	-0.622932	20	11	-0.321466	8	3	10	8	41.7	45.5
Fibrillin-2	FBN2	P35556;P35556-2	P35556	-0.3443	45	21	-0.0302653	11	2	-0.253567	44	20	0.00765199	11	2	-0.598348	44	20	0.00620244	11	2	39	13	20.9	6.1
IgG receptor FcRn large subunit p51	FCGRT	P55899	P55899	0.0150693	4	2	NaN	1	1	-0.125604	4	2	NaN	1	1	-0.0601416	4	2	NaN	1	1	3	1	12.9	9
Squalene synthase	FDFT1	P37268;P37268-5;P37268-2;P37268-3	P37268;P37268-5;P37268-2;P37268-3	-0.153912	63	29	0.0541825	64	26	-0.374524	63	29	-0.0817486	64	26	-0.520107	63	29	0.016439	64	26	11	10	79.1	81.1
Squalene synthase	FDFT1	P37268-4	P37268-4	-0.154506	2	0	0.164254	2	0	-0.424513	2	0	0.178143	2	0	-0.697172	2	0	0.314553	2	0	1	1	79.7	81
Adrenodoxin, mitochondrial	FDX1	P10109	P10109	-0.315864	15	6	-0.764771	7	3	-0.285407	14	6	0.0762043	7	3	-0.636549	14	6	-0.609377	7	3	7	4	37.5	16.8
Adrenodoxin-like protein, mitochondrial	FDX1L	Q6P4F2;Q6P4F2-2	Q6P4F2	-0.597256	11	6	-0.179766	3	1	-0.223643	11	6	-0.101381	3	1	-0.739179	11	6	-0.281194	3	1	5	3	33.3	23.1
NADPH:adrenodoxin oxidoreductase, mitochondrial	FDXR	P22570;P22570-2;P22570-7;P22570-5;P22570-3;P22570-4	P22570;P22570-2;P22570-7;P22570-5;P22570-3;P22570-4	0.390668	75	39	0.758892	46	22	-0.0920941	75	39	0.157222	47	23	0.227371	75	39	0.899695	46	22	8	6	64.6	64.4
Ferrochelatase, mitochondrial	FECH	P22830;P22830-2	P22830;P22830-2	-0.629456	20	10	-0.395063	14	7	-0.537445	20	10	-0.117429	14	7	-1.17004	20	10	-0.446892	14	7	16	17	49.2	55.1
Flap endonuclease 1	FEN1	P39748;P39748-2	P39748;P39748-2	-0.105271	7	2	0.300857	2	1	-0.360249	7	2	-0.344147	2	1	-0.475174	7	2	-0.0606008	2	1	8	3	29.5	8.7
Fermitin family homolog 2	FERMT2	Q96AC1-2;Q96AC1;Q96AC1-3	Q96AC1-2;Q96AC1;Q96AC1-3	0.53973	2	2	NaN	0	0	0.264837	2	2	NaN	0	0	0.804549	2	2	NaN	0	0	2	0	4.9	0
FGFR1 oncogene partner 2	FGFR1OP2	Q9NVK5;Q9NVK5-2;Q9NVK5-3	Q9NVK5;Q9NVK5-2	NaN	1	1	-0.335369	2	1	NaN	1	1	0.340459	2	1	NaN	1	1	0.00426231	2	1	2	2	8.3	7.5
Fumarate hydratase, mitochondrial	FH	P07954-2;P07954	P07954-2;P07954	-0.829818	48	20	-0.462052	35	11	-0.228689	48	20	0.122586	35	11	-1.04725	48	20	-0.428893	35	11	19	18	61.7	60.2
Bis(5-adenosyl)-triphosphatase	FHIT	P49789	P49789	-0.134208	6	3	NaN	0	0	-0.321676	6	3	NaN	0	0	-0.279494	6	3	NaN	0	0	5	0	49.7	0
Acidic fibroblast growth factor intracellular-binding protein	FIBP	O43427-2;O43427	O43427-2;O43427	-0.0932479	2	1	-0.201885	2	2	-0.319352	2	1	0.53247	2	2	-0.434754	2	1	0.330538	2	2	4	2	13.2	4.8
Mitochondrial fission 1 protein	FIS1	Q9Y3D6	Q9Y3D6	0.102591	17	5	0.338214	10	3	-0.362826	17	5	-0.172103	10	3	-0.273326	17	5	0.2411	10	3	9	6	53.9	42.8
Fat storage-inducing transmembrane protein 2	FITM2	Q8N6M3	Q8N6M3	-0.524293	9	4	-0.376846	5	1	-0.297467	9	4	0.313531	5	1	-0.944138	9	4	-0.0082	5	1	7	4	28.6	18.3
Peptidyl-prolyl cis-trans isomerase FKBP10	FKBP10	Q96AY3;Q96AY3-2	Q96AY3	0.206518	41	20	0.62872	37	28	-0.380296	41	20	-0.0187766	37	28	-0.0837068	41	20	0.57611	37	28	28	23	61.9	54.8
Peptidyl-prolyl cis-trans isomerase FKBP11	FKBP11	Q9NYL4;Q9NYL4-2	Q9NYL4;Q9NYL4-2	-0.392232	14	4	-0.253021	10	5	-0.364403	14	4	0.03518	10	5	-0.79036	14	4	-0.260387	10	5	7	7	64.7	44.8
Peptidyl-prolyl cis-trans isomerase FKBP14	FKBP14	Q9NWM8	Q9NWM8	-0.138648	3	0	0.102465	5	1	-0.464524	3	0	-0.204141	5	1	-0.615	3	0	-0.13606	5	1	3	5	20.9	24.2
Peptidyl-prolyl cis-trans isomerase FKBP1A	FKBP1A	P62942	P62942	-0.573488	5	5	0.0708604	2	0	-0.0292347	5	5	0.347693	2	0	-0.386732	5	5	0.41756	2	0	2	1	25	12
Peptidyl-prolyl cis-trans isomerase FKBP2	FKBP2	P26885	P26885	0.266277	14	4	0.585366	11	4	-0.18025	14	4	0.106032	11	4	0.119821	14	4	0.71788	11	4	12	9	66.9	60.6
Peptidyl-prolyl cis-trans isomerase FKBP3	FKBP3	Q00688	Q00688	-0.40924	8	3	-0.411968	4	2	-0.408474	8	3	0.282439	4	2	-0.591179	8	3	0.0801032	4	2	7	3	36.2	16.5
Peptidyl-prolyl cis-trans isomerase FKBP4;Peptidyl-prolyl cis-trans isomerase FKBP4, N-terminally processed	FKBP4	Q02790	Q02790	-1.00332	5	4	NaN	0	0	-0.022405	5	4	NaN	0	0	-0.826233	5	4	NaN	0	0	6	0	15.9	0
Peptidyl-prolyl cis-trans isomerase FKBP8	FKBP8	Q14318-2	Q14318-2	-0.662072	25	5	-0.517729	22	9	-0.0876721	25	5	0.252363	22	9	-0.734155	25	5	-0.256648	22	9	2	1	55.9	41.6
Peptidyl-prolyl cis-trans isomerase FKBP9	FKBP9	O95302;O95302-3;O95302-2;Q75LS8	O95302;O95302-3	-0.186902	7	2	-0.229219	5	4	-0.353118	7	2	-0.0027385	5	4	-0.548565	7	2	-0.115033	5	4	8	5	18.8	11.2
FAD synthase;Molybdenum cofactor biosynthesis protein-like region;FAD synthase region	FLAD1	Q8NFF5-2;Q8NFF5;Q8NFF5-3;Q8NFF5-4;Q8NFF5-5	Q8NFF5-2;Q8NFF5;Q8NFF5-3;Q8NFF5-4;Q8NFF5-5	-0.595794	6	3	-0.168257	7	5	-0.463131	6	3	-0.00144202	7	5	-0.841379	6	3	-0.0739573	7	5	7	6	28.2	22.4
Filamin-A	FLNA	P21333-2;P21333	P21333-2;P21333	-0.325214	65	38	-0.180148	52	24	0.284751	65	38	0.613895	52	24	-0.0379026	65	38	0.505636	52	24	48	42	29.8	23.4
Filamin-B	FLNB	O75369-2;O75369-9;O75369;O75369-8;O75369-6;O75369-3;O75369-7;O75369-5;O75369-4;Q14315-2;Q14315	O75369-2;O75369-9;O75369;O75369-8;O75369-6;O75369-3;O75369-7;O75369-5;O75369-4	-0.916181	28	23	-0.508936	9	6	-0.598151	27	22	-0.309525	9	6	-1.53881	27	22	-1.00928	9	6	29	14	18.2	8.6
Flotillin-2	FLOT2	Q14254	Q14254	-0.633636	5	4	-0.28889	4	0	-0.485984	5	4	-0.111432	4	0	-1.11964	5	4	-0.652326	4	0	4	4	10.5	11.2
Feline leukemia virus subgroup C receptor-related protein 1	FLVCR1	Q9Y5Y0;Q9Y5Y0-2	Q9Y5Y0	-0.535771	6	5	-1.22571	3	3	-0.224216	6	5	0.674545	3	3	-0.733315	6	5	-0.0326651	3	3	4	4	10.6	9
Protein FMC1 homolog	FMC1	Q96HJ9	Q96HJ9	0.211511	3	1	0.331137	2	0	-0.314015	3	1	-0.0490732	2	0	-0.13397	3	1	0.270034	2	0	2	2	61.9	37.2
Protein FMC1 homolog;Putative RNA-binding protein Luc7-like 2	FMC1;LUC7L2	Q96HJ9-2;Q9Y383-3;Q9Y383-2	Q96HJ9-2;Q9Y383-3;Q9Y383-2	-0.475756	24	9	-0.199123	12	1	-0.211414	24	9	-0.0753272	12	1	-0.544898	24	9	0.00449378	12	1	0	0	29.9	15.3
Formin-like protein 2	FMNL2	Q96PY5;Q96PY5-3;Q8IVF7-2;Q8IVF7-3;Q8IVF7	Q96PY5;Q96PY5-3	-0.780884	10	6	0.0681052	2	2	-0.291557	9	5	-0.626205	2	2	-0.939565	9	5	-0.55817	2	2	9	2	8.4	2.2
Fragile X mental retardation protein 1	FMR1	Q06787-8;Q06787-6;Q06787-2;Q06787-4;Q06787-5;Q06787-9;Q06787-7;Q06787-3;Q06787;Q06787-11;Q06787-10	Q06787-8;Q06787-6;Q06787-2;Q06787-4;Q06787-5;Q06787-9;Q06787-7;Q06787-3;Q06787;Q06787-11;Q06787-10	-0.229873	3	2	NaN	1	1	-0.381085	3	2	NaN	1	1	-0.610962	3	2	NaN	1	1	3	1	9.6	2.7
Formin-binding protein 4	FNBP4	Q8N3X1;Q8N3X1-2	Q8N3X1;Q8N3X1-2	-0.722777	7	7	0.0925709	2	1	-0.464942	7	7	-0.328032	2	1	-1.09659	7	7	-0.372172	2	1	7	3	8.9	4
Fibronectin type-III domain-containing protein 3A	FNDC3A	Q9Y2H6-2;Q9Y2H6	Q9Y2H6-2;Q9Y2H6	-0.665615	29	24	-0.110898	22	14	-0.250165	29	24	-0.0432046	22	14	-0.817384	29	24	-0.110096	22	14	24	16	26.4	18.4
Fibronectin type III domain-containing protein 3B	FNDC3B	Q53EP0;Q53EP0-2	Q53EP0;Q53EP0-2	-1.21692	4	4	NaN	0	0	1.10105	4	4	NaN	0	0	-0.182786	4	4	NaN	0	0	7	2	10	2.7
FAD-dependent oxidoreductase domain-containing protein 1	FOXRED1	Q96CU9-2;Q96CU9-3;Q96CU9	Q96CU9-2;Q96CU9-3;Q96CU9	-1.21284	3	2	NaN	1	1	0.372952	3	2	NaN	1	1	-1.00703	3	2	NaN	1	1	4	1	19.6	4.7
FAD-dependent oxidoreductase domain-containing protein 2	FOXRED2	Q8IWF2;Q8IWF2-2	Q8IWF2;Q8IWF2-2	0.293135	3	2	-0.0924781	3	2	-0.229771	3	2	0.109125	3	2	-0.698974	3	2	0.329812	3	2	3	3	9.4	9.6
Extracellular matrix protein FRAS1	FRAS1	Q86XX4;Q86XX4-2;Q86XX4-5;Q86XX4-4;Q86XX4-6	Q86XX4;Q86XX4-2;Q86XX4-5	-0.865122	14	13	NaN	0	0	-0.461661	13	13	NaN	0	0	-1.31743	14	13	NaN	0	0	13	0	5.2	0
FRAS1-related extracellular matrix protein 2	FREM2	Q5SZK8;Q5SZK8-2	Q5SZK8;Q5SZK8-2	-0.838796	41	28	-0.800662	4	3	-0.587099	40	27	-0.0803848	4	3	-1.44981	40	27	-0.982364	4	3	42	7	18.6	2.9
Follistatin-related protein 1	FSTL1	Q12841-2;Q12841	Q12841-2;Q12841	0.0973411	6	4	0.76251	3	0	-0.395682	6	4	-0.0708015	3	0	-0.428197	6	4	0.226915	3	0	5	3	30	13.6
Ferritin heavy chain;Ferritin heavy chain, N-terminally processed	FTH1	P02794	P02794	0.794686	19	5	0.87636	10	2	-0.018878	19	5	0.281912	11	3	0.703101	19	5	1.27355	10	2	11	7	62.8	35
Ferritin light chain	FTL	P02792	P02792	0.151079	19	6	0.578629	6	1	0.0060466	19	6	0.348776	6	1	0.279412	19	6	0.903684	6	1	9	6	54.9	37.7
Putative tRNA (cytidine(32)/guanosine(34)-2-O)-methyltransferase	FTSJ1	Q9UET6-2;Q9UET6	Q9UET6-2;Q9UET6	-1.04002	2	1	NaN	0	0	0.381173	2	1	NaN	0	0	-0.695653	2	1	NaN	0	0	3	0	12.8	0
pre-rRNA processing protein FTSJ3	FTSJ3	Q8IY81	Q8IY81	-0.778605	4	4	NaN	0	0	NaN	1	1	NaN	0	0	NaN	1	1	NaN	0	0	3	0	7.8	0
Far upstream element-binding protein 1	FUBP1	Q96AE4	Q96AE4	-0.588248	29	18	-0.497842	16	3	-0.0744715	29	18	0.365593	16	3	-0.633166	29	18	-0.143132	16	3	3	2	49.1	34.3
Far upstream element-binding protein 1	FUBP1	Q96AE4-2	Q96AE4-2	-1.01328	2	2	NaN	1	1	0.371726	2	2	NaN	1	1	-0.641536	2	2	NaN	1	1	1	1	47.8	33.2
Far upstream element-binding protein 3	FUBP3	Q96I24;Q96I24-2	Q96I24;Q96I24-2	-0.608716	5	3	-0.0257375	2	1	-0.298708	5	3	-0.130931	2	1	-1.12671	5	3	-0.0999011	2	1	5	2	15.7	7.2
Tissue alpha-L-fucosidase	FUCA1	P04066	P04066	-0.390491	4	3	NaN	0	0	-0.638771	4	3	NaN	0	0	-1.0226	4	3	NaN	0	0	4	0	16.3	0
Plasma alpha-L-fucosidase	FUCA2	Q9BTY2;Q9BTY2-2	Q9BTY2	-0.560983	4	2	NaN	1	1	-0.214558	4	2	NaN	1	1	-0.911696	4	2	NaN	1	1	4	1	12.8	2.4
FUN14 domain-containing protein 2	FUNDC2	Q9BWH2	Q9BWH2	0.204516	13	6	0.605113	10	4	-0.201427	13	6	0.0950188	10	4	0.106616	13	6	0.679134	10	4	9	6	57.1	41.8
RNA-binding protein FUS	FUS	P35637;P35637-2	P35637;P35637-2	-0.440518	39	15	-0.210888	20	8	-0.155422	39	15	0.259599	20	8	-0.604411	39	15	-0.012211	20	8	19	11	48.9	25.3
Alpha-(1,3)-fucosyltransferase 11	FUT11	Q495W5;Q495W5-2	Q495W5;Q495W5-2	0.0207689	2	0	0.0569864	2	0	-0.137045	2	0	-0.201383	2	0	-0.0427391	2	0	0.0564462	2	0	2	2	7.1	4.3
Alpha-(1,6)-fucosyltransferase	FUT8	Q9BYC5;Q9BYC5-2;Q9BYC5-3	Q9BYC5;Q9BYC5-2	0.991826	2	1	NaN	0	0	-0.0877488	2	1	NaN	0	0	0.748719	2	1	NaN	0	0	4	0	8.3	0
Frataxin, mitochondrial;Frataxin intermediate form;Frataxin(56-210);Frataxin(78-210);Frataxin mature form	FXN	Q16595;Q16595-2;Q16595-3	Q16595	-0.421032	19	1	-0.132643	13	2	-0.456227	19	1	-0.158983	13	2	-0.812435	19	1	-0.270589	13	2	9	7	49	38.1
Fragile X mental retardation syndrome-related protein 1	FXR1	P51114;P51114-2;P51114-3	P51114;P51114-2;P51114-3	-0.986988	6	4	-0.517024	2	2	-0.135158	6	4	0.000505025	2	2	-0.700497	6	4	-0.516519	2	2	5	2	16.1	8.2
Fragile X mental retardation syndrome-related protein 2	FXR2	P51116	P51116	-0.458109	5	3	0.0742284	6	3	0.0142124	4	2	-0.0213375	6	3	-0.649367	4	2	-0.0238941	6	3	4	4	16.2	13.4
FYVE and coiled-coil domain-containing protein 1	FYCO1	Q9BQS8;Q9BQS8-4;Q9BQS8-3;Q9BQS8-2	Q9BQS8;Q9BQS8-4	-0.598108	5	4	NaN	0	0	-0.112366	5	4	NaN	0	0	-0.642842	5	4	NaN	0	0	4	0	3.2	0
Tyrosine-protein kinase Fyn	FYN	P06241-3;P06241-2;P06241;P09769	P06241-3;P06241-2;P06241	-0.200681	6	4	NaN	0	0	0.00834347	6	4	NaN	0	0	-0.0999891	6	4	NaN	0	0	6	3	34	17.8
Ras GTPase-activating protein-binding protein 1	G3BP1	Q13283;Q13283-2	Q13283	-0.48459	33	14	-0.188781	19	7	-0.267496	33	14	0.00309065	19	7	-0.801657	33	14	-0.170694	19	7	19	13	48.5	34.1
Ras GTPase-activating protein-binding protein 2	G3BP2	Q9UN86-2;Q9UN86	Q9UN86-2;Q9UN86	-0.707595	4	2	NaN	1	1	-0.287272	4	2	NaN	1	1	-0.92303	4	2	NaN	1	1	3	1	10	5.6
Glucose-6-phosphatase 3	G6PC3	Q9BUM1	Q9BUM1	-0.657946	11	4	-0.248049	3	0	0.024887	10	3	-0.162983	3	0	-0.742289	10	3	-0.181548	3	0	6	2	32.9	10.4
Lysosomal alpha-glucosidase;76 kDa lysosomal alpha-glucosidase;70 kDa lysosomal alpha-glucosidase	GAA	P10253	P10253	0.0963968	15	8	0.558007	9	5	-0.533242	14	7	-0.160017	9	5	-0.162218	14	7	0.40526	9	5	13	9	22.4	14.4
Gamma-aminobutyric acid receptor-associated protein;Gamma-aminobutyric acid receptor-associated protein-like 1	GABARAP;GABARAPL1	O95166;Q9H0R8;Q9H0R8-2	O95166;Q9H0R8;Q9H0R8-2	-0.563774	3	0	NaN	1	0	0.0450235	3	0	NaN	1	0	-0.422733	3	0	NaN	1	0	3	1	34.2	9.4
Gamma-aminobutyric acid receptor-associated protein-like 2	GABARAPL2	P60520	P60520	-0.544014	3	1	NaN	1	0	0.176706	3	1	NaN	1	0	-0.367266	3	1	NaN	1	0	3	2	27.4	17.1
Growth arrest and DNA damage-inducible proteins-interacting protein 1	GADD45GIP1	Q8TAE8	Q8TAE8	-1.51395	17	10	-1.477	6	5	-0.495715	17	10	-0.136848	6	5	-2.02157	17	10	-1.50462	6	5	9	6	52.7	31.1
Polypeptide N-acetylgalactosaminyltransferase 1;Polypeptide N-acetylgalactosaminyltransferase 1 soluble form;Polypeptide N-acetylgalactosaminyltransferase 13	GALNT1;GALNT13	Q10472;Q8IUC8;Q8IUC8-2;Q8IUC8-3	Q10472;Q8IUC8	-0.159412	2	0	NaN	0	0	-0.886726	2	0	NaN	0	0	-1.01019	2	0	NaN	0	0	3	0	5.7	0
Polypeptide N-acetylgalactosaminyltransferase 2;Polypeptide N-acetylgalactosaminyltransferase 2 soluble form	GALNT2	Q10471;Q10471-2;Q8N4A0-2;Q8N4A0	Q10471	-0.757111	30	15	-0.356031	29	23	-0.449769	29	14	-0.0113525	29	23	-1.19129	29	14	-0.417272	29	23	21	15	42.6	29.9
Polypeptide N-acetylgalactosaminyltransferase 3	GALNT3	Q14435;Q14435-2	Q14435;Q14435-2	-0.546498	11	9	-0.542803	2	0	-0.401578	11	9	0.316133	2	0	-1.09053	11	9	-0.336512	2	0	7	1	16.7	5.2
Polypeptide N-acetylgalactosaminyltransferase 6	GALNT6	Q8NCL4	Q8NCL4	-1.11354	3	1	-0.871528	3	3	-0.254083	3	1	-0.369941	3	3	-1.94753	3	1	-1.24147	3	3	4	3	10.9	13
N-acetylgalactosaminyltransferase 7	GALNT7	Q86SF2	Q86SF2	-0.987818	16	10	-0.672652	12	6	-0.0382433	16	10	0.0255735	12	6	-1.18436	16	10	-0.614663	12	6	14	12	30.9	27.9
Neutral alpha-glucosidase AB	GANAB	Q14697-2	Q14697-2	-0.0512646	253	76	0.237541	152	45	-0.100082	252	76	0.243113	151	45	-0.144967	252	76	0.501647	152	45	5	5	81.9	76.9
Neutral alpha-glucosidase AB	GANAB	Q14697;Q8TET4	Q14697	-0.200283	4	0	0.303508	5	3	-0.129118	4	0	0.273029	5	3	-0.405127	4	0	0.643225	5	3	1	1	80.3	75.5
Glyceraldehyde-3-phosphate dehydrogenase	GAPDH	P04406;P04406-2;O14556	P04406;P04406-2	-0.385563	39	26	-0.165044	23	9	-0.0134362	38	25	0.446384	23	9	-0.434734	38	25	0.249393	23	9	24	20	71.6	77.6
H/ACA ribonucleoprotein complex subunit 1	GAR1	Q9NY12-2;Q9NY12	Q9NY12-2;Q9NY12	-0.901823	3	2	NaN	1	1	0.496513	3	2	NaN	1	1	-0.63619	3	2	NaN	1	1	2	1	12.6	9
Glycine--tRNA ligase	GARS	P41250	P41250	-0.396422	24	12	-0.161823	23	14	-0.285354	23	12	0.0111663	23	14	-0.518598	25	12	-0.113434	23	14	20	18	36.8	37.1
Growth arrest-specific protein 1	GAS1	P54826	P54826	-0.83957	3	3	NaN	0	0	-0.677241	3	3	NaN	0	0	-1.44375	3	3	NaN	0	0	3	1	17.1	12.2
Transcriptional repressor p66-beta	GATAD2B	Q8WXI9	Q8WXI9	-1.03428	6	5	NaN	1	1	0.103397	5	4	NaN	1	1	-1.03198	5	4	NaN	1	1	6	1	16	4
Glutamyl-tRNA(Gln) amidotransferase subunit B, mitochondrial	GATB	O75879	O75879	-0.715367	16	6	-0.524365	9	8	-0.0428431	16	6	0.336245	9	8	-0.860321	16	6	-0.142609	9	8	16	8	43.1	27.3
Glutamyl-tRNA(Gln) amidotransferase subunit C, mitochondrial	GATC	O43716	O43716	-0.560749	15	4	-0.234869	9	0	-0.0628967	15	4	0.207678	9	0	-0.603358	15	4	-0.0468402	9	0	8	8	62.5	62.5
Glutamine amidotransferase-like class 1 domain-containing protein 3A, mitochondrial;Glutamine amidotransferase-like class 1 domain-containing protein 3B, mitochondrial	GATD3A;GATD3B	P0DPI2;A0A0B4J2D5;P0DPI2-2;A0A0B4J2D5-2	P0DPI2;A0A0B4J2D5;P0DPI2-2;A0A0B4J2D5-2	-0.151891	101	28	0.104511	55	19	-0.241475	101	28	0.121926	55	19	-0.388469	101	28	0.234126	55	19	20	13	73.9	66.4
Glucosylceramidase	GBA	P04062-4;P04062-2;P04062;P04062-5;P04062-3	P04062-4;P04062-2;P04062;P04062-5;P04062-3	-0.454625	16	8	-0.122341	16	10	-0.114223	16	8	0.338488	16	10	-0.29168	16	8	0.10897	16	10	13	11	40.1	31.8
Protein NipSnap homolog 2	GBAS	O75323;O75323-2	O75323;O75323-2	-0.527159	28	10	-0.115166	23	11	-0.18531	28	10	0.134667	23	11	-0.737062	28	10	0.00786975	23	11	18	13	69.6	58
Golgi-specific brefeldin A-resistance guanine nucleotide exchange factor 1	GBF1	Q92538-3;Q92538-2;Q92538	Q92538-3;Q92538-2;Q92538	-0.872261	59	33	-0.596649	31	13	-0.10132	59	33	0.180021	31	13	-1.08226	59	33	-0.399007	31	13	54	30	44.2	21.7
2-amino-3-ketobutyrate coenzyme A ligase, mitochondrial	GCAT	O75600;O75600-2	O75600;O75600-2	-0.0962213	6	3	-0.0479571	13	12	-0.91629	6	3	-0.303693	13	12	-1.17723	6	3	-0.422771	13	12	7	10	20.8	32
GRIP and coiled-coil domain-containing protein 2	GCC2	Q8IWJ2	Q8IWJ2	-0.280843	9	7	-0.221939	4	4	-0.688939	9	7	0.326245	4	4	-0.853553	9	7	0.152869	4	4	12	6	9.6	4.5
Glutaryl-CoA dehydrogenase, mitochondrial	GCDH	Q92947;Q92947-2	Q92947;Q92947-2	-0.528095	23	10	-0.274649	22	7	-0.497771	21	9	-0.135009	22	7	-1.01949	22	9	-0.360196	22	7	19	18	58	55.5
Translational activator GCN1	GCN1L1	Q92616	Q92616	-0.783365	4	4	NaN	0	0	0.198746	4	4	NaN	0	0	-0.62351	4	4	NaN	0	0	4	0	2.7	0
Glycine cleavage system H protein, mitochondrial	GCSH	P23434	P23434	-0.697219	12	4	-0.441484	4	1	-0.308055	11	3	-0.204892	4	1	-1.03786	11	3	-0.550802	4	1	4	2	28.9	23.7
Ganglioside-induced differentiation-associated protein 1	GDAP1	Q8TB36;Q8TB36-2	Q8TB36;Q8TB36-2	-0.0913254	9	5	0.232955	13	6	-0.36316	9	5	0.194328	13	6	-0.379395	9	5	0.510971	13	6	8	13	31.8	42.2
Glycerophosphodiester phosphodiesterase 1	GDE1	Q9NZC3	Q9NZC3	-0.150497	5	2	0.00795681	4	1	-0.360453	5	2	0.0760674	4	1	-0.722539	5	2	-0.00446547	4	1	5	4	23.9	21.5
Rab GDP dissociation inhibitor beta	GDI2	P50395;P50395-2;P31150	P50395;P50395-2	-0.272489	3	1	NaN	1	0	0.146264	3	1	NaN	1	0	-0.235705	3	1	NaN	1	0	3	1	11	4.3
Glycerophosphodiester phosphodiesterase domain-containing protein 1	GDPD1	Q8N9F7;Q8N9F7-2;Q8N9F7-3	Q8N9F7;Q8N9F7-2;Q8N9F7-3	-0.751902	12	5	-0.33514	7	7	-0.552706	12	5	-0.148609	7	7	-1.17218	12	5	-0.383386	7	7	11	6	48.7	26.8
Gem-associated protein 2	GEMIN2	O14893-3;O14893;O14893-2	O14893-3;O14893;O14893-2	-0.813804	2	2	NaN	0	0	-0.44283	2	2	NaN	0	0	-1.25663	2	2	NaN	0	0	3	0	20.4	0
Gem-associated protein 4	GEMIN4	P57678	P57678	-1.01409	4	4	NaN	1	1	0.641546	3	3	NaN	1	1	-1.15496	3	3	NaN	1	1	3	1	6.7	0.8
Gem-associated protein 5	GEMIN5	Q8TEQ6	Q8TEQ6	-0.745769	28	25	-0.629566	11	10	-0.796611	27	24	-0.262072	11	10	-1.69656	27	24	-0.79452	11	10	26	12	24.7	11.1
Gem-associated protein 6	GEMIN6	Q8WXD5	Q8WXD5	-0.676641	2	1	NaN	0	0	-0.447957	2	1	NaN	0	0	-1.20061	2	1	NaN	0	0	3	1	22.2	7.8
Gem-associated protein 7	GEMIN7	Q9H840	Q9H840	-1.5757	3	1	NaN	0	0	-0.682812	3	1	NaN	0	0	-1.68924	3	1	NaN	0	0	2	0	30.5	0
Golgi to ER traffic protein 4 homolog	GET4	Q7L5D6-2;Q7L5D6	Q7L5D6-2;Q7L5D6	-0.0685741	4	1	NaN	0	0	-0.00711559	4	1	NaN	0	0	-0.0749576	4	1	NaN	0	0	3	0	15	0
FAD-linked sulfhydryl oxidase ALR	GFER	P55789;P55789-2	P55789	-0.360546	7	2	NaN	1	1	-0.21932	7	2	NaN	1	1	-0.570443	7	2	NaN	1	1	4	1	30.7	6.8
Elongation factor G, mitochondrial	GFM1	Q96RP9;Q96RP9-2	Q96RP9;Q96RP9-2	-0.71461	57	21	-0.521955	39	15	-0.52253	56	20	-0.187134	39	15	-1.21514	56	20	-0.679063	39	15	43	33	64.3	54.1
Ribosome-releasing factor 2, mitochondrial	GFM2	Q969S9-3;Q969S9;Q969S9-4;Q969S9-5;Q969S9-2	Q969S9-3;Q969S9;Q969S9-4;Q969S9-5;Q969S9-2	-0.552728	17	14	-0.55562	13	7	-0.605947	17	14	-0.237319	13	7	-1.07844	17	14	-0.954569	13	7	16	11	33.3	23.7
Vitamin K-dependent gamma-carboxylase	GGCX	P38435;P38435-2	P38435;P38435-2	-1.2378	7	5	-0.6469	9	7	-0.344428	7	5	0.104527	9	7	-1.31007	7	5	-0.578407	9	7	5	8	9	12.5
Gamma-glutamyl hydrolase	GGH	Q92820	Q92820	-0.69963	23	11	-0.444243	14	8	-0.816317	21	11	0.127573	14	8	-1.38953	22	11	-0.293606	14	8	11	6	40.6	25.8
Gamma-glutamyltransferase 7;Gamma-glutamyltransferase 7 heavy chain;Gamma-glutamyltransferase 7 light chain	GGT7	Q9UJ14;Q9UJ14-5;Q9UJ14-4	Q9UJ14	-0.454269	10	7	NaN	1	1	-0.288029	10	7	NaN	1	1	-0.914494	10	7	NaN	1	1	6	1	14.5	2.6
GH3 domain-containing protein	GHDC	Q8N2G8;Q8N2G8-3;Q8N2G8-2	Q8N2G8;Q8N2G8-3;Q8N2G8-2	-0.286955	7	3	-0.251083	3	1	-0.266038	7	3	0.0812168	3	1	-0.596471	7	3	0.154072	3	1	8	3	20.2	7.9
Growth hormone-inducible transmembrane protein	GHITM	Q9H3K2	Q9H3K2	-1.13933	21	11	-0.899717	12	3	-0.190042	21	11	0.187888	12	3	-1.2477	21	11	-0.657	12	3	9	9	24.1	32.2
PERQ amino acid-rich with GYF domain-containing protein 2	GIGYF2	Q6Y7W6-4;Q6Y7W6-5;Q6Y7W6;Q6Y7W6-3	Q6Y7W6-4;Q6Y7W6-5;Q6Y7W6;Q6Y7W6-3	-0.828793	7	5	-0.29772	4	2	-0.0137566	7	5	-0.249263	4	2	-0.93531	7	5	-0.489235	4	2	9	5	11.6	6.4
Gap junction alpha-1 protein	GJA1	P17302	P17302	-1.33902	5	3	NaN	0	0	-0.174687	4	2	NaN	0	0	-1.27844	4	2	NaN	0	0	6	0	21.7	0
Alpha-galactosidase A	GLA	P06280	P06280	-0.750542	22	10	-0.570463	16	8	-0.184408	22	10	0.199404	16	8	-0.930353	22	10	-0.293017	16	8	15	12	37.5	28.2
Beta-galactosidase	GLB1	P16278;P16278-3;P16278-2	P16278;P16278-3;P16278-2	-0.271287	9	6	-0.240253	5	3	-1.0211	9	6	-0.27262	5	3	-1.14883	9	6	-0.261471	5	3	7	3	17	8.9
Beta-galactosidase-1-like protein 2	GLB1L2	Q8IW92	Q8IW92	-0.349511	5	3	NaN	1	0	-0.459973	5	3	NaN	1	0	-0.675535	5	3	NaN	1	0	8	3	20	7.4
D-glucuronyl C5-epimerase	GLCE	O94923	O94923	-0.2123	9	7	0.238442	6	5	-0.455891	9	7	-0.0961269	6	5	-0.555566	9	7	0.102868	6	5	8	7	17.5	16.7
Glycine dehydrogenase (decarboxylating), mitochondrial	GLDC	P23378	P23378	-0.346261	43	20	-0.104605	33	12	-0.631466	41	18	-0.292075	34	12	-0.866621	41	18	-0.314639	33	12	37	29	45.4	37.3
Golgi apparatus protein 1	GLG1	Q92896;Q92896-2;Q92896-3	Q92896;Q92896-2;Q92896-3	-0.19631	23	8	-0.0429244	14	7	-0.234652	23	8	0.0326691	14	7	-0.474853	23	8	-0.0113525	14	7	16	12	15.9	10.7
Lactoylglutathione lyase	GLO1	Q04760-2;Q04760	Q04760-2;Q04760	-0.882092	3	1	-0.828956	3	3	0.525167	3	1	0.684457	3	3	-0.51711	3	1	-0.137241	3	3	3	2	20.7	10.1
Glyoxalase domain-containing protein 4	GLOD4	Q9HC38;Q9HC38-2;Q9HC38-3	Q9HC38;Q9HC38-2	0.0661237	3	2	NaN	0	0	-0.334571	3	2	NaN	0	0	-0.212233	3	2	NaN	0	0	3	1	10.5	2.6
Glutaredoxin-2, mitochondrial	GLRX2	Q9NS18;Q9NS18-2	Q9NS18;Q9NS18-2	0.042084	3	1	0.256511	4	3	-0.290021	3	1	-0.141171	4	3	-0.239191	3	1	0.115316	4	3	2	2	18.3	21.3
Glutaredoxin-related protein 5, mitochondrial	GLRX5	Q86SX6	Q86SX6	-0.239208	35	12	0.0648873	20	3	-0.694088	35	12	-0.382612	20	3	-0.801808	35	12	-0.340733	20	3	10	10	47.1	47.8
Glutaminase kidney isoform, mitochondrial	GLS	O94925;O94925-2	O94925	-0.904386	4	2	-0.743299	3	1	-0.332971	4	2	0.33692	3	1	-1.31811	4	2	-0.223423	3	1	2	1	52.5	48.1
Glutaminase kidney isoform, mitochondrial	GLS	O94925-3	O94925-3	-0.610037	62	36	-0.477056	43	14	-0.479291	61	35	-0.0843364	43	14	-1.05385	61	35	-0.588517	43	14	5	4	62.2	56.9
Glutaminase liver isoform, mitochondrial	GLS2	Q9UI32;Q9UI32-2	Q9UI32;Q9UI32-2	0.572599	2	0	NaN	0	0	-0.346958	2	0	NaN	0	0	0.238053	2	0	NaN	0	0	2	0	7.5	0
Glycosyltransferase 8 domain-containing protein 1	GLT8D1	Q68CQ7;Q68CQ7-2	Q68CQ7;Q68CQ7-2	-0.297538	6	5	NaN	1	1	-0.524791	6	5	NaN	1	1	-0.944582	6	5	NaN	1	1	6	1	26.4	4.3
Glioma tumor suppressor candidate region gene 2 protein	GLTSCR2	Q9NZM5	Q9NZM5	-0.608034	2	1	NaN	0	0	-0.368532	2	1	NaN	0	0	-0.587771	2	1	NaN	0	0	2	0	11.3	0
Glutamate dehydrogenase 1, mitochondrial;Glutamate dehydrogenase 2, mitochondrial	GLUD1;GLUD2	P00367;P00367-3;P00367-2;P49448	P00367;P00367-3;P00367-2;P49448	-0.319604	112	38	-0.00504058	84	27	-0.212534	110	37	0.155277	86	28	-0.501422	111	37	0.148817	85	27	51	51	76.9	75.1
Ganglioside GM2 activator;Ganglioside GM2 activator isoform short	GM2A	P17900	P17900	-0.415692	4	4	NaN	0	0	-0.589442	4	4	NaN	0	0	-1.02424	4	4	NaN	0	0	1	0	10.4	0
Glucocorticoid modulatory element-binding protein 2	GMEB2	Q9UKD1	Q9UKD1	-1.01383	2	2	NaN	0	0	-0.943444	2	2	NaN	0	0	-1.9573	2	2	NaN	0	0	2	0	7.5	0
Guanine nucleotide-binding protein subunit alpha-11	GNA11	P29992;O95837	P29992	-0.56192	27	10	-0.354452	24	9	-0.374112	25	8	-0.120219	24	9	-1.05877	25	8	-0.45249	24	9	11	9	57.9	51.8
Guanine nucleotide-binding protein subunit alpha-13	GNA13	Q14344;Q14344-2	Q14344;Q14344-2	-0.371684	21	3	-0.230695	21	8	-0.306716	21	3	-0.0172093	21	8	-0.62638	21	3	-0.253142	21	8	19	15	51.7	41.9
Guanine nucleotide-binding protein G(i) subunit alpha-1	GNAI1	P63096	P63096	-0.416731	13	2	-0.232906	12	6	-0.411982	13	2	-0.0776532	12	6	-0.856006	13	2	-0.284514	12	6	0	0	68.4	61
Guanine nucleotide-binding protein G(i) subunit alpha-2	GNAI2	P04899;P04899-3;P04899-5;P04899-2;P04899-4;P11488;P19087;A8MTJ3;P19086	P04899;P04899-3;P04899-5;P04899-2;P04899-4	-0.280843	25	11	-0.0994973	31	14	-0.470269	25	11	-0.181675	31	14	-0.756355	25	11	-0.216858	31	14	0	0	65.9	75.5
Guanine nucleotide-binding protein G(i) subunit alpha-2	GNAI2	P04899-6	P04899-6	NaN	1	1	0.0663821	3	3	NaN	1	1	0.230939	3	3	NaN	1	1	0.202539	3	3	1	1	74.6	85.8
Guanine nucleotide-binding protein G(k) subunit alpha	GNAI3	P08754	P08754	-0.422366	55	26	-0.239765	45	22	-0.231922	55	26	0.0903882	45	22	-0.620113	56	26	-0.146395	45	22	19	17	68.9	74.3
Guanine nucleotide-binding protein G(o) subunit alpha	GNAO1	P09471-2;P09471	P09471-2;P09471	0.586308	5	0	NaN	1	0	-0.888141	5	0	NaN	1	0	-0.13473	5	0	NaN	1	0	6	2	37.3	20.9
Guanine nucleotide-binding protein G(q) subunit alpha	GNAQ	P50148	P50148	-0.516223	9	4	-0.239154	4	1	-0.163219	9	4	0.0220974	4	1	-0.736821	9	4	-0.170951	4	1	7	4	50.4	43.5
Guanine nucleotide-binding protein G(s) subunit alpha isoforms short;Guanine nucleotide-binding protein G(s) subunit alpha isoforms XLas	GNAS	P63092;P63092-4;Q5JWF2;P38405;P38405-2	P63092;P63092-4;Q5JWF2	-0.45111	52	20	-0.189287	52	16	-0.331173	52	20	-0.0610158	52	16	-0.836089	51	20	-0.296898	51	16	1	1	65.2	66.2
Guanine nucleotide-binding protein G(I)/G(S)/G(T) subunit beta-1	GNB1	P62873;P62873-2;P16520-2;P16520	P62873;P62873-2	-0.309342	28	7	-0.146916	26	11	-0.222885	28	7	-0.0153549	26	11	-0.534809	28	7	-0.162081	26	11	19	16	82.6	77.1
Guanine nucleotide-binding protein G(I)/G(S)/G(T) subunit beta-2	GNB2	P62879;P62879-2	P62879;P62879-2	-0.352989	55	26	-0.187514	37	10	-0.264634	54	25	-0.0695647	38	10	-0.610852	54	25	-0.283566	38	10	22	15	87.1	74.7
Guanine nucleotide-binding protein subunit beta-2-like 1;Guanine nucleotide-binding protein subunit beta-2-like 1, N-terminally processed	GNB2L1	P63244	P63244	-0.406331	50	18	-0.195977	34	10	-0.196277	50	18	0.0486957	34	10	-0.63601	50	18	-0.154194	34	10	34	27	87.4	83.6
Guanine nucleotide-binding protein subunit beta-4	GNB4	Q9HAV0	Q9HAV0	-1.66841	15	11	-1.2646	13	10	-0.253636	15	11	-0.191184	13	10	-1.94475	15	11	-1.35913	13	10	13	10	75.3	56.8
Guanine nucleotide-binding protein G(I)/G(S)/G(O) subunit gamma-10;DnaJ homolog subfamily C member 25	GNG10;DNAJC25	P50151;Q9H1X3-3	P50151;Q9H1X3-3	-0.354206	10	4	0.229704	3	1	-0.436354	10	4	-0.0473989	3	1	-0.926701	10	4	0.244924	3	1	4	2	72.1	26.5
Guanine nucleotide-binding protein G(I)/G(S)/G(O) subunit gamma-12	GNG12	Q9UBI6	Q9UBI6	-0.332226	21	2	-0.109695	6	0	-0.332844	21	2	0.00881294	6	0	-0.649299	21	2	-0.141956	6	0	7	4	70.8	44.4
Guanine nucleotide-binding protein G(I)/G(S)/G(O) subunit gamma-4	GNG4	P50150	P50150	-0.206229	2	1	0.209211	2	2	-0.649933	2	1	0.029161	2	2	-0.833902	2	1	0.238374	2	2	1	1	21.3	21.3
Guanine nucleotide-binding protein G(I)/G(S)/G(O) subunit gamma-5	GNG5	P63218	P63218	-0.663557	4	0	-0.522658	4	1	-0.419276	4	0	0.325955	4	1	-0.779497	4	0	-0.255078	4	1	3	3	52.9	55.9
Nucleolar GTP-binding protein 2	GNL2	Q13823	Q13823	-1.15618	5	3	-0.600175	2	0	-0.0984592	5	3	0.27701	2	0	-1.17831	5	3	-0.215119	2	0	7	3	12	5.3
Guanine nucleotide-binding protein-like 3	GNL3	Q9BVP2-2;Q9BVP2	Q9BVP2-2;Q9BVP2	-0.238698	21	9	-0.0953169	11	6	-0.221472	20	8	0.0350174	11	6	-0.451524	20	8	0.130997	11	6	19	10	45.3	27.2
Dihydroxyacetone phosphate acyltransferase	GNPAT	O15228;O15228-2	O15228;O15228-2	-0.774799	37	17	-0.53446	26	8	-0.333807	36	16	-0.0583858	26	8	-1.05679	36	16	-0.609377	26	8	31	24	61.2	51
N-acetylglucosamine-1-phosphotransferase subunits alpha/beta;N-acetylglucosamine-1-phosphotransferase subunit alpha;N-acetylglucosamine-1-phosphotransferase subunit beta	GNPTAB	Q3T906;Q3T906-2	Q3T906;Q3T906-2	-0.0774672	5	5	NaN	0	0	-0.738409	5	5	NaN	0	0	-0.997665	5	5	NaN	0	0	4	1	4.6	1
N-acetylglucosamine-6-sulfatase	GNS	P15586-2;P15586	P15586-2;P15586	-0.878136	10	10	0.0435121	5	3	0.390998	10	10	0.189154	5	3	-0.379226	10	10	0.267809	5	3	5	4	14.1	7.3
Golgin subfamily A member 2	GOLGA2	Q08379;Q08379-2	Q08379;Q08379-2	-0.764935	16	6	-0.344601	22	14	-0.263941	16	6	0.238545	22	14	-0.919643	16	6	-0.127105	22	14	15	16	25.5	25.4
Golgin subfamily A member 3	GOLGA3	Q08378;Q08378-2;Q08378-4	Q08378;Q08378-2;Q08378-4	-0.710614	47	32	-0.440421	25	17	-0.31484	47	32	-0.1153	25	17	-1.04707	47	32	-0.562767	25	17	44	29	37.9	25.6
Golgin subfamily A member 4	GOLGA4	Q13439-3;Q13439-4;Q13439;Q13439-5	Q13439-3;Q13439-4;Q13439;Q13439-5	-0.741011	11	7	-0.817378	4	3	-0.149665	11	7	0.14315	4	3	-0.685872	11	7	-0.67419	4	3	16	5	9.3	2.7
Golgin subfamily A member 5	GOLGA5	Q8TBA6-2;Q8TBA6	Q8TBA6-2;Q8TBA6	-0.179645	30	15	0.214006	20	14	-0.291786	30	15	-0.170053	20	14	-0.570443	30	15	-0.0506062	20	14	25	14	49.5	26.9
Golgin subfamily A member 7	GOLGA7	Q7Z5G4;Q7Z5G4-3	Q7Z5G4;Q7Z5G4-3	-0.554676	8	2	-0.190552	7	4	-0.0881321	8	2	0.164609	7	4	-0.717264	8	2	-0.0265876	7	4	4	5	26.3	40.1
Golgin subfamily B member 1	GOLGB1	Q14789-2	Q14789-2	-0.748941	295	111	-0.450169	137	39	-0.242857	295	111	0.082362	137	39	-0.985073	294	111	-0.407516	137	39	2	1	65.2	44
Golgin subfamily B member 1	GOLGB1	Q14789-4	Q14789-4	-0.88598	2	0	NaN	0	0	-0.645683	2	0	NaN	0	0	-1.31534	2	0	NaN	0	0	2	0	65.8	44.8
Golgi integral membrane protein 4	GOLIM4	O00461	O00461	-0.4807	22	5	-0.232783	18	8	-0.209562	22	5	0.0593296	18	8	-0.742893	22	5	-0.306962	18	8	17	14	29	24.3
Golgi membrane protein 1	GOLM1	Q8NBJ4-2;Q8NBJ4	Q8NBJ4-2;Q8NBJ4	-0.699583	24	11	-0.345851	11	2	-0.0861704	24	11	0.164399	11	2	-0.802738	24	11	-0.232906	11	2	15	10	40.4	30.4
Golgi phosphoprotein 3	GOLPH3	Q9H4A6	Q9H4A6	-0.554528	20	13	-0.358734	13	8	-0.245745	20	13	0.114457	13	8	-0.958869	20	13	-0.234992	13	8	7	7	52.3	43
Golgi phosphoprotein 3-like	GOLPH3L	Q9H4A5;Q9H4A5-2	Q9H4A5;Q9H4A5-2	-0.0876108	6	2	NaN	0	0	-0.198775	5	1	NaN	0	0	-0.437643	5	1	NaN	0	0	7	2	51.9	20
Vesicle transport protein GOT1B	GOLT1B	Q9Y3E0	Q9Y3E0	-0.544856	11	5	-0.2444	4	0	-0.0815985	11	5	0.267861	4	0	-0.705876	11	5	-0.119821	4	0	5	3	34.8	26.1
Golgi-associated PDZ and coiled-coil motif-containing protein	GOPC	Q9HD26-3;Q9HD26-2;Q9HD26	Q9HD26-3;Q9HD26-2;Q9HD26	0.248049	3	1	NaN	0	0	0.352758	3	1	NaN	0	0	0.275603	3	1	NaN	0	0	3	0	10.7	0
Golgi reassembly-stacking protein 2	GORASP2	Q9H8Y8-3;Q9H8Y8;Q9H8Y8-2	Q9H8Y8-3;Q9H8Y8;Q9H8Y8-2	-0.403466	14	3	-0.0842003	8	1	-0.0427094	14	3	0.236096	8	1	-0.424688	14	3	0.0613453	8	1	12	7	36.2	21.1
Golgi SNAP receptor complex member 1	GOSR1	O95249;O95249-2	O95249;O95249-2	-0.328381	25	10	-0.0233263	13	4	-0.186147	25	10	0.0805607	13	4	-0.445952	25	10	0.09985	13	4	13	8	59.2	38.4
Golgi SNAP receptor complex member 2	GOSR2	O14653-2;O14653;O14653-3	O14653-2;O14653;O14653-3	-0.190141	12	2	0.115472	9	3	-0.0494868	12	2	0.0849916	9	3	-0.238051	12	2	0.114566	9	3	7	5	53.1	36.2
Aspartate aminotransferase, mitochondrial	GOT2	P00505;P00505-2	P00505;P00505-2	-0.503589	143	55	-0.266157	92	26	-0.370228	139	51	-0.0545012	92	26	-0.873979	139	51	-0.296898	92	26	54	45	84.9	86
Glycosylphosphatidylinositol anchor attachment 1 protein	GPAA1	O43292;O43292-2	O43292;O43292-2	-0.529239	11	6	-0.172616	11	6	-0.0165995	10	6	0.153382	11	6	-0.39424	11	6	-0.0728604	11	6	9	8	22.9	15
Glypican-4;Secreted glypican-4	GPC4	O75487;O75487-2	O75487;O75487-2	-0.765989	8	5	NaN	1	0	0.0460021	8	5	NaN	1	0	-0.448135	8	5	NaN	1	0	7	2	15.6	3.2
Glycerol-3-phosphate dehydrogenase 1-like protein	GPD1L	Q8N335	Q8N335	-0.512493	7	7	0.953663	2	2	-0.918633	7	7	-0.569491	2	2	-1.43464	7	7	0.384188	2	2	6	4	17.1	12.5
Glycerol-3-phosphate dehydrogenase, mitochondrial	GPD2	P43304;P43304-2;REV__Q8TBE9	P43304;P43304-2	-0.450912	52	18	-0.146395	42	14	-0.248159	52	18	0.0443301	42	14	-0.668318	52	18	-0.0641931	42	14	41	37	62.7	57.9
Glucose-6-phosphate isomerase	GPI	P06744;P06744-2;CON__Q3ZBD7	P06744;P06744-2	-0.927551	12	8	-0.0542234	2	1	0.0306892	12	8	-0.253989	2	1	-0.760089	12	8	-0.354565	2	1	10	3	31.4	6.3
G patch domain and KOW motifs-containing protein	GPKOW	Q92917	Q92917	-1.01537	3	0	NaN	0	0	0.272143	3	0	NaN	0	0	-0.893571	3	0	NaN	0	0	4	0	13.2	0
Protein GPR107	GPR107	Q5VW38;Q5VW38-2;Q5VW38-3	Q5VW38;Q5VW38-2;Q5VW38-3	-0.110885	7	3	NaN	1	0	-0.148833	6	2	NaN	1	0	-0.206412	6	2	NaN	1	0	7	1	17.7	1.7
Integral membrane protein GPR180	GPR180	Q86V85	Q86V85	-0.485297	2	0	-0.524565	2	1	-0.592745	2	0	0.213437	2	1	-0.493317	2	0	-0.245982	2	1	2	2	5.7	5.7
Golgi pH regulator A;Golgi pH regulator B	GPR89A;GPR89B	B7ZAQ6-2;B7ZAQ6-3;P0CG08;B7ZAQ6	B7ZAQ6-2;B7ZAQ6-3;P0CG08;B7ZAQ6	-0.394866	7	3	-0.187641	6	5	-0.205896	7	3	0.453933	6	5	-0.45914	7	3	0.116051	6	5	5	4	23.3	19.1
G protein-regulated inducer of neurite outgrowth 1	GPRIN1	Q7Z2K8;Q7Z2K8-2	Q7Z2K8;Q7Z2K8-2	-0.143787	9	4	0.0483227	3	0	-0.137537	9	4	0.175029	3	0	-0.570036	9	4	0.107803	3	0	8	5	12	8.4
COP9 signalosome complex subunit 1	GPS1	Q13098-5;Q13098;Q13098-7;Q13098-6	Q13098-5;Q13098;Q13098-7;Q13098-6	-0.818681	4	3	NaN	1	1	-0.239668	4	3	NaN	1	1	-1.14411	4	3	NaN	1	1	5	1	15.2	2.3
Alanine aminotransferase 2	GPT2	Q8TD30;Q8TD30-2;P24298	Q8TD30;Q8TD30-2	0.317999	27	14	0.528698	22	13	-0.0170083	27	14	0.1271	22	13	0.262794	27	14	0.655603	22	13	23	19	54.7	47.6
Glutathione peroxidase 1	GPX1	P07203;P07203-2	P07203	-0.119416	31	12	0.185868	14	3	-0.231701	31	12	0.133511	14	3	-0.357271	31	12	0.345033	14	3	19	14	80.8	84.7
Phospholipid hydroperoxide glutathione peroxidase, mitochondrial	GPX4	P36969-2;P36969	P36969-2;P36969	-0.377969	2	0	NaN	1	0	-0.486833	2	0	NaN	1	0	-0.74693	2	0	NaN	1	0	2	1	14.7	7.1
Probable glutathione peroxidase 8	GPX8	Q8TED1	Q8TED1	-0.480458	9	1	-0.138159	7	3	-0.0503829	9	1	0.0492031	7	3	-0.492992	9	1	-0.052555	7	3	9	6	40.7	32.1
GRAM domain-containing protein 1A	GRAMD1A	Q96CP6-3;Q96CP6;Q96CP6-2;Q3KR37-2;Q3KR37;Q3KR37-4	Q96CP6-3;Q96CP6;Q96CP6-2	-0.989449	18	9	-0.553066	23	15	-0.1628	18	9	0.0636505	23	15	-1.12124	18	9	-0.4246	23	15	15	17	26.7	31.8
Growth factor receptor-bound protein 2	GRB2	P62993;P62993-2	P62993;P62993-2	-0.485661	13	6	0.00904522	7	3	0.0250289	13	6	0.133163	7	3	-0.54414	13	6	0.213972	7	3	13	8	60.8	35.5
Glyoxylate reductase/hydroxypyruvate reductase	GRHPR	Q9UBQ7;Q9UBQ7-2	Q9UBQ7	-0.194757	9	5	0.29161	5	2	-0.50748	9	5	-0.0404014	5	2	-0.542311	9	5	0.264097	5	2	9	5	39.9	22.9
G protein-coupled receptor kinase 6;G protein-coupled receptor kinase 5	GRK6;GRK5	P43250-3;P43250;P43250-2;P34947	P43250-3;P43250;P43250-2;P34947	-0.789686	2	1	-0.365916	2	2	0.0213375	2	1	-0.425352	2	2	-0.935696	2	1	-0.791189	2	2	3	1	8.6	2.5
GrpE protein homolog 1, mitochondrial	GRPEL1	Q9HAV7	Q9HAV7	-0.34738	51	19	-0.0720373	28	7	-0.554591	50	19	-0.195222	28	7	-0.827205	51	19	-0.259664	28	7	22	16	70	65.4
GrpE protein homolog 2, mitochondrial	GRPEL2	Q8TAA5;Q8TAA5-2	Q8TAA5	0.226385	11	4	0.52901	11	5	-0.367378	11	4	0.0740158	11	5	-0.174898	11	4	0.38845	11	5	11	7	55.1	45.8
G-rich sequence factor 1	GRSF1	Q12849;Q12849-5	Q12849;Q12849-5	-0.553384	37	14	-0.342555	29	9	-0.315684	37	14	0.127526	29	9	-0.839183	37	14	-0.18612	29	9	30	20	60.2	45.4
Glutamate-rich WD repeat-containing protein 1	GRWD1	Q9BQ67	Q9BQ67	-0.305717	11	7	-0.0040339	6	3	-0.21419	11	7	-0.028852	6	3	-0.550233	11	7	-0.239276	6	3	12	6	47.8	26.2
Glutathione reductase, mitochondrial	GSR	P00390-2;P00390;P00390-4;P00390-3;P00390-5	P00390-2;P00390;P00390-4;P00390-3;P00390-5	-0.668868	20	9	-0.539829	7	1	-0.331845	20	9	0.130855	7	1	-0.96356	20	9	-0.372395	7	1	16	7	51.6	20.5
Glutathione S-transferase kappa 1	GSTK1	Q9Y2Q3;Q9Y2Q3-3;Q9Y2Q3-2;Q9Y2Q3-4	Q9Y2Q3;Q9Y2Q3-3;Q9Y2Q3-2;Q9Y2Q3-4	-0.643698	24	6	-0.325386	16	2	-0.345766	24	6	0.0578121	16	2	-0.964996	24	6	-0.237931	16	2	18	12	80.1	68.6
Maleylacetoacetate isomerase	GSTZ1	O43708;O43708-3;O43708-2	O43708;O43708-3;O43708-2	0.375623	6	3	0.672566	5	1	0.0346383	6	3	0.314141	5	1	0.414677	6	3	1.09987	5	1	5	6	30.6	34.3
General transcription factor II-I	GTF2I	P78347-2;P78347-4;P78347-3;P78347;P78347-5	P78347-2;P78347-4;P78347-3;P78347	-0.880418	17	8	-0.84004	5	2	0.0892269	16	8	0.392459	5	2	-0.617189	17	8	-0.326422	5	2	17	5	25.2	8.9
General transcription factor 3C polypeptide 1	GTF3C1	Q12789-3;Q12789	Q12789-3;Q12789	-0.83385	46	30	-0.523863	14	8	-0.278006	42	26	0.150994	14	8	-0.970724	42	26	-0.428357	14	8	43	17	32.3	11.6
General transcription factor 3C polypeptide 2	GTF3C2	Q8WUA4;Q8WUA4-2	Q8WUA4;Q8WUA4-2	-0.607243	3	1	-0.589668	3	3	-0.316798	3	1	0.0358749	3	3	-0.789711	3	1	-0.557091	3	3	4	3	4.7	4.5
General transcription factor 3C polypeptide 3	GTF3C3	Q9Y5Q9;Q9Y5Q9-2	Q9Y5Q9;Q9Y5Q9-2	-0.66502	2	2	-0.225152	2	2	1.00942	2	2	0.206612	2	2	0.344374	2	2	-0.0184918	2	2	4	4	5	5.4
General transcription factor 3C polypeptide 4	GTF3C4	Q9UKN8	Q9UKN8	-1.09043	4	2	-0.390998	4	3	-0.423642	4	2	-0.0773797	4	3	-1.60854	4	2	-0.46801	4	3	2	7	3.2	10.6
General transcription factor 3C polypeptide 5	GTF3C5	Q9Y5Q8-2;Q9Y5Q8;Q9Y5Q8-3	Q9Y5Q8-2;Q9Y5Q8;Q9Y5Q8-3	-0.655808	4	3	-0.926227	2	1	-0.312921	4	3	0.303988	2	1	-1.03955	4	3	-0.586981	2	1	5	2	10.4	4.1
GTP-binding protein 10	GTPBP10	A4D1E9;A4D1E9-2;A4D1E9-3	A4D1E9;A4D1E9-2	-1.3456	10	9	-1.35067	3	1	-0.637468	9	8	-0.063641	3	1	-1.7455	9	8	-1.40507	3	1	10	3	37	7.5
tRNA modification GTPase GTPBP3, mitochondrial	GTPBP3	Q969Y2-3;Q969Y2;Q969Y2-4;Q969Y2-2	Q969Y2-3;Q969Y2;Q969Y2-4;Q969Y2-2	-1.28613	15	10	-0.658554	6	4	-0.232735	15	10	0.405337	6	4	-1.05688	15	10	-0.307312	6	4	14	4	45.2	14.2
Nucleolar GTP-binding protein 1	GTPBP4	Q9BZE4;Q9BZE4-2;Q9BZE4-3	Q9BZE4;Q9BZE4-2;Q9BZE4-3	-0.658515	15	6	-0.820567	11	7	-0.0314447	15	6	0.462296	11	7	-0.854857	15	6	-0.217727	11	7	14	8	28.7	17.5
Translation factor GUF1, mitochondrial	GUF1	Q8N442	Q8N442	-0.677772	5	4	NaN	0	0	-0.387147	5	4	NaN	0	0	-1.05116	5	4	NaN	0	0	4	0	9	0
Guanylate kinase	GUK1	Q16774-2;Q16774;Q16774-3	Q16774-2;Q16774;Q16774-3	0.0451634	17	8	0.404382	14	2	-0.414903	17	8	0.0438392	14	2	-0.363624	17	8	0.395872	14	2	12	11	84.9	67.9
Beta-glucuronidase	GUSB	P08236;P08236-3;P08236-2	P08236;P08236-3;P08236-2	-0.0984747	19	5	-0.0147838	7	3	-0.0137128	19	5	0.477984	7	3	-0.0826675	19	5	0.433409	7	3	15	9	31.2	15.5
Glucoside xylosyltransferase 1	GXYLT1	Q4G148-2;Q4G148	Q4G148-2;Q4G148	0.273337	13	7	0.504796	7	1	-0.263594	13	7	0.0785942	7	1	0.0173518	13	7	0.600709	8	1	7	7	22.5	21.5
Histone H1x	H1FX	Q92522	Q92522	-0.421438	18	4	-0.370722	9	2	-0.0186441	18	4	0.271566	9	2	-0.46959	18	4	0.189368	9	2	10	6	39.4	24.4
Histone H2AX;Histone H2A type 1-A	H2AFX;HIST1H2AA	P16104;Q96QV6	P16104;Q96QV6	-0.561005	2	0	NaN	0	0	-0.231667	2	0	NaN	0	0	-0.636795	2	0	NaN	0	0	0	0	52.4	16.1
Histone H3.3;Histone H3.2;Histone H3.1;Histone H3.3C;Histone H3.1t	H3F3A;HIST2H3A;HIST1H3A;H3F3C;HIST3H3	P84243;Q71DI3;P68431;Q6NXT2;Q16695	P84243;Q71DI3;P68431;Q6NXT2;Q16695	-0.792832	4	2	-0.617675	3	0	-0.203618	4	2	0.107026	3	0	-0.978719	4	2	-0.472176	3	0	5	2	44.1	11.8
GDH/6PGL endoplasmic bifunctional protein;Glucose 1-dehydrogenase;6-phosphogluconolactonase	H6PD	O95479;O95479-2	O95479;O95479-2	-1.14258	2	1	NaN	0	0	-0.182344	2	1	NaN	0	0	-1.27813	2	1	NaN	0	0	4	1	6.7	1.4
Very-long-chain (3R)-3-hydroxyacyl-CoA dehydratase 2	HACD2	Q6Y1H2	Q6Y1H2	-0.417386	5	2	-0.262674	4	0	-0.165386	5	2	0.224739	4	0	-0.592288	5	2	-0.0316775	4	0	6	3	28	15.4
Very-long-chain (3R)-3-hydroxyacyl-CoA dehydratase 3	HACD3	Q9P035;Q9P035-2	Q9P035;Q9P035-2	-0.0922017	50	11	0.187526	31	7	-0.33368	50	11	0.0283516	31	7	-0.444792	50	11	0.167393	31	7	23	21	46.7	46.7
2-hydroxyacyl-CoA lyase 1	HACL1	Q9UJ83-2;Q9UJ83;Q9UJ83-4;Q9UJ83-3	Q9UJ83-2;Q9UJ83;Q9UJ83-4;Q9UJ83-3	-1.11507	24	14	-0.814509	10	7	-0.270191	24	14	-0.202888	10	7	-1.4467	24	14	-0.753006	10	7	18	8	45.6	28.7
Hydroxyacyl-coenzyme A dehydrogenase, mitochondrial	HADH	Q16836;Q16836-3;Q16836-2	Q16836;Q16836-3;Q16836-2	-0.341501	43	11	-0.062398	33	11	-0.315756	41	11	-0.0309717	34	11	-0.590137	42	11	-0.015783	34	11	19	14	72	65
Trifunctional enzyme subunit alpha, mitochondrial;Long-chain enoyl-CoA hydratase;Long chain 3-hydroxyacyl-CoA dehydrogenase	HADHA	P40939	P40939	-0.997118	87	42	-0.750178	61	22	-0.355701	86	41	-0.0392789	62	22	-1.32164	86	41	-0.791856	62	22	41	36	65.3	63.8
Trifunctional enzyme subunit beta, mitochondrial;3-ketoacyl-CoA thiolase	HADHB	P55084-2;P55084	P55084-2;P55084	-0.915337	64	24	-0.712816	46	18	-0.319622	63	23	-0.0189191	46	18	-1.30319	63	23	-0.732052	46	18	33	28	66.4	66.4
Hydroxyacylglutathione hydrolase, mitochondrial	HAGH	Q16775;Q16775-2;Q16775-3	Q16775;Q16775-2	-0.975879	8	6	-0.736215	5	1	-0.212434	8	6	0.183376	5	1	-1.13984	8	6	-0.53087	5	1	6	5	26.3	18.8
Probable histidine--tRNA ligase, mitochondrial	HARS2	P49590;P49590-2;P12081-3;P12081-2;P12081-4;P12081	P49590;P49590-2	-0.578133	23	14	-0.180912	11	4	-0.529552	23	14	-0.369271	11	4	-1.09434	23	14	-0.40523	11	4	19	13	45.1	31.2
HCLS1-associated protein X-1	HAX1	O00165;O00165-2;O00165-5;O00165-3;O00165-4;O00165-6	O00165;O00165-2;O00165-5;O00165-3;O00165-4	-0.603534	22	6	-0.402613	17	4	-0.361509	22	6	0.0849151	17	4	-0.910421	22	6	-0.379621	17	4	14	14	58.4	69.5
Cytochrome c-type heme lyase	HCCS	P53701	P53701	-0.61584	11	7	-0.432639	8	4	-1.19133	11	7	-0.551196	8	4	-1.90061	11	7	-1.08719	8	4	12	8	46.3	37.7
Host cell factor 1;HCF N-terminal chain 1;HCF N-terminal chain 2;HCF N-terminal chain 3;HCF N-terminal chain 4;HCF N-terminal chain 5;HCF N-terminal chain 6;HCF C-terminal chain 1;HCF C-terminal chain 2;HCF C-terminal chain 3;HCF C-terminal chain 4;HCF C-terminal chain 5;HCF C-terminal chain 6	HCFC1	P51610;P51610-4;P51610-2;P51610-3;Q9Y5Z7	P51610;P51610-4;P51610-2;P51610-3	-0.638613	66	45	-0.622556	33	25	0.0657101	64	44	0.206945	33	25	-0.558665	64	44	-0.633943	33	25	34	22	24.1	15.1
Histone deacetylase 1	HDAC1	Q13547;O15379;O15379-2	Q13547	-0.784185	10	7	-0.691534	4	2	0.107018	10	7	0.0770409	4	2	-1.04528	10	7	-0.647913	4	2	7	5	34	27.6
Histone deacetylase 2	HDAC2	Q92769;Q92769-3	Q92769;Q92769-3	-0.742434	25	12	-0.528771	20	11	-0.0471446	25	12	0.152853	20	11	-0.898431	25	12	-0.285106	20	11	11	9	47.1	38.5
Hepatoma-derived growth factor	HDGF	P51858;P51858-2;P51858-3	P51858;P51858-2;P51858-3	-0.505963	6	3	NaN	0	0	0.15056	6	3	NaN	0	0	-0.223542	6	3	NaN	0	0	6	1	30.4	8.3
Hepatoma-derived growth factor-related protein 2	HDGFRP2	Q7Z4V5-2;Q7Z4V5;Q7Z4V5-4;Q7Z4V5-3	Q7Z4V5-2;Q7Z4V5;Q7Z4V5-4;Q7Z4V5-3	-0.803242	5	0	NaN	0	0	-0.400111	5	0	NaN	0	0	-1.2258	5	0	NaN	0	0	5	0	11.9	0
Haloacid dehalogenase-like hydrolase domain-containing protein 3	HDHD3	Q9BSH5	Q9BSH5	-0.362251	11	6	-0.200253	9	2	-0.193107	11	6	-0.0199154	9	2	-0.574756	11	6	-0.161565	9	2	9	10	58.2	62.9
Vigilin	HDLBP	Q00341;Q00341-2	Q00341;Q00341-2	-0.833825	8	6	NaN	1	1	-0.494658	8	6	NaN	1	1	-1.0558	8	6	NaN	1	1	8	2	10.1	2.1
HEAT repeat-containing protein 1;HEAT repeat-containing protein 1, N-terminally processed	HEATR1	Q9H583	Q9H583	-0.242277	71	37	0.0507713	34	17	-0.245848	71	37	0.127573	34	17	-0.569008	71	37	0.114847	34	17	59	35	38.1	20.6
Heme-binding protein 1	HEBP1	Q9NRV9	Q9NRV9	0.402831	14	6	0.659563	12	10	-0.321982	14	6	-0.0468402	13	11	0.0988237	14	6	0.791982	12	10	9	10	66.1	75.1
Lymphoid-specific helicase	HELLS	Q9NRZ9-6;Q9NRZ9-5;Q9NRZ9-4;Q9NRZ9-3;Q9NRZ9-2;Q9NRZ9	Q9NRZ9-6;Q9NRZ9-5;Q9NRZ9-4;Q9NRZ9-3;Q9NRZ9-2;Q9NRZ9	NaN	1	1	-0.285935	2	1	NaN	1	1	0.0995408	2	1	NaN	1	1	-0.0999011	2	1	1	2	1.6	3
E3 ubiquitin-protein ligase HERC2	HERC2	O95714;Q9BVR0	O95714	-0.232481	96	47	-0.105946	18	8	-0.45257	95	46	-0.141825	18	8	-0.673026	95	46	-0.169412	18	8	83	16	23.3	4.7
Beta-hexosaminidase subunit alpha	HEXA	P06865;P06865-2	P06865	-0.355516	16	3	-0.135929	10	4	-0.185327	16	3	0.113473	10	4	-0.516058	16	3	-0.0270125	10	4	16	11	36.9	26.8
Beta-hexosaminidase subunit beta;Beta-hexosaminidase subunit beta chain B;Beta-hexosaminidase subunit beta chain A	HEXB	P07686	P07686	-0.922374	22	13	-0.637749	19	9	-0.448469	21	13	-0.10916	19	9	-1.28782	22	13	-0.572793	19	9	19	15	36.5	30.4
Protein HEXIM1	HEXIM1	O94992	O94992	-1.43226	2	2	NaN	0	0	NaN	1	1	NaN	0	0	NaN	1	1	NaN	0	0	2	0	15.3	0
Heparan-alpha-glucosaminide N-acetyltransferase	HGSNAT	Q68CP4-2;Q68CP4	Q68CP4-2;Q68CP4	0.0694271	2	0	NaN	1	1	-0.337558	2	0	NaN	1	1	-0.372487	2	0	NaN	1	1	2	1	5.7	3.9
3-hydroxyisobutyrate dehydrogenase, mitochondrial	HIBADH	P31937	P31937	-0.676203	39	16	-0.431034	26	9	-0.393103	38	15	-0.0304066	26	9	-1.04466	38	15	-0.49334	26	9	23	19	71.4	64.9
3-hydroxyisobutyryl-CoA hydrolase, mitochondrial	HIBCH	Q6NVY1;Q6NVY1-2	Q6NVY1;Q6NVY1-2	-0.513646	48	27	-0.301119	23	5	-0.404363	48	27	-0.0136409	23	5	-0.893866	48	27	-0.380951	23	5	26	22	66.6	61.7
HIG1 domain family member 1A, mitochondrial	HIGD1A	Q9Y241;Q9Y241-2;A8MV81	Q9Y241;Q9Y241-2	-0.532157	15	6	-0.491289	9	2	-0.589246	15	6	-0.208642	9	2	-1.19139	15	6	-0.716947	9	2	6	5	76.3	63.4
HIG1 domain family member 2A, mitochondrial	HIGD2A	Q9BW72	Q9BW72	-1.07033	15	1	-0.886199	9	1	-0.132989	15	1	0.0490838	9	1	-1.13549	15	1	-0.753262	9	1	4	4	79.2	79.2
Histidine triad nucleotide-binding protein 1	HINT1	P49773	P49773	-0.804854	2	0	-0.401412	4	0	0.180912	2	0	0.280878	4	0	-0.480559	2	0	0.0480543	4	0	2	5	27	56.3
Histidine triad nucleotide-binding protein 2, mitochondrial	HINT2	Q9BX68	Q9BX68	-0.348703	34	12	-0.0836559	16	2	-0.308859	34	12	0.154667	16	2	-0.62291	34	12	0.0644497	16	2	12	8	64.4	62
Histidine triad nucleotide-binding protein 3	HINT3	Q9NQE9	Q9NQE9	-0.341062	11	2	-0.0639171	8	2	0.213254	11	2	0.326516	8	2	-0.0979032	11	2	0.284107	8	2	8	6	48.4	45.6
Huntingtin-interacting protein 1	HIP1	O00291-3;O00291-4;O00291	O00291-3;O00291-4;O00291	-0.352934	2	2	NaN	1	0	-0.171125	2	2	NaN	1	0	-0.524064	2	2	NaN	1	0	4	1	7.5	2
Histone H1.2	HIST1H1C	P16403	P16403	-0.830588	15	6	-0.481712	11	5	0.0457225	15	6	0.392213	11	5	-0.70423	15	6	-0.118227	11	5	2	1	27.2	25.4
Histone H2A type 1-J;Histone H2A type 1-H;Histone H2A.J;Histone H2A type 1-D;Histone H2A type 1;Histone H2A type 1-C;Histone H2A type 3;Histone H2A type 1-B/E	HIST1H2AJ;HIST1H2AH;H2AFJ;HIST1H2AD;HIST1H2AG;HIST1H2AC;HIST3H2A;HIST1H2AB	Q99878;Q96KK5;Q9BTM1;P20671;P0C0S8;Q93077;Q7L7L0;P04908;Q9BTM1-2	Q99878;Q96KK5;Q9BTM1;P20671;P0C0S8;Q93077;Q7L7L0;P04908;Q9BTM1-2	-0.967899	2	0	NaN	0	0	0.00158601	2	0	NaN	0	0	-0.920762	2	0	NaN	0	0	0	0	58.6	35.9
Histone H2B type 1-L;Histone H2B type 1-M;Histone H2B type 1-N;Histone H2B type 1-H;Histone H2B type 2-F;Histone H2B type 1-C/E/F/G/I;Histone H2B type 1-D;Histone H2B type F-S;Histone H2B type 1-K	HIST1H2BL;HIST1H2BM;HIST1H2BN;HIST1H2BH;HIST2H2BF;HIST1H2BC;HIST1H2BD;H2BFS;HIST1H2BK	Q99880;Q99879;Q99877;Q93079;Q5QNW6;P62807;P58876;P57053;O60814;Q5QNW6-2	Q99880;Q99879;Q99877;Q93079;Q5QNW6;P62807;P58876;P57053;O60814;Q5QNW6-2	-0.732476	17	6	-0.518636	9	2	-0.0478603	16	5	0.325377	10	2	-0.766112	17	5	-0.253868	10	2	2	0	27	19
Histone H4	HIST1H4A	P62805	P62805	-0.851547	24	10	-0.568032	20	8	-0.0692702	24	10	0.166843	20	8	-0.825619	24	10	-0.273814	20	8	8	7	53.4	53.4
Histone H2A type 2-C;Histone H2A type 2-A	HIST2H2AC;HIST2H2AA3	Q16777;Q6FI13	Q16777;Q6FI13	-0.672106	21	12	-0.496616	11	7	-0.0604124	21	12	0.149185	11	7	-0.801657	21	12	-0.367371	11	7	1	0	58.1	35.7
Hexokinase-1	HK1	P19367;P19367-4;P19367-2;P19367-3;Q2TB90	P19367;P19367-4;P19367-2;P19367-3	0.202888	44	19	0.362807	35	19	-0.337302	44	19	-0.0448837	35	19	-0.238579	44	19	0.333898	35	19	31	27	39.6	36.5
Hexokinase-2	HK2	P52789;P52790;Q2TB90-3;Q2TB90-2	P52789	0.665211	4	4	1.08219	2	1	-0.278759	4	4	-0.119024	2	1	0.385486	4	4	0.88534	2	1	5	4	10	10.4
HLA class I histocompatibility antigen, A-3 alpha chain	HLA-A	P04439;P04439-2	P04439;P04439-2	-0.503711	81	36	-0.203139	48	16	-0.17106	82	36	0.155132	48	16	-0.647671	81	36	-0.0268709	48	16	20	15	75.1	60.5
HLA class I histocompatibility antigen, B-7 alpha chain	HLA-B	P01889	P01889	-0.191491	20	12	0.0652194	13	10	-0.44843	20	12	0.0143393	13	10	-0.654399	20	12	0.247286	13	10	11	7	53.9	35.1
HLA class I histocompatibility antigen, Cw-7 alpha chain	HLA-C	P10321;P10321-2	P10321;P10321-2	-0.313585	29	11	-0.0766959	14	5	-0.188134	29	11	0.232328	14	5	-0.503159	29	11	0.151875	14	5	13	9	58.5	46.2
HLA class II histocompatibility antigen, DRB1-15 beta chain	HLA-DRB1	P01911;P79483;Q30154	P01911	-0.329486	2	2	NaN	0	0	-0.7768	2	2	NaN	0	0	-1.10628	2	2	NaN	0	0	3	1	15.8	3.8
HLA class I histocompatibility antigen, alpha chain F	HLA-F	P30511;P30511-3	P30511;P30511-3	-0.154201	2	0	NaN	0	0	-0.298424	2	0	NaN	0	0	-0.543993	2	0	NaN	0	0	1	0	13	3.2
HLA class I histocompatibility antigen, alpha chain G	HLA-G	P17693;P17693-5;P17693-4	P17693;P17693-5;P17693-4	-0.392554	7	3	-0.0333701	4	1	-0.176022	7	3	0.0495764	4	1	-0.644059	7	3	-0.0123541	4	1	4	4	11.8	11.8
Minor histocompatibility antigen H13	HM13	Q8TCT9-5;Q8TCT9;Q8TCT9-4;Q8TCT9-2	Q8TCT9-5;Q8TCT9;Q8TCT9-4;Q8TCT9-2	-0.439539	61	33	-0.0850168	52	36	-0.510087	61	33	-0.0375931	52	36	-0.901877	61	33	-0.241108	52	36	16	13	42.7	31.6
High mobility group protein HMG-I/HMG-Y	HMGA1	P17096;P17096-3	P17096;P17096-3	-0.55703	9	1	0.0185712	5	1	0.185232	9	1	0.684619	5	1	-0.449296	9	1	0.7139	5	1	2	2	41.1	41.1
High mobility group protein B1;Putative high mobility group protein B1-like 1	HMGB1;HMGB1P1	P09429;B2RPK0	P09429;B2RPK0	-0.422849	4	0	0.263404	2	1	-0.197931	4	0	0.354612	2	1	-0.260307	4	0	0.453538	2	1	3	2	27.4	21.4
High mobility group protein B2	HMGB2	P26583	P26583	-0.0867219	11	4	0.102094	9	4	0.0469799	11	4	0.303347	9	4	-0.109468	11	4	0.481888	9	4	6	8	33	33
High mobility group protein B3	HMGB3	O15347	O15347	0.000288558	3	2	NaN	1	1	-0.66246	3	2	NaN	1	1	-0.405834	3	2	NaN	1	1	3	1	21	6.5
Hydroxymethylglutaryl-CoA lyase, mitochondrial	HMGCL	P35914;P35914-3;P35914-2	P35914	-0.381047	14	8	-0.126444	12	4	-0.146403	14	8	0.119213	12	4	-0.574068	14	8	-0.0187766	12	4	11	10	37.8	37.8
3-hydroxy-3-methylglutaryl-coenzyme A reductase	HMGCR	P04035-2;P04035;P04035-3	P04035-2;P04035;P04035-3	1.25683	12	10	2.05152	12	11	-0.181133	12	10	0.212685	19	18	1.33531	12	10	2.32938	12	11	10	14	16.3	21.6
Non-histone chromosomal protein HMG-14	HMGN1	P05114	P05114	-0.166017	5	4	NaN	1	0	-0.322253	5	4	NaN	1	0	-0.681839	5	4	NaN	1	0	2	1	34	21
Non-histone chromosomal protein HMG-17;High mobility group nucleosome-binding domain-containing protein 3	HMGN2;HMGN3	P05204;Q15651-2;Q15651	P05204;Q15651-2;Q15651	-0.429829	2	0	0.316959	2	0	-0.0316659	2	0	0.367136	2	0	-0.445892	2	0	0.413576	2	0	1	1	14.4	28.9
Heme oxygenase 1	HMOX1	P09601	P09601	-0.972308	13	5	-0.349705	10	6	0.232783	13	5	0.515934	10	6	-0.70106	13	5	0.174182	10	6	12	9	54.2	39.9
Heme oxygenase 2	HMOX2	P30519;P30519-2	P30519;P30519-2	-0.899184	43	14	-0.53107	28	16	-0.540736	43	14	-0.167615	28	16	-1.30486	43	14	-0.652509	28	16	23	17	68.7	58.5
Heterogeneous nuclear ribonucleoprotein A0	HNRNPA0	Q13151	Q13151	-0.425424	31	13	-0.178237	28	18	-0.192019	31	13	0.175925	28	18	-0.506332	31	13	-0.0207689	28	18	18	13	68.5	55.7
Heterogeneous nuclear ribonucleoprotein A1;Heterogeneous nuclear ribonucleoprotein A1, N-terminally processed;Heterogeneous nuclear ribonucleoprotein A1-like 2	HNRNPA1;HNRNPA1L2	P09651-2;Q32P51	P09651-2;Q32P51	-0.670911	148	70	-0.425352	86	44	-0.166325	146	69	0.204632	87	45	-0.872367	146	69	-0.254594	86	44	5	0	80.9	70.6
Heterogeneous nuclear ribonucleoproteins A2/B1	HNRNPA2B1	P22626-2	P22626-2	-0.495003	140	45	-0.30906	97	38	-0.190833	139	44	0.143739	97	38	-0.68766	139	44	-0.158466	97	38	2	2	84.5	69.8
Heterogeneous nuclear ribonucleoproteins A2/B1	HNRNPA2B1	P22626	P22626	-0.851756	2	0	NaN	1	0	-0.0675154	2	0	NaN	1	0	-0.881295	2	0	NaN	1	0	1	1	81.6	67.4
Heterogeneous nuclear ribonucleoprotein A3	HNRNPA3	P51991	P51991	-0.673118	47	23	-0.437973	29	9	-0.150369	47	23	0.236605	29	9	-0.776528	47	23	-0.200253	29	9	3	1	65.9	45.8
Heterogeneous nuclear ribonucleoprotein A/B	HNRNPAB	Q99729-2;Q99729-3;Q99729;Q99729-4	Q99729-2;Q99729-3;Q99729;Q99729-4	-0.478507	56	28	-0.289126	48	27	-0.0736361	55	27	0.183966	48	27	-0.620401	55	27	-0.126841	48	27	29	21	47.3	46.1
Heterogeneous nuclear ribonucleoproteins C1/C2	HNRNPC	P07910-2;P07910-4	P07910-2;P07910-4	-0.623776	42	14	-0.355806	23	3	-0.273116	41	13	0.192596	23	3	-0.897705	41	13	-0.231555	23	3	3	2	60.4	46.4
Heterogeneous nuclear ribonucleoprotein D0	HNRNPD	Q14103-4;Q14103-3;Q14103-2;Q14103	Q14103-4;Q14103-3;Q14103-2;Q14103	-0.661775	64	41	-0.488001	44	22	-0.025691	64	41	0.314948	44	22	-0.67701	64	41	-0.23217	44	22	24	20	51.6	51.2
Heterogeneous nuclear ribonucleoprotein D-like	HNRNPDL	O14979-2;O14979-3;O14979	O14979-2;O14979-3;O14979	-0.541093	60	29	-0.375067	40	25	-0.301248	59	29	0.110075	40	25	-0.837661	60	29	-0.247806	40	25	20	15	57.5	50.2
Heterogeneous nuclear ribonucleoprotein F;Heterogeneous nuclear ribonucleoprotein F, N-terminally processed	HNRNPF	P52597	P52597	-0.449572	40	9	-0.323082	26	8	-0.237949	40	9	0.108083	26	8	-0.702961	40	9	-0.198746	26	8	23	16	70.8	63.6
Heterogeneous nuclear ribonucleoprotein H;Heterogeneous nuclear ribonucleoprotein H, N-terminally processed	HNRNPH1	P31943	P31943	-0.648824	51	16	-0.370499	32	9	-0.179564	50	16	0.0852518	32	9	-0.785452	51	16	-0.3744	32	9	20	16	61.5	54.8
Heterogeneous nuclear ribonucleoprotein H2	HNRNPH2	P55795	P55795	-0.729818	3	2	-0.550014	2	1	0.0174944	3	2	0.458584	2	1	-0.712244	3	2	-0.0825664	2	1	3	3	30.3	29.2
Heterogeneous nuclear ribonucleoprotein H3	HNRNPH3	P31942-2;P31942;P31942-3;P31942-4;P31942-6;P31942-5	P31942-2;P31942;P31942-3;P31942-4;P31942-6;P31942-5	-0.186557	18	7	-0.0761486	9	4	-0.260014	18	7	0.160572	9	4	-0.44719	18	7	0.0813389	9	4	11	8	44.4	37.5
Heterogeneous nuclear ribonucleoprotein K	HNRNPK	P61978-2;P61978	P61978-2;P61978	-0.544982	90	30	-0.313942	66	16	-0.130713	90	30	0.23304	66	16	-0.685454	90	30	-0.094236	66	16	2	2	72.8	56.2
Heterogeneous nuclear ribonucleoprotein L	HNRNPL	P14866;P14866-2	P14866;P14866-2	-0.482956	65	23	-0.157691	29	11	-0.269999	63	22	0.1461	30	11	-0.697663	64	22	0.0292052	30	11	40	22	83.7	59.1
Heterogeneous nuclear ribonucleoprotein M	HNRNPM	P52272;P52272-2	P52272;P52272-2	-0.748917	178	80	-0.532367	113	53	-0.107648	176	79	0.256856	114	53	-0.810131	176	79	-0.270469	114	53	47	37	70.7	65.6
Heterogeneous nuclear ribonucleoprotein R	HNRNPR	O43390;O43390-3	O43390;O43390-3	-0.492261	39	9	-0.322044	29	8	-0.22896	39	9	0.19717	29	8	-0.782323	39	9	-0.103397	29	8	2	2	53.2	44.4
Heterogeneous nuclear ribonucleoprotein U	HNRNPU	Q00839-2;Q00839	Q00839-2;Q00839	-0.55167	192	79	-0.329526	125	39	-0.166891	193	79	0.199023	125	39	-0.706394	192	79	-0.122209	126	39	59	53	55.1	54.3
Heterogeneous nuclear ribonucleoprotein U-like protein 1	HNRNPUL1	Q9BUJ2-4;Q9BUJ2-2;Q9BUJ2;Q9BUJ2-3;Q9BUJ2-5	Q9BUJ2-4;Q9BUJ2-2;Q9BUJ2;Q9BUJ2-3	-1.01156	7	5	-1.02588	4	3	0.0783365	7	5	0.434832	4	3	-0.933187	7	5	-0.228726	4	3	8	5	18.4	10.7
Heterogeneous nuclear ribonucleoprotein U-like protein 2	HNRNPUL2	Q1KMD3	Q1KMD3	-0.150337	10	6	0.0842113	8	7	-0.350063	10	6	0.0992163	8	7	-0.300928	10	6	0.130286	8	7	7	6	12.4	10.8
Heterochromatin protein 1-binding protein 3	HP1BP3	Q5SSJ5;Q5SSJ5-3;Q5SSJ5-2;Q5SSJ5-5	Q5SSJ5;Q5SSJ5-3;Q5SSJ5-2	-0.397828	5	3	0.0463697	9	6	-0.0636805	5	3	0.377276	9	6	-0.381028	5	3	0.349144	9	6	4	6	10.7	15
Hippocalcin-like protein 1	HPCAL1	P37235;P84074;P61601	P37235	-0.608694	3	2	-0.267236	2	2	-0.564307	3	2	0.206912	2	2	-1.05538	3	2	-0.0603242	2	2	2	2	9.3	10.4
Hypoxanthine-guanine phosphoribosyltransferase	HPRT1	P00492	P00492	-0.752802	4	2	-0.650948	4	2	0.772308	4	2	0.840991	4	2	-0.354815	4	2	0.147602	4	2	4	5	30.7	26.1
GTPase HRas;GTPase HRas, N-terminally processed	HRAS	P01112;P01112-2	P01112;P01112-2	-0.332444	25	7	-0.330673	10	1	-0.279792	25	7	-0.0100637	10	1	-0.587381	25	7	-0.252052	10	1	3	1	72.5	60.8
Ribonuclease UK114	HRSP12	P52758	P52758	-0.172376	14	5	0.281807	10	2	-0.358029	14	5	-0.012211	10	2	-0.368737	14	5	0.246276	10	2	9	7	60.6	60.6
Heparan sulfate 2-O-sulfotransferase 1	HS2ST1	Q7LGA3;Q7LGA3-3;Q7LGA3-2	Q7LGA3;Q7LGA3-3;Q7LGA3-2	-0.536733	5	3	NaN	1	1	-0.530322	5	3	NaN	1	1	-0.868674	5	3	NaN	1	1	4	3	16.3	8.1
Iron-sulfur cluster co-chaperone protein HscB, mitochondrial	HSCB	Q8IWL3	Q8IWL3	-0.468152	10	6	-0.147697	6	3	-0.440812	10	6	-0.232292	6	3	-0.718569	10	6	-0.328836	6	3	7	4	28.9	14.9
3-hydroxyacyl-CoA dehydrogenase type-2	HSD17B10	Q99714;Q99714-2	Q99714;Q99714-2	-0.23851	148	57	0.0249274	82	18	-0.327855	146	57	-0.0100637	82	18	-0.572952	148	57	0.0220533	82	18	36	31	99.6	97.7
Estradiol 17-beta-dehydrogenase 11	HSD17B11	Q8NBQ5	Q8NBQ5	-0.727451	16	7	-0.530071	11	4	-0.203269	16	7	-0.0801119	11	4	-1.05781	16	7	-0.382059	11	4	14	9	50.7	32.3
Very-long-chain 3-oxoacyl-CoA reductase	HSD17B12	Q53GQ0;Q53GQ0-2	Q53GQ0	-0.659586	61	24	-0.420509	35	12	-0.309234	60	23	-0.0243196	35	12	-0.943638	60	23	-0.441271	35	12	31	22	85.3	61.9
Peroxisomal multifunctional enzyme type 2;(3R)-hydroxyacyl-CoA dehydrogenase;Enoyl-CoA hydratase 2	HSD17B4	P51659;P51659-3;P51659-2	P51659;P51659-3;P51659-2	-0.594204	169	69	-0.334911	119	53	-0.44548	167	67	-0.0924781	119	53	-1.04097	167	67	-0.41565	119	53	54	49	75.8	73.8
3-keto-steroid reductase	HSD17B7	P56937-3;P56937;P56937-2	P56937-3;P56937;P56937-2	-0.666622	6	1	-0.566377	6	2	-0.179466	6	1	0.116614	6	2	-0.807301	6	1	-0.486354	6	2	7	6	39.2	26.8
Estradiol 17-beta-dehydrogenase 8	HSD17B8	Q92506	Q92506	-2.08143	5	5	-1.89103	3	3	-0.186492	4	4	-0.0751904	3	3	-2.46889	4	4	-1.96621	3	3	7	3	39.1	14.2
Inactive hydroxysteroid dehydrogenase-like protein 1	HSDL1	Q3SXM5;Q3SXM5-2	Q3SXM5;Q3SXM5-2	-0.51414	12	5	-0.195222	14	8	-0.348354	12	5	-0.0648829	14	8	-0.935945	12	5	-0.341189	14	8	10	11	34.5	42.1
Hydroxysteroid dehydrogenase-like protein 2	HSDL2	Q6YN16;Q6YN16-2	Q6YN16;Q6YN16-2	-0.565417	39	25	-0.35321	26	16	-0.356661	38	24	0.0878713	26	16	-0.9435	38	24	-0.302524	26	16	25	13	62.7	47.4
Heat shock protein HSP 90-alpha	HSP90AA1	P07900;P07900-2;Q58FG0;Q14568;Q58FG1	P07900;P07900-2	-0.301995	99	43	-0.0633648	81	41	-0.274547	99	43	-0.0227584	81	41	-0.587945	99	43	-0.101784	81	41	27	27	54.2	50.3
Heat shock protein HSP 90-beta	HSP90AB1	P08238;Q58FF7	P08238	-0.744294	53	24	-0.441165	36	16	0.326307	53	24	0.699607	36	16	-0.354225	53	24	0.18922	36	16	20	17	58.7	45.2
Putative heat shock protein HSP 90-beta 2	HSP90AB2P	Q58FF8	Q58FF8	-0.39591	3	2	-0.498149	3	2	0.591584	3	2	0.787817	3	2	-0.312617	3	2	-0.113167	3	2	1	1	23.9	18.4
Endoplasmin	HSP90B1	P14625;Q58FF3	P14625	-0.174117	723	262	0.171206	415	193	-0.311059	720	259	0.0985672	415	193	-0.46965	720	259	0.23737	416	193	103	95	74.8	72.7
Heat shock 70 kDa protein 13	HSPA13	P48723	P48723	0.27608	9	5	0.52197	8	7	0.0833836	9	5	0.214726	8	7	0.362778	9	5	0.723063	8	7	9	6	19.7	13.6
Heat shock 70 kDa protein 1A;Heat shock 70 kDa protein 1B	HSPA1A;HSPA1B	P0DMV8;P0DMV9;P0DMV8-2	P0DMV8;P0DMV9;P0DMV8-2	-0.344666	220	104	-0.070252	106	32	-0.484974	216	102	-0.0333701	106	32	-0.817206	217	102	-0.1145	106	32	38	33	77.8	70.7
Heat shock 70 kDa protein 4	HSPA4	P34932;P34932-2	P34932	-0.394335	16	11	-0.196859	12	8	-0.237013	16	11	0.0424716	12	8	-0.581259	16	11	-0.301354	12	8	16	10	28.5	20.5
Heat shock 70 kDa protein 4L	HSPA4L	O95757	O95757	-0.486267	2	1	NaN	0	0	-0.0168476	2	1	NaN	0	0	-0.520811	2	1	NaN	0	0	2	1	7	7.5
78 kDa glucose-regulated protein	HSPA5	P11021	P11021	-0.181935	350	170	0.128787	207	83	-0.38611	348	168	-0.00100955	208	84	-0.569586	348	168	0.132104	207	83	63	58	74.6	66.7
Heat shock 70 kDa protein 6;Putative heat shock 70 kDa protein 7	HSPA6;HSPA7	P17066;P48741	P17066;P48741	-0.34055	5	0	-0.0086304	6	3	-0.401292	5	0	0.0679843	6	3	-0.818121	5	0	0.215546	6	3	1	2	19.3	21
Heat shock cognate 71 kDa protein	HSPA8	P11142;P11142-2	P11142;P11142-2	-0.661	135	61	-0.446892	77	26	-0.218279	134	61	0.093248	77	26	-0.882624	135	61	-0.335826	77	26	40	30	79.1	66.6
Stress-70 protein, mitochondrial	HSPA9	P38646	P38646	-0.377576	450	220	-0.15056	280	109	-0.349033	445	216	-0.0272955	282	110	-0.734971	446	216	-0.187134	281	109	68	55	80.9	70.4
60 kDa heat shock protein, mitochondrial	HSPD1	P10809;P10809-2	P10809	-0.734947	901	521	-0.414352	651	259	-0.382965	887	509	0.0167748	653	259	-1.10541	886	509	-0.402504	653	259	76	63	88	86
10 kDa heat shock protein, mitochondrial	HSPE1	P61604	P61604	-0.753969	93	24	-0.513187	83	20	-0.30244	92	23	0.094834	84	20	-1.05098	92	23	-0.441484	84	20	34	25	91.2	91.2
Heat shock protein 105 kDa	HSPH1	Q92598-2;Q92598;Q92598-4;Q92598-3	Q92598-2;Q92598;Q92598-4;Q92598-3	-0.509923	10	6	-0.181166	7	4	-0.234075	10	6	0.233651	7	4	-0.875804	10	6	0.0409422	7	4	9	6	17.1	14.7
Oxidoreductase HTATIP2	HTATIP2	Q9BUP3-3	Q9BUP3-3	-0.742724	25	15	-0.387804	13	10	-0.555715	25	15	-0.314406	13	10	-1.35332	25	15	-0.410884	13	10	3	2	58.3	47.5
HIV Tat-specific factor 1	HTATSF1	O43719	O43719	-0.916725	20	14	-0.70982	7	2	-0.307662	20	14	0.165952	7	2	-1.18072	20	14	-0.771294	7	2	18	8	37.7	12.1
Serine protease HTRA2, mitochondrial	HTRA2	O43464;O43464-3;O43464-2;O43464-4;P83110-2;P83110	O43464;O43464-3;O43464-2;O43464-4	-0.414999	26	14	0.0486211	11	6	-0.133733	26	14	0.0473235	11	6	-0.732908	27	14	0.153832	11	6	12	8	37.8	23.1
E3 ubiquitin-protein ligase HUWE1	HUWE1	Q7Z6Z7-2;Q7Z6Z7-3;Q7Z6Z7	Q7Z6Z7-2;Q7Z6Z7-3;Q7Z6Z7	0.728748	2	2	NaN	0	0	NaN	1	1	NaN	0	0	NaN	1	1	NaN	0	0	4	0	1.1	0
Hypoxia up-regulated protein 1	HYOU1	Q9Y4L1;Q9Y4L1-2	Q9Y4L1;Q9Y4L1-2	-0.0158847	189	64	0.263958	106	27	-0.179743	186	61	0.166697	106	27	-0.16728	186	61	0.424146	106	27	71	55	67.3	59.2
Isoleucine--tRNA ligase, cytoplasmic	IARS	P41252	P41252	-0.272994	90	49	-0.105008	66	28	0.410558	89	48	0.693761	66	28	0.142217	90	48	0.576798	66	28	66	54	57.8	51.9
Isoleucine--tRNA ligase, mitochondrial	IARS2	Q9NSE4	Q9NSE4	-0.372169	96	30	-0.0611541	80	28	0.00863037	96	30	0.24513	81	29	-0.397999	95	30	0.203718	80	28	59	56	64.5	57
Putative transferase CAF17, mitochondrial	IBA57	Q5T440	Q5T440	-0.100283	27	16	0.0722703	20	10	-0.606254	27	16	-0.327572	20	10	-0.74171	27	16	-0.238665	20	10	17	13	64	52.2
Protein-S-isoprenylcysteine O-methyltransferase	ICMT	O60725	O60725	-0.468831	30	10	-0.283092	20	8	-0.355368	30	10	-0.0641931	20	8	-0.872499	30	10	-0.365357	20	8	11	8	54.6	35.2
Peptidyl-tRNA hydrolase ICT1, mitochondrial	ICT1	Q14197	Q14197	-1.59009	13	7	-1.46644	12	6	-0.380089	13	7	-0.14496	12	6	-1.93561	13	7	-1.54379	12	6	10	10	44.7	43.7
Insulin-degrading enzyme	IDE	P14735;P14735-2	P14735;P14735-2	-0.502628	4	2	NaN	1	1	-0.0924479	3	2	NaN	1	1	-1.2329	4	2	NaN	1	1	7	4	7.4	6.7
Isocitrate dehydrogenase [NADP], mitochondrial	IDH2	P48735;P48735-2;O75874	P48735;P48735-2	0.110764	50	11	0.472729	51	15	-0.596165	50	11	-0.229219	51	15	-0.461204	50	11	0.265032	51	15	36	32	68.8	59.7
Isocitrate dehydrogenase [NAD] subunit alpha, mitochondrial	IDH3A	P50213;P50213-2	P50213;P50213-2	-0.488815	76	27	-0.157432	43	15	-0.387544	76	27	0.00730416	43	15	-0.887527	76	27	-0.184598	43	15	25	23	53.3	51.9
Isocitrate dehydrogenase [NAD] subunit beta, mitochondrial	IDH3B	O43837;O43837-2;O43837-3	O43837;O43837-2;O43837-3	-0.446423	44	21	-0.259544	33	9	-0.429149	44	21	-0.151729	33	9	-0.889744	44	21	-0.3744	33	9	25	23	66	67
Isocitrate dehydrogenase [NAD] subunit gamma, mitochondrial	IDH3G	P51553;P51553-2	P51553;P51553-2	-0.385262	17	5	-0.0233263	17	6	-0.275542	17	5	-0.131194	17	6	-0.615795	17	5	-0.166972	17	6	13	11	46.6	41.7
Isopentenyl-diphosphate Delta-isomerase 1	IDI1	Q13907-2;Q13907;Q9BXS1	Q13907-2;Q13907	-0.34172	7	1	0.00258465	3	1	-0.374056	7	1	-0.219091	3	1	-0.783986	7	1	-0.124725	3	1	6	4	33.8	15.5
Immediate early response 3-interacting protein 1	IER3IP1	Q9Y5U9	Q9Y5U9	-0.420723	7	2	-0.315334	6	1	-0.271009	7	2	0.0578571	6	1	-0.655626	7	2	-0.277509	6	1	4	2	61	34.1
Gamma-interferon-inducible lysosomal thiol reductase	IFI30	P13284	P13284	-0.126565	3	1	0.247149	4	2	-0.450439	3	1	0.739806	4	2	-0.652244	3	1	0.874507	4	2	1	1	4.4	4.4
Interferon-induced transmembrane protein 2;Interferon-induced transmembrane protein 1;Interferon-induced transmembrane protein 3	IFITM2;IFITM1;IFITM3	Q01629;P13164;Q01628	Q01629;P13164;Q01628	-0.0475471	2	2	NaN	1	1	0.135272	2	2	NaN	1	1	0.0877344	2	2	NaN	1	1	2	2	18.2	18.2
Insulin-like growth factor 1 receptor;Insulin-like growth factor 1 receptor alpha chain;Insulin-like growth factor 1 receptor beta chain	IGF1R	P08069	P08069	-0.186656	9	7	-0.362105	5	3	-0.394923	9	7	0.393141	5	3	-0.688613	9	7	0.084502	5	3	7	7	7.4	7.4
Insulin-like growth factor 2 mRNA-binding protein 1	IGF2BP1	Q9NZI8;Q9NZI8-2	Q9NZI8;Q9NZI8-2	-0.665935	23	11	-0.318577	15	4	-0.0920633	23	11	0.275262	15	4	-0.76783	23	11	-0.0200577	15	4	16	12	38.6	27.9
Insulin-like growth factor 2 mRNA-binding protein 3	IGF2BP3	O00425;O00425-2	O00425	-0.484691	13	6	-0.272501	7	5	-0.29791	13	6	0.0871815	7	5	-0.832694	13	6	-0.0814759	7	5	11	4	29.5	11.4
Cation-independent mannose-6-phosphate receptor	IGF2R	P11717	P11717	-0.400854	120	45	-0.196733	72	29	0.290424	120	45	0.568965	72	29	-0.104666	120	45	0.357899	72	29	77	59	39.4	26.6
Ig alpha-1 chain C region;Ig alpha-2 chain C region	IGHA1;IGHA2	P01876;P0DOX2;P01877	P01876;P0DOX2;P01877	NaN	0	0	-0.721679	2	2	NaN	0	0	2.86355	2	2	NaN	0	0	2.14184	2	2	0	2	0	7.6
Immunoglobulin superfamily member 3	IGSF3	O75054;O75054-2	O75054;O75054-2	-1.0821	18	11	0.00536224	3	3	-0.00921937	18	11	0.2803	3	3	-1.03118	18	11	0.677887	3	3	15	3	16.7	2.5
Immunoglobulin superfamily member 8	IGSF8	Q969P0-3;Q969P0	Q969P0-3;Q969P0	-0.24501	2	1	NaN	1	0	-1.17867	2	1	NaN	1	0	-1.4314	2	1	NaN	1	0	2	1	4.6	2.7
Protein Red	IK	Q13123	Q13123	-0.240895	4	3	NaN	0	0	-1.84161	2	1	NaN	0	0	-1.58654	2	1	NaN	0	0	3	0	7	0
Inhibitor of nuclear factor kappa-B kinase-interacting protein	IKBIP	Q70UQ0-4;Q70UQ0-3	Q70UQ0-4	-0.71222	28	11	-0.37729	23	13	-0.254152	28	11	0.3821	23	13	-0.863809	28	11	-0.0603242	23	13	17	14	50.1	45.6
Inhibitor of nuclear factor kappa-B kinase-interacting protein	IKBIP	Q70UQ0;Q70UQ0-2	Q70UQ0;Q70UQ0-2	-0.762314	15	4	-0.334568	10	1	-0.124912	15	4	0.466616	10	1	-0.903171	15	4	0.14151	10	1	12	10	42.3	31.7
Interleukin enhancer-binding factor 2	ILF2	Q12905	Q12905	-0.678349	39	12	-0.380064	23	9	-0.193783	37	11	0.17223	24	9	-0.863284	38	11	-0.262193	24	9	22	17	73.8	59.5
Interleukin enhancer-binding factor 3	ILF3	Q12906-7;Q12906;Q12906-4;Q12906-6;Q12906-5;Q12906-2;Q12906-3	Q12906-7;Q12906;Q12906-4;Q12906-6;Q12906-5;Q12906-2;Q12906-3	-0.51237	68	34	-0.434455	41	21	-0.237847	67	34	0.228892	41	21	-0.805333	67	34	-0.275841	41	21	33	23	54.3	32.5
Acetolactate synthase-like protein	ILVBL	A1L0T0	A1L0T0	-0.603029	35	18	-0.346531	25	6	-0.13641	35	18	0.187214	25	6	-0.665638	35	18	-0.0762853	25	6	18	17	45.1	44.5
Mitochondrial inner membrane protease subunit 2	IMMP2L	Q96T52-2;Q96T52	Q96T52-2;Q96T52	-0.135808	2	1	0.122161	2	1	-0.230194	2	1	0.164933	2	1	-0.336282	2	1	0.270834	2	1	2	2	22.7	17.3
MICOS complex subunit MIC60	IMMT	Q16891;Q16891-3	Q16891;Q16891-3	-0.413442	95	38	-0.142348	80	42	-0.378776	94	37	-0.0194885	80	42	-0.799722	94	37	-0.184852	80	42	0	0	70.8	54
Inositol monophosphatase 3	IMPAD1	Q9NX62	Q9NX62	-0.653174	13	1	-0.28404	10	4	-0.174166	13	1	0.167523	10	4	-0.753239	13	1	-0.145743	10	4	10	8	31.5	33.1
Inosine-5-monophosphate dehydrogenase 2	IMPDH2	P12268;P20839-2;P20839-4;P20839;P20839-3;P20839-7;P20839-5;P20839-6	P12268	-0.71274	3	2	NaN	1	0	-0.18513	3	2	NaN	1	0	-0.659472	3	2	NaN	1	0	4	1	8.4	2.7
Inverted formin-2	INF2	Q27J81;Q27J81-2;Q27J81-3	Q27J81;Q27J81-2	0.146264	66	27	0.360694	46	14	-0.542794	66	27	-0.335026	46	14	-0.352381	65	27	0.0918942	46	14	49	37	60	44.8
SOSS complex subunit C	INIP	Q9NRY2-2;Q9NRY2	Q9NRY2-2;Q9NRY2	0.355016	2	2	NaN	0	0	-1.3758	2	2	NaN	0	0	-1.02081	2	2	NaN	0	0	1	1	25	20.5
Type I inositol 1,4,5-trisphosphate 5-phosphatase	INPP5A	Q14642	Q14642	-0.66011	2	2	NaN	0	0	-0.785726	2	2	NaN	0	0	-1.44583	2	2	NaN	0	0	3	0	6.3	0
Inositol polyphosphate 5-phosphatase K	INPP5K	Q9BT40-2;Q9BT40	Q9BT40-2;Q9BT40	-0.535102	4	2	-0.0683267	2	2	0.479851	4	2	0.565503	2	2	0.0471196	4	2	0.49714	2	2	4	2	13.7	5.4
Insulin receptor;Insulin receptor subunit alpha;Insulin receptor subunit beta	INSR	P06213-2;P06213	P06213-2;P06213	-1.11263	3	1	NaN	0	0	0.139339	3	1	NaN	0	0	-1.04201	3	1	NaN	0	0	3	0	3.3	0
Integrator complex subunit 1	INTS1	Q8N201	Q8N201	-0.829331	38	26	-0.0625362	12	6	-0.210079	38	26	-0.219091	12	6	-0.937851	38	26	-0.354001	12	6	38	18	25.8	11.1
Integrator complex subunit 3	INTS3	Q68E01-2;Q68E01;Q68E01-3;Q68E01-4	Q68E01-2;Q68E01;Q68E01-3	-0.41204	6	6	-0.791856	5	5	0.066537	6	6	-0.0440444	5	5	-0.597081	6	6	-0.543199	5	5	6	5	9.1	7.4
Integrator complex subunit 4	INTS4	Q96HW7;Q96HW7-2;Q96HW7-3;Q96HW7-4	Q96HW7;Q96HW7-2	-0.839751	3	2	-0.594453	2	1	-0.22425	3	2	0.158075	2	1	-0.697874	3	2	-0.474047	2	1	5	4	6.1	5.6
Integrator complex subunit 5	INTS5	Q6P9B9	Q6P9B9	NaN	0	0	-0.520045	2	2	NaN	0	0	-0.0740944	2	2	NaN	0	0	-0.594166	2	2	0	3	0	3.6
Integrator complex subunit 6	INTS6	Q9UL03-3;Q9UL03;Q9UL03-2;Q5JSJ4	Q9UL03-3;Q9UL03	-0.46947	4	3	NaN	0	0	-0.471389	4	3	NaN	0	0	-0.945832	4	3	NaN	0	0	5	0	5.7	0
Integrator complex subunit 7	INTS7	Q9NVH2-4;Q9NVH2-3;Q9NVH2-2;Q9NVH2	Q9NVH2-4;Q9NVH2-3;Q9NVH2-2;Q9NVH2	NaN	1	1	0.117803	2	2	NaN	1	1	-0.495491	2	2	NaN	1	1	-0.377735	2	2	3	1	4.1	1.1
Integrator complex subunit 8	INTS8	Q75QN2-2;Q75QN2	Q75QN2-2;Q75QN2	-0.415249	2	2	NaN	1	1	-1.14143	2	2	NaN	1	1	-1.55669	2	2	NaN	1	1	3	1	2.6	1
Integrator complex subunit 9	INTS9	Q9NV88-3;Q9NV88-2;Q9NV88	Q9NV88-3;Q9NV88-2;Q9NV88	-0.692781	2	2	-0.458907	2	1	-0.231989	2	2	-0.182692	2	1	-0.924755	2	2	-0.516822	2	1	2	2	9.9	6.9
Inositol hexakisphosphate kinase 1	IP6K1	Q92551-2;Q92551	Q92551-2;Q92551	-0.734563	3	3	NaN	0	0	0.198494	3	3	NaN	0	0	0.441802	3	3	NaN	0	0	2	0	10.9	0
Importin-5	IPO5	O00410;O00410-3;O00410-2	O00410;O00410-3;O00410-2	-0.182786	45	13	0.0508162	32	14	-0.267305	44	13	0.00192011	32	14	-0.42711	45	13	0.127289	31	14	40	27	51.6	35.3
Importin-7	IPO7	O95373	O95373	-0.192183	8	6	-0.230449	5	3	-0.296758	8	6	0.266403	5	3	-0.46174	8	6	-0.0641931	5	3	9	4	14.1	5.8
Ras GTPase-activating-like protein IQGAP1	IQGAP1	P46940	P46940	-0.502934	56	33	-0.188528	26	18	-0.0263079	56	33	0.0452081	26	18	-0.548079	56	33	0.020121	26	18	37	27	36.1	22.2
Ras GTPase-activating-like protein IQGAP2	IQGAP2	Q13576;Q13576-3;Q13576-2	Q13576;Q13576-3;Q13576-2	0.218843	30	19	0.0670619	8	7	-0.112849	29	18	0.139236	8	7	0.0326651	29	18	0.395473	8	7	28	12	29.7	12.3
Insulin receptor substrate 4	IRS4	O14654	O14654	-1.16592	177	107	-0.903655	120	63	0.642286	176	106	0.954641	120	63	-0.516987	176	106	-0.00561566	120	63	61	48	62.7	41.5
Iron-sulfur cluster assembly 1 homolog, mitochondrial	ISCA1	Q9BUE6;Q9BUE6-2	Q9BUE6;Q9BUE6-2	-0.827077	7	2	-0.538538	7	3	-0.656058	7	2	-0.198243	7	3	-1.52384	7	2	-0.863939	7	3	8	6	62	60.5
Iron-sulfur cluster assembly 2 homolog, mitochondrial	ISCA2	Q86U28	Q86U28	0.496411	7	0	0.0945566	8	6	-0.0225076	7	0	0.287342	8	6	0.438719	7	0	0.388016	8	6	7	5	57.8	40.3
Iron-sulfur cluster assembly enzyme ISCU, mitochondrial	ISCU	Q9H1K1;Q9H1K1-2	Q9H1K1;Q9H1K1-2	-0.404554	14	5	-0.211884	7	2	-0.340587	14	5	-0.0343565	7	2	-0.740794	14	5	-0.290896	7	2	8	5	50.9	38.9
Isochorismatase domain-containing protein 1	ISOC1	Q96CN7	Q96CN7	-0.470469	9	7	-1.30964	3	3	-0.839002	9	7	0.0577821	3	3	-1.17465	9	7	-1.42196	3	3	7	2	33.6	8.4
Isochorismatase domain-containing protein 2, mitochondrial	ISOC2	Q96AB3;Q96AB3-2;Q96AB3-3	Q96AB3;Q96AB3-2;Q96AB3-3	-0.344117	21	3	-0.0209111	14	5	-0.16004	20	3	0.102791	14	5	-0.634957	21	3	0.114941	14	5	10	10	80.5	80.5
Pre-mRNA-splicing factor ISY1 homolog	ISY1	Q9ULR0;Q9ULR0-2;Q9ULR0-1	Q9ULR0;Q9ULR0-2;Q9ULR0-1	-0.936138	5	5	-0.304745	2	2	-0.456049	5	5	0.15502	2	2	-1.02078	5	5	-0.14978	2	2	4	1	21.8	5.6
Protein ITFG3	ITFG3	Q9H0X4;Q9H0X4-2	Q9H0X4;Q9H0X4-2	-0.858724	3	2	NaN	1	1	0.166073	3	2	NaN	1	1	-1.22573	3	2	NaN	1	1	2	1	8.2	1.6
Integrin alpha-1	ITGA1	P56199	P56199	-0.428818	14	5	-0.277985	8	4	-0.0266312	14	5	0.338925	8	4	-0.413134	14	5	-0.0258793	8	4	17	9	20.1	9.5
Integrin alpha-2	ITGA2	P17301	P17301	-0.282281	24	9	0.00888541	21	9	-0.49539	24	9	-0.263515	21	9	-0.825849	24	9	-0.306496	21	9	24	22	29	24.4
Integrin alpha-4	ITGA4	P13612;P13612-2	P13612	-0.894939	6	3	-1.09808	6	6	-0.321441	5	2	-0.7554	6	6	-1.1489	5	2	-1.00655	6	6	6	6	7.7	7.7
Integrin alpha-5;Integrin alpha-5 heavy chain;Integrin alpha-5 light chain	ITGA5	P08648	P08648	-0.485176	15	7	-0.121015	9	6	-0.356144	15	7	0.158768	9	6	-0.81713	15	7	-0.406972	9	6	11	9	15.9	12
Integrin alpha-6;Integrin alpha-6 heavy chain;Integrin alpha-6 light chain;Processed integrin alpha-6	ITGA6	P23229-4;P23229-2;P23229-5;P23229-3;P23229-9;P23229-6;P23229;P23229-7	P23229-4;P23229-2;P23229-5;P23229-3;P23229-9;P23229-6;P23229;P23229-7	-0.539016	12	8	-0.272979	4	2	-0.45599	12	8	0.0772085	4	2	-0.933766	12	8	-0.736129	4	2	10	5	12.9	5.9
Integrin alpha-8;Integrin alpha-8 heavy chain;Integrin alpha-8 light chain	ITGA8	P53708	P53708	-1.32446	2	2	NaN	1	1	-0.637805	2	2	NaN	1	1	-1.96224	2	2	NaN	1	1	2	1	1.4	1
Integrin alpha-V;Integrin alpha-V heavy chain;Integrin alpha-V light chain	ITGAV	P06756-3;P06756;P06756-2	P06756-3;P06756;P06756-2	-1.09613	7	4	-0.612683	6	5	-0.290074	6	3	-0.197362	6	5	-1.30782	6	3	-0.610039	6	5	9	5	14.1	5
Integrin beta-1	ITGB1	P05556;P05556-2;P05556-5;P05556-4;P05556-3	P05556;P05556-2;P05556-5;P05556-4;P05556-3	-0.553595	60	17	-0.312433	42	9	-0.351019	60	17	0.0130139	42	9	-0.831563	60	17	-0.375623	42	9	29	20	34.5	29.7
Integrin beta-6	ITGB6	P18564-2;P18564	P18564-2;P18564	-0.509348	2	0	-0.323312	2	0	-0.276031	2	0	-0.113034	2	0	-0.797488	2	0	-0.380951	2	0	1	1	1.3	1.3
Integral membrane protein 2B;BRI2, membrane form;BRI2 intracellular domain;BRI2C, soluble form;Bri23 peptide	ITM2B	Q9Y287;Q9Y287-2	Q9Y287;Q9Y287-2	-0.7291	9	6	-0.356595	3	1	0.0982848	9	6	0.49826	3	1	-0.515728	9	6	0.058428	3	1	8	3	40.2	8.3
Integral membrane protein 2C;CT-BRI3	ITM2C	Q9NQX7-2;Q9NQX7;Q9NQX7-3	Q9NQX7-2;Q9NQX7;Q9NQX7-3	-0.591179	3	2	NaN	0	0	-0.0247954	3	2	NaN	0	0	-0.633591	3	2	NaN	0	0	3	0	18.6	0
Inositol 1,4,5-trisphosphate receptor type 1	ITPR1	Q14643-3;Q14643-6;Q14643;Q14643-4;Q14643-8;Q14643-7;Q14643-5;Q14643-2	Q14643-3;Q14643-6;Q14643;Q14643-4;Q14643-8;Q14643-7;Q14643-5;Q14643-2	-0.326805	51	36	0.073454	8	2	-0.592963	49	35	-0.024036	8	2	-0.940949	50	35	0.0170667	8	2	39	10	24.2	8.2
Inositol 1,4,5-trisphosphate receptor type 2	ITPR2	Q14571;Q14571-2	Q14571	-0.496834	75	42	-0.1995	38	18	-0.418639	73	40	-0.00977716	38	18	-0.891803	73	40	-0.318346	38	18	60	34	34	20.1
Inositol 1,4,5-trisphosphate receptor type 3	ITPR3	Q14573	Q14573	-0.287061	141	62	0.0138731	79	20	0.0652966	141	62	0.369595	79	20	-0.232684	141	62	0.407134	79	20	105	64	51.5	31.2
Intersectin-1	ITSN1	Q15811-13;Q15811-6;Q15811-5;Q15811-12;Q15811-11;Q15811-3;Q15811-10;Q15811-7;Q15811-2;Q15811-4;Q15811-9;Q15811-8;Q15811;CON__ENSEMBL:ENSBTAP00000001528	Q15811-13;Q15811-6;Q15811-5;Q15811-12;Q15811-11;Q15811-3;Q15811-10;Q15811-7;Q15811-2;Q15811-4;Q15811-9;Q15811-8;Q15811	-0.297502	3	3	-0.295018	2	2	0.0632269	3	3	0.224806	2	2	-0.234296	3	3	-0.0701146	2	2	4	2	5.7	3.8
Isovaleryl-CoA dehydrogenase, mitochondrial	IVD	P26440;P26440-2	P26440;P26440-2	-0.306145	44	22	-0.0775164	39	15	-0.441497	44	22	-0.0807941	39	15	-0.777492	44	22	-0.206518	39	15	31	28	73.9	72.8
Protein jagged-2	JAG2	Q9Y219-2;Q9Y219	Q9Y219-2;Q9Y219	-0.324979	5	4	NaN	1	0	-0.295606	5	4	NaN	1	0	-0.742989	5	4	NaN	1	0	6	2	7.2	3.3
Protein jagunal homolog 1	JAGN1	Q8N5M9	Q8N5M9	-0.674222	9	1	-0.507211	8	3	-0.163155	9	1	0.182017	8	3	-0.845987	9	1	-0.289362	8	3	6	6	41	41
Tyrosine-protein kinase JAK1	JAK1	P23458	P23458	-0.810511	3	2	NaN	0	0	-0.974915	3	2	NaN	0	0	-1.30205	3	2	NaN	0	0	5	0	6.2	0
Junctional adhesion molecule C	JAM3	Q9BX67-2;Q9BX67	Q9BX67-2;Q9BX67	-0.806947	8	5	-0.246226	2	1	-0.583679	8	5	-0.365245	2	1	-1.2054	8	5	-0.494467	2	1	7	2	24.3	9.7
Protein JTB	JTB	O76095-2;O76095	O76095-2;O76095	-0.461521	3	2	NaN	1	0	-0.201344	3	2	NaN	1	0	-0.778482	3	2	NaN	1	0	1	1	11.1	11.1
Junction plakoglobin	JUP	P14923	P14923	-0.283913	53	19	-0.0561673	35	10	-0.329812	52	19	0.0107302	35	10	-0.549029	53	19	0.0101634	35	10	30	22	69.1	52.2
KN motif and ankyrin repeat domain-containing protein 4	KANK4	Q5T7N3-2;Q5T7N3	Q5T7N3-2;Q5T7N3	-0.478788	2	1	NaN	1	0	-0.123418	2	1	NaN	1	0	-0.571193	2	1	NaN	1	0	2	1	7.6	2.2
Lysine--tRNA ligase	KARS	Q15046;Q15046-2	Q15046;Q15046-2	-0.369427	27	7	-0.167615	21	11	0.185993	27	7	0.274407	22	11	-0.191755	27	7	0.0583528	21	11	28	21	62.8	43.2
Katanin p60 ATPase-containing subunit A-like 2	KATNAL2	Q8IYT4-2;Q8IYT4	Q8IYT4-2;Q8IYT4	-0.499789	2	1	-0.250962	2	2	-0.213855	2	1	0.416866	2	2	-0.714823	2	1	0.165855	2	2	1	1	2.6	2.6
Keratinocyte-associated transmembrane protein 2	KCT2	Q8NC54	Q8NC54	-0.730991	3	0	NaN	1	0	-0.122601	3	0	NaN	1	0	-0.721611	3	0	NaN	1	0	3	1	11.7	3
BTB/POZ domain-containing protein KCTD5	KCTD5	Q9NXV2	Q9NXV2	-0.441282	10	4	NaN	0	0	-0.39591	10	4	NaN	0	0	-1.1908	10	4	NaN	0	0	7	1	44.4	5.1
KDEL motif-containing protein 1	KDELC1	Q6UW63	Q6UW63	-0.0510554	13	8	0.136521	5	0	-0.213036	12	7	0.141128	5	0	-0.10925	12	7	0.293783	5	0	12	6	27.7	17.3
KDEL motif-containing protein 2	KDELC2	Q7Z4H8;Q7Z4H8-2;Q7Z4H8-3	Q7Z4H8;Q7Z4H8-2;Q7Z4H8-3	0.135535	29	10	0.344667	21	9	-0.178322	29	10	0.0787313	21	9	-0.000634928	29	10	0.394316	21	9	20	13	48.1	35.9
ER lumen protein-retaining receptor 1	KDELR1	P24390;P24390-2	P24390;P24390-2	-0.489889	30	8	-0.261591	12	2	-0.177376	30	8	0.0133779	12	2	-0.661844	30	8	-0.132774	12	2	9	6	53.3	38.2
ER lumen protein-retaining receptor 2	KDELR2	P33947;P33947-2	P33947;P33947-2	-0.714704	24	11	-0.325847	12	7	-0.345345	22	9	0.0170374	12	7	-1.081	22	9	-0.346418	12	7	7	5	46.2	42
ER lumen protein-retaining receptor 3	KDELR3	O43731;O43731-2	O43731;O43731-2	-0.240725	4	3	NaN	0	0	-0.86928	4	3	NaN	0	0	-0.908226	4	3	NaN	0	0	3	0	31.3	8.9
Lysine-specific histone demethylase 1A	KDM1A	O60341;O60341-2	O60341;O60341-2	-0.729818	7	7	-0.875151	3	3	0.146264	7	7	0.0650683	3	3	-0.46339	7	7	-0.176067	3	3	6	2	12.4	4.5
3-ketodihydrosphingosine reductase	KDSR	Q06136;Q06136-2	Q06136;Q06136-2	-0.117725	12	3	0.238204	7	5	-0.353635	12	3	0.0725738	7	5	-0.466875	12	3	0.195467	7	5	8	5	31.6	22.6
KH domain-containing, RNA-binding, signal transduction-associated protein 1	KHDRBS1	Q07666;Q07666-2;Q07666-3;O75525-2;O75525;Q5VWX1	Q07666;Q07666-2;Q07666-3	-0.466337	24	15	-0.315334	15	6	-0.129529	24	15	0.0736665	15	6	-0.586254	24	15	-0.320542	15	6	14	10	41.8	34.1
Far upstream element-binding protein 2	KHSRP	Q92945	Q92945	-0.789013	46	22	-0.536152	30	15	0.00633396	46	22	0.278374	30	15	-0.79616	46	22	-0.289598	30	15	27	21	47.1	42.5
Protein KIAA0100	KIAA0100	Q14667;Q14667-2;Q14667-3	Q14667;Q14667-2	-0.314051	14	11	NaN	1	1	-0.644172	14	11	NaN	1	1	-0.821891	14	11	NaN	1	1	13	2	8.2	1
Uncharacterized protein KIAA0195	KIAA0195	Q12767;Q12767-3;Q12767-2	Q12767;Q12767-3;Q12767-2	0.0194884	3	2	NaN	0	0	0.0190613	3	2	NaN	0	0	-0.269912	3	2	NaN	0	0	3	0	3.9	0
Dyslexia-associated protein KIAA0319-like protein	KIAA0319L	Q8IZA0;Q8IZA0-2;Q8IZA0-3	Q8IZA0;Q8IZA0-2;Q8IZA0-3	-0.599899	18	8	-0.371057	13	5	0.0427844	18	8	0.26807	13	5	-0.71371	18	8	-0.113167	13	5	14	12	15.8	14
Mitochondrial ribonuclease P protein 3	KIAA0391	O15091-2;O15091;O15091-4;O15091-3	O15091-2;O15091;O15091-4	-1.81446	13	11	-1.40169	7	5	-0.517048	12	10	-0.283685	7	5	-2.24872	12	10	-1.65942	7	5	13	7	35.4	14.5
Uncharacterized protein KIAA0754	KIAA0754	O94854;O94854-2	O94854;O94854-2	-0.615818	14	7	NaN	1	1	-0.525974	14	7	NaN	1	1	-1.1564	14	7	NaN	1	1	11	2	14	1.6
KIF1-binding protein	KIAA1279	Q96EK5	Q96EK5	-0.300324	2	1	NaN	0	0	-0.276468	2	1	NaN	0	0	-0.728407	2	1	NaN	0	0	3	0	6	0
Protein virilizer homolog	KIAA1429	Q69YN4-3;Q69YN4;Q69YN4-2;Q69YN4-4	Q69YN4-3;Q69YN4;Q69YN4-2;Q69YN4-4	-0.534914	35	15	-0.325502	14	8	-0.141526	36	15	0.108534	14	8	-0.764984	35	15	-0.159629	14	8	36	15	26.9	10.5
UPF0606 protein KIAA1549	KIAA1549	Q9HCM3-2;Q9HCM3	Q9HCM3-2;Q9HCM3	-0.66802	3	2	NaN	1	1	-0.288611	3	2	NaN	1	1	-0.717786	3	2	NaN	1	1	3	1	2.2	0.5
Uncharacterized protein KIAA2013	KIAA2013	Q8IYS2;Q8IYS2-2	Q8IYS2;Q8IYS2-2	-0.420762	28	10	-0.210514	18	7	-0.172002	27	9	0.14717	18	7	-0.665203	27	9	-0.115965	18	7	22	14	48.3	38
Kinase D-interacting substrate of 220 kDa	KIDINS220	Q9ULH0-4;Q9ULH0;Q9ULH0-2;Q9ULH0-3;Q9ULH0-5	Q9ULH0-4;Q9ULH0;Q9ULH0-2;Q9ULH0-3	-0.280124	46	32	-0.16221	22	10	-0.341464	46	32	-0.148999	23	11	-0.616127	46	32	-0.147307	22	10	44	28	35	20.7
Kinesin-like protein KIF14	KIF14	Q15058	Q15058	-0.587728	4	3	NaN	0	0	0.132248	4	3	NaN	0	0	-0.587619	4	3	NaN	0	0	3	0	1.9	0
Kinesin-like protein KIF1A	KIF1A	Q12756;Q12756-3;Q12756-2;O60333-2;O60333;O60333-4;O60333-3	Q12756;Q12756-3;Q12756-2	-0.497771	4	3	NaN	0	0	-0.500422	4	3	NaN	0	0	-0.857286	4	3	NaN	0	0	6	1	4.9	0.5
Chromosome-associated kinesin KIF4A;Chromosome-associated kinesin KIF4B	KIF4A;KIF4B	O95239-2;O95239;Q2VIQ3	O95239-2;O95239;Q2VIQ3	-0.813601	2	1	NaN	0	0	-0.0738335	2	1	NaN	0	0	-0.794908	2	1	NaN	0	0	4	0	3.6	0
Kinesin-1 heavy chain	KIF5B	P33176	P33176	-0.611381	7	4	-0.333195	8	5	0.0150693	7	4	0.095512	8	5	-0.781008	7	4	-0.335369	8	5	7	5	10.6	10.4
Histone-lysine N-methyltransferase 2D	KMT2D	O14686;O14686-3	O14686;O14686-3	-1.1065	7	7	NaN	0	0	-0.252054	7	7	NaN	0	0	-1.22435	7	7	NaN	0	0	6	0	2.1	0
Importin subunit alpha-5;Importin subunit alpha-5, N-terminally processed	KPNA1	P52294	P52294	-1.05023	6	5	NaN	0	0	-0.164949	6	5	NaN	0	0	-1.52367	6	5	NaN	0	0	3	0	16.9	0
Importin subunit alpha-1	KPNA2	P52292	P52292	-0.577939	38	17	-0.321697	31	13	-0.280019	38	17	0.0456547	31	13	-0.883076	38	17	-0.330788	31	13	26	19	73.7	54.8
Importin subunit alpha-4	KPNA3	O00505	O00505	-0.667859	13	8	-0.0721745	4	4	-0.340697	13	8	0.0716941	4	4	-1.18613	13	8	-0.0318186	4	4	12	1	50.3	5.4
Importin subunit alpha-3	KPNA4	O00629	O00629	-0.165046	5	4	0.153174	3	3	0.16092	5	4	-0.128029	3	3	-0.315235	5	4	0.225616	3	3	4	2	30.9	8.6
Importin subunit alpha-7	KPNA6	O60684;O15131	O60684	-0.58528	7	6	NaN	1	0	-0.284317	7	6	NaN	1	0	-0.75694	7	6	NaN	1	0	5	2	25.6	5.8
Importin subunit beta-1	KPNB1	Q14974;Q14974-2	Q14974;Q14974-2	-0.399216	114	31	-0.189287	61	16	-0.112475	113	30	0.194675	61	16	-0.562666	113	30	0.0732871	61	16	44	32	72.3	44.7
GTPase KRas;GTPase KRas, N-terminally processed	KRAS	P01116-2;P01116	P01116-2;P01116	-0.527824	14	7	-0.458907	5	2	-0.212334	14	7	0.121895	5	2	-0.805308	14	7	-0.268794	5	2	6	3	72.9	61.2
Protein KRI1 homolog	KRI1	Q8N9T8	Q8N9T8	-0.623132	5	4	NaN	0	0	-0.616392	4	3	NaN	0	0	-0.981822	4	3	NaN	0	0	5	0	10.1	0
Keratin, type I cytoskeletal 18	KRT18	P05783;CON__Q92764;CON__Q497I4;Q92764	P05783	-1.04913	20	13	-0.516519	8	3	-0.192167	20	13	0.422907	8	3	-1.39396	20	13	0.0552315	8	3	12	5	52.8	23.3
Keratinocyte-associated protein 2	KRTCAP2	Q8N6L1;Q8N6L1-2	Q8N6L1;Q8N6L1-2	-0.474192	7	3	-0.21661	4	1	-0.0766302	7	3	0.292051	4	1	-0.543131	7	3	0.00923389	4	1	5	3	57.4	30.9
Kinectin	KTN1	Q86UP2;Q86UP2-4;Q86UP2-2;Q86UP2-3	Q86UP2;Q86UP2-4;Q86UP2-2;Q86UP2-3	0.0497701	228	94	0.274372	156	56	-0.0663216	227	94	0.29191	157	57	-0.0222585	228	94	0.581842	156	56	99	84	68	62
KxDL motif-containing protein 1	KXD1	Q9BQD3	Q9BQD3	-0.388091	4	4	NaN	0	0	-0.859954	4	4	NaN	0	0	-1.08531	4	4	NaN	0	0	3	2	25	12.5
L-2-hydroxyglutarate dehydrogenase, mitochondrial	L2HGDH	Q9H9P8;Q9H9P8-2	Q9H9P8;Q9H9P8-2	0.44869	27	15	0.641289	20	10	-0.28921	27	15	0.0416844	20	10	0.325617	27	15	0.648078	20	10	21	20	57.9	51
Serine beta-lactamase-like protein LACTB, mitochondrial	LACTB	P83111;P83111-2	P83111;P83111-2	-0.483924	4	4	NaN	1	1	-0.298673	4	4	NaN	1	1	-0.765597	4	4	NaN	1	1	3	1	9.5	2.2
Beta-lactamase-like protein 2	LACTB2	Q53H82	Q53H82	-0.11591	6	2	-0.0152121	5	1	-0.484711	6	2	0.0246045	5	1	-0.536566	6	2	0.0778935	5	1	6	4	27.1	16.3
Laminin subunit alpha-1	LAMA1	P25391	P25391	-0.8657	8	7	NaN	0	0	-0.685408	8	7	NaN	0	0	-1.4337	8	7	NaN	0	0	9	0	3.7	0
Laminin subunit alpha-5	LAMA5	O15230;O15230-2	O15230	-0.8677	29	21	-0.596649	4	4	-0.359046	28	20	-0.292075	4	4	-1.16043	28	20	-0.908736	4	4	31	6	11.6	2.4
Laminin subunit beta-1	LAMB1	P07942	P07942	-0.513605	71	35	-0.288536	50	25	-1.15098	70	34	-0.738898	50	25	-1.68747	70	34	-1.01692	50	25	50	32	30.6	22
Laminin subunit beta-2	LAMB2	P55268	P55268	-0.761335	2	1	-0.139339	2	1	-0.466816	2	1	-0.0082	2	1	-1.24674	2	1	-0.228603	2	1	2	2	1.3	1.6
Laminin subunit gamma-1	LAMC1	P11047;Q9Y6N6	P11047	-0.505042	63	26	-0.212383	43	18	-0.922648	61	24	-0.490159	43	18	-1.39123	61	24	-0.721241	43	18	46	35	37.5	29.5
Lysosome-associated membrane glycoprotein 1	LAMP1	P11279;P11279-2	P11279;P11279-2	-0.292493	24	5	-0.146134	18	2	0.038998	24	5	0.342763	18	2	-0.270695	24	5	0.205447	18	2	9	7	24.2	14.9
Lysosome-associated membrane glycoprotein 2	LAMP2	P13473-2;P13473;P13473-3	P13473-2;P13473;P13473-3	-0.291433	16	4	-0.0888201	10	3	0.0801119	17	4	0.30893	10	3	-0.203303	16	4	0.218565	10	3	7	4	14.6	8.8
Ragulator complex protein LAMTOR1	LAMTOR1	Q6IAA8	Q6IAA8	-0.218514	29	4	0.142815	16	7	-0.157045	29	4	0.144935	16	7	-0.320414	29	4	0.290268	16	7	11	8	81.4	60.9
Ragulator complex protein LAMTOR2	LAMTOR2	Q9Y2Q5;Q9Y2Q5-2;Q9Y2Q5-3	Q9Y2Q5;Q9Y2Q5-2	-0.72695	6	1	0.0608638	6	2	0.479127	6	1	0.189253	6	2	-0.400797	6	1	0.206429	6	2	5	5	50.4	52
Ragulator complex protein LAMTOR3	LAMTOR3	Q9UHA4;Q9UHA4-2	Q9UHA4;Q9UHA4-2	-0.238817	15	6	0.100855	11	0	-0.101087	15	6	0.253378	11	0	-0.365109	15	6	0.385676	11	0	6	6	50.8	50.8
Ragulator complex protein LAMTOR4;Ragulator complex protein LAMTOR4, N-terminally processed	LAMTOR4	Q0VGL1	Q0VGL1	-0.0644347	5	2	0.209395	3	2	-0.389848	5	2	0.0906954	3	2	-0.38513	5	2	0.248279	3	2	3	2	35.4	28.3
Ragulator complex protein LAMTOR5	LAMTOR5	O43504	O43504	-0.296421	10	5	0.0726344	4	3	0.107152	10	5	0.111882	4	3	-0.206312	10	5	0.156129	4	3	5	3	85.7	63.7
Cytosol aminopeptidase	LAP3	P28838-2;P28838	P28838-2;P28838	-0.617167	37	21	-0.323658	25	10	-0.261016	37	21	0.146547	25	10	-0.916834	37	21	-0.350158	25	10	27	23	62.5	60.5
La-related protein 1	LARP1	Q6PKG0;Q6PKG0-3;Q659C4-7;Q659C4-6;Q659C4-5;Q659C4-2;Q659C4;Q659C4-9	Q6PKG0;Q6PKG0-3	-0.33825	22	11	-0.0603242	17	11	-0.242994	22	11	-0.041243	17	11	-0.523566	22	11	-0.0565835	17	11	21	15	28	18.6
La-related protein 4	LARP4	Q71RC2-3;Q71RC2;Q71RC2-4;Q71RC2-7;Q71RC2-5;Q71RC2-2;Q71RC2-6	Q71RC2-3;Q71RC2;Q71RC2-4;Q71RC2-7;Q71RC2-5;Q71RC2-2;Q71RC2-6	-0.620556	13	7	-0.364572	2	0	-0.292846	13	7	0.131882	2	0	-0.985588	13	7	-0.282736	2	0	14	4	29.6	6.2
La-related protein 7	LARP7	Q4G0J3-3;Q4G0J3;Q4G0J3-2	Q4G0J3-3;Q4G0J3;Q4G0J3-2	-0.986531	7	6	NaN	0	0	-0.0188488	7	6	NaN	0	0	-1.07917	7	6	NaN	0	0	8	0	20.2	0
Leucine--tRNA ligase, cytoplasmic	LARS	Q9P2J5;Q9P2J5-2;Q9P2J5-3	Q9P2J5;Q9P2J5-2	-0.252003	44	17	-0.000432773	31	12	0.375623	44	17	0.590788	31	12	0.173639	44	17	0.563433	31	12	43	35	47.8	39.6
Probable leucine--tRNA ligase, mitochondrial	LARS2	Q15031	Q15031	-0.582577	52	30	-0.411535	29	16	-0.445539	51	29	-0.105812	29	16	-1.07139	51	29	-0.60966	30	16	36	26	50.2	43.5
Ribosomal biogenesis protein LAS1L	LAS1L	Q9Y4W2-2;Q9Y4W2;Q9Y4W2-3;Q9Y4W2-4	Q9Y4W2-2;Q9Y4W2;Q9Y4W2-3	-0.929858	22	18	-0.425244	16	10	-0.357992	21	17	0.0734692	16	10	-1.14938	21	17	-0.525969	16	10	14	16	29.7	33.2
Lamin-B receptor	LBR	Q14739	Q14739	-0.120529	93	38	0.140857	75	29	-0.185589	92	37	0.0844409	75	29	-0.277307	92	37	0.220799	75	29	30	27	45.2	42.9
Lysocardiolipin acyltransferase 1	LCLAT1	Q6UWP7;Q6UWP7-3;Q6UWP7-2	Q6UWP7;Q6UWP7-3;Q6UWP7-2	-0.660201	6	1	-0.350497	7	5	-0.483965	6	1	0.233413	7	5	-1.36948	6	1	-0.0776532	7	5	9	6	29	18.1
Lipocalin-1;Putative lipocalin 1-like protein 1	LCN1;LCN1P1	P31025;Q5VSP4	P31025;Q5VSP4	NaN	0	0	NaN	1	1	NaN	0	0	1.20653	2	2	NaN	0	0	NaN	1	1	0	2	0	12.5
L-lactate dehydrogenase A chain	LDHA	P00338;P00338-3;P00338-4;P00338-5;P00338-2	P00338;P00338-3;P00338-4;P00338-5;P00338-2	-1.07661	23	11	-0.776946	12	5	-0.0421152	23	11	0.391266	12	5	-1.01328	23	11	-0.337768	12	5	16	10	53	38.6
L-lactate dehydrogenase B chain	LDHB	P07195;Q6ZMR3;P07864	P07195	-0.880099	31	14	-0.773068	29	17	0.13014	31	14	0.566293	29	17	-0.701482	31	14	-0.16543	29	17	17	15	60.2	57.5
Low-density lipoprotein receptor	LDLR	P01130-2;P01130-3;P01130-6;P01130-4;P01130-5;P01130	P01130-2;P01130-3;P01130-6;P01130-4;P01130-5;P01130	-0.746664	7	6	0.0384063	2	2	-0.29297	7	6	0.171596	2	2	-1.30372	7	6	0.210012	2	2	8	3	16.9	5.6
LEM domain-containing protein 2	LEMD2	Q8NC56;Q8NC56-2	Q8NC56	-0.802789	11	2	0.0579473	3	3	0.173639	11	2	0.842516	3	3	-0.707642	11	2	0.900476	3	3	12	2	24.9	4.6
Inner nuclear membrane protein Man1	LEMD3	Q9Y2U8	Q9Y2U8	-0.704606	7	3	-0.495388	4	2	-0.13193	7	3	0.259098	4	2	-0.854753	7	3	-0.33754	4	2	10	5	14.1	7.5
RNA polymerase-associated protein LEO1	LEO1	Q8WVC0-2;Q8WVC0	Q8WVC0-2;Q8WVC0	-0.909932	4	1	-0.40969	2	2	0.0827026	4	1	0.177686	2	2	-0.740722	4	1	-0.232047	2	2	5	2	12	4.1
Prolyl 3-hydroxylase 1	LEPRE1	Q32P28;Q32P28-4;Q32P28-3;Q32P28-2	Q32P28;Q32P28-4;Q32P28-3	-0.339272	12	8	-0.0578315	14	9	-0.347729	12	8	0.00563757	14	9	-0.616481	13	8	-0.143916	14	9	12	10	19.7	15.1
Prolyl 3-hydroxylase 3	LEPREL2	Q8IVL6;Q8IVL6-2	Q8IVL6;Q8IVL6-2	NaN	1	1	-0.610417	2	2	NaN	1	1	-0.631616	2	2	NaN	1	1	-1.24196	2	2	1	4	2	7.6
Synaptonemal complex protein SC65	LEPREL4	Q92791	Q92791	-0.525559	8	6	NaN	1	0	-0.495349	8	6	NaN	1	0	-1.19535	8	6	NaN	1	0	6	1	22	2.7
LETM1 and EF-hand domain-containing protein 1, mitochondrial	LETM1	O95202;O95202-2;O95202-3	O95202	-0.467334	66	29	-0.186501	59	32	-0.384565	66	29	0.118351	59	32	-0.805812	66	29	-0.105276	59	32	39	36	53.3	52.1
Galectin-1	LGALS1	P09382	P09382	-0.849388	8	6	-0.585924	5	1	-0.439598	8	6	-0.017637	5	1	-1.23016	8	6	-0.703101	5	1	6	4	70.4	39.3
Galectin-3	LGALS3	P17931	P17931	0.337197	18	6	0.522592	14	7	-0.248348	18	6	0.139585	14	7	0.109962	18	6	0.612174	14	7	11	6	45.2	28.4
Galectin-3-binding protein	LGALS3BP	Q08380	Q08380	-0.390699	16	4	-0.104471	14	4	-0.901958	16	3	-0.351855	14	4	-1.34564	16	3	-0.507922	14	4	11	9	30.3	21.9
Legumain	LGMN	Q99538;Q99538-3;Q99538-2	Q99538;Q99538-3;Q99538-2	-0.12111	9	8	0.504387	4	3	-0.967561	8	7	-0.654894	4	3	-1.15255	8	7	-0.500802	4	3	6	3	20.8	9
DNA ligase 3	LIG3	P49916-3;P49916;P49916-4;P49916-2	P49916-3;P49916;P49916-4;P49916-2	-0.876996	5	2	-0.371392	3	0	-0.278374	5	2	-0.0326651	3	0	-0.878879	5	2	-0.0749165	3	0	7	4	9.4	5.1
Protein lin-7 homolog A	LIN7A	O14910;Q9HAP6;Q9HAP6-2	O14910	-0.0373548	6	1	0.332171	4	2	-0.315899	6	1	0.202008	4	2	-0.179155	6	1	0.546983	4	2	7	4	60.5	39.5
Protein lin-7 homolog C	LIN7C	Q9NUP9	Q9NUP9	-0.624844	23	8	-0.266037	17	4	-0.564627	23	8	-0.228357	17	4	-1.18672	23	8	-0.523863	17	4	10	7	58.9	66
Lysosomal acid lipase/cholesteryl ester hydrolase	LIPA	P38571-2;P38571	P38571-2;P38571	-0.344538	4	3	NaN	0	0	-0.577035	4	3	NaN	0	0	-1.05847	4	3	NaN	0	0	5	0	21.9	0
Lethal(2) giant larvae protein homolog 1	LLGL1	Q15334;Q6P1M3-2;Q6P1M3	Q15334	-0.0466975	6	4	0.339491	4	3	-0.210496	6	4	0.0170082	4	3	-0.374786	6	4	0.189779	4	3	8	4	11.7	4.9
Protein LLP homolog	LLPH	Q9BRT6	Q9BRT6	-0.52423	6	2	-0.323774	3	0	-0.0737121	6	2	0.130034	3	0	-0.661159	6	2	-0.162855	3	0	3	2	29.5	23.3
Protein ERGIC-53	LMAN1	P49257	P49257	-0.500483	55	24	-0.194339	44	20	-0.299578	55	24	0.0140041	44	20	-0.783067	55	24	-0.171463	44	20	36	30	70.6	61.6
Vesicular integral-membrane protein VIP36	LMAN2	Q12907	Q12907	-0.338652	64	21	-0.16543	55	15	-0.201477	62	20	0.17288	56	16	-0.482251	63	20	0.0566263	55	15	30	26	62.4	59
VIP36-like protein	LMAN2L	Q9H0V9;Q9H0V9-2;Q9H0V9-3	Q9H0V9;Q9H0V9-2	-0.73877	9	3	-0.335369	12	10	-0.237728	9	3	0.169242	12	10	-1.00491	9	3	-0.205017	12	10	9	10	40.5	33.9
Limb region 1 protein homolog	LMBR1	Q8WVP7;Q8WVP7-3;Q8WVP7-2;Q6UX01-3;Q6UX01-4;Q6UX01-2;Q6UX01	Q8WVP7;Q8WVP7-3	-0.797388	2	1	NaN	0	0	-0.228047	2	1	NaN	0	0	-1.19562	2	1	NaN	0	0	3	0	9.2	0
Probable lysosomal cobalamin transporter	LMBRD1	Q9NUN5-4;Q9NUN5-2;Q9NUN5-3;Q9NUN5	Q9NUN5-4;Q9NUN5-2;Q9NUN5-3;Q9NUN5	-0.570036	2	1	NaN	1	0	0.141302	2	1	NaN	1	0	-0.580828	2	1	NaN	1	0	1	1	9.6	9.6
Lipase maturation factor 2	LMF2	Q9BU23;Q9BU23-2;Q9BU23-3	Q9BU23;Q9BU23-2;Q9BU23-3	-0.578392	19	9	-0.210264	18	11	-0.0906954	19	9	0.209261	18	11	-0.549092	19	9	0.133685	18	11	16	10	33.4	23.1
Lamin-B1	LMNB1	P20700;P02545-5;P02545-4	P20700	-0.415769	45	17	-0.127633	36	16	-0.391834	45	17	-0.0961269	36	16	-0.809802	45	17	-0.289362	36	16	31	23	60.1	46.8
Lamin-B2	LMNB2	Q03252	Q03252	-0.663282	16	12	-0.576861	9	5	-0.487379	16	12	-0.352758	9	5	-1.2255	16	12	-0.959993	9	5	12	8	26.1	17.6
Serine/threonine-protein kinase LMTK2	LMTK2	Q8IWU2	Q8IWU2	-0.198196	2	2	NaN	0	0	-0.309163	2	2	NaN	0	0	-0.507357	2	2	NaN	0	0	1	0	0.9	0
Protein lunapark	LNP	Q9C0E8-2;Q9C0E8;Q9C0E8-4;Q9C0E8-3	Q9C0E8-2;Q9C0E8;Q9C0E8-4;Q9C0E8-3	-0.811852	15	9	-0.513289	9	5	-0.105256	15	9	0.113255	9	5	-0.932995	15	9	-0.510557	9	5	15	10	36.2	32.4
Leucyl-cystinyl aminopeptidase;Leucyl-cystinyl aminopeptidase, pregnancy serum form	LNPEP	Q9UIQ6;Q9UIQ6-3;Q9UIQ6-2	Q9UIQ6;Q9UIQ6-3;Q9UIQ6-2	-0.139665	74	33	0.0296175	42	14	-0.229416	73	32	0.049651	42	14	-0.346683	73	32	0.098243	42	14	52	37	52.7	42
Loss of heterozygosity 12 chromosomal region 1 protein	LOH12CR1	Q969J3;Q969J3-2	Q969J3;Q969J3-2	-0.61299	8	7	-0.531768	4	3	-0.709316	8	7	0.49417	4	3	-1.10299	8	7	0.0736817	4	3	6	2	38.3	12.8
Lon protease homolog, mitochondrial	LONP1	P36776;P36776-2;P36776-3	P36776;P36776-2;P36776-3	-0.371236	166	61	-0.0521377	98	21	-0.245951	165	60	0.0488748	98	21	-0.584371	166	60	-0.00129785	97	21	70	64	67.5	65.8
Lon protease homolog 2, peroxisomal	LONP2	Q86WA8;Q86WA8-2	Q86WA8;Q86WA8-2	NaN	1	0	-0.620868	3	3	NaN	1	0	-0.185232	3	3	NaN	1	0	-0.806118	3	3	1	5	0.9	7.7
Lysophosphatidylcholine acyltransferase 1	LPCAT1	Q8NF37	Q8NF37	-0.78411	28	16	-0.479127	27	18	-0.363067	28	16	0.0356235	27	18	-1.19034	28	16	-0.393855	27	18	18	16	45.1	36.5
Lysophosphatidylcholine acyltransferase 2	LPCAT2	Q7L5N7;Q7L5N7-2	Q7L5N7;Q7L5N7-2	-0.641491	13	10	-0.439464	7	6	-0.66262	13	10	0.0752767	7	6	-1.39252	13	10	-0.164014	7	6	10	4	30.5	12.7
Lysophospholipid acyltransferase 5	LPCAT3	Q6P1A2;Q6P1A2-2	Q6P1A2;Q6P1A2-2	0.0861043	13	7	0.207528	10	4	-0.42713	14	7	-0.0395595	10	4	-0.336118	14	7	0.125085	11	4	10	11	26.3	31.2
Acyl-CoA:lysophosphatidylglycerol acyltransferase 1	LPGAT1	Q92604	Q92604	NaN	0	0	-0.174279	6	4	NaN	0	0	0.279144	6	4	NaN	0	0	0.0871357	6	4	1	4	3.8	15.7
Latrophilin-2	LPHN2	O95490-3;O95490-4;O95490-2;O95490-7;O95490-5;O95490;O95490-6	O95490-3;O95490-4;O95490-2;O95490-7;O95490-5;O95490;O95490-6	-0.788439	11	9	-0.583134	5	3	-0.358805	11	9	-0.0909888	5	3	-1.06894	11	9	-0.67419	5	3	10	6	11.9	7.5
Lipopolysaccharide-responsive and beige-like anchor protein	LRBA	P50851-2;P50851	P50851-2;P50851	-0.597409	7	5	NaN	1	1	-0.0882088	7	5	NaN	1	1	-0.442693	7	5	NaN	1	1	8	1	3.2	0.8
Prolow-density lipoprotein receptor-related protein 1;Low-density lipoprotein receptor-related protein 1 85 kDa subunit;Low-density lipoprotein receptor-related protein 1 515 kDa subunit;Low-density lipoprotein receptor-related protein 1 intracellular domain	LRP1	Q07954	Q07954	0.338681	65	33	0.787617	19	11	-0.26939	65	33	0.0584729	19	11	0.0951818	65	33	0.842646	19	11	53	19	14.3	4.8
Low-density lipoprotein receptor-related protein 2	LRP2	P98164	P98164	-1.48871	20	19	-1.18878	3	1	-0.176218	18	17	-0.571725	3	1	-1.70731	18	17	-0.973134	3	1	26	4	7.4	0.8
Low-density lipoprotein receptor-related protein 6	LRP6	O75581	O75581	-0.604608	3	3	NaN	0	0	-0.247286	3	3	NaN	0	0	-0.851912	3	3	NaN	0	0	2	0	2.5	0
Alpha-2-macroglobulin receptor-associated protein	LRPAP1	P30533	P30533	-0.261033	24	10	0.181215	20	12	-0.667538	24	10	-0.350271	20	12	-0.88297	24	10	-0.237564	20	12	15	15	39.2	38.7
Leucine-rich PPR motif-containing protein, mitochondrial	LRPPRC	P42704	P42704	-0.780438	433	163	-0.52717	356	111	-0.245848	428	158	0.039859	357	111	-0.986988	428	158	-0.489235	358	111	129	118	78.8	78
Leucine-rich repeat-containing protein 1	LRRC1	Q9BTT6;Q9BTT6-2	Q9BTT6	-0.525912	13	8	-0.293017	6	4	-0.00430564	13	8	0.494394	6	4	-0.299276	13	8	0.369613	6	4	10	6	32.8	25.2
Leucine-rich repeat-containing protein 59	LRRC59	Q96AG4	Q96AG4	-0.393558	36	14	-0.0842003	28	2	-0.248348	36	14	0.0337024	28	2	-0.66141	36	14	-0.127633	28	2	14	12	46.9	41.4
Volume-regulated anion channel subunit LRRC8A	LRRC8A	Q8IWT6	Q8IWT6	-0.560387	8	4	-0.606726	7	4	-0.475495	8	4	0.498953	7	4	-0.906169	8	4	-0.032383	7	4	10	7	17.7	12.5
Volume-regulated anion channel subunit LRRC8E	LRRC8E	Q6NSJ5	Q6NSJ5	-0.859274	2	2	NaN	0	0	-0.428644	2	2	NaN	0	0	-1.28792	2	2	NaN	0	0	2	0	3	0
Large subunit GTPase 1 homolog	LSG1	Q9H089	Q9H089	-0.0986137	24	10	0.046787	14	8	-0.407249	24	10	0.0558012	14	8	-0.430664	24	10	0.104558	14	8	20	13	40.6	26.4
Protein LSM12 homolog	LSM12	Q3MHD2;Q3MHD2-2	Q3MHD2;Q3MHD2-2	-0.338652	2	2	NaN	0	0	-0.00747806	2	2	NaN	0	0	-0.346133	2	2	NaN	0	0	1	1	6.7	6.7
Protein LSM14 homolog A	LSM14A	Q8ND56-3;Q8ND56-2;Q8ND56	Q8ND56-3;Q8ND56-2;Q8ND56	-0.472729	3	2	NaN	1	0	0.152118	3	2	NaN	1	0	-0.335044	3	2	NaN	1	0	3	2	10.4	5.5
U6 snRNA-associated Sm-like protein LSm3	LSM3	P62310	P62310	-0.68177	3	1	-0.587077	2	1	-0.0565512	3	1	0.397068	2	1	-0.703783	3	1	-0.216238	2	1	3	2	40.2	19.6
U6 snRNA-associated Sm-like protein LSm8	LSM8	O95777	O95777	NaN	1	0	-0.194213	2	2	NaN	1	0	-0.0278618	2	2	NaN	1	0	-0.222063	2	2	2	1	27.1	16.7
Lipolysis-stimulated lipoprotein receptor	LSR	Q86X29-6;Q86X29-5;Q86X29-3;Q86X29-4;Q86X29;Q86X29-2	Q86X29-6;Q86X29-5;Q86X29-3;Q86X29-4;Q86X29;Q86X29-2	-0.471249	10	6	NaN	0	0	-0.367843	10	6	NaN	0	0	-0.981252	10	6	NaN	0	0	11	2	28.4	6.7
Lanosterol synthase	LSS	P48449;P48449-3;P48449-2	P48449;P48449-3;P48449-2	0.185613	40	14	0.529406	36	13	-0.240333	40	14	0.0779696	36	13	-0.0189072	40	14	0.58775	36	13	34	30	49.5	43.9
Putative RNA-binding protein Luc7-like 1	LUC7L	Q9NQ29-2;Q9NQ29-3;Q9NQ29	Q9NQ29-2;Q9NQ29-3;Q9NQ29	-0.633076	4	2	NaN	0	0	-0.328888	4	2	NaN	0	0	-1.26708	4	2	NaN	0	0	3	1	18.5	11.4
Luc7-like protein 3	LUC7L3	O95232;O95232-2	O95232	-0.504939	14	10	-0.320658	6	2	-0.209345	14	10	0.219455	6	2	-0.636593	14	10	-0.0708015	6	2	9	7	30.6	23.1
Cell growth-regulating nucleolar protein	LYAR	Q9NX58	Q9NX58	-0.74916	7	4	-0.204016	3	0	-0.354446	7	4	0.0459824	3	0	-1.00619	7	4	-0.140909	3	0	4	4	20.3	18.5
Tyrosine-protein kinase Lyn	LYN	P07948;P08631-3;P08631-2;P08631-4;P08631	P07948	-1.04641	18	15	-0.947255	7	4	-0.137838	18	15	0.162073	7	4	-1.39153	18	15	-0.892041	7	4	2	1	33.8	23
Ly6/PLAUR domain-containing protein 1	LYPD1	Q8N2G4-4;Q8N2G4;Q8N2G4-3;Q8N2G4-2	Q8N2G4-4;Q8N2G4;Q8N2G4-3;Q8N2G4-2	-0.200415	2	2	-0.0775164	2	2	-0.796736	2	2	0.0991853	2	2	-0.997146	2	2	0.0216579	2	2	1	2	22.5	36
Acyl-protein thioesterase 1	LYPLA1	O75608-2;O75608	O75608-2;O75608	-0.183065	10	4	-0.0661237	10	5	-0.178959	10	4	0.114285	10	5	-0.34795	10	4	0.0523712	10	5	6	8	48.1	54.7
Lysophospholipase-like protein 1	LYPLAL1	Q5VWZ2-2;Q5VWZ2	Q5VWZ2-2;Q5VWZ2	0.264116	10	3	0.404229	3	2	-0.576088	10	3	-0.207143	3	2	-0.283404	10	3	0.201311	3	2	9	3	58.8	17.2
LYR motif-containing protein 1	LYRM1	O43325	O43325	-0.796836	2	2	NaN	0	0	-0.523961	2	2	NaN	0	0	-1.32081	2	2	NaN	0	0	2	0	17.2	0
LYR motif-containing protein 2	LYRM2	Q9NU23	Q9NU23	-0.538513	10	1	-0.385044	12	5	0.180657	10	1	0.445441	12	5	-0.32695	10	1	0.0620379	12	5	5	4	43.2	33
LYR motif-containing protein 4	LYRM4	Q9HD34	Q9HD34	-0.420878	12	2	-0.278223	9	1	-0.36736	12	2	-0.0506062	9	1	-0.770535	12	2	-0.273575	9	1	7	6	50.5	57.1
LYR motif-containing protein 5	LYRM5	Q6IPR1	Q6IPR1	-0.389149	2	2	-0.301939	4	3	-0.318002	2	2	0.0605327	4	3	-0.707148	2	2	-0.361432	4	3	2	2	22.2	22.2
Complex III assembly factor LYRM7	LYRM7	Q5U5X0	Q5U5X0	-0.376189	30	14	-0.104605	13	5	-0.392667	30	14	0.0214821	13	5	-0.718213	30	14	-0.0803848	13	5	10	5	78.8	41.3
Lysozyme C	LYZ	P61626	P61626	NaN	0	0	-1.77842	2	2	NaN	0	0	5.34221	2	2	NaN	0	0	3.56378	2	2	0	3	0	13.5
Cation-dependent mannose-6-phosphate receptor	M6PR	P20645	P20645	-0.553723	17	8	-0.152897	13	8	0.014641	15	7	0.256821	13	8	-0.610389	16	7	0.116113	13	8	9	7	32.1	32.5
Microtubule-actin cross-linking factor 1, isoforms 1/2/3/5	MACF1	Q9UPN3-2;Q9UPN3-3	Q9UPN3-2;Q9UPN3-3	-0.541744	173	73	-0.342441	59	36	-0.206628	172	72	0.0962059	60	37	-0.75251	172	72	-0.349931	59	36	0	0	34.8	14.1
O-acetyl-ADP-ribose deacetylase MACROD1	MACROD1	Q9BQ69	Q9BQ69	0.411426	12	2	0.830101	6	3	-0.38896	12	2	-0.239276	6	3	0.0992279	12	2	0.67275	6	3	11	6	47.1	28.9
Protein mago nashi homolog	MAGOH	P61326;P61326-2	P61326;P61326-2	-0.878083	2	2	NaN	1	0	0.0629506	2	2	NaN	1	0	-0.815072	2	2	NaN	1	0	1	1	65.8	58.9
Protein mago nashi homolog 2	MAGOHB	Q96A72	Q96A72	-0.824622	11	4	-0.487795	8	2	-0.267132	11	4	0.185261	8	2	-0.975425	11	4	-0.211511	8	2	1	0	65.5	52.7
Magnesium transporter protein 1	MAGT1	Q9H0U3;Q9H0U3-2	Q9H0U3	-0.63339	16	8	-0.372729	10	1	-0.306555	16	8	-0.0522768	11	1	-0.95411	16	8	-0.444985	11	1	14	11	40.3	30.7
Mitochondrial assembly of ribosomal large subunit protein 1	MALSU1	Q96EH3	Q96EH3	-1.21411	10	5	-0.979733	4	0	-0.444655	10	5	0.0610443	4	0	-1.62051	10	5	-0.915177	4	0	8	3	57.3	16.7
Mannosyl-oligosaccharide 1,2-alpha-mannosidase IA	MAN1A1	P33908;P33908-2	P33908;P33908-2	-0.740432	9	6	-0.490981	9	6	0.0483758	9	6	0.701576	9	6	-0.724087	9	6	-0.533065	9	6	9	8	22.5	22.2
Mannosyl-oligosaccharide 1,2-alpha-mannosidase IB	MAN1A2	O60476	O60476	-0.804426	7	5	-0.351967	3	2	0.349818	7	5	0.0964835	3	2	-0.652244	7	5	-0.360758	3	2	7	3	20.1	6.6
Endoplasmic reticulum mannosyl-oligosaccharide 1,2-alpha-mannosidase	MAN1B1	Q9UKM7	Q9UKM7	-0.436647	6	2	-0.351967	2	1	-0.461124	6	2	0.0223903	2	1	-0.730871	6	2	-0.332278	2	1	8	2	20	4.6
Alpha-mannosidase 2	MAN2A1	Q16706;P49641-2;P49641-1;P49641	Q16706	-0.0876108	10	6	-0.0897694	8	7	-0.445362	10	6	-0.480679	9	8	-0.611954	10	6	-0.552082	8	7	15	14	15	15.8
Lysosomal alpha-mannosidase;Lysosomal alpha-mannosidase A peptide;Lysosomal alpha-mannosidase B peptide;Lysosomal alpha-mannosidase C peptide;Lysosomal alpha-mannosidase D peptide;Lysosomal alpha-mannosidase E peptide	MAN2B1	O00754-2;O00754	O00754-2;O00754	-0.520025	14	9	-0.501617	4	0	-0.381761	14	9	-0.103263	4	0	-1.2111	14	9	-0.610133	4	0	13	6	21.1	8.2
Glycoprotein endo-alpha-1,2-mannosidase	MANEA	Q5SRI9	Q5SRI9	-0.586839	3	3	-0.448901	2	2	0.478092	3	3	0.651088	2	2	-0.170248	3	3	0.202157	2	2	3	3	10.2	9.1
Glycoprotein endo-alpha-1,2-mannosidase-like protein	MANEAL	Q5VSG8;Q5VSG8-2;Q5VSG8-3	Q5VSG8	-0.564734	3	1	NaN	1	0	0.126973	3	1	NaN	1	0	0.135404	3	1	NaN	1	0	3	1	11.2	3.1
Mesencephalic astrocyte-derived neurotrophic factor	MANF	P55145	P55145	0.129085	24	7	0.448548	17	3	-0.472149	24	7	-0.0725861	17	3	-0.336883	24	7	0.39208	17	3	14	14	54.4	52.2
Amine oxidase [flavin-containing] A	MAOA	P21397;P21397-2;P27338-2;P27338	P21397;P21397-2	0.173767	11	10	0.421477	10	7	-0.623976	11	10	-0.349026	10	7	-0.385978	11	10	-0.207893	10	7	8	7	21.8	22.2
Mitogen-activated protein kinase 1;Mitogen-activated protein kinase 3	MAPK1;MAPK3	P28482-2;P28482;P27361-2;P27361-3;P27361;P31152;Q16659	P28482-2;P28482;P27361-2;P27361-3;P27361	-0.177196	3	1	NaN	1	0	-0.485943	3	1	NaN	1	0	-0.682279	3	1	NaN	1	0	3	2	19	8.9
Microtubule-associated protein RP/EB family member 1	MAPRE1	Q15691;Q9UPY8-2;Q9UPY8	Q15691	-0.736293	5	2	-0.15549	4	1	0.0238941	5	2	0.369184	4	1	-0.49773	5	2	0.0932017	4	1	5	3	26.5	13.8
E3 ubiquitin-protein ligase MARCH5	MARCHF5	Q9NX47	Q9NX47	-0.333862	28	7	-0.109026	12	3	-0.197484	28	7	0.108021	12	3	-0.486428	28	7	0.0179283	12	3	18	13	65.8	58.6
Myristoylated alanine-rich C-kinase substrate	MARCKS	P29966	P29966	-0.608496	43	25	-0.222434	21	8	0.165301	43	25	0.604411	22	9	-0.462416	43	25	0.420009	21	8	9	8	45.5	40.4
MARCKS-related protein	MARCKSL1	P49006	P49006	-0.708986	11	6	-0.349931	5	4	-0.197435	11	6	0.328163	5	4	-1.09755	11	6	-0.170438	5	4	6	3	66.7	44.6
Methionine--tRNA ligase, cytoplasmic	MARS	P56192;P56192-2	P56192;P56192-2	-0.370527	29	9	-0.262193	31	16	0.353888	29	9	0.800827	32	16	-0.0132615	30	9	0.50179	32	16	29	29	48.1	48.6
Methionine--tRNA ligase, mitochondrial	MARS2	Q96GW9	Q96GW9	-0.607463	10	4	-0.425567	3	0	-0.606694	10	4	0.0439583	3	0	-1.22408	10	4	-0.435415	3	0	8	3	20.6	6.4
MARVEL domain-containing protein 1	MARVELD1	Q9BSK0	Q9BSK0	0.126312	4	1	NaN	0	0	-0.0762651	4	1	NaN	0	0	0.0579701	4	1	NaN	0	0	5	0	39.9	0
Matrin-3	MATR3	P43243;P43243-2	P43243	-0.440146	45	22	-0.223917	28	10	-0.250183	45	22	0.0569262	27	10	-0.71959	45	22	-0.101784	28	10	28	25	38	40.4
Mitochondrial antiviral-signaling protein	MAVS	Q7Z434;Q7Z434-4;Q7Z434-2;Q7Z434-5;Q7Z434-6;Q7Z434-3	Q7Z434;Q7Z434-4	-0.611072	33	21	-0.345623	18	12	-0.180577	33	21	0.229315	18	12	-0.7166	33	21	0.00387163	18	12	16	13	58.7	38.3
Myc-associated zinc finger protein	MAZ	P56270-2;P56270-3;P56270	P56270-2;P56270-3;P56270	-1.32996	5	0	-0.884715	3	2	0.161436	5	0	0.246738	3	2	-1.15204	5	0	-0.637935	3	2	5	3	13	6.3
Methyl-CpG-binding domain protein 3	MBD3	O95983-2;O95983	O95983-2;O95983	-1.10659	9	5	-0.652601	3	1	-0.482916	8	5	-0.151729	3	1	-1.2893	9	5	-1.08032	3	1	7	4	41.3	17
Metallo-beta-lactamase domain-containing protein 2	MBLAC2	Q68D91;Q68D91-2	Q68D91;Q68D91-2	-0.387166	21	9	-0.108892	11	3	-0.20141	21	9	0.0500095	11	3	-0.648734	21	9	-0.0576929	11	3	14	10	65.2	39.1
Muscleblind-like protein 1	MBNL1	Q9NR56-3;Q9NR56-4;Q9NR56-7;Q9NR56-6;Q9NR56-2;Q9NR56-5;Q9NR56;Q9NUK0-2;Q9NUK0;Q5VZF2-3;Q5VZF2-2;Q5VZF2	Q9NR56-3;Q9NR56-4;Q9NR56-7;Q9NR56-6;Q9NR56-2;Q9NR56-5;Q9NR56	-0.164076	2	1	NaN	0	0	-0.30536	2	1	NaN	0	0	-0.354759	2	1	NaN	0	0	3	0	6.3	0
Lysophospholipid acyltransferase 2	MBOAT2	Q6ZWT7	Q6ZWT7	-0.466417	3	2	NaN	1	1	NaN	1	0	NaN	1	1	NaN	1	0	NaN	1	1	3	2	10.6	6.5
Lysophospholipid acyltransferase 7	MBOAT7	Q96N66;Q96N66-3;Q96N66-2	Q96N66;Q96N66-3;Q96N66-2	-0.210746	11	0	0.0257056	14	7	-0.0701939	11	0	0.2388	14	7	-0.348317	11	0	0.182148	14	7	12	12	40.5	36.7
Cell surface glycoprotein MUC18	MCAM	P43121;P43121-2	P43121;P43121-2	0.206643	4	1	0.687985	8	6	-0.354575	4	1	-0.146655	8	6	-0.0604725	4	1	0.60909	8	6	5	6	10.4	13.8
Malonyl-CoA-acyl carrier protein transacylase, mitochondrial	MCAT	Q8IVS2;Q8IVS2-2	Q8IVS2	-1.0978	14	10	-0.812129	9	3	-0.358158	14	10	-0.0772429	9	3	-1.42934	14	10	-0.890563	9	3	11	8	35.1	27.9
Methylcrotonoyl-CoA carboxylase subunit alpha, mitochondrial	MCCC1	Q96RQ3	Q96RQ3	-0.537864	17	7	-0.225275	7	4	-0.471289	17	7	-0.119688	7	4	-0.995592	17	7	-0.340733	7	4	15	6	32.4	11.7
Methylcrotonoyl-CoA carboxylase beta chain, mitochondrial	MCCC2	Q9HCC0;Q9HCC0-2	Q9HCC0;Q9HCC0-2	-0.423971	49	21	-0.224164	32	10	-0.472229	48	20	-0.0877344	32	10	-0.913651	48	20	-0.323082	32	10	35	30	70.2	56.7
Methylmalonyl-CoA epimerase, mitochondrial	MCEE	Q96PE7	Q96PE7	-0.362436	3	1	NaN	1	0	-0.580979	3	1	NaN	1	0	-1.09736	3	1	NaN	1	0	4	1	33	7.4
Multiple coagulation factor deficiency protein 2	MCFD2	Q8NI22;Q8NI22-2;Q8NI22-3	Q8NI22;Q8NI22-2;Q8NI22-3	-0.331427	14	6	0.0919096	8	2	0.0471196	13	6	0.303828	8	2	-0.258149	14	6	0.458346	8	2	5	4	68.5	65.8
Induced myeloid leukemia cell differentiation protein Mcl-1	MCL1	Q07820;Q07820-2	Q07820;Q07820-2	0.557974	8	3	0.754918	5	3	-0.570979	8	3	-0.0710762	5	3	-0.0776499	8	3	0.487035	5	3	7	4	28.9	16.3
DNA replication licensing factor MCM2	MCM2	P49736	P49736	-0.164027	16	10	-0.0156403	11	9	-0.0483675	16	10	0.184769	11	9	-0.22164	17	10	0.179368	11	9	17	13	25.1	17
DNA replication licensing factor MCM3	MCM3	P25205;P25205-2	P25205;P25205-2	-0.292917	22	15	-0.152248	19	15	0.0806577	22	15	-0.277628	19	15	-0.261327	22	15	0.0343082	19	15	19	16	31.1	23.1
DNA replication licensing factor MCM4	MCM4	P33991;Q9UJA3-2;Q9UJA3-3;Q9UJA3;Q9UJA3-4	P33991	-0.343183	23	8	-0.0661237	17	9	-0.0462059	23	8	0.106141	17	9	-0.163866	22	8	0.134018	17	9	22	15	35.6	26.1
DNA replication licensing factor MCM5	MCM5	P33992	P33992	-0.277604	15	7	0.155373	2	0	0.0214797	15	7	-0.235359	2	0	-0.271078	15	7	0.177066	2	0	14	3	24.7	6
DNA replication licensing factor MCM6	MCM6	Q14566	Q14566	-0.133575	17	6	-0.187261	14	8	-0.121487	17	6	0.301035	14	8	-0.408072	17	6	0.27425	14	8	19	12	29.1	16.8
DNA replication licensing factor MCM7	MCM7	P33993;P33993-3;P33993-2	P33993;P33993-3;P33993-2	-0.266177	27	15	-0.369383	14	10	-0.0706635	27	15	0.238885	14	10	-0.353137	27	15	-0.0220482	14	10	24	13	43.7	23.2
Mucolipin-1	MCOLN1	Q9GZU1	Q9GZU1	-0.191706	3	1	NaN	0	0	0.148739	3	1	NaN	0	0	-0.0158701	3	1	NaN	0	0	1	0	4.1	0
Malignant T-cell-amplified sequence 1	MCTS1	Q9ULC4-2;Q9ULC4;Q9ULC4-3	Q9ULC4-2;Q9ULC4;Q9ULC4-3	-0.530489	6	3	NaN	0	0	-0.196492	6	3	NaN	0	0	-0.346885	6	3	NaN	0	0	4	0	43.8	0
Calcium uniporter protein, mitochondrial	MCU	Q8NE86-3;Q8NE86;Q8NE86-2	Q8NE86-3;Q8NE86;Q8NE86-2	-0.648372	22	5	-0.432425	19	5	-0.358879	22	5	-0.033934	19	5	-1.10271	22	5	-0.369383	19	5	15	14	44	52.3
Mitochondrial calcium uniporter regulator 1	MCUR1	Q96AQ8;Q96AQ8-2	Q96AQ8	-0.209361	3	1	0.196194	3	2	0.196985	3	1	0.319406	3	2	0.000432815	3	1	0.578478	3	2	4	5	8.1	11.7
Mediator of DNA damage checkpoint protein 1	MDC1	Q14676-4;Q14676-3;Q14676-2;Q14676	Q14676-4;Q14676-3;Q14676-2;Q14676	-1.05074	2	1	NaN	0	0	0.0768327	2	1	NaN	0	0	-0.846402	2	1	NaN	0	0	5	0	5.9	0
Malate dehydrogenase, mitochondrial	MDH2	P40926;P40926-2	P40926;P40926-2	-0.346756	209	114	-0.0836559	156	70	-0.439872	208	113	-0.108759	156	70	-0.768494	208	113	-0.193204	156	70	35	30	75.4	73.4
Midasin	MDN1	Q9NU22;REV__Q9Y446;REV__Q9Y446-2	Q9NU22	-0.692945	302	93	-0.471864	135	43	0.065848	301	92	0.374225	135	43	-0.625868	301	92	-0.134221	135	43	213	120	47.6	25.7
NAD-dependent malic enzyme, mitochondrial	ME2	P23368;P23368-2	P23368;P23368-2	-0.642347	102	53	-0.374066	55	24	-0.280422	99	51	0.0146743	55	24	-0.915609	100	51	-0.353436	55	24	48	36	83.4	83.9
Trans-2-enoyl-CoA reductase, mitochondrial	MECR	Q9BV79;Q9BV79-2	Q9BV79;Q9BV79-2	-0.329703	9	5	-0.0652966	6	4	-0.379001	9	5	-0.139993	6	4	-0.811472	9	5	-0.0768328	6	4	6	4	17.4	17.7
Mediator of RNA polymerase II transcription subunit 1	MED1	Q15648-3	Q15648-3	-1.33646	4	4	NaN	1	1	0.231432	4	4	NaN	1	1	-1.24264	4	4	NaN	1	1	0	1	9.7	5.8
Mediator of RNA polymerase II transcription subunit 10	MED10	Q9BTT4	Q9BTT4	-0.569351	4	1	-0.407298	4	3	-0.16955	4	1	0.072589	4	3	-0.755356	4	1	-0.38637	4	3	4	3	36.3	31.1
Mediator of RNA polymerase II transcription subunit 11	MED11	Q9P086	Q9P086	-0.539939	5	3	NaN	1	1	-0.200415	5	3	NaN	1	1	-0.673486	5	3	NaN	1	1	2	2	33.3	31.6
Mediator of RNA polymerase II transcription subunit 12	MED12	Q93074-3;Q93074;Q93074-2	Q93074-3;Q93074;Q93074-2	-0.810182	13	11	-0.522759	3	3	-0.329069	13	11	-0.0476779	3	3	-1.08406	13	11	-0.209391	3	3	15	7	12	3.9
Mediator of RNA polymerase II transcription subunit 14	MED14	O60244	O60244	-0.928649	13	10	-0.619742	3	1	-0.0820108	12	9	0.253395	3	1	-1.01424	12	9	-0.236584	3	1	16	7	16.9	6.8
Mediator of RNA polymerase II transcription subunit 15	MED15	Q96RN5-3;Q96RN5-2;Q96RN5	Q96RN5-3;Q96RN5-2;Q96RN5	-0.513337	5	3	-0.701682	4	2	-0.0304424	5	3	-0.199374	4	2	-0.635853	5	3	-0.453122	4	2	3	3	6.6	6.9
Mediator of RNA polymerase II transcription subunit 17	MED17	Q9NVC6;Q9NVC6-2	Q9NVC6	-0.717098	3	2	NaN	1	0	-0.0484271	3	2	NaN	1	0	-0.90598	3	2	NaN	1	0	3	2	8	3.7
Mediator of RNA polymerase II transcription subunit 20	MED20	Q9H944;Q9H944-2	Q9H944;Q9H944-2	-0.445657	3	2	NaN	0	0	1.23456	3	2	NaN	0	0	-1.03608	3	2	NaN	0	0	4	3	22.2	14.6
Mediator of RNA polymerase II transcription subunit 21	MED21	Q13503	Q13503	-0.641941	8	5	-0.248049	2	0	-0.330447	8	5	-0.231801	2	0	-0.933573	8	5	-0.724214	2	0	5	4	76.4	52.8
Mediator of RNA polymerase II transcription subunit 22	MED22	Q15528-2;Q15528	Q15528-2;Q15528	-0.940396	3	1	-0.568908	3	1	-0.243575	3	1	0.168415	3	1	-1.06906	3	1	-0.352758	3	1	3	3	27.9	25
Mediator of RNA polymerase II transcription subunit 23	MED23	Q9ULK4-4;Q9ULK4-5;Q9ULK4-3;Q9ULK4;Q9ULK4-2;Q9ULK4-6	Q9ULK4-4;Q9ULK4-5;Q9ULK4-3;Q9ULK4;Q9ULK4-2	-1.12658	7	6	NaN	1	0	-0.2519	6	5	NaN	1	0	-1.06278	6	5	NaN	1	0	8	6	8.2	5.5
Mediator of RNA polymerase II transcription subunit 27	MED27	Q6P2C8;Q6P2C8-2;Q6P2C8-4	Q6P2C8;Q6P2C8-2;Q6P2C8-4	-1.08018	4	3	NaN	0	0	-0.411809	3	2	NaN	0	0	-1.13182	3	2	NaN	0	0	3	1	17.4	5.8
Mediator of RNA polymerase II transcription subunit 29	MED29	Q9NX70-2;Q9NX70	Q9NX70-2;Q9NX70	-0.675627	3	1	NaN	0	0	-0.163672	3	1	NaN	0	0	-0.852198	3	1	NaN	0	0	2	0	12.2	0
Mediator of RNA polymerase II transcription subunit 31	MED31	Q9Y3C7	Q9Y3C7	-0.468591	4	3	NaN	1	0	-0.543804	4	3	NaN	1	0	-0.470869	4	3	NaN	1	0	3	2	31.3	22.1
Mediator of RNA polymerase II transcription subunit 4	MED4	Q9NPJ6;Q9NPJ6-2	Q9NPJ6;Q9NPJ6-2	-0.745164	4	1	NaN	1	0	-0.00466741	4	1	NaN	1	0	-0.802638	4	1	NaN	1	0	3	2	13.7	10
Mediator of RNA polymerase II transcription subunit 8	MED8	Q96G25-2;Q96G25;Q96G25-3	Q96G25-2;Q96G25;Q96G25-3	-0.991628	3	3	NaN	0	0	-0.277866	3	3	NaN	0	0	-1.73317	3	3	NaN	0	0	3	0	17.3	0
Protein MEF2BNB	MEF2BNB	Q96FH0;Q96FH0-2	Q96FH0;Q96FH0-2	-0.563668	2	0	NaN	0	0	-0.231837	2	0	NaN	0	0	-0.912157	2	0	NaN	0	0	3	1	44.5	17.6
Multiple epidermal growth factor-like domains protein 8	MEGF8	Q7Z7M0;Q7Z7M0-2	Q7Z7M0;Q7Z7M0-2	-0.639647	20	8	-0.319155	3	1	-0.224739	20	8	0.197517	3	1	-0.929995	20	8	0.074912	3	1	22	5	11.8	2.8
7SK snRNA methylphosphate capping enzyme	MEPCE	Q7L2J0;Q7L2J0-2	Q7L2J0	-0.854805	7	5	NaN	0	0	0.253142	6	4	NaN	0	0	-0.641761	6	4	NaN	0	0	6	0	17.9	0
LDLR chaperone MESD	MESDC2	Q14696;Q14696-2	Q14696	0.484705	35	18	0.713805	13	1	-0.200399	35	18	0.0302509	14	2	0.185359	35	18	0.840448	13	1	17	12	55.6	50.9
Hepatocyte growth factor receptor	MET	P08581;P08581-2;P08581-3;P42685-2;Q9H3Y6;P42685;Q04912-7;Q04912-2;Q04912	P08581;P08581-2	0.113567	5	5	-0.732139	3	3	-0.778432	5	5	-0.0392789	3	3	-0.548143	5	5	-0.289008	3	3	7	4	7.4	3.6
Probable methyltransferase-like protein 15	METTL15	A6NJ78	A6NJ78	-1.18915	4	3	NaN	0	0	-0.198643	4	3	NaN	0	0	-1.64634	4	3	NaN	0	0	4	0	13	0
Methyltransferase-like protein 17, mitochondrial	METTL17	Q9H7H0-2;Q9H7H0;Q9H7H0-3	Q9H7H0-2;Q9H7H0;Q9H7H0-3	-1.3746	5	4	NaN	0	0	-0.244685	3	2	NaN	0	0	-1.92851	3	2	NaN	0	0	6	1	13.6	2.9
Methyltransferase-like protein 7A	METTL7A	Q9H8H3	Q9H8H3	-0.553236	10	4	-0.259905	10	5	-0.367229	10	4	-0.00158604	11	6	-0.819012	10	4	-0.223299	10	5	9	7	42.6	38.1
Methyltransferase-like protein 7B	METTL7B	Q6UX53	Q6UX53	-0.538828	6	4	-0.740539	2	0	-0.935448	6	4	-0.0950467	2	0	-1.53049	6	4	-1.02928	2	0	5	2	21.3	9.8
Methyltransferase-like protein 9	METTL9	Q9H1A3;Q9H1A3-2	Q9H1A3;Q9H1A3-2	-0.311614	2	2	NaN	0	0	-0.361806	2	2	NaN	0	0	-0.673417	2	2	NaN	0	0	3	2	10.7	10.1
Mitochondrial fission factor	MFF	Q9GZY8-2;Q9GZY8;Q9GZY8-4;Q9GZY8-5;Q9GZY8-3	Q9GZY8-2;Q9GZY8;Q9GZY8-4;Q9GZY8-5;Q9GZY8-3	-0.425676	23	15	0.153286	7	2	-0.169323	24	15	-0.0292761	7	2	-0.443477	24	15	0.127541	7	2	13	5	61.2	28.5
Lactadherin;Lactadherin short form;Medin	MFGE8	Q08431-4;Q08431;Q08431-2;Q08431-3	Q08431-4;Q08431;Q08431-2;Q08431-3	-0.198129	8	3	0.341044	5	4	0.609093	8	3	0.785577	5	4	0.393306	8	3	1.14986	5	4	6	4	21.9	15.7
Mitofusin-1	MFN1	Q8IWA4;Q8IWA4-3;Q8IWA4-2	Q8IWA4;Q8IWA4-3	-1.34271	12	11	-1.04698	6	5	-0.168593	12	11	-0.108759	6	5	-1.7162	12	11	-1.30188	6	5	13	6	30	12
Mitofusin-2	MFN2	O95140;O95140-2	O95140	-0.0969308	39	13	0.215195	35	18	-0.273674	39	13	0.0107883	35	18	-0.413884	39	13	0.190404	35	18	31	27	49.7	45.6
Major facilitator superfamily domain-containing protein 1	MFSD1	Q9H3U5-2;Q9H3U5-3;Q9H3U5;Q9H3U5-5;Q9H3U5-6	Q9H3U5-2;Q9H3U5-3;Q9H3U5;Q9H3U5-5;Q9H3U5-6	-0.298531	2	2	NaN	1	0	-0.187986	2	2	NaN	1	0	-0.486509	2	2	NaN	1	0	1	1	15.4	15.4
Major facilitator superfamily domain-containing protein 10	MFSD10	Q14728	Q14728	-0.0829579	4	1	0.211064	2	1	-0.109763	4	1	0.592549	2	1	-0.106358	4	1	0.894563	2	1	4	2	7.5	8.6
Alpha-1,3-mannosyl-glycoprotein 2-beta-N-acetylglucosaminyltransferase	MGAT1	P26572	P26572	-0.37118	2	2	NaN	0	0	1.05054	2	2	NaN	0	0	0.679334	2	2	NaN	0	0	2	0	4.3	0
Alpha-1,6-mannosyl-glycoprotein 2-beta-N-acetylglucosaminyltransferase	MGAT2	Q10469	Q10469	0.00705191	11	3	0.248725	6	4	0.115566	11	3	0.258391	6	4	0.0387171	11	3	0.743038	6	4	11	8	33.1	22.6
Alpha-1,3-mannosyl-glycoprotein 4-beta-N-acetylglucosaminyltransferase B	MGAT4B	Q9UQ53-2;Q9UQ53;Q9UQ53-3	Q9UQ53-2;Q9UQ53;Q9UQ53-3	-0.63169	2	2	NaN	1	1	-0.292546	2	2	NaN	1	1	-0.924207	2	2	NaN	1	1	3	1	10.2	4.9
Mitochondrial genome maintenance exonuclease 1	MGME1	Q9BQP7	Q9BQP7	-0.414537	15	8	-0.141302	12	2	-0.66818	15	8	-0.232292	12	2	-1.22948	15	8	-0.328951	12	2	13	12	39	45.9
E3 ubiquitin-protein ligase MGRN1	MGRN1	O60291;O60291-2;O60291-4;O60291-3;Q96PX1-2;Q96PX1	O60291;O60291-2;O60291-4;O60291-3	-0.738192	2	1	NaN	1	0	-0.492484	2	1	NaN	1	0	-1.32337	2	1	NaN	1	0	3	2	7.2	6
Microsomal glutathione S-transferase 1	MGST1	P10620;P10620-2	P10620;P10620-2	-0.563646	25	12	-0.280006	18	5	-0.490882	25	12	-0.0699771	18	5	-0.961732	25	12	-0.356707	18	5	8	7	68.4	39.4
Microsomal glutathione S-transferase 2	MGST2	Q99735;Q99735-2	Q99735;Q99735-2	-0.642504	7	4	-0.299127	6	4	-0.346243	7	4	0.0722553	6	4	-1.01815	7	4	-0.223175	6	4	3	3	19.7	19.7
Microsomal glutathione S-transferase 3	MGST3	O14880	O14880	-0.477583	18	8	-0.280006	9	1	-0.188217	18	8	0.0364223	9	1	-0.738289	18	8	-0.230818	9	1	9	6	68.4	34.2
Melanoma inhibitory activity protein 2	MIA2	Q96PC5-11;Q96PC5-10;Q96PC5-9;Q96PC5-14;Q96PC5-7;Q96PC5;Q96PC5-13;Q96PC5-12;Q96PC5-5;Q96PC5-8;Q96PC5-6;Q96RT6;Q86UF2;A4D2H0;Q8IX95;A4FU28	Q96PC5-11;Q96PC5-10;Q96PC5-9;Q96PC5-14;Q96PC5-7;Q96PC5;Q96PC5-13;Q96PC5-12;Q96PC5-5;Q96PC5-8;Q96PC5-6	-0.615795	16	9	-0.537545	9	5	0.0144981	16	9	0.125636	9	5	-0.821126	16	9	-0.263395	9	5	12	11	23.2	21.8
Melanoma inhibitory activity protein 3	MIA3	Q5JRA6;Q5JRA6-2;Q5JRA6-4;Q5JRA6-3	Q5JRA6;Q5JRA6-2	-0.399692	196	77	-0.131589	103	35	-0.451208	193	75	-0.11929	104	36	-0.865122	195	75	-0.259544	103	35	90	65	59.7	38
Calcium uptake protein 1, mitochondrial	MICU1	Q9BPX6-5;Q9BPX6-4;Q9BPX6;Q9BPX6-3;Q9BPX6-2	Q9BPX6-5;Q9BPX6-4;Q9BPX6;Q9BPX6-3;Q9BPX6-2	0.0932897	8	1	-0.0309717	3	1	-0.307984	8	1	0.01996	3	1	-0.273169	8	1	0.31847	3	1	5	2	20.9	7.9
Calcium uptake protein 2, mitochondrial	MICU2	Q8IYU8	Q8IYU8	0.0727232	12	5	0.279004	3	1	-0.248725	11	4	-0.178492	3	1	-0.151122	11	4	0.762412	3	1	9	4	33.4	15
Mitochondrial dynamics protein MID51	MIEF1	Q9NQG6;Q9NQG6-2	Q9NQG6	0.268794	2	1	NaN	0	0	0.474462	2	1	NaN	0	0	0.636729	2	1	NaN	0	0	3	1	12.7	1.9
Migration and invasion enhancer 1	MIEN1	Q9BRT3	Q9BRT3	0.497536	2	2	0.928429	3	3	-1.02456	2	2	-0.677801	3	3	-0.526992	2	2	0.250646	3	3	1	2	9.6	15.7
Macrophage migration inhibitory factor	MIF	P14174	P14174	-0.513667	16	8	-0.256165	12	6	-0.0910949	16	8	0.32173	12	6	-0.583809	16	8	0.0808964	12	6	6	4	68.7	34.8
MICOS complex subunit MIC10	MINOS1	Q5TGZ0;Q5TGZ0-2	Q5TGZ0;Q5TGZ0-2	-0.53996	5	1	-0.396598	3	1	-0.488937	5	1	-0.162597	3	1	-1.09139	5	1	-0.427177	3	1	4	4	44.9	44.9
Multiple inositol polyphosphate phosphatase 1	MINPP1	Q9UNW1;Q9UNW1-4;Q9UNW1-3;Q9UNW1-2	Q9UNW1;Q9UNW1-4	0.0264459	7	3	0.241509	7	6	-0.0797219	7	3	-0.0140695	7	6	-0.0738791	7	3	0.553701	7	6	8	7	32	18.5
Mitochondrial intermediate peptidase	MIPEP	Q99797	Q99797	-0.767315	35	13	-0.549423	23	13	-0.221741	35	13	0.0176215	23	13	-0.998327	35	13	-0.416407	23	13	34	16	63.3	33.7
Antigen KI-67	MKI67	P46013;P46013-2	P46013;P46013-2	-0.107632	55	34	0.107508	27	14	-0.363586	55	34	0.254616	27	14	-0.510313	55	34	0.182442	27	14	34	21	17.4	11.9
Malectin	MLEC	Q14165	Q14165	-0.590006	32	15	-0.235114	20	9	-0.27033	32	15	0.176039	20	9	-0.805636	32	15	-0.10675	20	9	19	13	59.9	45.9
Protein AF1q	MLLT11	Q13015	Q13015	-0.900664	6	6	NaN	1	0	-0.025779	6	6	NaN	1	0	-0.867963	6	6	NaN	1	0	3	2	60	41.1
Afadin	MLLT4	P55196-5;P55196;P55196-6	P55196-5;P55196;P55196-6	-0.774133	87	41	-0.495797	57	26	0.172872	87	41	0.401921	57	26	-0.621977	87	41	-0.0366087	57	26	0	0	48	35.7
Afadin	MLLT4	P55196-1;P55196-2	P55196-1;P55196-2	-0.620268	3	1	-0.455965	2	0	-0.380859	3	1	0.41085	2	0	-0.88188	3	1	0.125526	2	0	0	0	47.9	35.7
Cob(I)yrinic acid a,c-diamide adenosyltransferase, mitochondrial	MMAB	Q96EY8	Q96EY8	-0.410965	50	19	-0.132643	25	13	-0.192629	50	19	0.0754137	26	13	-0.602635	50	19	-0.00518435	25	13	24	15	76	52.8
Methylmalonic aciduria and homocystinuria type D protein, mitochondrial	MMADHC	Q9H3L0	Q9H3L0	-0.614359	4	2	NaN	1	0	-0.292599	4	2	NaN	1	0	-0.859117	4	2	NaN	1	0	2	1	11.1	4.4
Membrane magnesium transporter 1	MMGT1	Q8N4V1;Q8N4V1-2	Q8N4V1;Q8N4V1-2	-0.439383	14	2	-0.200128	14	7	-0.245198	14	2	0.0116608	14	7	-0.715936	14	2	-0.177471	14	7	7	6	64.9	58
Protein MMP24OS	MMP24OS	A0A0U1RRL7	A0A0U1RRL7	-1.33072	2	1	-0.932968	2	2	-0.100871	2	1	0.522426	2	2	-1.51074	2	1	-0.410558	2	2	2	2	74.6	74.6
Multiple myeloma tumor-associated protein 2	MMTAG2	Q9BU76-3;Q9BU76-4;Q9BU76;Q9BU76-2	Q9BU76-3;Q9BU76-4;Q9BU76;Q9BU76-2	-0.204349	4	3	NaN	0	0	-0.257218	4	3	NaN	0	0	-0.635248	4	3	NaN	0	0	3	1	25.2	6.5
MOB-like protein phocein	MOB4	Q9Y3A3;Q9Y3A3-3;Q9Y3A3-2	Q9Y3A3;Q9Y3A3-3;Q9Y3A3-2	-0.533305	5	3	-0.711054	4	2	-0.180953	5	3	0.0106865	4	2	-0.70221	5	3	-0.263275	4	2	4	5	33.8	33.3
Mannosyl-oligosaccharide glucosidase	MOGS	Q13724;Q13724-2	Q13724;Q13724-2	-0.683762	57	21	-0.487178	53	30	-0.235705	55	20	0.153045	53	30	-0.949895	56	20	-0.417164	53	30	45	32	71.3	52.1
Motile sperm domain-containing protein 2	MOSPD2	Q8NHP6;Q8NHP6-2	Q8NHP6;Q8NHP6-2	-0.679966	17	11	-0.349365	14	8	-0.357289	17	11	0.10084	14	8	-0.992431	17	11	-0.273575	14	8	13	11	29.5	29.9
Putative helicase MOV-10	MOV10	Q9HCE1;Q9HCE1-2	Q9HCE1;Q9HCE1-2	-0.193041	4	3	NaN	0	0	-0.589485	4	3	NaN	0	0	-0.79006	4	3	NaN	0	0	5	0	6.7	0
DBH-like monooxygenase protein 1	MOXD1	Q6UVY6-2;Q6UVY6	Q6UVY6-2;Q6UVY6	-1.003	2	1	-0.867185	2	1	-0.297041	2	1	0.277394	2	1	-1.22018	2	1	-0.616828	2	1	2	2	6.8	4.8
Mitochondrial pyruvate carrier 1	MPC1	Q9Y5U8	Q9Y5U8	-0.308948	7	2	-0.13606	5	1	-0.241117	6	2	0.210346	5	1	-0.430509	7	2	0.0511899	5	1	4	2	66.1	29.4
Mitochondrial pyruvate carrier 2	MPC2	O95563	O95563	-0.40591	14	6	-0.217231	10	0	-0.138537	14	6	0.238085	10	0	-0.614072	14	6	0.129797	10	0	7	6	57.5	51.2
Mannose-P-dolichol utilization defect 1 protein	MPDU1	O75352;O75352-2	O75352;O75352-2	-0.219959	10	0	-0.0529723	10	1	-0.373757	10	0	-0.158854	10	1	-0.540233	10	0	-0.154842	10	1	5	6	23.5	36
Multiple PDZ domain protein	MPDZ	O75970-5;O75970-3;O75970-2;O75970	O75970-5;O75970-3;O75970-2;O75970	-0.483037	11	10	-0.112233	6	5	-0.0611346	11	10	-0.306146	6	5	-0.813728	11	10	-0.277628	6	5	11	7	11.7	5.2
M-phase phosphoprotein 6	MPHOSPH6	Q99547	Q99547	-0.58072	4	0	-0.501006	2	2	-0.34183	4	0	0.121565	2	2	-0.921663	4	0	-0.37951	2	2	4	1	32.5	9.4
MAGUK p55 subfamily member 2	MPP2	Q14168-3;Q14168-6;Q14168-2;Q14168;Q14168-4;Q14168-5	Q14168-3;Q14168-6;Q14168-2;Q14168;Q14168-4;Q14168-5	-0.137584	7	6	0.285565	4	4	-0.551332	7	6	-0.340505	4	4	-0.579232	7	6	-0.0335111	4	4	8	5	23.7	11.6
MAGUK p55 subfamily member 5	MPP5	Q8N3R9-2;Q8N3R9	Q8N3R9-2;Q8N3R9	0.0549179	4	2	NaN	0	0	-0.978122	4	2	NaN	0	0	-0.971742	4	2	NaN	0	0	4	0	8.9	0
MAGUK p55 subfamily member 6	MPP6	Q9NZW5	Q9NZW5	-0.514346	23	15	-0.418784	14	9	-0.641289	23	15	-0.201383	14	9	-1.13812	23	15	-0.781066	14	9	20	13	47	33.9
MAGUK p55 subfamily member 7	MPP7	Q5T2T1;Q5T2T1-2	Q5T2T1;Q5T2T1-2	-0.78503	8	4	-0.498047	3	0	-0.213655	8	4	0.635898	3	0	-0.987245	8	4	0.0998191	3	0	7	5	18.1	14.8
3-mercaptopyruvate sulfurtransferase	MPST	P25325;P25325-2	P25325;P25325-2	-0.490294	25	6	-0.14952	21	7	-0.442438	25	6	-0.125387	21	7	-0.941116	25	6	-0.279531	21	7	19	15	66	54.9
Protein Mpv17	MPV17	P39210	P39210	-0.425714	5	2	NaN	0	0	-0.0826981	5	2	NaN	0	0	-0.522157	5	2	NaN	0	0	3	0	41.5	0
Mpv17-like protein 2	MPV17L2	Q567V2-2;Q567V2	Q567V2-2;Q567V2	-1.09314	5	2	NaN	1	0	-0.457514	5	2	NaN	1	0	-1.50108	5	2	NaN	1	0	4	1	37.6	6.6
Myelin protein zero-like protein 1	MPZL1	O95297-4;O95297-2;O95297;O95297-5	O95297-4;O95297-2;O95297;O95297-5	-0.728359	8	4	-0.206393	2	0	-0.0728166	8	4	-0.0688771	2	0	-0.845417	8	4	-0.356707	2	0	4	2	37.2	17.2
C-type mannose receptor 2	MRC2	Q9UBG0	Q9UBG0	0.403704	3	1	NaN	1	1	-0.32431	3	1	NaN	1	1	0.137766	3	1	NaN	1	1	3	1	4	0.9
Double-strand break repair protein MRE11A	MRE11A	P49959-2;P49959;P49959-3	P49959-2;P49959;P49959-3	-0.759161	25	19	-0.4654	11	7	-0.234584	25	19	-0.109427	11	7	-0.907874	25	19	-0.490262	11	7	18	11	38.4	21
MORF4 family-associated protein 1;MORF4 family-associated protein 1-like 1	MRFAP1;MRFAP1L1	Q9Y605;Q96HT8	Q9Y605;Q96HT8	-0.0302361	5	0	0.153944	4	2	-0.465899	5	0	-0.253384	4	2	-0.551332	5	0	-0.0354831	4	2	4	2	37.8	26.8
rRNA methyltransferase 1, mitochondrial	MRM1	Q6IN84-2;Q6IN84	Q6IN84-2;Q6IN84	-0.53931	3	3	NaN	0	0	-1.19199	3	3	NaN	0	0	-1.55907	3	3	NaN	0	0	2	0	19.4	0
39S ribosomal protein L1, mitochondrial	MRPL1	Q9BYD6	Q9BYD6	-1.02072	26	12	-0.73907	21	12	-0.328326	26	12	0.106607	21	12	-1.36283	26	12	-0.655901	21	12	18	16	56.6	50.5
39S ribosomal protein L10, mitochondrial	MRPL10	Q7Z7H8;Q7Z7H8-2	Q7Z7H8;Q7Z7H8-2	-0.951094	21	9	-0.873104	12	4	-0.399844	19	8	-0.160791	12	4	-1.39324	20	8	-0.884637	12	4	8	8	54.4	54.4
39S ribosomal protein L11, mitochondrial	MRPL11	Q9Y3B7;Q9Y3B7-2;Q9Y3B7-3	Q9Y3B7;Q9Y3B7-2;Q9Y3B7-3	-1.54137	28	17	-1.14019	12	4	-0.460926	28	17	-0.0454429	12	4	-1.97234	28	17	-1.16749	12	4	14	11	59.4	53.6
39S ribosomal protein L12, mitochondrial	MRPL12	P52815	P52815	-0.76869	42	21	-0.52306	32	15	-0.255184	42	21	0.123245	32	15	-0.992489	42	21	-0.381837	32	15	11	9	68.7	61.6
39S ribosomal protein L13, mitochondrial	MRPL13	Q9BYD1	Q9BYD1	-1.62033	23	5	-1.44583	16	2	-0.416558	23	5	-0.156267	16	2	-2.08106	23	5	-1.57986	16	2	13	12	85.4	71.3
39S ribosomal protein L14, mitochondrial	MRPL14	Q6P1L8	Q6P1L8	-1.4574	9	5	-1.14032	7	3	-0.367304	9	5	-0.142348	7	3	-1.84456	9	5	-1.24324	7	3	6	5	51	44.1
39S ribosomal protein L15, mitochondrial	MRPL15	Q9P015	Q9P015	-1.55707	28	15	-1.37896	19	9	-0.426102	27	14	-0.123666	19	9	-2.00144	27	14	-1.46989	19	9	20	14	65.5	59.1
39S ribosomal protein L16, mitochondrial	MRPL16	Q9NX20	Q9NX20	-1.75594	14	11	-1.56462	10	5	-0.509225	13	10	-0.159629	10	5	-2.2412	13	10	-1.59187	10	5	8	10	36.3	38.6
39S ribosomal protein L17, mitochondrial	MRPL17	Q9NRX2	Q9NRX2	-1.58169	19	6	-1.39287	15	3	-0.483702	19	6	-0.158078	15	3	-2.08009	19	6	-1.51329	15	3	12	13	61.7	66.3
39S ribosomal protein L18, mitochondrial	MRPL18	Q9H0U6	Q9H0U6	-1.5292	9	3	-1.26867	6	0	-0.411234	8	2	-0.161823	6	0	-1.92763	8	2	-1.42927	6	0	5	4	28.3	20
39S ribosomal protein L19, mitochondrial	MRPL19	P49406	P49406	-1.64417	21	11	-1.35061	18	11	-0.46029	21	11	-0.234992	18	11	-2.14944	21	11	-1.57342	18	11	18	15	47.9	44.9
39S ribosomal protein L2, mitochondrial	MRPL2	Q5T653	Q5T653	-1.44026	10	8	-1.08059	5	4	-0.275053	10	8	0.0304718	5	4	-1.63379	10	8	-1.0192	5	4	7	3	31.8	19.3
39S ribosomal protein L20, mitochondrial	MRPL20	Q9BYC9;Q9BYC9-2	Q9BYC9	-0.939095	22	6	-0.605968	10	0	-0.47905	22	6	-0.108357	10	0	-1.39714	22	6	-0.622837	10	0	12	7	47.7	35.6
39S ribosomal protein L21, mitochondrial	MRPL21	Q7Z2W9;Q7Z2W9-2	Q7Z2W9;Q7Z2W9-2	-1.20859	19	10	-0.913875	11	4	-0.317517	19	10	-0.123269	11	4	-1.48536	19	10	-0.950543	11	4	12	10	64.9	59.5
39S ribosomal protein L22, mitochondrial	MRPL22	Q9NWU5;Q9NWU5-2;Q9NWU5-3	Q9NWU5;Q9NWU5-2;Q9NWU5-3	-1.32402	21	13	-1.20514	13	5	-0.483319	19	11	-0.0589399	13	5	-1.83836	19	11	-1.22052	13	5	8	8	41.3	41.3
39S ribosomal protein L23, mitochondrial	MRPL23	Q16540	Q16540	-1.63868	17	8	-1.37039	8	2	-0.289369	17	8	-0.104068	8	2	-1.93451	17	8	-1.50274	8	2	13	8	68.6	46.4
39S ribosomal protein L24, mitochondrial	MRPL24	Q96A35	Q96A35	-1.64806	28	19	-1.39314	13	6	-0.507009	26	17	-0.0896338	13	6	-2.10637	27	17	-1.45864	13	6	14	11	63.9	55.6
39S ribosomal protein L27, mitochondrial	MRPL27	Q9P0M9	Q9P0M9	-1.50304	12	6	-1.28274	9	4	-0.507501	12	6	-0.253142	9	4	-2.09209	12	6	-1.52687	9	4	8	8	37.8	41.9
39S ribosomal protein L28, mitochondrial	MRPL28	Q13084	Q13084	-1.35491	27	17	-1.23051	21	9	-0.509553	27	17	-0.151859	21	9	-2.06746	27	17	-1.47633	21	9	17	15	69.5	69.5
39S ribosomal protein L3, mitochondrial	MRPL3	P09001	P09001	-1.58775	17	10	-1.34449	12	6	-0.56903	16	10	-0.125783	12	6	-2.22519	17	10	-1.63152	12	6	12	8	53.4	27.3
39S ribosomal protein L30, mitochondrial	MRPL30	Q8TCC3-2;Q8TCC3;Q8TCC3-3	Q8TCC3-2;Q8TCC3;Q8TCC3-3	-1.61374	5	1	-1.23609	4	2	-0.422617	5	1	0.149009	4	2	-2.13613	5	1	-1.13185	4	2	4	2	23	14.1
39S ribosomal protein L32, mitochondrial	MRPL32	Q9BYC8	Q9BYC8	-1.57893	16	9	-1.39479	7	3	-0.480982	15	8	-0.128557	7	3	-2.01654	15	8	-1.52937	7	3	11	6	43.6	29.3
39S ribosomal protein L33, mitochondrial	MRPL33	O75394	O75394	-1.51849	3	1	-1.33331	4	2	-0.302208	3	1	-0.96547	4	2	-1.84882	3	1	-1.38245	4	2	2	3	38.5	40
39S ribosomal protein L34, mitochondrial	MRPL34	Q9BQ48	Q9BQ48	-1.58558	5	0	-1.33251	4	1	-0.515192	5	0	-0.192699	4	1	-2.29039	5	0	-1.38234	4	1	3	3	15.2	25
39S ribosomal protein L35, mitochondrial	MRPL35	Q9NZE8;Q9NZE8-2	Q9NZE8;Q9NZE8-2	-1.17257	6	5	-1.1705	4	2	-0.622998	6	5	-0.262433	4	2	-1.73807	6	5	-1.38973	4	2	5	3	16.5	13.8
39S ribosomal protein L37, mitochondrial	MRPL37	Q9BZE1	Q9BZE1	-1.60134	29	13	-1.37995	24	11	-0.428411	28	12	-0.0396999	24	11	-2.04353	28	12	-1.47327	24	11	25	25	55.6	59.6
39S ribosomal protein L38, mitochondrial	MRPL38	Q96DV4;Q96DV4-2	Q96DV4;Q96DV4-2	-1.57433	25	17	-1.279	13	7	-0.318326	24	16	-0.112367	13	7	-1.84861	24	16	-1.5693	13	7	21	17	52.4	42.9
39S ribosomal protein L39, mitochondrial	MRPL39	Q9NYK5;Q9NYK5-2	Q9NYK5;Q9NYK5-2	-1.04011	26	19	-0.919378	13	5	-0.404573	26	19	-0.113967	13	5	-1.48165	26	19	-1.07717	13	5	20	12	60.1	38.8
39S ribosomal protein L4, mitochondrial	MRPL4	Q9BYD3;Q9BYD3-2	Q9BYD3;Q9BYD3-2	-1.29619	19	7	-1.06661	17	6	-0.270365	19	7	-0.0640551	17	6	-1.56358	19	7	-1.12307	17	6	15	13	55.6	58.8
39S ribosomal protein L40, mitochondrial	MRPL40	Q9NQ50	Q9NQ50	-1.32786	20	11	-1.01085	14	7	-0.53954	19	10	-0.256286	14	7	-1.77349	19	10	-1.24336	14	7	8	8	42.2	41.7
39S ribosomal protein L41, mitochondrial	MRPL41	Q8IXM3	Q8IXM3	-1.68622	27	17	-1.32389	12	4	-0.428624	27	17	-0.0343565	12	4	-2.12847	27	17	-1.38433	12	4	15	8	71.5	66.4
39S ribosomal protein L42, mitochondrial	MRPL42	Q9Y6G3	Q9Y6G3	-0.852641	10	7	-0.791189	8	2	-0.321586	8	7	0.0632283	8	2	-1.66333	10	7	-0.854794	8	2	6	4	57	36.6
39S ribosomal protein L43, mitochondrial	MRPL43	Q8N983-4;Q8N983-3;Q8N983-2;Q8N983;Q8N983-6;Q8N983-7	Q8N983-4;Q8N983-3;Q8N983-2;Q8N983;Q8N983-6;Q8N983-7	-1.14487	54	22	-0.907198	19	5	-0.481989	53	21	-0.114634	19	5	-1.61334	53	21	-1.02048	19	5	20	15	98.1	84.3
39S ribosomal protein L44, mitochondrial	MRPL44	Q9H9J2	Q9H9J2	-1.07838	22	5	-0.904812	19	3	-0.413826	22	5	-0.206893	19	3	-1.45146	22	5	-1.1046	19	3	15	14	54.5	47.9
39S ribosomal protein L45, mitochondrial	MRPL45	Q9BRJ2	Q9BRJ2	-1.4209	20	7	-1.30375	15	4	-0.527367	20	7	-0.10286	15	4	-1.9788	20	7	-1.37601	15	4	15	14	58.2	52.6
39S ribosomal protein L46, mitochondrial	MRPL46	Q9H2W6	Q9H2W6	-0.988648	29	17	-0.755913	12	6	-0.602328	29	17	-0.212881	12	6	-1.60621	29	17	-0.916018	12	6	14	10	58.1	49.1
39S ribosomal protein L47, mitochondrial	MRPL47	Q9HD33;Q9HD33-2;Q9HD33-3	Q9HD33;Q9HD33-2;Q9HD33-3	-1.57351	22	10	-1.35496	13	5	-0.379958	22	10	-0.149129	13	5	-2.02444	22	10	-1.49549	13	5	14	10	41.2	35.2
39S ribosomal protein L48, mitochondrial	MRPL48	Q96GC5-3;Q96GC5	Q96GC5-3;Q96GC5	-1.34578	7	2	-1.16639	11	4	-0.530927	7	2	-0.21661	11	4	-1.87917	7	2	-1.57681	11	4	3	5	18.6	25.3
39S ribosomal protein L49, mitochondrial	MRPL49	Q13405	Q13405	-1.46275	18	7	-1.38272	20	11	-0.405662	18	7	-0.105946	20	11	-2.00196	18	7	-1.48882	20	11	12	12	56	59.6
39S ribosomal protein L50, mitochondrial	MRPL50	Q8N5N7;Q8N5N7-2	Q8N5N7;Q8N5N7-2	-1.23848	38	17	-1.00252	18	4	-0.316312	38	17	0.0645856	18	4	-1.58524	38	17	-0.968865	18	4	17	12	75.9	70.3
39S ribosomal protein L51, mitochondrial	MRPL51	Q4U2R6	Q4U2R6	-1.51124	5	1	-1.28889	3	2	-0.389224	5	1	0.338068	3	2	-2.03522	5	1	-1.37884	3	2	4	2	25	22.7
39S ribosomal protein L52, mitochondrial	MRPL52	Q86TS9;Q86TS9-3;Q86TS9-2	Q86TS9;Q86TS9-3;Q86TS9-2	-1.39676	16	12	-0.909351	6	6	-0.300448	16	12	-0.187388	6	6	-2.19641	16	12	-1.01257	6	6	3	2	42.3	41.5
39S ribosomal protein L53, mitochondrial	MRPL53	Q96EL3	Q96EL3	-1.07893	20	9	-0.907429	13	3	-0.396365	20	9	-0.157303	13	3	-1.53738	20	9	-1.04796	13	3	7	6	79.5	64.3
39S ribosomal protein L54, mitochondrial	MRPL54	Q6P161	Q6P161	-1.51079	4	1	-1.24738	3	1	-0.712409	4	1	-0.543892	3	1	-2.00347	4	1	-1.28119	3	1	4	3	48.6	48.6
39S ribosomal protein L55, mitochondrial	MRPL55	Q7Z7F7-2;Q7Z7F7	Q7Z7F7-2;Q7Z7F7	-1.38851	8	4	-1.20802	7	4	-0.411829	8	4	-0.600079	7	4	-1.74952	8	4	-1.27941	7	4	4	5	24.4	42.7
Ribosomal protein 63, mitochondrial	MRPL57	Q9BQC6	Q9BQC6	-1.3288	10	4	-1.20239	6	3	-0.620069	10	4	-0.148479	6	3	-1.96095	10	4	-1.36625	6	3	4	4	40.2	38.2
39S ribosomal protein L9, mitochondrial	MRPL9	Q9BYD2	Q9BYD2	-1.45439	23	15	-1.24141	13	7	-0.479955	22	14	-0.0458623	13	7	-1.94697	22	14	-1.30515	13	7	12	11	43.1	41.9
28S ribosomal protein S10, mitochondrial	MRPS10	P82664	P82664	-1.41108	15	9	-1.19327	11	4	-0.312133	14	8	-0.012211	11	4	-1.83485	14	8	-1.27125	11	4	10	6	55.7	28.9
28S ribosomal protein S11, mitochondrial	MRPS11	P82912;P82912-2;P82912-3	P82912;P82912-2	-1.49549	17	9	-1.41386	7	1	-0.559919	17	9	-0.120485	7	1	-1.86886	17	9	-1.49062	7	1	8	7	39.2	39.2
28S ribosomal protein S12, mitochondrial	MRPS12	O15235	O15235	-1.68006	4	3	-1.57279	4	3	0.0532504	4	3	-0.0250288	4	3	-1.67204	4	3	-1.5148	4	3	3	3	33.3	32.6
28S ribosomal protein S14, mitochondrial	MRPS14	O60783	O60783	-1.75838	4	3	-1.56823	5	4	-0.16125	4	3	0.105411	5	4	-1.94319	4	3	-1.54196	5	4	2	3	21.9	28.9
28S ribosomal protein S15, mitochondrial	MRPS15	P82914	P82914	-1.76302	12	8	-1.53037	6	4	-0.398798	12	8	-0.0207689	6	4	-2.10923	12	8	-1.63798	6	4	12	6	32.3	18.7
28S ribosomal protein S16, mitochondrial	MRPS16	Q9Y3D3;Q9Y3D3-2	Q9Y3D3;Q9Y3D3-2	-1.07248	19	6	-0.907429	12	0	-0.413807	19	6	-0.0698396	12	0	-1.45918	19	6	-0.909735	12	0	7	6	69.3	55.5
28S ribosomal protein S17, mitochondrial	MRPS17	Q9Y2R5	Q9Y2R5	-1.08195	12	2	-0.889318	10	2	-0.450065	12	2	-0.0976109	10	2	-1.48185	12	2	-0.906891	10	2	9	8	65.4	64.6
28S ribosomal protein S18a, mitochondrial	MRPS18A	Q9NVS2-2;Q9NVS2;Q9NVS2-3	Q9NVS2-2;Q9NVS2;Q9NVS2-3	-1.58962	20	13	-1.39955	7	2	-0.348941	20	13	-0.0313952	7	2	-1.90541	20	13	-1.44345	7	2	8	5	28.5	20
28S ribosomal protein S18b, mitochondrial	MRPS18B	Q9Y676	Q9Y676	-1.32225	28	18	-0.972104	19	7	-0.406847	25	16	-0.00992037	19	7	-1.73188	25	16	-1.0285	19	7	20	16	62.8	64
28S ribosomal protein S18c, mitochondrial	MRPS18C	Q9Y3D5	Q9Y3D5	-1.67752	13	10	-1.49113	4	2	-0.516656	13	10	-0.124461	4	2	-2.2055	13	10	-1.60853	4	2	5	2	33.8	26.1
28S ribosomal protein S2, mitochondrial	MRPS2	Q9Y399	Q9Y399	-1.20899	25	13	-1.12598	18	11	-0.503814	23	11	-0.332737	18	11	-1.81304	22	11	-1.47685	18	11	17	16	62.8	54.7
28S ribosomal protein S21, mitochondrial	MRPS21	P82921	P82921	-1.69031	11	6	-1.50432	6	2	-0.519197	10	5	-0.0802483	6	2	-2.18869	10	5	-1.55159	6	2	5	5	47.1	48.3
28S ribosomal protein S22, mitochondrial	MRPS22	P82650;P82650-2	P82650	-1.09369	39	19	-0.919912	26	8	-0.32478	39	19	-0.0919366	26	8	-1.51532	39	19	-0.946357	26	8	22	20	55	54.2
28S ribosomal protein S23, mitochondrial	MRPS23	Q9Y3D9	Q9Y3D9	-1.41685	39	24	-1.12426	19	5	-0.530739	37	22	-0.291014	19	5	-1.92538	37	22	-1.36642	19	5	13	16	60.5	67.4
28S ribosomal protein S24, mitochondrial	MRPS24	Q96EL2	Q96EL2	-1.38892	11	6	-1.19434	10	4	-0.527991	11	6	-0.095722	10	4	-1.8955	11	6	-1.31028	10	4	7	7	50.9	50.9
28S ribosomal protein S25, mitochondrial	MRPS25	P82663;P82663-2;P82663-3	P82663;P82663-2;P82663-3	-1.07872	28	8	-1.05144	12	6	-0.366243	27	7	0.0583827	12	6	-1.47381	27	7	-1.04425	12	6	14	9	78.6	57.8
28S ribosomal protein S26, mitochondrial	MRPS26	Q9BYN8	Q9BYN8	-1.14347	32	18	-0.83131	16	6	-0.53247	32	18	-0.160017	16	6	-1.58264	32	18	-1.00058	16	6	15	11	49.3	39
28S ribosomal protein S27, mitochondrial	MRPS27	Q92552;Q92552-2	Q92552;Q92552-2	-0.830845	42	14	-0.62499	28	6	-0.494576	42	14	-0.1038	28	6	-1.3138	42	14	-0.702214	28	6	27	21	73.4	57.2
28S ribosomal protein S28, mitochondrial	MRPS28	Q9Y2Q9	Q9Y2Q9	-1.19697	24	14	-1.04082	9	2	-0.562112	23	13	-0.327113	9	2	-1.72175	23	13	-1.35502	9	2	13	7	64.7	48.7
28S ribosomal protein S30, mitochondrial	MRPS30	Q9NP92	Q9NP92	-1.76204	25	17	-1.70775	15	9	-0.315612	25	17	0.103705	15	9	-2.07893	25	17	-1.66912	15	9	18	16	50.3	42.1
28S ribosomal protein S31, mitochondrial	MRPS31	Q92665	Q92665	-1.30582	25	12	-1.04341	28	14	-0.394771	23	10	-0.244522	28	14	-1.74943	24	10	-1.23327	28	14	19	18	45.3	54.2
28S ribosomal protein S33, mitochondrial	MRPS33	Q9Y291	Q9Y291	-1.83949	10	3	-1.5212	5	3	-0.408933	10	3	-0.228726	5	3	-2.14331	10	3	-1.61965	5	3	6	5	64.2	63.2
28S ribosomal protein S34, mitochondrial	MRPS34	P82930	P82930	-0.983504	56	35	-0.771463	24	6	-0.328761	55	34	-0.0167816	24	6	-1.27456	55	34	-0.785174	24	6	22	14	76.6	67
28S ribosomal protein S35, mitochondrial	MRPS35	P82673;P82673-2	P82673	-1.34494	26	18	-1.28321	17	5	-0.509861	23	15	-0.126841	17	5	-1.86433	23	15	-1.33016	17	5	15	14	46.1	53.9
28S ribosomal protein S36, mitochondrial	MRPS36	P82909	P82909	-0.624443	30	9	-0.403922	27	8	-0.388091	29	8	-0.073546	27	8	-0.950481	29	8	-0.479127	27	8	7	7	75.7	75.7
28S ribosomal protein S5, mitochondrial	MRPS5	P82675;P82675-2	P82675	-1.64205	19	11	-1.4678	15	9	-0.470749	18	10	-0.297485	15	9	-2.14938	18	10	-1.71611	15	9	16	13	39.1	30.2
28S ribosomal protein S6, mitochondrial	MRPS6	P82932	P82932	-0.970922	25	10	-0.65471	16	5	-0.529635	24	9	-0.257976	16	5	-1.45981	24	9	-0.855192	16	5	11	8	71.2	60.8
28S ribosomal protein S7, mitochondrial	MRPS7	Q9Y2R9	Q9Y2R9	-1.48261	31	13	-1.27459	29	12	-0.537529	31	13	-0.198494	29	12	-2.061	31	13	-1.50075	29	12	19	18	47.1	56.2
28S ribosomal protein S9, mitochondrial	MRPS9	P82933	P82933	-1.36609	43	26	-1.05568	33	21	-0.491977	42	25	-0.270828	33	21	-1.89647	42	25	-1.36961	33	21	24	22	58.3	57.6
Ribosome-recycling factor, mitochondrial	MRRF	Q96E11-3;Q96E11;Q96E11-8;Q96E11-2;Q96E11-7;Q96E11-5;Q96E11-6;Q96E11-4	Q96E11-3;Q96E11;Q96E11-8;Q96E11-2	-0.963701	15	6	-0.711583	5	1	-0.29018	15	6	-0.131589	5	1	-1.24523	15	6	-0.966209	5	1	8	5	53.7	31.7
Magnesium transporter MRS2 homolog, mitochondrial	MRS2	Q9HD23;Q9HD23-2;Q9HD23-4	Q9HD23;Q9HD23-2;Q9HD23-4	-0.657149	9	5	-0.135666	7	7	-0.027822	9	5	0.149537	7	7	-0.610786	9	5	-0.120219	7	7	7	6	22.1	19.6
mRNA turnover protein 4 homolog	MRTO4	Q9UKD2	Q9UKD2	-0.424843	7	4	-0.094236	2	2	-0.506578	7	4	-0.322851	2	2	-0.972082	7	4	-0.417056	2	2	6	2	28.5	8.8
RNA-binding protein Musashi homolog 2	MSI2	Q96DH6;Q96DH6-2;Q96DH6-3	Q96DH6;Q96DH6-2;Q96DH6-3	-0.276048	5	5	NaN	0	0	0.132643	5	5	NaN	0	0	-0.525642	5	5	NaN	0	0	4	1	20.1	4.9
Methylsterol monooxygenase 1	MSMO1	Q15800;Q15800-2	Q15800;Q15800-2	-0.830562	7	3	-0.529271	3	1	-0.280142	7	3	-0.108223	3	1	-1.22354	7	3	-0.516217	3	1	7	3	36.2	11.3
Moesin	MSN	P26038	P26038	-0.74439	7	3	-0.708938	3	2	0.252658	7	3	-0.586405	3	2	-0.47692	6	3	-1.77905	3	2	7	3	29.3	15.1
Methionine-R-sulfoxide reductase B2, mitochondrial	MSRB2	Q9Y3D2	Q9Y3D2	-0.265917	18	7	0.0891905	8	1	-0.339893	18	7	0.0411202	8	1	-0.484207	18	7	0.153077	8	1	13	10	78.6	58.8
Methionine-R-sulfoxide reductase B3	MSRB3	Q8IXL7-2;Q8IXL7	Q8IXL7-2;Q8IXL7	-0.503364	4	2	NaN	0	0	0.127633	4	2	NaN	0	0	-0.327113	4	2	NaN	0	0	5	0	52.4	0
ATP synthase subunit a	MT-ATP6	P00846	P00846	-5.36837	3	3	-5.00598	2	1	0.103397	3	3	0.556033	2	1	-5.26584	3	3	-4.43843	2	1	4	3	35	8.4
ATP synthase protein 8	MT-ATP8	P03928	P03928	-3.84239	5	5	-4.93216	6	6	0.982729	4	4	1.11085	6	6	-3.57269	4	4	-4.23297	6	6	4	3	86.8	48.5
Cytochrome c oxidase subunit 1	MT-CO1	P00395	P00395	-1.13628	8	7	-1.18764	6	2	-0.12833	7	6	-0.109829	6	2	-1.43386	7	6	-1.22774	6	2	10	9	22	20.1
Cytochrome c oxidase subunit 2	MT-CO2	P00403	P00403	-1.97432	32	25	-1.79194	18	5	-0.116285	31	24	0.216652	18	5	-2.13765	31	24	-1.58948	18	5	15	11	75.3	48
Cytochrome b	MT-CYB	P00156	P00156	-2.1538	5	4	-1.32976	3	1	0.283329	5	4	-0.1129	3	1	-1.81041	5	4	-1.16266	4	1	4	4	13.4	13.4
NADH-ubiquinone oxidoreductase chain 1	MT-ND1	P03886	P03886	-2.93545	8	5	-2.05429	4	3	-0.202655	8	5	0.250903	4	3	-2.93578	8	5	-2.28398	4	3	6	4	16.4	12.6
NADH-ubiquinone oxidoreductase chain 2	MT-ND2	P03891	P03891	-1.42384	8	7	-2.10165	5	5	-0.565673	6	5	0.145318	5	5	-1.97285	6	5	-1.70079	5	5	4	3	21.3	19.9
NADH-ubiquinone oxidoreductase chain 3	MT-ND3	P03897	P03897	-2.53366	2	1	-2.2867	2	2	0.184598	2	1	0.490051	2	2	-2.44207	2	1	-1.79664	2	2	1	1	13	13
NADH-ubiquinone oxidoreductase chain 4	MT-ND4	P03905	P03905	-2.97132	6	6	-2.49644	5	5	0.1125	5	5	0.551226	5	5	-2.70793	5	5	-1.92718	5	5	4	4	14.2	12.4
NADH-ubiquinone oxidoreductase chain 5	MT-ND5	P03915	P03915	-2.32258	6	4	NaN	1	1	0.126841	6	4	NaN	1	1	-2.21766	6	4	NaN	1	1	6	2	20.4	4.6
Metastasis-associated protein MTA1	MTA1	Q13330;Q13330-3;Q13330-2	Q13330;Q13330-3;Q13330-2	-0.725184	16	14	-0.323428	8	7	-0.392307	16	14	-0.288063	8	7	-1.02559	16	14	-0.707613	8	7	10	6	28	15.7
Metastasis-associated protein MTA2	MTA2	O94776;O94776-2	O94776;O94776-2	-1.14749	13	8	-1.41186	2	1	0.185613	13	8	0.77915	2	1	-1.02043	13	8	-0.549127	2	1	14	5	28.9	11.2
Mitochondrial amidoxime-reducing component 1	MTARC1	Q5VT66-2;Q5VT66;Q5VT66-3	Q5VT66-2;Q5VT66;Q5VT66-3	-0.366448	22	12	-0.100574	10	5	-0.0443152	22	12	0.046027	10	5	-0.427382	22	12	-0.0124972	10	5	10	7	39.3	27.1
Mitochondrial amidoxime reducing component 2	MTARC2	Q969Z3;Q969Z3-2	Q969Z3;Q969Z3-2	-0.641086	8	4	-0.278342	5	2	-0.241884	8	4	0.213387	5	2	-0.893303	8	4	-0.292546	5	2	8	6	34.6	23.3
Mitochondrial carrier homolog 1	MTCH1	Q9NZJ7;Q9NZJ7-2;Q9NZJ7-3	Q9NZJ7;Q9NZJ7-2	-0.692292	18	8	-0.173383	21	8	0.189666	18	8	0.520542	21	8	-0.164836	18	8	0.297963	21	8	9	11	33.4	39.1
Mitochondrial carrier homolog 2	MTCH2	Q9Y6C9	Q9Y6C9	-0.581778	41	8	-0.381505	30	6	-0.253859	41	8	-0.00100955	30	6	-0.826668	41	8	-0.398679	30	6	21	19	75.6	69.3
Protein LYRIC	MTDH	Q86UE4	Q86UE4	-0.594051	59	27	-0.206768	28	10	-0.43012	59	27	0.000721631	28	10	-0.956571	59	27	-0.0961269	28	10	23	18	56.4	39.2
Transcription termination factor 3, mitochondrial	MTERF3	Q96E29-3;Q96E29-2;Q96E29	Q96E29-3;Q96E29-2;Q96E29	-0.993264	6	5	-0.717386	6	5	-0.676273	6	5	0.0146161	6	5	-1.82946	6	5	-0.619366	6	5	6	4	24	13.9
Transcription termination factor 4, mitochondrial;mTERF domain-containing protein 2 processed	MTERF4	Q7Z6M4	Q7Z6M4	-1.02738	3	3	NaN	1	1	-0.371366	3	3	NaN	1	1	-0.828819	3	3	NaN	1	1	4	1	13.6	5.8
Mitochondrial fission process protein 1	MTFP1	Q9UDX5;Q9UDX5-2	Q9UDX5	-0.478668	15	4	-0.186501	8	0	-0.300715	15	4	0.0693762	8	0	-0.775145	15	4	-0.195726	8	0	12	6	76.5	36.7
Mitochondrial fission regulator 1-like	MTFR1L	Q9H019;Q9H019-3;Q9H019-2	Q9H019;Q9H019-3;Q9H019-2	NaN	1	1	0.124707	3	2	NaN	1	1	0.253653	3	2	NaN	1	1	0.553469	3	2	2	3	9.9	18.2
Mitochondrial ribosome-associated GTPase 1	MTG1	Q9BT17;Q9BT17-2	Q9BT17;Q9BT17-2	-0.997809	7	2	-0.992333	4	4	-0.288065	7	2	-0.0186342	4	4	-1.415	7	2	-1.40784	4	4	9	6	39.2	33.8
C-1-tetrahydrofolate synthase, cytoplasmic;Methylenetetrahydrofolate dehydrogenase;Methenyltetrahydrofolate cyclohydrolase;Formyltetrahydrofolate synthetase;C-1-tetrahydrofolate synthase, cytoplasmic, N-terminally processed	MTHFD1	P11586	P11586	-0.24996	13	10	-0.1038	5	3	-0.000966952	13	10	0.304077	5	3	-0.342579	13	10	0.241066	5	3	11	11	17.6	15.5
Monofunctional C1-tetrahydrofolate synthase, mitochondrial	MTHFD1L	Q6UB35;Q6UB35-2	Q6UB35	-0.414595	111	42	-0.196985	65	26	0.325732	111	42	0.615663	67	27	-0.0928786	111	42	0.440851	67	26	45	40	62.8	56.5
Bifunctional methylenetetrahydrofolate dehydrogenase/cyclohydrolase, mitochondrial;NAD-dependent methylenetetrahydrofolate dehydrogenase;Methenyltetrahydrofolate cyclohydrolase	MTHFD2	P13995;P13995-2	P13995;P13995-2	0.0219061	41	18	0.234533	35	17	-0.245403	41	18	0.0810795	35	17	-0.257235	41	18	0.359324	35	17	16	13	64.9	64.6
Methylenetetrahydrofolate reductase	MTHFR	P42898;P42898-2	P42898;P42898-2	-0.406006	6	3	0.138918	2	1	-0.561984	6	3	0.661022	2	1	-0.917679	6	3	0.89749	2	1	6	3	10.4	4.4
5-formyltetrahydrofolate cyclo-ligase	MTHFS	P49914-2;P49914	P49914-2;P49914	0.174406	4	1	NaN	0	0	-0.323408	3	0	NaN	0	0	-0.182066	3	0	NaN	0	0	4	0	31.8	0
Translation initiation factor IF-2, mitochondrial	MTIF2	P46199	P46199	-1.02137	11	6	-0.676268	6	5	-0.452155	11	6	0.0630776	6	5	-1.27872	11	6	-0.574634	6	5	10	4	23.4	8.4
Protein MTO1 homolog, mitochondrial	MTO1	Q9Y2Z2-2;Q9Y2Z2-5;Q9Y2Z2-4;Q9Y2Z2;Q9Y2Z2-6;Q9Y2Z2-3	Q9Y2Z2-2;Q9Y2Z2-5;Q9Y2Z2-4;Q9Y2Z2;Q9Y2Z2-6	-0.528615	4	2	NaN	1	0	-0.348096	4	2	NaN	1	0	-0.890145	4	2	NaN	1	0	4	1	13.1	2.4
Serine/threonine-protein kinase mTOR	MTOR	P42345	P42345	-0.786348	32	24	-0.145221	3	3	-0.35899	31	23	0.33836	3	3	-1.01109	32	23	-0.5614	3	3	36	3	23.3	1.6
Poly(A) RNA polymerase, mitochondrial	MTPAP	Q9NVV4-2;Q9NVV4	Q9NVV4-2;Q9NVV4	-0.642347	15	11	-0.233397	8	1	-0.411157	15	11	-0.254231	8	1	-1.09709	15	11	-0.540722	8	1	12	8	29.2	17.4
Myotrophin	MTPN	P58546	P58546	-0.455792	3	0	NaN	0	0	-0.102032	3	0	NaN	0	0	-0.591158	3	0	NaN	0	0	3	1	26.3	14.4
Peptide chain release factor 1-like, mitochondrial	MTRF1L	Q9UGC7;Q9UGC7-3;Q9UGC7-4;Q9UGC7-2	Q9UGC7;Q9UGC7-3;Q9UGC7-4;Q9UGC7-2	-0.898458	3	3	NaN	0	0	-0.598588	3	3	NaN	0	0	-1.03531	3	3	NaN	0	0	3	1	11.1	2.9
Metaxin-1	MTX1	Q13505-3;Q13505;Q13505-2	Q13505-3;Q13505;Q13505-2	-0.541261	27	9	-0.341303	19	9	-0.436198	27	9	-0.146264	19	9	-0.978435	27	9	-0.472072	19	9	21	11	68.8	47.9
Metaxin-2	MTX2	O75431;O75431-2	O75431;O75431-2	-0.405509	40	18	-0.143002	14	1	-0.296634	39	18	-0.0780633	16	1	-0.777245	40	18	-0.311736	16	1	24	12	88.2	63.9
Metaxin-3	MTX3	Q5HYI7;Q5HYI7-4;Q5HYI7-5;Q5HYI7-2	Q5HYI7;Q5HYI7-4;Q5HYI7-5	0.0648829	15	9	0.429285	5	2	-0.479331	14	9	-0.110898	5	2	-0.392232	15	9	0.24325	5	2	10	6	44.9	22.1
Mitochondrial ubiquitin ligase activator of NFKB 1	MUL1	Q969V5	Q969V5	-0.464604	6	4	-0.0949116	4	3	-0.445539	5	3	-0.255078	4	3	-0.780785	5	3	-0.232906	4	3	7	3	35.2	14.2
Methylmalonyl-CoA mutase, mitochondrial	MUT	P22033	P22033	-0.87546	34	17	-0.565012	31	16	0.262674	33	16	0.53366	31	16	-0.596514	33	16	-0.0518593	31	16	30	25	55.3	48.3
Matrix-remodeling-associated protein 7	MXRA7	P84157-2	P84157-2	-0.71319	33	19	-0.566377	18	13	-0.38257	32	18	0.198427	17	13	-1.20889	32	18	-0.365357	18	13	3	3	67.6	50
Matrix-remodeling-associated protein 7	MXRA7	P84157	P84157	-0.9108	3	2	NaN	1	1	-0.233787	3	2	NaN	1	1	-1.27862	3	2	NaN	1	1	3	1	68.1	45.1
Matrix-remodeling-associated protein 7	MXRA7	P84157-3	P84157-3	-0.822223	3	3	NaN	0	0	-0.268487	3	3	NaN	0	0	-1.19034	3	3	NaN	0	0	1	0	68.9	45.2
Myeloid-associated differentiation marker	MYADM	Q96S97	Q96S97	-1.88865	2	1	NaN	0	0	1.1137	2	1	NaN	0	0	-0.820387	2	1	NaN	0	0	3	0	12.1	0
Myb-binding protein 1A	MYBBP1A	Q9BQG0;Q9BQG0-2	Q9BQG0;Q9BQG0-2	-0.847077	154	59	-0.55817	88	27	-0.29807	151	56	0.00205012	89	27	-1.13831	151	56	-0.546561	89	27	78	59	69	55
C-Myc-binding protein	MYCBP	Q99417	Q99417	-0.753823	18	10	-0.509949	12	4	-0.434013	18	10	-0.088413	12	4	-1.2464	18	10	-0.672018	12	4	6	6	73.8	73.8
Myeloid-derived growth factor	MYDGF	Q969H8	Q969H8	-0.138727	11	1	0.205214	18	2	-0.272994	11	1	0.0747754	18	2	-0.39646	11	1	0.293076	18	2	6	10	36.4	57.2
Myelin expression factor 2	MYEF2	Q9P2K5-2;Q9P2K5;Q9P2K5-4;Q9P2K5-3	Q9P2K5-2;Q9P2K5	-1.2634	3	3	NaN	0	0	0.289952	2	2	NaN	0	0	-0.86053	2	2	NaN	0	0	4	1	12.5	4.2
Myosin-10	MYH10	P35580;P35580-5;P35580-2;P35580-3;P35580-4;P35749-4;P35749-3;P35749;P35749-2;Q7Z406;Q7Z406-6;Q7Z406-2;Q7Z406-5;Q7Z406-4;A7E2Y1	P35580;P35580-5;P35580-2;P35580-3;P35580-4	-0.382269	53	29	0.0977644	20	11	-0.0472787	53	29	0.371217	20	11	-0.413211	53	29	0.387751	20	11	40	15	33.5	14
Myosin-9	MYH9	P35579;P35579-2	P35579;P35579-2	-0.843086	12	10	NaN	1	1	0.293841	12	10	NaN	1	1	-0.610918	12	10	NaN	1	1	12	2	13.6	4.8
Myosin regulatory light chain 12A;Myosin regulatory light chain 12B;Myosin regulatory light polypeptide 9	MYL12A;MYL12B;MYL9	P19105;O14950;P24844;P24844-2	P19105;O14950;P24844	-0.439246	9	4	0.000880283	3	0	0.117163	9	4	0.402988	3	0	-0.33559	9	4	0.401921	3	0	8	3	62.6	18.1
Myosin light polypeptide 6	MYL6	P60660-2;P60660;P14649	P60660-2;P60660	-0.41108	11	2	-0.210763	7	0	0.139862	11	2	0.336956	7	0	-0.297413	11	2	0.127778	7	0	8	7	68.2	47.7
Unconventional myosin-XIX	MYO19	Q96H55;Q96H55-4;Q96H55-3;Q96H55-2	Q96H55;Q96H55-4;Q96H55-3	-0.455594	3	3	-0.0173518	5	3	-0.0748208	3	3	-0.157691	5	3	-0.590332	3	3	-0.196985	5	3	4	5	6.1	8.6
Unconventional myosin-Ib	MYO1B	O43795-2;O43795	O43795-2;O43795	-0.488411	3	2	NaN	0	0	-0.657149	3	2	NaN	0	0	-1.17628	3	2	NaN	0	0	3	0	4.7	0
Unconventional myosin-Ic	MYO1C	O00159-2;O00159-3;O00159	O00159-2;O00159-3;O00159	-0.521018	4	3	NaN	0	0	-0.00502936	4	3	NaN	0	0	-0.532929	4	3	NaN	0	0	3	1	2.8	1.3
Nascent polypeptide-associated complex subunit alpha;Nascent polypeptide-associated complex subunit alpha, muscle-specific form	NACA	Q13765;E9PAV3-2;E9PAV3;Q9BZK3	Q13765;E9PAV3-2;E9PAV3	-0.605991	3	1	NaN	0	0	0.0264459	2	0	NaN	0	0	-0.785328	2	0	NaN	0	0	4	0	26	0
NAD kinase 2, mitochondrial	NADK2	Q4G0N4;Q4G0N4-3	Q4G0N4;Q4G0N4-3	-0.483158	22	10	-0.187641	12	1	-0.277342	21	9	0.0832024	12	1	-0.746132	21	9	-0.128557	12	1	3	1	50.5	42.1
Alpha-N-acetylgalactosaminidase	NAGA	P17050	P17050	0.335369	2	2	NaN	0	0	-1.06109	2	2	NaN	0	0	-0.725732	2	2	NaN	0	0	2	0	7.5	0
Alpha-N-acetylglucosaminidase;Alpha-N-acetylglucosaminidase 82 kDa form;Alpha-N-acetylglucosaminidase 77 kDa form	NAGLU	P54802	P54802	-0.150337	5	4	NaN	0	0	-0.744221	5	4	NaN	0	0	-0.835677	5	4	NaN	0	0	4	1	10	2.3
Nucleosome assembly protein 1-like 1	NAP1L1	P55209;P55209-2;P55209-3	P55209;P55209-2;P55209-3	-0.412424	8	5	-0.269512	4	2	-0.242175	8	5	0.297112	4	2	-0.716813	8	5	-0.0657101	4	2	5	2	24.8	8.4
Alpha-soluble NSF attachment protein	NAPA	P54920;Q9H115-3	P54920	-0.445048	43	16	-0.105812	25	9	-0.117302	41	16	0.214408	25	9	-0.578844	43	16	0.0981812	25	9	25	21	88.8	84.7
Gamma-soluble NSF attachment protein	NAPG	Q99747;Q99747-2	Q99747;Q99747-2	-0.751319	19	8	-0.385265	11	6	-0.0667899	19	8	0.177914	11	6	-0.852876	19	8	-0.327802	11	6	17	10	60.6	35.6
Probable asparagine--tRNA ligase, mitochondrial	NARS2	Q96I59;Q96I59-2	Q96I59;Q96I59-2	-0.496936	16	10	0.0894361	10	5	-0.286339	15	10	-0.151339	9	5	-0.733699	16	10	-0.22033	10	5	14	8	39	28.1
N-acetyltransferase 14	NAT14	Q8WUY8	Q8WUY8	-0.427169	7	3	-0.263395	4	3	-0.313961	7	3	0.268539	4	3	-0.789412	7	3	0.0575867	4	3	6	4	31.1	29.6
N-acetylaspartate synthetase	NAT8L	Q8N9F0	Q8N9F0	-0.72292	2	1	NaN	0	0	-0.745333	2	1	NaN	0	0	-1.47678	2	1	NaN	0	0	2	0	7.3	0
Neuroblastoma-amplified sequence	NBAS	A2RRP1;A2RRP1-2	A2RRP1;A2RRP1-2	-0.202057	67	38	-0.0092038	32	16	-0.364459	66	37	-0.0739573	32	16	-0.662597	66	37	-0.143524	32	16	60	27	35.4	13
Neural cell adhesion molecule 1	NCAM1	P13591-1;P13591;P13591-4;P13591-3;P13591-5;P13591-6	P13591-1;P13591;P13591-4;P13591-3;P13591-5	-0.434754	59	31	-0.204141	27	10	-0.685756	57	29	-0.0996318	27	10	-1.05526	57	29	-0.256286	27	10	32	20	42.9	26.8
Condensin-2 complex subunit D3	NCAPD3	P42695	P42695	-1.53374	2	2	NaN	1	1	-0.0733174	2	2	NaN	1	1	-1.60709	2	2	NaN	1	1	3	1	3.2	0.7
Nuclear cap-binding protein subunit 1	NCBP1	Q09161	Q09161	-0.83779	16	10	-0.852478	6	5	-0.215462	17	10	0.600402	6	5	-0.900584	17	10	-0.144569	6	5	18	8	38.9	11.6
Nuclear cap-binding protein subunit 2	NCBP2	P52298;P52298-3	P52298;P52298-3	-0.494983	2	0	NaN	1	0	-0.336063	2	0	NaN	1	0	-0.741879	2	0	NaN	1	0	1	1	15.4	7.1
Uncharacterized protein NCBP2-AS2	NCBP2-AS2	Q69YL0	Q69YL0	-0.168528	18	5	-0.0514416	11	4	0.162983	18	5	0.501361	11	4	-0.0815069	18	5	0.510252	11	4	5	5	53.5	53.5
Neutral cholesterol ester hydrolase 1	NCEH1	Q6PIU2-2;Q6PIU2;Q6PIU2-3	Q6PIU2-2;Q6PIU2;Q6PIU2-3	-1.6858	7	7	NaN	0	0	-0.515027	5	5	NaN	0	0	-1.82011	5	5	NaN	0	0	5	0	17.8	0
Nck-associated protein 1	NCKAP1	Q9Y2A7;Q9Y2A7-2	Q9Y2A7;Q9Y2A7-2	-0.78819	9	7	-0.233397	6	3	-0.154811	9	7	0.367155	6	3	-0.970667	9	7	-1.31545	6	3	9	6	12.2	9.3
Nucleolin	NCL	P19338	P19338	-0.6574	215	121	-0.410775	135	67	-0.155341	212	118	0.200034	135	67	-0.836063	212	118	-0.225768	135	67	48	39	56.1	41.1
Nicalin	NCLN	Q969V3	Q969V3	-0.68852	37	19	-0.438719	37	19	-0.297591	36	19	0.0979959	37	19	-0.929583	37	19	-0.35095	37	19	1	0	59.5	52
Nicalin	NCLN	Q969V3-2	Q969V3-2	-0.785925	2	1	NaN	1	1	0.154713	2	1	NaN	1	1	-0.725685	2	1	NaN	1	1	1	1	59.4	57.7
Nuclear receptor corepressor 1	NCOR1	O75376;O75376-2;O75376-3	O75376;O75376-2	-1.07969	6	6	NaN	0	0	0.253989	6	6	NaN	0	0	-0.750591	6	6	NaN	0	0	7	0	4.1	0
Natural cytotoxicity triggering receptor 3 ligand 1	NCR3LG1	Q68D85	Q68D85	-0.485297	9	5	-0.286881	5	2	-0.34452	9	5	0.239209	5	2	-0.924399	9	5	-0.0946416	5	2	7	5	21.8	17
Neuronal calcium sensor 1	NCS1	P62166;P62166-2	P62166;P62166-2	-0.514985	3	2	NaN	1	0	-0.230448	3	2	NaN	1	0	-0.903441	3	2	NaN	1	0	2	1	13.7	5.8
Nicastrin	NCSTN	Q92542-2;Q92542	Q92542-2;Q92542	-0.542921	29	10	-0.153546	26	7	0.0487942	28	10	0.306234	25	7	-0.445657	29	10	0.173449	25	7	19	18	38	27.6
Nucleoporin NDC1	NDC1	Q9BTX1-5;Q9BTX1-2;Q9BTX1;Q9BTX1-6;Q9BTX1-4;Q9BTX1-3	Q9BTX1-5;Q9BTX1-2;Q9BTX1;Q9BTX1-6;Q9BTX1-4;Q9BTX1-3	-0.536524	19	12	-0.366476	18	9	-0.263889	19	12	0.114301	18	9	-0.815123	19	12	-0.255078	18	9	15	12	30.9	27.4
NEDD4 family-interacting protein 1	NDFIP1	Q9BT67;Q9BT67-2	Q9BT67	-0.336555	4	1	NaN	1	0	-0.0199454	4	1	NaN	1	0	-0.385507	4	1	NaN	1	0	4	2	27.1	12.2
NEDD4 family-interacting protein 2	NDFIP2	Q9NV92	Q9NV92	-0.137045	4	4	NaN	1	1	-0.5572	4	4	NaN	1	1	-0.419121	4	4	NaN	1	1	2	1	9.8	4.2
Protein NDRG1	NDRG1	Q92597;Q92597-3;Q92597-2	Q92597;Q92597-3;Q92597-2	-0.462296	9	4	0.762436	3	3	0.364685	9	4	-0.221815	3	3	-0.00468191	9	4	0.845832	3	3	7	4	29.4	17
NADH dehydrogenase [ubiquinone] 1 alpha subcomplex subunit 10, mitochondrial	NDUFA10	O95299;O95299-2	O95299;O95299-2	-2.64937	28	19	-2.77537	18	13	-0.00630393	28	19	0.6474	18	13	-2.53525	28	19	-2.11756	18	13	21	14	64.8	56.9
NADH dehydrogenase [ubiquinone] 1 alpha subcomplex subunit 11	NDUFA11	Q86Y39;Q86Y39-2	Q86Y39;Q86Y39-2	-1.94103	6	4	-1.81205	7	5	-0.166697	6	4	0.263646	7	5	-2.13232	6	4	-1.7031	7	5	3	5	31.9	41.8
NADH dehydrogenase [ubiquinone] 1 alpha subcomplex subunit 12	NDUFA12	Q9UI09;Q9UI09-2	Q9UI09	-2.89282	21	16	-2.38813	15	11	0.20063	21	16	0.287836	15	11	-2.61936	21	16	-2.25369	15	11	12	11	80.7	80.7
NADH dehydrogenase [ubiquinone] 1 alpha subcomplex subunit 13	NDUFA13	Q9P0J0;Q9P0J0-2	Q9P0J0;Q9P0J0-2	-2.40805	30	24	-2.25393	19	8	0.057277	30	24	0.35124	19	8	-2.42872	30	24	-1.86556	19	8	16	13	66.7	62.5
NADH dehydrogenase [ubiquinone] 1 alpha subcomplex subunit 2	NDUFA2	O43678;O43678-2	O43678	-2.15785	10	4	-1.83005	5	1	-0.275751	10	4	0.160605	5	1	-2.4115	10	4	-1.66548	5	1	7	5	54.5	42.4
NADH dehydrogenase [ubiquinone] 1 alpha subcomplex subunit 3	NDUFA3	O95167	O95167	-2.08131	15	12	-1.70841	6	3	0.238175	15	12	0.476478	6	3	-1.94525	15	12	-1.41787	6	3	7	3	52.4	41.7
Cytochrome c oxidase subunit NDUFA4	NDUFA4	O00483	O00483	-2.39927	11	7	-2.23524	6	1	0.195096	11	7	0.573488	6	1	-2.20676	11	7	-1.64205	6	1	7	4	87.7	45.7
NADH dehydrogenase [ubiquinone] 1 alpha subcomplex subunit 5	NDUFA5	Q16718;Q16718-2	Q16718;Q16718-2	-1.07978	48	18	-0.777788	28	9	-0.0916329	47	17	0.291698	28	9	-1.15309	47	17	-0.603502	28	9	14	10	84.5	79.3
NADH dehydrogenase [ubiquinone] 1 alpha subcomplex subunit 6	NDUFA6	P56556	P56556	-2.19959	10	2	-1.95829	9	1	-0.33681	10	2	0.119275	9	1	-2.48689	10	2	-1.8494	9	1	10	8	61.7	53.9
NADH dehydrogenase [ubiquinone] 1 alpha subcomplex subunit 7	NDUFA7	O95182	O95182	-3.27007	9	6	-2.64379	9	7	0.299948	9	6	0.650136	9	7	-2.92522	9	6	-2.20261	9	7	9	9	69.9	77.9
NADH dehydrogenase [ubiquinone] 1 alpha subcomplex subunit 8	NDUFA8	P51970	P51970	-1.83867	20	12	-1.58597	11	3	-0.358436	20	12	0.210146	11	3	-2.18988	20	12	-1.38189	11	3	12	8	54.7	46.5
NADH dehydrogenase [ubiquinone] 1 alpha subcomplex subunit 9, mitochondrial	NDUFA9	Q16795	Q16795	-1.63326	44	13	-1.4232	44	20	0.11023	44	13	0.406426	44	20	-1.49273	44	13	-1.04327	44	20	26	20	71.1	59.7
Acyl carrier protein, mitochondrial	NDUFAB1	O14561	O14561	-0.846247	61	25	-0.610322	29	5	-0.257183	61	25	0.0341604	29	5	-1.12161	61	25	-0.537843	29	5	8	7	34.6	34.6
Complex I intermediate-associated protein 30, mitochondrial	NDUFAF1	Q9Y375	Q9Y375	-0.829049	21	11	-0.540622	14	9	-0.326082	19	9	-0.238787	14	9	-1.0143	19	9	-0.748461	14	9	15	12	50.5	44.6
Mimitin, mitochondrial	NDUFAF2	Q8N183	Q8N183	-0.363327	61	24	-0.0792927	42	21	-0.336847	61	24	-0.00100955	42	21	-0.695489	61	24	-0.0751904	42	21	23	20	81.1	88.2
NADH dehydrogenase [ubiquinone] 1 alpha subcomplex assembly factor 3	NDUFAF3	Q9BU61;Q9BU61-2	Q9BU61;Q9BU61-2	-0.685292	19	10	-0.430071	13	3	-0.0262198	19	10	0.139236	13	3	-0.767167	19	10	-0.188401	13	3	10	9	65.2	65.2
NADH dehydrogenase [ubiquinone] 1 alpha subcomplex assembly factor 4	NDUFAF4	Q9P032	Q9P032	-0.573682	28	14	-0.247928	15	4	-0.0200039	28	14	0.209462	15	4	-0.555842	28	14	-0.0330883	15	4	10	8	64.6	44
NADH dehydrogenase [ubiquinone] 1 alpha subcomplex assembly factor 5	NDUFAF5	Q5TEU4;Q5TEU4-2	Q5TEU4;Q5TEU4-2	-0.34738	5	3	-0.674641	4	3	-0.214374	5	3	0.587815	4	3	-0.184834	5	3	-0.0867838	4	3	6	4	22.6	15.4
NADH dehydrogenase (ubiquinone) complex I, assembly factor 6	NDUFAF6	Q330K2-2;Q330K2	Q330K2-2;Q330K2	-0.401025	5	4	NaN	1	0	-0.19588	5	4	NaN	1	0	-1.0115	5	4	NaN	1	0	4	1	19.6	7.1
NADH dehydrogenase [ubiquinone] complex I, assembly factor 7	NDUFAF7	Q7L592;Q7L592-2	Q7L592;Q7L592-2	-0.934124	4	3	-0.96857	3	2	-0.830845	4	3	0.445755	3	2	-1.61295	4	3	-0.522859	3	2	4	4	11.1	11.3
NADH dehydrogenase [ubiquinone] 1 beta subcomplex subunit 1	NDUFB1	O75438;O75438-2	O75438;O75438-2	-1.83131	12	7	-1.60815	4	1	-0.188611	12	7	0.249565	4	1	-2.01403	12	7	-1.27834	4	1	7	3	74.1	55.2
NADH dehydrogenase [ubiquinone] 1 beta subcomplex subunit 10	NDUFB10	O96000;O96000-2	O96000;O96000-2	-1.53579	38	22	-1.30363	20	10	-0.4281	38	22	0.0559061	20	10	-2.07607	38	22	-1.25108	20	10	19	15	69.2	61
NADH dehydrogenase [ubiquinone] 1 beta subcomplex subunit 11, mitochondrial	NDUFB11	Q9NX14-2	Q9NX14-2	-0.804048	21	7	-0.527471	18	4	-0.496712	21	7	-0.109561	18	4	-1.31083	21	7	-0.595217	18	4	1	0	60.7	57.1
NADH dehydrogenase [ubiquinone] 1 beta subcomplex subunit 2, mitochondrial	NDUFB2	O95178	O95178	-1.36509	2	1	-1.12227	4	3	-0.615972	2	1	-2.9828	4	3	-1.98233	2	1	-1.7187	4	3	2	2	8.6	8.6
NADH dehydrogenase [ubiquinone] 1 beta subcomplex subunit 3	NDUFB3	O43676	O43676	-1.58589	7	1	-1.36233	7	2	-0.302724	7	1	0.0490241	7	2	-1.84037	7	1	-1.31272	7	2	5	4	54.1	29.6
NADH dehydrogenase [ubiquinone] 1 beta subcomplex subunit 4	NDUFB4	O95168;O95168-2	O95168;O95168-2	-3.00023	8	4	-2.51634	9	7	0.444031	8	4	0.656786	9	7	-2.62558	8	4	-1.58809	9	7	5	6	41.9	48.1
NADH dehydrogenase [ubiquinone] 1 beta subcomplex subunit 5, mitochondrial	NDUFB5	O43674;O43674-2	O43674;O43674-2	-2.45854	20	13	-1.97614	12	7	-0.113536	19	12	-0.420509	12	7	-2.63549	19	12	-2.1871	12	7	7	6	30.2	27.5
NADH dehydrogenase [ubiquinone] 1 beta subcomplex subunit 6	NDUFB6	O95139;O95139-2	O95139;O95139-2	-1.80622	19	13	-1.55395	11	5	-0.488593	19	13	0.00817435	11	5	-2.28539	19	13	-1.55577	11	5	8	6	59.4	47.7
NADH dehydrogenase [ubiquinone] 1 beta subcomplex subunit 7	NDUFB7	P17568	P17568	-2.17364	13	12	-2.37025	3	1	-0.137521	13	12	0.363271	3	1	-2.27104	13	12	-1.17262	3	1	6	3	32.8	19.7
NADH dehydrogenase [ubiquinone] 1 beta subcomplex subunit 8, mitochondrial	NDUFB8	O95169-3;O95169;O95169-2	O95169-3;O95169;O95169-2	-2.44528	28	19	-2.07519	11	6	-0.0558462	27	18	0.208628	11	6	-2.526	27	18	-1.91835	11	6	12	9	59.4	49
NADH dehydrogenase [ubiquinone] 1 beta subcomplex subunit 9	NDUFB9	Q9Y6M9	Q9Y6M9	-2.40232	23	14	-2.27423	13	5	-0.0153596	22	13	0.312975	13	5	-2.5558	22	13	-1.85248	13	5	15	12	71.5	68.7
NADH dehydrogenase [ubiquinone] 1 subunit C2;NADH dehydrogenase [ubiquinone] 1 subunit C2, isoform 2	NDUFC2;NDUFC2-KCTD14	O95298;O95298-2;E9PQ53;O95298-3	O95298;O95298-2;E9PQ53	-1.97064	10	4	-1.67387	6	1	-0.186213	10	4	0.125478	6	1	-2.24557	10	4	-1.63812	6	1	9	6	42	34.5
NADH-ubiquinone oxidoreductase 75 kDa subunit, mitochondrial	NDUFS1	P28331;P28331-2;P28331-4;P28331-5;P28331-3	P28331;P28331-2;P28331-4;P28331-5;P28331-3	-2.39752	59	50	-2.31623	36	26	-0.130271	57	48	0.328507	37	26	-2.50103	57	48	-2.01328	37	26	43	36	71.1	64.1
NADH dehydrogenase [ubiquinone] iron-sulfur protein 2, mitochondrial	NDUFS2	O75306;O75306-2	O75306;O75306-2	-1.18187	78	35	-0.901185	43	18	-0.0560262	78	35	0.243609	44	18	-1.16582	79	35	-0.679424	44	18	39	27	73	66.1
NADH dehydrogenase [ubiquinone] iron-sulfur protein 3, mitochondrial	NDUFS3	O75489;O75489-2	O75489	-1.1012	62	25	-0.845751	35	17	-0.175257	62	25	0.201045	35	17	-1.23233	62	25	-0.666938	35	17	31	16	81.8	58.3
NADH dehydrogenase [ubiquinone] iron-sulfur protein 4, mitochondrial	NDUFS4	O43181	O43181	-3.4288	12	8	-2.92258	7	4	0.440208	11	7	0.658401	7	4	-2.79656	11	7	-2.36505	7	4	9	5	45.7	30.3
NADH dehydrogenase [ubiquinone] iron-sulfur protein 5	NDUFS5	O43920	O43920	-2.37422	9	7	-1.93452	5	3	-0.0525956	9	7	0.361361	5	3	-2.36639	9	7	-1.85746	5	3	8	4	50	43.4
NADH dehydrogenase [ubiquinone] iron-sulfur protein 6, mitochondrial	NDUFS6	O75380	O75380	-1.97812	24	13	-1.71343	15	3	-0.117615	24	13	0.201825	15	3	-1.97285	24	13	-1.5208	15	3	11	10	69.4	69.4
NADH dehydrogenase [ubiquinone] iron-sulfur protein 7, mitochondrial	NDUFS7	O75251;O75251-2	O75251;O75251-2	-1.14305	22	5	-0.849679	16	7	0.0833836	22	5	0.520811	16	7	-1.13955	22	5	-0.309525	16	7	8	9	53.5	55.4
NADH dehydrogenase [ubiquinone] iron-sulfur protein 8, mitochondrial	NDUFS8	O00217	O00217	-1.04374	25	11	-1.00806	14	5	-0.0552165	25	11	0.284282	14	5	-1.25777	25	11	-0.771886	14	5	8	9	40	44.8
NADH dehydrogenase [ubiquinone] flavoprotein 1, mitochondrial	NDUFV1	P49821-2;P49821	P49821-2;P49821	-2.06727	36	25	-1.83143	26	15	-0.298513	36	25	0.184359	26	15	-2.34747	36	25	-1.64196	26	15	25	22	63.1	60
NADH dehydrogenase [ubiquinone] flavoprotein 2, mitochondrial	NDUFV2	P19404	P19404	-1.92522	28	17	-1.69345	13	9	-0.190421	27	16	0.219976	13	9	-2.16036	27	16	-1.46011	13	9	13	8	54.2	37.8
NADH dehydrogenase [ubiquinone] flavoprotein 3, mitochondrial	NDUFV3	P56181-2	P56181-2	-1.63022	31	20	-1.56037	17	12	0.049352	30	19	0.188809	17	12	-1.5757	30	19	-1.1149	17	12	14	10	42.3	29
NEDD8	NEDD8	Q15843	Q15843	-0.95023	3	0	-1.19163	2	1	-0.0166141	3	0	0.364459	2	1	-0.871443	3	0	-0.683741	2	1	2	2	34.6	34.6
Neudesin	NENF	Q9UMX5	Q9UMX5	0.50711	51	21	0.802059	34	6	-0.372991	51	21	-0.0110662	34	6	0.129085	51	21	0.818427	34	6	16	14	68	68
Neogenin	NEO1	Q92859-3;Q92859-2;Q92859-4;Q92859	Q92859-3;Q92859-2;Q92859-4;Q92859	-0.846298	4	3	NaN	1	1	-0.15909	4	3	NaN	1	1	-0.596645	4	3	NaN	1	1	4	1	4.3	0.6
Sialidase-1	NEU1	Q99519	Q99519	0.206143	4	2	0.88678	3	3	0.0784732	4	2	0.293766	3	3	0.218223	4	2	1.53203	3	3	4	3	11.1	8.7
Neuralized-like protein 4	NEURL4	Q96JN8-2;Q96JN8	Q96JN8-2;Q96JN8	0.276556	2	2	NaN	0	0	-1.12045	2	2	NaN	0	0	-0.843914	2	2	NaN	0	0	2	0	2.4	0
Cysteine desulfurase, mitochondrial	NFS1	Q9Y697-2;Q9Y697;Q9Y697-3	Q9Y697-2;Q9Y697;Q9Y697-3	-0.411464	23	5	-0.273337	20	8	-0.5013	23	5	-0.105946	20	8	-0.866121	23	5	-0.338111	20	8	16	15	56.4	48.9
NFU1 iron-sulfur cluster scaffold homolog, mitochondrial	NFU1	Q9UMS0;Q9UMS0-3;Q9UMS0-2	Q9UMS0;Q9UMS0-3;Q9UMS0-2	-0.734635	10	6	-0.511468	8	6	-0.241185	10	6	0.14116	8	6	-0.940091	10	6	-0.376402	8	6	4	4	21.7	21.7
NF-X1-type zinc finger protein NFXL1	NFXL1	Q6ZNB6;Q6ZNB6-2	Q6ZNB6;Q6ZNB6-2	-0.502301	31	7	-0.406754	21	8	0.00187425	31	7	0.298389	21	8	-0.46913	31	7	-0.238175	21	8	24	19	37.3	31.8
H/ACA ribonucleoprotein complex subunit 2	NHP2	Q9NX24	Q9NX24	-0.798316	3	0	NaN	0	0	-0.228131	3	0	NaN	0	0	-1.15605	3	0	NaN	0	0	4	0	62.1	0
NHP2-like protein 1;NHP2-like protein 1, N-terminally processed	NHP2L1	P55769	P55769	-0.945471	8	3	-0.705226	4	1	-0.235263	8	3	0.048099	4	1	-1.0874	8	3	-0.579084	4	1	6	4	46.9	36.7
Ninjurin-1	NINJ1	Q92982	Q92982	0.47228	2	2	NaN	0	0	-0.14634	2	2	NaN	0	0	0.325962	2	2	NaN	0	0	1	0	13.2	0
60S ribosome subunit biogenesis protein NIP7 homolog	NIP7	Q9Y221;Q9Y221-2	Q9Y221;Q9Y221-2	-0.844095	4	2	NaN	0	0	0.040682	4	2	NaN	0	0	-1.00703	4	2	NaN	0	0	4	0	45	0
Magnesium transporter NIPA1	NIPA1	Q7RTP0;Q7RTP0-2	Q7RTP0;Q7RTP0-2	-0.427848	6	5	NaN	1	1	-0.361509	6	5	NaN	1	1	-0.791683	6	5	NaN	1	1	4	2	24.3	9.4
Magnesium transporter NIPA2	NIPA2	Q8N8Q9-2;Q8N8Q9	Q8N8Q9-2;Q8N8Q9	NaN	1	0	-0.51541	3	1	NaN	1	0	0.0358898	3	1	NaN	1	0	-0.272501	3	1	1	3	4.4	18.8
Protein NipSnap homolog 1	NIPSNAP1	Q9BPW8	Q9BPW8	-0.546667	49	26	-0.217851	25	9	-0.565801	49	26	-0.173639	26	9	-1.01319	49	26	-0.399882	26	9	24	11	74.6	57.7
Protein NipSnap homolog 3A	NIPSNAP3A	Q9UFN0;Q9BS92	Q9UFN0	-0.175045	28	14	0.210379	17	6	-0.480015	28	14	-0.0812032	17	6	-0.561622	28	14	0.0880399	17	6	17	13	70.4	61.1
Nischarin	NISCH	Q9Y2I1;Q9Y2I1-4;Q9Y2I1-3;Q9Y2I1-2	Q9Y2I1;Q9Y2I1-4;Q9Y2I1-3;Q9Y2I1-2	-0.881242	3	3	-0.993783	2	2	-0.165936	3	3	0.496895	2	2	-1.04719	3	3	-0.496923	2	2	6	3	6.8	3.1
NF-kappa-B-repressing factor	NKRF	O15226;O15226-2	O15226;O15226-2	-0.604915	12	11	-0.400538	4	2	-0.313979	12	11	-0.0129261	4	2	-0.907684	12	11	-0.176195	4	2	12	5	21.4	8
Neurolysin, mitochondrial	NLN	Q9BYT8	Q9BYT8	-0.183163	19	10	0.0818122	15	12	-0.745817	19	10	-0.357383	15	12	-0.850168	19	10	-0.181039	15	12	16	12	29.8	24.1
Nucleoside diphosphate kinase A	NME1	P15531;P15531-2	P15531;P15531-2	-0.394999	2	0	-0.0936955	2	0	-0.234075	2	0	0.0689675	2	0	-0.640681	2	0	-0.0367494	2	0	2	2	89.5	79.6
Nucleoside diphosphate kinase B	NME2	P22392-2	P22392-2	-0.448686	58	18	-0.179511	26	5	-0.261552	58	18	0.0440475	26	5	-0.686522	58	18	-0.118891	26	5	0	0	85.4	66.7
Nucleoside diphosphate kinase B;Putative nucleoside diphosphate kinase	NME2;NME2P1	P22392;O60361	P22392;O60361	-0.581972	4	0	NaN	1	0	-0.339254	4	0	NaN	1	0	-0.889984	4	0	NaN	1	0	2	2	88.8	60.5
Nucleoside diphosphate kinase 3	NME3	Q13232	Q13232	-0.286533	18	5	-0.0720373	9	2	-0.276905	18	5	0.034899	9	2	-0.766333	18	5	-0.0082	9	2	9	7	61.5	45
Nucleoside diphosphate kinase, mitochondrial	NME4	O00746;O00746-2	O00746;O00746-2	-2.18836	18	11	-1.88557	8	3	0.1133	18	11	0.306841	8	3	-2.11141	18	11	-1.68041	8	3	12	5	66.3	36.4
Nucleoside diphosphate kinase 6	NME6	O75414;O75414-2;O75414-3	O75414;O75414-2	-0.612086	5	3	-0.345737	5	2	-0.247868	5	3	-0.104739	5	2	-0.958813	5	3	-0.411426	5	2	6	4	53.2	22
NAD(P) transhydrogenase, mitochondrial	NNT	Q13423	Q13423	-0.557263	71	25	-0.282973	56	18	-0.206096	71	25	0.18554	56	18	-0.757599	71	25	-0.0798389	56	18	44	40	46.7	43.3
Bifunctional lysine-specific demethylase and histidyl-hydroxylase NO66	NO66	Q9H6W3;Q9H6W3-2	Q9H6W3;Q9H6W3-2	0.252295	26	11	0.309628	13	7	0.113567	26	11	0.452392	13	7	0.240131	26	11	0.842025	13	7	21	13	47.9	34.3
Nitric oxide-associated protein 1	NOA1	Q8NC60	Q8NC60	-0.907468	8	8	NaN	1	1	0.109427	7	7	NaN	1	1	-0.742458	7	7	NaN	1	1	7	4	15.8	7.4
Nucleolar complex protein 2 homolog	NOC2L	Q9Y3T9	Q9Y3T9	-0.344062	22	11	0.0927709	21	10	-0.312688	22	11	-0.0824301	21	10	-0.58044	22	11	0.0648421	21	10	23	17	37.1	23.8
Nucleolar complex protein 4 homolog	NOC4L	Q9BVI4	Q9BVI4	-0.485721	3	1	NaN	0	0	-0.435827	3	1	NaN	0	0	-0.754285	3	1	NaN	0	0	3	0	6	0
Nucleolar protein 12	NOL12	Q9UGY1	Q9UGY1	-1.02956	2	2	NaN	0	0	-0.0107011	2	2	NaN	0	0	-1.04026	2	2	NaN	0	0	3	0	18.3	0
Polynucleotide 5-hydroxyl-kinase NOL9	NOL9	Q5SY16	Q5SY16	-0.68959	20	12	-0.623773	8	3	-0.244907	20	12	0.216669	8	3	-0.929528	20	12	-0.41846	8	3	18	10	38.5	22.9
Nucleolar and coiled-body phosphoprotein 1	NOLC1	Q14978-3	Q14978-3	-0.31511	66	21	0.0728621	30	6	-0.369501	64	20	-0.0216219	30	6	-0.661	64	20	0.0121989	30	6	1	1	28.4	23.7
Nucleolar and coiled-body phosphoprotein 1	NOLC1	Q14978;Q14978-2	Q14978;Q14978-2	-0.150753	4	3	NaN	0	0	-0.212033	4	3	NaN	0	0	-0.36112	4	3	NaN	0	0	1	0	28.3	20.3
Nucleolar MIF4G domain-containing protein 1	NOM1	Q5C9Z4	Q5C9Z4	-0.485277	8	5	0.351553	6	2	-0.33774	8	5	-0.083792	5	2	-0.826617	8	5	0.398532	6	2	9	7	14.2	12.4
Nodal modulator 1	NOMO1	Q15155	Q15155	-0.474673	3	1	0.0223903	3	2	-0.146292	3	1	-0.021764	3	2	-0.686986	3	1	-0.109427	3	2	2	2	60.3	53.7
Nodal modulator 2;Nodal modulator 3	NOMO2;NOMO3	Q5JPE7-2;P69849;Q5JPE7;Q5JPE7-3	Q5JPE7-2;P69849;Q5JPE7;Q5JPE7-3	-0.533138	116	52	-0.347212	78	35	-0.434169	115	51	-0.0504668	79	35	-0.939123	115	51	-0.420402	79	35	3	2	63.5	51.4
Non-POU domain-containing octamer-binding protein	NONO	Q15233;Q15233-2	Q15233;Q15233-2	-0.466437	56	24	-0.179893	36	17	-0.20553	56	24	-0.00028853	35	17	-0.616791	56	24	-0.154194	36	17	27	20	63.3	49.9
Nucleolar protein 16	NOP16	Q9Y3C1;Q9Y3C1-3;Q9Y3C1-2	Q9Y3C1;Q9Y3C1-3;Q9Y3C1-2	-0.453103	7	1	0.139585	2	1	-0.359157	7	1	0.122758	2	1	-0.695839	7	1	0.254307	2	1	7	2	41.6	14.6
Probable 28S rRNA (cytosine(4447)-C(5))-methyltransferase	NOP2	P46087;P46087-4;P46087-2;P46087-3	P46087;P46087-4;P46087-2;P46087-3	-0.497629	10	9	0.0474428	3	3	-0.81591	10	9	-0.120485	3	3	-1.34461	10	9	-0.095722	3	3	10	7	15	12.6
Nucleolar protein 56	NOP56	O00567	O00567	-0.341866	5	4	-0.275126	3	2	-0.709764	5	4	0.0765542	3	2	-0.885713	5	4	0.11616	3	2	6	3	19.4	10.8
Nucleolar protein 9	NOP9	Q86U38;Q86U38-2	Q86U38;Q86U38-2	-0.907414	5	1	-0.81705	4	1	-0.0211894	5	1	0.127478	4	1	-0.831153	5	1	-0.62499	5	1	5	4	17.8	14.6
Neurogenic locus notch homolog protein 2;Notch 2 extracellular truncation;Notch 2 intracellular domain	NOTCH2	Q04721	Q04721	-0.753312	31	21	-0.631337	12	7	-0.200266	27	18	-0.0497701	12	7	-0.831589	28	18	-0.716771	12	7	24	15	14.3	8.4
Protein NPAT	NPAT	Q14207	Q14207	-0.450636	4	3	NaN	1	0	-0.398094	3	2	NaN	1	0	-1.49899	3	2	NaN	1	0	4	1	4.6	0.7
Niemann-Pick C1 protein	NPC1	O15118;O15118-2	O15118;O15118-2	-0.210229	36	15	-0.0149266	20	4	-0.282053	35	14	0.0229326	20	4	-0.540191	35	14	-0.0238941	20	4	23	13	21.4	11.9
Epididymal secretory protein E1	NPC2	P61916;P61916-2	P61916;P61916-2	0.165172	7	0	0.53124	4	1	-0.147186	7	0	0.296368	4	1	0.0673633	7	0	1.01339	4	1	4	3	19.2	15.9
Puromycin-sensitive aminopeptidase	NPEPPS	P55786;P55786-2;A6NEC2;A6NEC2-2	P55786;P55786-2	-0.31079	2	1	-0.167743	3	2	-0.950787	2	1	0.183097	3	2	-1.61079	2	1	0.00317749	3	2	4	3	4.5	4.5
Nuclear protein localization protein 4 homolog	NPLOC4	Q8TAT6;Q8TAT6-2	Q8TAT6;Q8TAT6-2	-0.372262	2	1	0.0804235	3	2	-0.106902	2	1	0.186902	3	2	-0.539394	2	1	0.544687	3	2	3	3	8.7	7.4
Nucleophosmin	NPM1	P06748;P06748-2;P06748-3	P06748;P06748-2;P06748-3	-0.496183	196	69	-0.229465	111	42	-0.247029	194	67	0.135127	112	43	-0.777121	194	67	-0.135403	111	42	19	11	73.5	40.1
Nucleoplasmin-3	NPM3	O75607	O75607	-0.56009	13	7	-0.391878	9	5	-0.324871	13	7	0.054632	9	5	-0.777047	13	7	-0.452385	9	5	7	4	65.7	35.4
Neuroplastin	NPTN	Q9Y639-1;Q9Y639;Q9Y639-3;Q9Y639-4;Q9Y639-5	Q9Y639-1;Q9Y639;Q9Y639-3;Q9Y639-4;Q9Y639-5	-0.335663	14	9	-0.248899	6	1	-0.346922	14	9	0.116238	6	1	-0.933435	14	9	-0.259905	6	1	5	3	17	13.8
Nuclear receptor subfamily 1 group I member 3	NR1I3	Q14994-4;Q14994-7;Q14994-3;Q14994-5;Q14994-6;Q14994-2;Q14994;Q14994-8	Q14994-4;Q14994-7;Q14994-3;Q14994-5;Q14994-6;Q14994-2;Q14994;Q14994-8	NaN	0	0	0.0105703	2	1	NaN	0	0	-0.0812032	2	1	NaN	0	0	-0.0333701	2	1	0	1	0	3.2
GTPase NRas	NRAS	P01111	P01111	NaN	1	0	-0.121413	3	2	NaN	1	0	0.111617	3	2	NaN	1	0	0.0177237	3	2	1	2	67.7	67.2
Nurim	NRM	Q8IXM6;Q8IXM6-2	Q8IXM6;Q8IXM6-2	-0.600402	5	1	-0.299362	4	3	0.102322	5	1	0.487844	4	3	-0.543341	5	1	0.167183	4	3	6	4	32.4	17.2
Neuropilin-1	NRP1	O14786;O14786-3;O14786-2	O14786;O14786-3;O14786-2	-1.30354	8	8	NaN	1	1	-0.322163	8	8	NaN	1	1	-1.59754	8	8	NaN	1	1	9	2	14.4	3
Neurexin-3-beta;Neurexin-3-beta, soluble form;Neurexin-3-beta, C-terminal fragment;Neurexin-3	NRXN3	Q9HDB5-3;Q9HDB5-2;Q9HDB5-4;Q9HDB5;Q9Y4C0-3;Q9Y4C0-4;Q9Y4C0	Q9HDB5-3;Q9HDB5-2;Q9HDB5-4;Q9HDB5;Q9Y4C0-3;Q9Y4C0-4;Q9Y4C0	0.778461	3	3	NaN	0	0	-0.483097	3	3	NaN	0	0	-0.341665	3	3	NaN	0	0	3	0	9.6	0
Ribosome biogenesis protein NSA2 homolog	NSA2	O95478	O95478	-0.375646	2	2	NaN	0	0	-0.379339	2	2	NaN	0	0	-0.754967	2	2	NaN	0	0	1	0	5	0
Sterol-4-alpha-carboxylate 3-dehydrogenase, decarboxylating	NSDHL	Q15738	Q15738	-0.69591	57	35	-0.410558	32	11	-0.222145	57	35	0.084961	31	11	-0.884993	57	35	-0.315914	32	11	29	21	69.2	63.3
Vesicle-fusing ATPase	NSF	P46459	P46459	-0.156852	88	42	0.0766607	71	32	-0.201593	88	42	0.100082	71	32	-0.348133	88	42	0.208544	71	32	7	6	73.5	61.6
tRNA (cytosine(34)-C(5))-methyltransferase	NSUN2	Q08J23;Q08J23-2;Q08J23-3	Q08J23;Q08J23-2;Q08J23-3	-0.915636	13	6	-0.569005	10	8	0.140386	13	6	0.524106	10	8	-0.787269	13	6	-0.0554733	10	8	14	9	25.3	18.6
5-methylcytosine rRNA methyltransferase NSUN4	NSUN4	Q96CB9-4;Q96CB9;Q96CB9-3;Q96CB9-2	Q96CB9-4;Q96CB9	-0.844872	8	7	-0.551294	6	5	-0.660293	8	7	0.534517	6	5	-1.63258	8	7	-0.500496	6	5	5	5	14.3	18.2
5(3)-deoxyribonucleotidase, cytosolic type	NT5C	Q8TCD5;Q8TCD5-2	Q8TCD5;Q8TCD5-2	NaN	0	0	1.15309	2	2	NaN	0	0	0.246686	2	2	NaN	0	0	1.39977	2	2	1	3	9	27.9
Cytosolic 5-nucleotidase 3A	NT5C3A	Q9H0P0;Q9H0P0-3;Q9H0P0-2;Q9H0P0-1	Q9H0P0;Q9H0P0-3;Q9H0P0-2;Q9H0P0-1	-0.275769	16	8	-0.00963389	8	3	-0.314894	16	8	-0.0144982	8	3	-0.571236	16	8	-0.127633	8	3	12	9	38.7	30.1
5-nucleotidase domain-containing protein 2	NT5DC2	Q9H857-2;Q9H857;Q9H857-3;Q9H857-4	Q9H857-2;Q9H857;Q9H857-3;Q9H857-4	-0.768002	33	19	-0.551984	26	10	-0.277674	33	19	0.0871815	26	10	-1.03691	33	19	-0.461005	26	10	28	23	65.9	56.6
5-nucleotidase domain-containing protein 3	NT5DC3	Q86UY8;Q86UY8-2	Q86UY8;Q86UY8-2	-0.279844	21	13	-0.192447	17	8	-0.449513	21	13	-0.15069	17	8	-0.714775	21	13	-0.410558	17	8	19	18	45.4	44
N-terminal Xaa-Pro-Lys N-methyltransferase 1;N-terminal Xaa-Pro-Lys N-methyltransferase 1, N-terminally processed	NTMT1	Q9BV86;Q9BV86-2;REV__Q6IPT2-2;REV__Q6IPT2	Q9BV86;Q9BV86-2	-0.466855	4	3	NaN	1	1	-0.429304	4	3	NaN	1	1	-0.826796	4	3	NaN	1	1	3	1	17.5	3.1
Cancer-related nucleoside-triphosphatase	NTPCR	Q9BSD7	Q9BSD7	-0.0979032	12	8	0.262573	7	3	-0.424475	12	8	0.158655	7	3	-0.104465	12	8	0.47285	7	3	8	5	61.1	34.2
Iron-sulfur protein NUBPL	NUBPL	Q8TB37;Q8TB37-2	Q8TB37	-1.25027	7	5	-0.936892	4	1	-0.459457	7	5	0.0801337	4	1	-1.82358	7	5	-1.08447	4	1	6	3	32	17.2
Nucleobindin-1	NUCB1	Q02818	Q02818	-0.304469	31	8	0.0564613	25	9	-0.0642537	31	8	0.258322	25	9	-0.315468	31	8	0.246395	25	9	26	20	57.9	42.7
Nucleobindin-2;Nesfatin-1	NUCB2	P80303-2;P80303	P80303-2;P80303	-0.180315	37	9	0.101025	25	5	-0.280527	38	9	0.160492	25	5	-0.499871	38	9	0.238851	25	5	25	17	56.7	42.1
Nuclear ubiquitous casein and cyclin-dependent kinase substrate 1	NUCKS1	Q9H1E3	Q9H1E3	-0.237575	3	3	NaN	0	0	0.474981	3	3	NaN	0	0	0.141433	3	3	NaN	0	0	2	0	8.2	0
Nuclear migration protein nudC	NUDC	Q9Y266	Q9Y266	-0.489443	5	5	NaN	0	0	0.380619	5	5	NaN	0	0	-0.243967	5	5	NaN	0	0	3	0	11.2	0
Nucleoside diphosphate-linked moiety X motif 19, mitochondrial	NUDT19	A8MXV4	A8MXV4	-0.56888	41	8	-0.34426	35	9	-0.299809	40	8	0.0487852	35	9	-0.872631	41	8	-0.268195	35	9	25	23	78.9	62.4
Cleavage and polyadenylation specificity factor subunit 5	NUDT21	O43809	O43809	-0.587468	27	5	-0.377846	21	8	-0.173987	27	5	0.117208	21	8	-0.71	27	5	-0.17594	21	8	16	14	67.4	71.4
Nucleoside diphosphate-linked moiety X motif 8, mitochondrial	NUDT8	Q8WV74;Q8WV74-2	Q8WV74;Q8WV74-2	-0.385205	4	3	NaN	0	0	-0.639355	4	3	NaN	0	0	-1.01479	4	3	NaN	0	0	4	0	22.9	0
ADP-ribose pyrophosphatase, mitochondrial	NUDT9	Q9BW91-2;Q9BW91	Q9BW91-2;Q9BW91	-0.642977	4	2	0.160943	4	2	-0.317103	4	2	-0.16543	4	2	-0.681354	4	2	-0.101112	4	2	5	4	24	14.7
Nuclear mitotic apparatus protein 1	NUMA1	Q14980;Q14980-4;Q14980-3;Q14980-5	Q14980;Q14980-4;Q14980-3	-0.307466	114	50	-0.0465609	69	29	-0.474913	113	50	-0.204892	69	29	-0.772185	115	50	-0.257131	69	29	1	0	49.3	39.5
Nuclear pore complex protein Nup153	NUP153	P49790;P49790-3;P49790-2	P49790;P49790-3;P49790-2	-0.831153	24	19	-0.679694	5	4	0.317536	23	18	0.431501	5	4	-0.372281	23	18	-0.286763	5	4	22	6	23.1	4.9
Nuclear pore complex protein Nup155	NUP155	O75694;O75694-2	O75694;O75694-2	-0.669281	81	49	-0.546265	42	20	-0.337302	80	48	-0.0023065	42	20	-1.11857	80	48	-0.44297	42	20	47	36	48.7	41.2
Nucleoporin NUP188 homolog	NUP188	Q5SRE5;Q5SRE5-2	Q5SRE5;Q5SRE5-2	0.0828389	4	2	NaN	1	1	-0.765352	4	2	NaN	1	1	-1.04341	4	2	NaN	1	1	4	3	2.7	1.4
Nuclear pore complex protein Nup205	NUP205	Q92621	Q92621	-0.682534	27	22	-0.363227	7	5	-0.345216	25	20	-0.00532813	7	5	-1.06193	25	20	-0.281787	7	5	26	10	20.1	5.4
Nuclear pore membrane glycoprotein 210	NUP210	Q8TEM1;Q8TEM1-2	Q8TEM1;Q8TEM1-2	-0.288488	113	57	-0.147046	83	31	-0.242123	112	56	0.0344558	83	31	-0.498016	112	56	-0.0954519	83	31	75	55	46.4	35.2
Nuclear pore complex protein Nup214	NUP214	P35658-2;P35658-4;P35658;P35658-3;P35658-5	P35658-2;P35658-4;P35658;P35658-3;P35658-5	-0.801858	6	6	NaN	0	0	-0.0421894	6	6	NaN	0	0	-0.73877	6	6	NaN	0	0	6	2	4.4	1.4
Nucleoporin NUP53	NUP35	Q8NFH5;Q8NFH5-2;Q8NFH5-3	Q8NFH5;Q8NFH5-2;Q8NFH5-3	-1.00428	11	11	-0.217975	3	3	-0.460449	11	11	-0.784588	3	3	-1.30087	11	11	-1.18174	3	3	9	3	44.2	11.7
Nuclear pore complex protein Nup50	NUP50	Q9UKX7-2;Q9UKX7	Q9UKX7-2;Q9UKX7	-0.437076	16	12	-0.2587	6	2	-0.468012	16	12	-0.250234	6	2	-0.93451	16	12	-0.393746	6	2	14	6	53.6	23.9
Nuclear pore glycoprotein p62	NUP62	P37198	P37198	-0.435436	2	1	NaN	1	1	-0.318668	2	1	NaN	1	1	-0.826668	2	1	NaN	1	1	3	1	9.6	4
Nuclear pore complex protein Nup93	NUP93	Q8N1F7;Q8N1F7-2	Q8N1F7;Q8N1F7-2	-0.678464	3	2	NaN	1	1	-0.0470253	3	2	NaN	1	1	-0.911858	3	2	NaN	1	1	4	2	9.6	2.1
Dehydrodolichyl diphosphate syntase complex subunit NUS1	NUS1	Q96E22	Q96E22	-0.901365	2	1	-0.630033	3	2	0.714751	2	1	0.509861	3	2	-0.0393697	2	1	-0.147046	3	2	3	2	20.8	13.3
Ornithine aminotransferase, mitochondrial;Ornithine aminotransferase, hepatic form;Ornithine aminotransferase, renal form	OAT	P04181;P04181-2	P04181;P04181-2	-0.0755656	163	55	0.219119	148	41	-0.281229	162	55	-0.0040339	148	41	-0.353966	162	55	0.193024	148	41	48	42	85.6	84.5
OCIA domain-containing protein 1	OCIAD1	Q9NX40;Q9NX40-3;Q9NX40-2;Q9NX40-4	Q9NX40;Q9NX40-3;Q9NX40-2;Q9NX40-4	-0.328055	48	28	-0.0756011	21	8	-0.191343	48	28	0.0901271	21	8	-0.596252	48	28	0.00985834	21	8	14	11	66.1	60
OCIA domain-containing protein 2	OCIAD2	Q56VL3;Q56VL3-2	Q56VL3;Q56VL3-2	-1.18243	12	2	-1.04719	13	3	0.1129	12	2	0.285249	13	3	-1.17778	12	2	-0.691713	13	3	9	6	61	39
Occludin	OCLN	Q16625-4;Q16625;Q16625-2;Q16625-3;Q16625-5	Q16625-4;Q16625;Q16625-2;Q16625-3;Q16625-5	-0.552093	19	10	-0.243182	10	4	-0.375721	19	10	-0.174406	10	4	-0.844095	19	10	-0.3639	10	4	13	10	55.4	38.4
Protein odr-4 homolog	ODR4	Q5SWX8;Q5SWX8-3;Q5SWX8-4;Q5SWX8-2	Q5SWX8;Q5SWX8-3;Q5SWX8-4;Q5SWX8-2	-0.278269	12	8	0.0451636	6	3	0.0953169	12	8	0.283597	6	3	-0.165176	12	8	0.336063	6	3	12	8	33.9	24.4
2-oxoglutarate dehydrogenase, mitochondrial	OGDH	Q02218;Q02218-2;Q02218-3;Q9ULD0;Q9ULD0-3;Q9ULD0-2	Q02218;Q02218-2	-0.181673	123	41	0.0213943	91	30	-0.51056	123	41	-0.0919366	92	31	-0.707171	123	41	-0.0716254	91	30	70	64	68.6	65.9
UDP-N-acetylglucosamine--peptide N-acetylglucosaminyltransferase 110 kDa subunit	OGT	O15294;O15294-3;O15294-2;O15294-4	O15294;O15294-3;O15294-2;O15294-4	-0.455277	14	12	-0.350497	15	8	-0.471089	14	12	0.140285	16	9	-0.91896	14	12	-0.201257	15	8	13	14	16.3	17.6
Obg-like ATPase 1	OLA1	Q9NTK5;Q9NTK5-2;Q9NTK5-3	Q9NTK5;Q9NTK5-2	-0.554337	3	1	-0.140648	3	3	-0.493337	3	1	0.12422	3	3	-1.11182	3	1	-0.0143553	3	3	3	2	7.8	6.1
Metalloendopeptidase OMA1, mitochondrial	OMA1	Q96E52	Q96E52	-0.808033	5	4	NaN	1	1	-0.365295	5	4	NaN	1	1	-1.30518	5	4	NaN	1	1	1	0	9	4.2
Dynamin-like 120 kDa protein, mitochondrial;Dynamin-like 120 kDa protein, form S1	OPA1	O60313-2;O60313-10;O60313-9;O60313;O60313-11;O60313-13	O60313-2;O60313-10;O60313-9;O60313;O60313-11;O60313-13	-0.13895	88	39	0.0760066	70	34	-0.286128	88	39	0.0484421	70	34	-0.379263	88	39	0.226004	70	34	49	44	57.7	53.5
Optic atrophy 3 protein	OPA3	Q9H6K4;Q9H6K4-2	Q9H6K4	-0.0626706	8	1	-0.0549179	3	1	-0.117991	8	1	0.0791122	3	1	-0.208444	8	1	-0.0329472	3	1	6	3	43	12.8
ORM1-like protein 1	ORMDL1	Q9P0S3	Q9P0S3	-0.505144	2	2	NaN	1	1	-0.122601	2	2	NaN	1	1	-0.627739	2	2	NaN	1	1	1	1	33.3	33.3
ORM1-like protein 2	ORMDL2	Q53FV1	Q53FV1	0.272979	7	3	0.420144	3	0	-0.299116	7	3	0.0618573	6	3	-0.00859519	7	3	0.520418	3	0	3	0	38.6	17
ORM1-like protein 3	ORMDL3	Q8N138-4;Q8N138	Q8N138-4;Q8N138	0.276556	9	4	0.302493	8	5	-0.153126	9	4	0.181002	8	5	0.0526941	9	4	0.546709	8	5	3	2	43.1	37.2
Protein OS-9	OS9	Q13438;Q13438-6;Q13438-2;Q13438-4;Q13438-5;Q13438-3;Q13438-7;Q13438-8	Q13438;Q13438-6;Q13438-2;Q13438-4;Q13438-5;Q13438-3;Q13438-7;Q13438-8	-0.305717	17	10	0.0324477	8	6	0.125254	17	10	0.406445	8	6	-0.309467	17	10	0.308001	8	6	15	9	27.7	16.6
Oxysterol-binding protein 1	OSBP	P22059;Q969R2-6;Q969R2-3;Q969R2-2;Q969R2;Q969R2-5;Q969R2-4	P22059	-0.87102	47	30	-0.505993	26	12	-0.26259	47	30	0.162945	25	12	-0.929693	47	30	-0.343692	27	12	22	27	37.5	45.4
Oxysterol-binding protein-related protein 11	OSBPL11	Q9BXB4	Q9BXB4	-0.93429	6	3	-0.651683	2	1	-0.455119	6	3	-0.0699771	2	1	-1.16926	6	3	-0.691177	2	1	6	2	13.3	5.8
Oxysterol-binding protein-related protein 8	OSBPL8	Q9BZF1;Q9BZF1-3;Q9BZF1-2	Q9BZF1;Q9BZF1-3;Q9BZF1-2	-0.798893	34	14	-0.615793	35	18	-0.13386	32	12	0.183474	35	18	-0.783067	32	12	-0.328607	35	18	24	24	42.4	39.5
Oxysterol-binding protein-related protein 9	OSBPL9	Q96SU4-3;Q96SU4-7;Q96SU4-2;Q96SU4;Q96SU4-6;Q96SU4-5;Q96SU4-4	Q96SU4-3;Q96SU4-7;Q96SU4-2;Q96SU4;Q96SU4-6;Q96SU4-5;Q96SU4-4	-0.877287	7	6	-0.628913	6	4	-0.183163	7	6	0.0288814	6	4	-1.22132	7	6	-0.665666	6	4	7	6	19.8	12.3
Probable tRNA N6-adenosine threonylcarbamoyltransferase, mitochondrial	OSGEPL1	Q9H4B0;Q9H4B0-3;Q9H4B0-2	Q9H4B0;Q9H4B0-3;Q9H4B0-2	-0.771126	4	4	NaN	1	1	-1.11888	4	4	NaN	1	1	-2.05637	4	4	NaN	1	1	4	2	12.8	5.1
Dolichyl-diphosphooligosaccharide--protein glycosyltransferase subunit 4	OST4	P0C6T2	P0C6T2	-0.653968	4	2	NaN	0	0	-0.21927	4	2	NaN	0	0	-0.784756	4	2	NaN	0	0	3	0	100	0
Oligosaccharyltransferase complex subunit OSTC	OSTC	Q9NRP0;Q9NRP0-2	Q9NRP0;Q9NRP0-2	-0.549662	12	4	-0.31371	6	0	-0.157946	10	2	0.223172	6	0	-0.652176	10	2	-0.097476	6	0	4	4	23.5	23.5
Ovarian cancer-associated gene 2 protein	OVCA2	Q8WZ82	Q8WZ82	-0.682742	4	3	NaN	0	0	-0.76491	4	3	NaN	0	0	-1.38428	4	3	NaN	0	0	5	1	45.8	15.4
Mitochondrial inner membrane protein OXA1L	OXA1L	Q15070;Q15070-2;Q15070-3	Q15070;Q15070-2	-0.526909	18	5	-0.158983	13	2	-0.29373	18	5	-0.200253	13	2	-0.904575	18	5	-0.41511	13	2	13	11	26.4	23.7
Succinyl-CoA:3-ketoacid coenzyme A transferase 1, mitochondrial	OXCT1	P55809;P55809-2;Q9BYC2	P55809	-0.399464	85	47	-0.204266	59	28	-0.342927	85	47	0.00921936	59	28	-0.70637	86	47	-0.185613	59	28	38	27	66	58.1
Oxidoreductase-like domain-containing protein 1	OXLD1	Q5BKU9	Q5BKU9	-0.240878	2	0	-0.093425	3	2	-0.376845	2	0	-0.0539454	3	2	-0.676457	2	0	-0.243303	3	2	1	2	10.2	17.7
Oxidoreductase NAD-binding domain-containing protein 1	OXNAD1	Q96HP4	Q96HP4	-0.027425	3	3	NaN	1	1	-0.26979	3	3	NaN	1	1	0.183201	3	3	NaN	1	1	3	2	12.5	11.5
P2X purinoceptor 4	P2RX4	Q99571-3;Q99571;Q99571-2	Q99571-3;Q99571;Q99571-2	0.107822	2	1	NaN	0	0	-0.0279544	2	1	NaN	0	0	0.0315363	2	1	NaN	0	0	1	0	5.8	0
Prolyl 4-hydroxylase subunit alpha-1	P4HA1	P13674;P13674-2;P13674-3	P13674;P13674-2;P13674-3	-0.0932171	32	21	0.00280163	17	11	-0.65499	32	21	-0.495286	17	11	-0.805661	32	21	-0.457857	17	11	23	14	48.9	38.2
Prolyl 4-hydroxylase subunit alpha-2	P4HA2	O15460-2;O15460	O15460-2;O15460	-0.0276897	11	5	0.36062	6	5	-0.550761	10	4	-0.322966	6	5	-0.522799	10	4	-0.178237	6	5	11	7	33.8	20.1
Protein disulfide-isomerase	P4HB	P07237	P07237	0.0978804	199	76	0.428139	153	60	-0.368551	198	76	0.0183812	154	60	-0.249273	199	76	0.419353	154	60	72	58	82.9	73.2
Proliferation-associated protein 2G4	PA2G4	Q9UQ80;Q9UQ80-2	Q9UQ80;Q9UQ80-2	-0.552283	28	15	-0.219587	24	16	-0.0306782	28	15	0.311793	24	16	-0.606825	28	15	0.0885002	24	16	18	15	52.8	45.4
Polyadenylate-binding protein 1	PABPC1	P11940;P11940-2;Q9H361;Q4VXU2;Q4VXU2-2;Q96DU9-2;Q96DU9	P11940;P11940-2	-0.572909	52	20	-0.201885	39	16	-0.399692	52	20	-0.0370308	39	16	-0.936911	52	20	-0.328722	39	16	26	18	57.9	56.3
Polyadenylate-binding protein 4	PABPC4	Q13310-2;Q13310;Q13310-3	Q13310-2;Q13310;Q13310-3	-0.342762	23	13	-0.0699771	19	10	-0.407804	23	13	0.0097567	19	10	-0.719162	23	13	-0.0204844	19	10	17	15	51.8	44.2
Phosphoprotein associated with glycosphingolipid-enriched microdomains 1	PAG1	Q9NWQ8	Q9NWQ8	0.348232	2	1	NaN	1	0	-1.85324	2	1	NaN	1	0	-2.0095	2	1	NaN	1	0	2	1	7.4	4.4
Multifunctional protein ADE2;Phosphoribosylaminoimidazole-succinocarboxamide synthase;Phosphoribosylaminoimidazole carboxylase	PAICS	P22234;P22234-2	P22234;P22234-2	-1.08556	3	2	-0.913722	2	1	0.981487	3	2	0.58801	2	1	-0.585973	3	2	-0.254957	2	1	4	2	15.1	6.4
Serine/threonine-protein kinase PAK 4	PAK4	O96013;O96013-4;O96013-2;O96013-3	O96013;O96013-4;O96013-2;O96013-3	-0.812612	11	7	-0.512682	6	4	-0.105877	11	7	0.306306	6	4	-0.814336	11	7	-0.18916	6	4	9	7	23.4	15.1
Mitochondrial import inner membrane translocase subunit TIM16	PAM16	P57737-3;Q9Y3D7	P57737-3;Q9Y3D7	-0.392781	16	4	-0.44668	13	2	-0.233803	14	3	0.0260435	13	2	-0.692735	14	3	-0.315218	13	2	10	6	8.4	6.5
Protein deglycase DJ-1	PARK7	Q99497	Q99497	0.550605	31	6	0.921636	20	11	-0.103379	31	6	0.161766	21	12	0.431783	31	6	1.07707	20	11	15	11	78.3	76.7
Presenilins-associated rhomboid-like protein, mitochondrial;P-beta	PARL	Q9H300;Q9H300-2	Q9H300;Q9H300-2	-0.177816	6	3	0.518784	3	3	-0.161314	6	3	-0.245009	3	3	-0.299347	6	3	0.256994	3	3	5	3	20.8	7.9
Poly [ADP-ribose] polymerase 1	PARP1	P09874	P09874	-0.229365	139	50	0.0885308	94	39	-0.0763563	139	50	0.2708	94	39	-0.320702	139	50	0.321315	94	39	52	40	57.8	48.3
[truncated: 1,368 more rows]
