# Supplementary material for: TMEM70 and TMEM242 help to assemble the rotor ring of human ATP synthase and interact with assembly factors for complex I
Source: Proc Natl Acad Sci U S A. 2021 Mar 22;118(13):e2100558118. doi: 10.1073/pnas.2100558118 (PMC8020751; doi:10.1073/pnas.2100558118)
Supplement: Supplementary File [file pnas.2100558118.sd23.xlsx]

## Sheet: S23
Supplementary Dataset S23. Proteins identified in SILAC experiments comparing affinity purified TMEM242-t and METTL12-t expressed in HEK293 cells
This information is the output from Perseus after processing of MaxQuant SILAC peptide pair data. Samples were affinity purified from mitoplasts from a 1:1 mixture of Flp-In™ T-REx™ HEK293 cells overexpressing either TMEM242-t or METTL12-t, fractionated by SDS-PAGE and gel sections were digested with trypsin or chymotrypsin. Experiment 1 refers to heavy isotope labelled TMEM242-t cells mixed with…
Protein names	Gene names	Protein IDs	Majority protein IDs	Ratio H/L expt 1 (log2)	Ratio H/L count expt 1	Unique peptides expt 1	Ratio H/L iso-count expt 1	Sequence coverage expt 1 [%]	Ratio H/L expt 2 (-log2)	Ratio H/L count expt 2	Unique peptides expt 2	Ratio H/L iso-count expt 2	Sequence coverage expt 2 [%]
Aladin	AAAS	Q9NRG9;Q9NRG9-2	Q9NRG9;Q9NRG9-2	0.0954519	8	9	1	22.3	0.473551	4	6	0	15.6
Alanine--tRNA ligase, mitochondrial	AARS2	Q5JTZ9	Q5JTZ9	-0.490355	9	11	2	16.5	-0.0677763	11	11	5	15.2
Alpha-aminoadipic semialdehyde synthase, mitochondrial;Lysine ketoglutarate reductase;Saccharopine dehydrogenase	AASS	Q9UDR5	Q9UDR5	-0.525164	7	9	0	14.4	0.0131449	8	10	1	13.5
ATP-binding cassette sub-family B member 10, mitochondrial	ABCB10	Q9NRK6	Q9NRK6	2.23392	16	16	6	26.4	3.09062	14	16	6	23.8
ATP-binding cassette sub-family B member 7, mitochondrial	ABCB7	O75027-2;O75027;O75027-3	O75027-2;O75027;O75027-3	0.443182	2	4	0	6.1	0.321297	2	2	1	2.9
ATP-binding cassette sub-family D member 3	ABCD3	P28288;P28288-2;P28288-3	P28288;P28288-2	-0.50453	19	16	4	29.1	0.00608651	16	13	2	22
3-ketoacyl-CoA thiolase, mitochondrial	ACAA2	P42765	P42765	-0.397752	12	12	3	44.1	0.444262	8	9	1	36
Acetyl-CoA carboxylase 1;Biotin carboxylase	ACACA	Q13085;Q13085-4;Q13085-3;Q13085-2;O00763-3;O00763-2;O00763	Q13085;Q13085-4;Q13085-3;Q13085-2	-0.279476	88	73	7	37	0.221455	75	59	8	27.9
Acyl-CoA dehydrogenase family member 9, mitochondrial	ACAD9	Q9H845	Q9H845	4.69338	54	49	34	62.2	5.54006	58	53	42	66.3
Medium-chain specific acyl-CoA dehydrogenase, mitochondrial	ACADM	P11310;P11310-2	P11310;P11310-2	-0.263975	8	8	1	21.4	0.125951	7	9	1	19
Very long-chain specific acyl-CoA dehydrogenase, mitochondrial	ACADVL	P49748-2;P49748;P49748-3	P49748-2;P49748;P49748-3	-0.411464	14	14	3	28.3	-0.0877344	10	11	2	19.1
Acetyl-CoA acetyltransferase, mitochondrial	ACAT1	P24752;P24752-2;REV__Q9NVE4	P24752	-0.399178	19	18	0	41.5	0.0226689	18	16	1	41.2
Acyl-CoA-binding domain-containing protein 5	ACBD5	Q5T8D3-2;Q5T8D3-3;Q5T8D3-4;Q5T8D3	Q5T8D3-2;Q5T8D3-3;Q5T8D3-4;Q5T8D3	-0.710732	3	5	0	14.3	0.122805	2	2	0	4.7
Aconitate hydratase, mitochondrial	ACO2	Q99798	Q99798	-0.381536	22	19	4	31.2	0.216502	17	17	1	28.3
Acyl-coenzyme A thioesterase 1;Acyl-coenzyme A thioesterase 2, mitochondrial	ACOT1;ACOT2	Q86TX2;P49753;P49753-2	Q86TX2;P49753	0.206143	4	4	0	14	0.762852	3	3	1	9.7
Acyl-coenzyme A thioesterase 13;Acyl-coenzyme A thioesterase 13, N-terminally processed	ACOT13	Q9NPJ3-2;Q9NPJ3	Q9NPJ3-2;Q9NPJ3	-0.132325	2	2	0	18.8	0.249102	2	2	0	18.8
Acyl-coenzyme A thioesterase 9, mitochondrial	ACOT9	Q9Y305-2;Q9Y305;Q9Y305-4;Q9Y305-3	Q9Y305-2;Q9Y305;Q9Y305-4;Q9Y305-3	-0.757696	6	7	2	22.7	-0.136585	7	6	3	18.7
Long-chain-fatty-acid--CoA ligase 3	ACSL3	O95573	O95573	-0.264027	24	19	3	38.3	0.413961	14	12	0	29.3
Long-chain-fatty-acid--CoA ligase 4	ACSL4	O60488-2;O60488	O60488-2;O60488	-0.598544	6	7	0	17	-0.00891703	6	8	0	17.2
Actin, alpha skeletal muscle;Actin, alpha cardiac muscle 1;Actin, gamma-enteric smooth muscle;Actin, aortic smooth muscle	ACTA1;ACTC1;ACTG2;ACTA2	P68133;P68032;P63267;P62736	P68133;P68032;P63267;P62736	-0.821304	3	2	0	32.1	-0.187388	2	1	0	28.9
Actin, cytoplasmic 1;Actin, cytoplasmic 1, N-terminally processed	ACTB	P60709;Q6S8J3;P63267-2;A5A3E0;Q562R1;P0CG38;Q9BYX7;P0CG39	P60709	-0.806569	2	1	0	76.3	-0.181421	2	1	0	73.1
Actin, cytoplasmic 2;Actin, cytoplasmic 2, N-terminally processed	ACTG1	P63261	P63261	-0.760895	47	1	6	76.3	-0.156914	50	1	10	73.1
Alpha-actinin-1	ACTN1	P12814-2;P12814;P12814-3;P12814-4;P35609-2;P35609;Q08043	P12814-2;P12814;P12814-3;P12814-4	-0.0776955	9	9	1	28.5	0.581497	10	11	3	34.2
Alpha-actinin-4	ACTN4	O43707;O43707-2;O43707-3;Q9H254-2;Q9H254-4;Q9H254	O43707;O43707-2;O43707-3	-0.565182	48	31	6	52.8	0.17674	47	31	7	54.4
Atypical kinase ADCK3, mitochondrial	ADCK3	Q8NI60-3;Q8NI60;Q8NI60-4;Q8NI60-2	Q8NI60-3;Q8NI60;Q8NI60-4	-0.809069	8	9	1	20.5	-0.243669	6	8	3	17.5
Alpha-adducin	ADD1	P35611-2;P35611-6;P35611;P35611-3;P35611-4;P35611-5	P35611-2;P35611-6;P35611;P35611-3;P35611-4;P35611-5	-0.509615	5	5	0	10.3	-0.0139267	3	3	0	5.9
ADP-dependent glucokinase	ADPGK	Q9BRR6-2;Q9BRR6;Q9BRR6-4;Q9BRR6-3;Q9BRR6-5	Q9BRR6-2;Q9BRR6;Q9BRR6-4;Q9BRR6-3	-0.161395	6	6	1	18.8	0.416173	5	5	0	17.1
AFG3-like protein 2	AFG3L2	Q9Y4W6;Q01484-5;Q01484-2;Q01484	Q9Y4W6	1.33817	15	16	3	22.7	1.58493	13	13	2	15.8
Acylglycerol kinase, mitochondrial	AGK	Q53H12;Q53H12-2	Q53H12	0.848558	9	8	0	29.9	1.20626	10	10	1	36.3
Alkyldihydroxyacetonephosphate synthase, peroxisomal	AGPS	O00116	O00116	-0.391342	19	17	2	35	0.213554	14	16	2	29.5
Apoptosis-inducing factor 1, mitochondrial	AIFM1	O95831;O95831-3;O95831-4;O95831-6;O95831-2;O95831-5	O95831;O95831-3;O95831-4;O95831-6	0.081885	25	22	1	47	0.803695	21	19	1	40.5
Aminoacyl tRNA synthase complex-interacting multifunctional protein 1;Endothelial monocyte-activating polypeptide 2	AIMP1	Q12904;Q12904-2	Q12904;Q12904-2	0.0503276	5	4	1	21.8	0.50539	6	5	2	27.2
Aminoacyl tRNA synthase complex-interacting multifunctional protein 2	AIMP2	Q13155;Q13155-2	Q13155;Q13155-2	0.223917	3	3	1	14.7	0.342214	2	2	0	11.9
Adenylate kinase 2, mitochondrial;Adenylate kinase 2, mitochondrial, N-terminally processed	AK2	P54819-5;P54819-2;P54819;P54819-3;P54819-6;P54819-4	P54819-5;P54819-2;P54819;P54819-3;P54819-6	-0.610103	8	7	1	44.2	0.077924	6	6	1	36.6
A-kinase anchor protein 1, mitochondrial	AKAP1	Q92667-2;Q92667	Q92667-2;Q92667	-0.563412	12	12	0	28.5	0.242704	8	9	3	25.1
A-kinase anchor protein 12	AKAP12	Q02952-3;Q02952-2;Q02952	Q02952-3;Q02952-2;Q02952	-1.06073	5	5	2	5.2	-0.0886845	3	3	0	3.3
Delta-1-pyrroline-5-carboxylate synthase;Glutamate 5-kinase;Gamma-glutamyl phosphate reductase	ALDH18A1	P54886-2;P54886	P54886-2;P54886	-0.464345	26	22	0	33.8	0.0764932	25	20	1	28
Aldehyde dehydrogenase X, mitochondrial	ALDH1B1	P30837	P30837	-0.491287	13	14	2	36	0.0777413	6	10	0	26.7
Aldehyde dehydrogenase, mitochondrial	ALDH2	P05091;P05091-2;P00352	P05091;P05091-2	-0.685895	16	15	2	31.1	-0.163241	18	17	2	38.1
Fatty aldehyde dehydrogenase	ALDH3A2	P51648;P51648-2;P48448;P43353-2;P30838;P43353	P51648;P51648-2	-0.214592	19	10	5	27.6	0.475535	15	8	1	22.9
Delta-1-pyrroline-5-carboxylate dehydrogenase, mitochondrial	ALDH4A1	P30038;P30038-2;P30038-3	P30038;P30038-2;P30038-3	-0.0927248	6	5	3	12.1	0.0023824	3	3	0	7.1
Succinate-semialdehyde dehydrogenase, mitochondrial	ALDH5A1	P51649;P51649-2	P51649;P51649-2	-0.68945	6	6	0	13.6	-0.447632	3	5	0	12.7
Alpha-aminoadipic semialdehyde dehydrogenase	ALDH7A1	P49419;P49419-2;P49419-4	P49419;P49419-2;P49419-4	-0.377126	9	8	0	20.6	0.0411648	7	6	1	15.2
Dolichyl-phosphate beta-glucosyltransferase	ALG5	Q9Y673;Q9Y673-2	Q9Y673;Q9Y673-2	-0.228064	4	4	0	19.4	0.346867	2	3	0	12.3
THO complex subunit 4	ALYREF	Q86V81	Q86V81	-0.509861	12	6	4	28	0.0373992	8	5	1	28
E3 ubiquitin-protein ligase AMFR	AMFR	Q9UKV5	Q9UKV5	0.466966	7	6	0	16	1.29396	5	6	3	19.6
Ankyrin repeat domain-containing protein 62	ANKRD62	A6NC57-2;A6NC57	A6NC57-2;A6NC57	7.94737	2	1	2	1.7	-6.74578	7	1	7	1.7
AP-2 complex subunit alpha-1	AP2A1	O95782-2;O95782	O95782-2;O95782	-0.665386	4	1	0	4.6	0.101242	11	7	1	14.7
AP-2 complex subunit alpha-2	AP2A2	O94973-2;O94973;O94973-3	O94973-2;O94973;O94973-3	-0.317894	2	3	1	9	0.146244	2	3	0	9.7
AP-2 complex subunit beta	AP2B1	P63010-2;P63010;P63010-3	P63010-2;P63010;P63010-3	-0.432182	11	7	2	15.4	0.0471745	11	7	5	14.1
Adipocyte plasma membrane-associated protein	APMAP	Q9HDC9;Q9HDC9-2	Q9HDC9;Q9HDC9-2	-0.231634	16	15	0	46.4	0.190865	15	11	0	24.8
ADP-ribosylation factor GTPase-activating protein 1	ARFGAP1	Q8N6T3-4;Q8N6T3-5;Q8N6T3;Q8N6T3-2;Q8N6T3-3	Q8N6T3-4;Q8N6T3-5;Q8N6T3;Q8N6T3-2	-0.355387	2	2	0	11.3	0.0445532	3	3	0	13
Arginase-2, mitochondrial	ARG2	P78540	P78540	0.0448837	2	2	1	9.9	0.67098	2	2	1	9.9
PRA1 family protein 3	ARL6IP5	O75915	O75915	0.00776951	2	2	0	10.6	0.472389	3	3	1	20.7
ADP-ribosylation factor-like protein 8B	ARL8B	Q9NVJ2	Q9NVJ2	-0.534621	4	1	0	37.1	-0.0150693	2	1	0	10.2
Aspartyl/asparaginyl beta-hydroxylase	ASPH	Q12797-10;Q12797	Q12797-10;Q12797	-0.329867	5	5	0	8.4	0.56143	3	3	1	5.1
ATPase family AAA domain-containing protein 1	ATAD1	Q8NBU5;Q8NBU5-2	Q8NBU5;Q8NBU5-2	0.119024	8	9	2	34.9	0.540568	6	6	0	19.4
ATPase family AAA domain-containing protein 3A	ATAD3A	Q9NVI7-2;Q9NVI7;Q5T9A4-2	Q9NVI7-2;Q9NVI7	-0.221909	32	2	6	44.2	0.311435	26	2	2	41.8
ATPase family AAA domain-containing protein 3B	ATAD3B	Q5T9A4;Q5T9A4-3	Q5T9A4;Q5T9A4-3	-0.115988	2	2	0	28.5	0.268782	2	1	0	24.2
Manganese-transporting ATPase 13A1	ATP13A1	Q9HD20;Q9HD20-2;Q9HD20-3	Q9HD20;Q9HD20-2;Q9HD20-3	-0.0867985	3	4	1	4.2	0.364441	5	5	1	5.5
Sodium/potassium-transporting ATPase subunit alpha-1	ATP1A1	P05023-3;P05023-4;P05023;P05023-2;P13637;P13637-2;P13637-3;P50993;Q13733;P54707;P54707-2;P20648	P05023-3;P05023-4;P05023;P05023-2	-0.118931	37	36	5	35.5	0.46923	34	30	3	32.2
Sodium/potassium-transporting ATPase subunit beta-1	ATP1B1	P05026-2;P05026	P05026-2;P05026	-0.315935	2	2	0	8.3	0.096499	2	2	0	8.3
Sodium/potassium-transporting ATPase subunit beta-3	ATP1B3	P54709;P54709-2	P54709;P54709-2	-0.362028	16	10	3	36.9	0.0636804	6	6	0	22.9
Sarcoplasmic/endoplasmic reticulum calcium ATPase 2	ATP2A2	P16615;P16615-5;P16615-2;P16615-3;P16615-4;O14983-2;O14983;O14983-3;Q93084-4;Q93084-2;Q93084-3;Q93084-7;Q93084;Q93084-6;Q93084-5	P16615;P16615-5;P16615-2;P16615-3;P16615-4	-0.0294702	40	35	3	38.1	0.589876	39	31	6	37
Plasma membrane calcium-transporting ATPase 1	ATP2B1	P20020-1;P20020-4;P20020;P20020-6;P20020-5;P20020-2;P23634-5;P23634-4;P23634;P23634-3;P23634-7;P23634-8;P23634-6;P23634-2;Q01814-8;Q16720;Q01814-5;Q01814;Q16720-4;Q16720-8;Q01814-6;Q16720-2;Q16720-5;Q16720-3;Q16720-6;Q16720-7;Q01814-2;Q01814-7;Q01814-4;Q01814-3	P20020-1;P20020-4;P20020;P20020-6;P20020-5;P20020-2	-0.306341	12	13	5	13.8	0.331627	10	10	3	10.2
ATP synthase subunit alpha, mitochondrial	ATP5F1A	P25705;P25705-3	P25705;P25705-3	1.2286	108	1	18	60.9	1.77616	113	1	34	72.2
ATP synthase subunit beta, mitochondrial	ATP5F1B	P06576	P06576	1.20408	136	46	19	79.2	1.82618	147	51	39	79
ATP synthase subunit gamma, mitochondrial	ATP5F1C	P36542;P36542-2	P36542;P36542-2	1.23358	26	17	2	53	1.61896	30	16	7	50
ATP synthase subunit delta, mitochondrial	ATP5F1D	P30049	P30049	1.26021	7	8	2	45.8	1.80808	6	6	0	38.1
ATP synthase subunit epsilon, mitochondrial;ATP synthase subunit epsilon-like protein, mitochondrial	ATP5F1E;ATP5F1EP2	P56381;Q5VTU8	P56381;Q5VTU8	1.396	2	1	0	15.7	1.70515	3	2	0	47.1
ATPase inhibitor, mitochondrial	ATP5IF1	Q9UII2-M1	Q9UII2-M1	-0.67646	2	2	0	28.1	0.677818	3	3	0	28.1
ATP synthase F(0) complex subunit C3, mitochondrial;ATP synthase F(0) complex subunit C1, mitochondrial;ATP synthase F(0) complex subunit C2, mitochondrial	ATP5MC3;ATP5MC1;ATP5MC2	P48201-M;P05496;Q06055;P48201;Q06055-3;Q06055-2	P48201-M;P05496;Q06055;P48201;Q06055-3;Q06055-2	3.20146	3	5	2	65.3	3.28251	10	4	6	62.7
ATP synthase membrane subunit k (DAPIT), mitochondrial	ATP5MD	Q96IX5	Q96IX5	1.48161	6	5	0	44.8	1.89744	5	5	0	44.8
ATP synthase subunit e, mitochondrial	ATP5ME	P56385	P56385	1.50589	8	4	2	52.2	1.9448	5	4	0	52.2
ATP synthase subunit f, mitochondrial	ATP5MF	P56134;P56134-3;P56134-2;P56134-4	P56134;P56134-3;P56134-2	1.57623	12	6	1	45.7	2.05379	9	6	3	45.7
ATP synthase subunit g, mitochondrial	ATP5MG	O75964;Q7Z4Y8	O75964	1.52737	10	7	4	59.2	2.21297	5	6	1	50.5
ATP synthase subunit j (6.8 kDa mitochondrial proteolipid; ATP5MPL), mitochondrial	ATP5MPL	P56378;P56378-2	P56378	1.84996	2	2	0	32.8	2.14548	4	2	0	27.6
ATP synthase F(0) complex subunit B1, mitochondrial	ATP5PB	P24539	P24539	1.45491	27	18	5	55.5	1.9881	23	15	6	45.7
ATP synthase subunit d, mitochondrial	ATP5PD	O75947;O75947-2	O75947;O75947-2	1.38532	23	17	5	86.3	2.09616	22	17	6	86.3
ATP synthase-coupling factor 6, mitochondrial	ATP5PF	P18859;P18859-2	P18859;P18859-2	1.33634	15	10	0	61.1	2.04561	13	10	1	61.1
ATP synthase subunit O, mitochondrial	ATP5PO	P48047	P48047	1.50716	15	11	1	57.7	1.88811	14	11	3	49.8
ATP synthase subunit s, mitochondrial	ATP5S	Q99766	Q99766	2.41892	3	3	1	14.4	3.11929	2	2	2	10.2
V-type proton ATPase 116 kDa subunit a isoform 1	ATP6V0A1	Q93050-1;Q93050;Q93050-3	Q93050-1;Q93050;Q93050-3	-0.485802	7	6	2	9.7	0.0245753	6	4	1	5.9
V-type proton ATPase subunit d 1	ATP6V0D1	P61421	P61421	-0.160992	5	5	1	15.4	0.190651	4	3	2	9.7
V-type proton ATPase catalytic subunit A	ATP6V1A	P38606-2;P38606	P38606-2;P38606	-0.617698	9	11	3	27.7	0.0665934	6	6	0	16.1
V-type proton ATPase subunit B, brain isoform	ATP6V1B2	P21281;P15313	P21281	-0.353745	3	3	0	9.4	0.176968	2	4	0	10.2
Ataxin-2-like protein	ATXN2L	Q8WWM7;Q8WWM7-8;Q8WWM7-5;Q8WWM7-4;Q8WWM7-2;Q8WWM7-3;Q8WWM7-6;Q8WWM7-7	Q8WWM7;Q8WWM7-8;Q8WWM7-5;Q8WWM7-4;Q8WWM7-2;Q8WWM7-3;Q8WWM7-6	-0.792082	26	1	4	22.9	-0.086512	19	1	0	25.1
BAG family molecular chaperone regulator 2	BAG2	O95816;O95816-2	O95816;O95816-2	-0.0366147	2	3	0	19.9	0.655467	3	5	0	22.3
Large proline-rich protein BAG6	BAG6	P46379-2;P46379;P46379-3;P46379-4;P46379-5	P46379-2;P46379;P46379-3;P46379-4;P46379-5	-1.12457	4	4	2	6.2	0.0958667	3	3	0	4.7
Brain acid soluble protein 1	BASP1	P80723;P80723-2	P80723	-1.29711	8	3	0	35.7	0.0299268	5	3	1	35.7
B-cell receptor-associated protein 31	BCAP31	P51572;P51572-2	P51572;P51572-2	-0.349548	14	10	2	40.2	0.377969	14	9	0	35.8
2-oxoisovalerate dehydrogenase subunit beta, mitochondrial	BCKDHB	P21953;P21953-2	P21953;P21953-2	-0.785378	4	5	0	16.3	-0.303342	3	3	0	9.9
Basigin	BSG	P35613-2;P35613;P35613-3;P35613-4	P35613-2;P35613;P35613-3;P35613-4	-0.432552	18	7	2	36.8	0.0278809	17	7	1	30.9
Uncharacterized protein C10orf35	C10orf35	Q96D05;Q96D05-2	Q96D05;Q96D05-2	-0.52901	2	2	1	24	0.520252	2	3	1	24
Complement component 1 Q subcomponent-binding protein, mitochondrial	C1QBP	Q07021	Q07021	-0.289721	35	16	7	53.9	0.263023	26	17	3	52.8
C2 domain-containing protein 2-like	C2CD2L	O14523;O14523-2	O14523;O14523-2	-0.571343	3	3	0	9.1	0.157834	2	2	0	5.4
Uncharacterized protein C2orf47, mitochondrial	C2orf47	Q8WWC4	Q8WWC4	-0.0312383	2	2	0	8.6	0.387072	2	2	0	8.6
Cell adhesion molecule 1	CADM1	Q9BY67-5;Q9BY67;Q9BY67-4;Q9BY67-3;Q9BY67-2	Q9BY67-5;Q9BY67;Q9BY67-4;Q9BY67-3;Q9BY67-2	-0.52338	4	5	0	22.5	0.407421	5	3	1	13.8
Calmodulin-1;Calmodulin-2;Calmodulin-3	CALM1;CALM2;CALM3	P0DP25;P0DP24;P0DP23	P0DP25;P0DP24;P0DP23	-0.590093	2	2	0	20.1	0.0161618	2	2	0	20.1
Calreticulin	CALR	P27797	P27797	-1.13724	26	20	8	54	-0.449324	23	18	3	48
Calumenin	CALU	O43852;O43852-3;O43852-2;O43852-4;O43852-6;O43852-5;O43852-10;O43852-15;O43852-13;O43852-14;O43852-9;O43852-11;O43852-8;O43852-12;O43852-7	O43852;O43852-3;O43852-2;O43852-4;O43852-6;O43852-5;O43852-10;O43852-15	-0.763416	18	17	5	53	-0.115832	11	11	1	34.6
Calnexin	CANX	P27824-2;P27824;P27824-3	P27824-2;P27824;P27824-3	-0.454625	61	36	4	50.2	0.364292	69	40	13	53.6
Probable cysteine--tRNA ligase, mitochondrial	CARS2	Q9HA77	Q9HA77	-0.695185	5	7	1	15.1	0.0385249	4	4	1	9.8
Peripheral plasma membrane protein CASK	CASK	O14936-3;O14936-4;O14936-6;O14936-2;O14936;O14936-5	O14936-3;O14936-4;O14936-6;O14936-2;O14936;O14936-5	-0.637424	5	6	0	8.6	0.0723462	4	4	0	6.6
Catalase	CAT	P04040	P04040	-0.638591	5	5	0	13.5	0.674982	2	3	0	10.6
Cell division cycle and apoptosis regulator protein 1	CCAR1	Q8IX12-2;Q8IX12	Q8IX12-2;Q8IX12	-0.366931	14	13	0	14.2	0.116019	14	14	0	13
Cell cycle and apoptosis regulator protein 2	CCAR2	Q8N163-2;Q8N163	Q8N163-2;Q8N163	-0.399597	5	7	0	8.7	-0.393526	2	3	1	3.8
Coiled-coil domain-containing protein 47	CCDC47	Q96A33-2;Q96A33	Q96A33-2;Q96A33	-0.37146	18	16	2	36.7	0.232345	13	14	2	28.1
Coiled-coil domain-containing protein 51	CCDC51	Q96ER9-2;Q96ER9	Q96ER9-2;Q96ER9	-0.225835	4	4	1	18.5	0.356735	3	3	0	15.2
Cyclin-K	CCNK	O75909-2;O75909-1;O75909;O75909-4	O75909-2;O75909-1;O75909;O75909-4	-1.15239	2	1	0	5.4	-0.0104934	2	2	0	7.6
T-complex protein 1 subunit beta	CCT2	P78371;P78371-2	P78371;P78371-2	-0.390604	2	2	1	3.7	0.223879	2	3	1	6.7
T-complex protein 1 subunit gamma	CCT3	P49368-2;P49368	P49368-2;P49368	-0.750688	4	4	0	12.2	-0.172872	3	3	1	6.9
T-complex protein 1 subunit delta	CCT4	P50991;P50991-2	P50991;P50991-2	-0.6394	6	6	1	15.2	0.263542	6	6	0	15.2
T-complex protein 1 subunit epsilon	CCT5	P48643-2;P48643	P48643-2;P48643	-0.587403	3	3	1	9.4	0.0490091	2	2	0	4.5
T-complex protein 1 subunit eta	CCT7	Q99832-3;Q99832;Q99832-2;Q99832-4	Q99832-3;Q99832;Q99832-2;Q99832-4	-0.563668	4	4	1	9.6	-0.0614305	2	3	0	6.8
T-complex protein 1 subunit theta	CCT8	P50990;P50990-2;P50990-3	P50990;P50990-2;P50990-3	-0.567147	11	10	4	23	-0.0268709	6	7	1	16.2
CD63 antigen	CD63	P08962-3;P08962-2;P08962	P08962-3;P08962-2;P08962	-0.952964	2	1	0	6.4	0.393672	2	1	0	6.4
Cdc42 effector protein 1	CDC42EP1	Q00587-2;Q00587	Q00587-2;Q00587	-0.759625	4	4	0	22.9	0.191689	2	2	0	7.3
Cell division cycle 5-like protein	CDC5L	Q99459	Q99459	-0.722396	7	7	2	11.6	0.13291	9	9	0	12.6
Parafibromin	CDC73	Q6P1J9	Q6P1J9	-0.818325	2	2	0	5.3	0.320558	2	2	1	5.3
Cadherin-2	CDH2	P19022-2;P19022;P55283-2;P55283	P19022-2;P19022	-0.226831	3	4	1	6.3	0.360916	5	5	2	8.1
CDK5 regulatory subunit-associated protein 3	CDK5RAP3	Q96JB5;Q96JB5-4;Q96JB5-2;Q96JB5-3	Q96JB5;Q96JB5-4;Q96JB5-2;Q96JB5-3	-0.545445	5	7	0	16	0.0452974	2	3	0	6.1
Threonylcarbamoyladenosine tRNA methylthiotransferase	CDKAL1	Q5VV42-2;Q5VV42	Q5VV42-2;Q5VV42	-0.171742	4	4	1	12.7	1.12932	3	5	0	15.6
Ceramide synthase 2	CERS2	Q96G23	Q96G23	-0.474512	4	4	1	10	0.221573	2	2	0	6.6
Coiled-coil-helix-coiled-coil-helix domain-containing protein 1	CHCHD1	Q96BP2	Q96BP2	-0.531615	2	2	0	26.3	0.0488748	3	3	1	35.6
Coiled-coil-helix-coiled-coil-helix domain-containing protein 2;Putative coiled-coil-helix-coiled-coil-helix domain-containing protein CHCHD2P9, mitochondrial	CHCHD2;CHCHD2P9	Q9Y6H1;Q5T1J5	Q9Y6H1;Q5T1J5	-0.214625	6	5	1	43.7	0.687637	6	5	0	43.7
MICOS complex subunit MIC19	CHCHD3	Q9NX63	Q9NX63	0.0557509	11	9	1	36.1	0.743038	11	9	0	30.4
Calcium homeostasis endoplasmic reticulum protein	CHERP	Q8IWX8	Q8IWX8	-0.326661	15	9	2	12.4	0.111321	9	7	0	9.6
Calcineurin B homologous protein 1	CHP1	Q99653	Q99653	-0.352363	3	3	0	21	0.370751	2	2	0	13.3
CDGSH iron-sulfur domain-containing protein 1	CISD1	Q9NZ45	Q9NZ45	-0.53437	4	3	0	30.6	0.0119661	3	2	0	25.9
CDGSH iron-sulfur domain-containing protein 2	CISD2	Q8N5K1	Q8N5K1	-0.149217	6	4	1	35.6	0.544645	3	2	0	19.3
Cytoskeleton-associated protein 4	CKAP4	Q07065	Q07065	-0.343366	33	26	3	51.3	0.320108	33	28	2	56.8
Creatine kinase U-type, mitochondrial	CKMT1A	P12532;P12532-2	P12532;P12532-2	-1.03525	11	8	3	31.4	-0.381948	5	6	0	23
Chloride channel CLIC-like protein 1	CLCC1	Q96S66-4;Q96S66-3;Q96S66-2;Q96S66	Q96S66-4;Q96S66-3;Q96S66-2;Q96S66	-0.195253	6	5	1	25.7	0.581195	5	5	0	23.2
Calmegin	CLGN	O14967;O14967-2	O14967	-0.376789	2	2	0	6.6	0.464704	2	2	0	5.6
Caseinolytic peptidase B protein homolog	CLPB	Q9H078-2;Q9H078;Q9H078-3;Q9H078-4;Q9H078-5	Q9H078-2;Q9H078;Q9H078-3;Q9H078-4;Q9H078-5	-0.114925	22	20	1	42.1	0.480559	20	18	4	31.9
ATP-dependent Clp protease proteolytic subunit, mitochondrial	CLPP	Q16740	Q16740	-0.646677	5	4	0	22	0.0262343	4	3	2	16.2
Cleft lip and palate transmembrane protein 1	CLPTM1	O96005-3;O96005-4;O96005	O96005-3;O96005-4;O96005	-0.370844	3	4	0	10.6	0.722063	4	4	2	10.1
Cleft lip and palate transmembrane protein 1-like protein	CLPTM1L	Q96KA5-2;Q96KA5	Q96KA5-2;Q96KA5	0.0806577	6	6	0	16.9	0.993092	3	3	1	8.6
ATP-dependent Clp protease ATP-binding subunit clpX-like, mitochondrial	CLPX	O76031	O76031	-0.837223	13	13	2	28.1	-0.0936955	12	13	2	25.6
Clathrin heavy chain 1	CLTC	Q00610-2;Q00610;P53675-2;P53675	Q00610-2;Q00610	-0.548269	60	57	3	39.3	-0.0210533	67	56	9	36.7
2,3-cyclic-nucleotide 3-phosphodiesterase	CNP	P09543-2;P09543	P09543-2;P09543	-0.373626	10	10	3	30.7	0.138982	6	7	0	22.7
Protein canopy homolog 2	CNPY2	Q9Y2B0;Q9Y2B0-2	Q9Y2B0	-1.19833	5	5	0	29.1	-0.593115	2	2	0	9.3
Cytochrome c oxidase assembly factor 3 homolog, mitochondrial	COA3	Q9Y2R0	Q9Y2R0	1.04782	3	3	0	35.8	1.54389	6	6	3	44.3
Cytochrome c oxidase assembly factor 7	COA7	Q96BR5	Q96BR5	-0.433311	2	2	0	16	-0.0408223	2	2	0	16
Procollagen galactosyltransferase 1	COLGALT1	Q8NBJ5	Q8NBJ5	-0.639782	5	5	2	9.3	-0.225398	6	8	1	13.8
Catechol O-methyltransferase	COMT	P21964-2;P21964	P21964-2;P21964	-0.185458	4	3	0	24.9	0.376114	3	3	0	22.6
Coatomer subunit alpha;Xenin;Proxenin	COPA	P53621;P53621-2	P53621;P53621-2	-0.398855	22	24	5	24.3	0.0770258	17	19	1	17.7
Coatomer subunit beta	COPB1	P53618	P53618	-0.391796	5	6	0	9.4	0.108907	6	8	0	10
Coatomer subunit beta	COPB2	P35606-2;P35606	P35606-2;P35606	-0.579728	9	11	1	14.7	0.0450295	10	12	1	16.4
Coatomer subunit gamma-2	COPG2	Q9UBF2;Q9UBF2-2	Q9UBF2;Q9UBF2-2	0.0048968	2	2	0	4	0.439383	4	5	2	8.2
Coronin-1C	CORO1C	Q9ULV4;Q9ULV4-2;Q9ULV4-3;Q6QEF8-4;Q6QEF8-3;Q6QEF8-2;Q6QEF8-5;Q6QEF8;P31146	Q9ULV4;Q9ULV4-2;Q9ULV4-3	-0.507767	5	5	0	13.3	0.256132	5	8	0	21.3
Cytochrome c oxidase subunit 4 isoform 1, mitochondrial	COX4I1	P13073	P13073	0.624148	17	10	1	44.4	1.05796	10	7	1	46.2
Cytochrome c oxidase subunit 5A, mitochondrial	COX5A	P20674	P20674	0.424385	12	8	0	44.7	0.818172	8	7	1	44.7
Cytochrome c oxidase subunit 5B, mitochondrial	COX5B	P10606	P10606	0.308128	11	8	1	49.6	0.92262	9	6	0	24
Cytochrome c oxidase subunit 6B1	COX6B1	P14854	P14854	0.157303	10	7	3	76.7	0.502423	8	7	0	76.7
Cytochrome c oxidase subunit 6C	COX6C	P09669	P09669	0.53037	2	2	0	28	0.78138	2	2	0	21.3
Cytochrome c oxidase subunit 7A2, mitochondrial	COX7A2	P14406	P14406	0.569686	3	2	0	27.7	0.83748	4	2	0	27.7
Cytochrome c oxidase subunit 7A-related protein, mitochondrial	COX7A2L	O14548	O14548	2.15976	2	2	0	19.3	2.46244	3	3	1	35.1
Carboxypeptidase D	CPD	O75976;O75976-2	O75976;O75976-2	-0.611182	14	16	2	13.8	-0.160275	7	8	0	8
Cleavage and polyadenylation specificity factor subunit 1	CPSF1	Q10570	Q10570	-0.457098	2	2	0	2.1	0.476278	3	3	0	3
Cleavage and polyadenylation specificity factor subunit 6	CPSF6	Q16630-3;Q16630;Q16630-2	Q16630-3;Q16630;Q16630-2	-0.391002	9	8	2	21.5	-0.0681893	10	10	2	24.7
Carnitine O-palmitoyltransferase 2, mitochondrial	CPT2	P23786	P23786	-0.344978	5	5	1	9	0.159267	6	6	0	10.6
Probable serine carboxypeptidase CPVL	CPVL	Q9H3G5	Q9H3G5	0.0270125	8	8	3	20	0.299827	4	6	1	13.9
Citrate synthase, mitochondrial	CS	O75390	O75390	-0.784905	20	21	5	40.8	-0.4246	23	22	8	52.1
Exportin-2	CSE1L	P55060;P55060-3;P55060-4	P55060;P55060-3;P55060-4	-0.424087	2	3	1	4.3	0.415903	3	5	0	6.6
Casein kinase II subunit alpha	CSNK2A2	P19784	P19784	-0.943084	3	5	0	20.6	-0.451119	3	3	0	10.9
Casein kinase II subunit beta	CSNK2B	P67870	P67870	-0.298247	4	4	1	20.9	0.00961149	3	5	0	21.4
Cleavage stimulation factor subunit 3	CSTF3	Q12996;Q12996-3;Q12996-2	Q12996	-0.268539	3	3	2	6.6	0.0568813	3	3	2	6.7
Catenin alpha-1	CTNNA1	P35221;P35221-2;P35221-3;P26232-4;P26232-6	P35221;P35221-2;P35221-3	-0.434851	7	6	1	10	0.195335	7	6	1	10
Catenin beta-1	CTNNB1	P35222	P35222	-0.191986	4	4	0	6.5	0.0730746	4	5	2	12.4
Catenin delta-1	CTNND1	O60716;O60716-2;O60716-3;O60716-5;O60716-9;O60716-10;O60716-11;O60716-13;O60716-17;O60716-4;O60716-6;O60716-7;O60716-8;O60716-12;O60716-14;O60716-15;O60716-18;O60716-16;O60716-19;O60716-21;O60716-20;O60716-22;O60716-23;O60716-24;O60716-25;O60716-26;O60716-27;O60716-29;O60716-31;O60716-28;O60716-30;O60716-32	O60716;O60716-2;O60716-3;O60716-5;O60716-9;O60716-10;O60716-11;O60716-13;O60716-17;O60716-4;O60716-6;O60716-7;O60716-8;O60716-12;O60716-14;O60716-15;O60716-18;O60716-16;O60716-19;O60716-21;O60716-20;O60716-22;O60716-23;O60716-24;O60716-25;O60716-26;O60716-27;O60716-29;O60716-31;O60716-28;O60716-30;O60716-32	-0.538597	7	7	0	10.5	0.25367	7	9	0	11.7
Cytochrome b5	CYB5A	P00167-2;P00167;P00167-3	P00167-2;P00167;P00167-3	-0.531865	4	3	0	49	0.204432	2	2	0	27.6
Cytochrome b5 type B	CYB5B	O43169	O43169	-1.07525	6	4	1	46	-0.286645	6	7	0	64
NADH-cytochrome b5 reductase 3;NADH-cytochrome b5 reductase 3 membrane-bound form;NADH-cytochrome b5 reductase 3 soluble form	CYB5R3	P00387-2;P00387;P00387-3	P00387-2;P00387;P00387-3	-0.565438	21	15	3	59.4	0.0593296	16	11	0	45.7
Cytochrome c1, heme protein, mitochondrial	CYC1	P08574	P08574	0.859015	14	7	6	27.4	1.27484	10	7	2	26.5
Cytoplasmic FMR1-interacting protein 2;Cytoplasmic FMR1-interacting protein 1	CYFIP2;CYFIP1	Q96F07-2;Q7L576;Q96F07;Q7L576-3;Q7L576-2	Q96F07-2;Q7L576;Q96F07	-0.289721	4	5	0	4.5	0.0354165	3	3	0	2.5
Lanosterol 14-alpha demethylase	CYP51A1	Q16850;Q16850-2	Q16850;Q16850-2	0.97673	3	3	1	8.7	1.62558	3	5	2	9.5
Dolichyl-diphosphooligosaccharide--protein glycosyltransferase subunit DAD1	DAD1	P61803	P61803	-0.272872	4	3	0	28.3	0.21347	4	3	1	28.3
28S ribosomal protein S29, mitochondrial	DAP3	P51398-2;P51398-3;P51398	P51398-2;P51398-3;P51398	-0.606672	20	14	2	43.7	-0.0529723	14	14	0	37.3
Aspartate--tRNA ligase, cytoplasmic	DARS	P14868;P14868-2	P14868;P14868-2	0.133432	3	4	1	10.2	0.676688	6	8	0	19.8
Aspartate--tRNA ligase, mitochondrial	DARS2	Q6PI48	Q6PI48	-0.877818	11	12	2	26.2	-0.412836	7	8	3	19.1
Lipoamide acyltransferase component of branched-chain alpha-keto acid dehydrogenase complex, mitochondrial	DBT	P11182	P11182	-0.812004	29	20	7	51.9	-0.185105	26	17	4	45.2
Dolichyl-diphosphooligosaccharide--protein glycosyltransferase 48 kDa subunit	DDOST	P39656;P39656-3;P39656-2	P39656;P39656-3;P39656-2	-0.297413	17	15	0	42.1	0.267826	12	11	1	33.1
DDRGK domain-containing protein 1	DDRGK1	Q96HY6;Q96HY6-2	Q96HY6;Q96HY6-2	-0.826796	6	3	2	14	0.289721	8	5	1	30.9
Probable ATP-dependent RNA helicase DDX17	DDX17	Q92841;Q92841-1;Q92841-3;Q92841-2	Q92841;Q92841-1;Q92841-3;Q92841-2	-0.672819	10	8	3	19.9	0.0982739	7	6	0	20.2
Nucleolar RNA helicase 2	DDX21	Q9NR30;Q9NR30-2	Q9NR30;Q9NR30-2	-0.475274	20	17	1	28	0.162961	25	24	1	39.3
Probable ATP-dependent RNA helicase DDX23	DDX23	Q9BUQ8	Q9BUQ8	-0.555927	2	3	0	4	0.156852	5	5	1	7.6
Spliceosome RNA helicase DDX39B	DDX39B	Q13838;Q13838-2;O00148-2;O00148-3	Q13838;Q13838-2	-0.353266	16	5	3	40.7	0.00291714	8	4	1	29.7
ATP-dependent RNA helicase DDX3X;ATP-dependent RNA helicase DDX3Y	DDX3X;DDX3Y	O00571-2;O00571;O15523-2;O15523;O15523-3;Q9NQI0-3;Q9NQI0-2;Q9NQI0-4;Q9NQI0	O00571-2;O00571;O15523-2;O15523	-0.757818	3	3	0	7.9	0.24168	3	4	1	9.8
ATP-dependent RNA helicase DDX42	DDX42	Q86XP3-2;Q86XP3	Q86XP3-2;Q86XP3	-0.614779	9	8	1	11.1	0.0497557	5	3	1	4.8
Probable ATP-dependent RNA helicase DDX46	DDX46	Q7L014	Q7L014	-0.532282	14	17	3	19.2	-0.0640551	9	13	1	14.9
Probable ATP-dependent RNA helicase DDX5	DDX5	P17844-2;P17844	P17844-2;P17844	-0.272297	19	10	4	27.9	0.195682	16	7	0	27.9
ATP-dependent RNA helicase DDX50	DDX50	Q9BQ39	Q9BQ39	-0.103379	3	3	0	7.7	0.225278	3	3	1	7.9
Probable ATP-dependent RNA helicase DDX6	DDX6	P26196	P26196	-0.851886	5	6	2	15.9	-0.0688771	4	4	1	11.6
Dehydrogenase/reductase SDR family member 7	DHRS7	Q9Y394-2;Q9Y394	Q9Y394-2;Q9Y394	0.261471	4	3	1	13.8	1.60261	2	2	1	11.4
Pre-mRNA-splicing factor ATP-dependent RNA helicase DHX15	DHX15	O43143;Q14562	O43143	-0.54475	8	7	1	11.3	0.0801184	12	12	1	18
Putative ATP-dependent RNA helicase DHX30	DHX30	Q7L2E3-3;Q7L2E3;Q7L2E3-2	Q7L2E3-3;Q7L2E3;Q7L2E3-2	-0.591701	21	22	5	25	0.0879173	20	21	1	22.2
ATP-dependent RNA helicase A	DHX9	Q08211;Q08211-2	Q08211	-0.436451	31	28	6	24.8	0.0873194	24	24	2	23.3
Diablo homolog, mitochondrial	DIABLO	Q9NR28-2;Q9NR28;Q9NR28-3	Q9NR28-2;Q9NR28;Q9NR28-3	-0.843396	3	4	0	27.4	0.0293673	4	2	0	11.3
Dihydrolipoyllysine-residue acetyltransferase component of pyruvate dehydrogenase complex, mitochondrial	DLAT	P10515	P10515	-0.56354	13	13	4	26.4	-0.0723115	18	18	1	32
Dihydrolipoyl dehydrogenase, mitochondrial	DLD	P09622;P09622-3;P09622-2	P09622;P09622-3;P09622-2	-0.0286459	32	17	3	41.1	0.428721	26	19	3	38.5
Dihydrolipoyllysine-residue succinyltransferase component of 2-oxoglutarate dehydrogenase complex, mitochondrial	DLST	P36957;P36957-2	P36957;P36957-2	-0.176414	15	12	2	26.9	0.405623	19	14	3	31.3
DnaJ homolog subfamily A member 1	DNAJA1	P31689-2;P31689	P31689-2;P31689	-0.817435	3	2	2	7.3	0.0551866	2	3	0	10.9
DnaJ homolog subfamily A member 3, mitochondrial	DNAJA3	Q96EY1;Q96EY1-2;Q96EY1-3	Q96EY1;Q96EY1-2	-0.584955	10	8	2	23.1	0.414961	3	3	2	9.2
DnaJ homolog subfamily B member 11	DNAJB11	Q9UBS4	Q9UBS4	-0.942862	10	10	2	35.8	0.101443	7	6	1	27.9
DnaJ homolog subfamily C member 11	DNAJC11	Q9NVH1-3;Q9NVH1;Q9NVH1-2	Q9NVH1-3;Q9NVH1;Q9NVH1-2	-0.267826	5	6	3	17	0.24407	5	7	1	16.4
Dolichol-phosphate mannosyltransferase subunit 1	DPM1	O60762	O60762	-0.444459	3	3	0	16.9	0.134873	3	3	0	16.9
Desmoglein-2	DSG2	Q14126	Q14126	-0.24655	5	5	0	5.7	0.246498	4	4	0	4.6
Dynein light chain 2, cytoplasmic;Dynein light chain 1, cytoplasmic	DYNLL2;DYNLL1	Q96FJ2;P63167	Q96FJ2;P63167	-0.324003	2	1	0	12.4	-0.033793	2	2	0	21.3
3-beta-hydroxysteroid-Delta(8),Delta(7)-isomerase	EBP	Q15125	Q15125	-0.79809	2	2	0	11.3	0.0209259	2	2	0	11.3
Delta(3,5)-Delta(2,4)-dienoyl-CoA isomerase, mitochondrial	ECH1	Q13011	Q13011	-1.1701	25	15	6	57	-0.658828	18	12	5	44.5
Enoyl-CoA hydratase, mitochondrial	ECHS1	P30084	P30084	-0.577207	16	11	4	42.8	-0.116897	10	5	2	20.3
Enoyl-CoA delta isomerase 1, mitochondrial	ECI1	P42126-2;P42126	P42126-2;P42126	-0.54574	5	4	0	14.4	-0.0284277	4	3	0	12.6
Enoyl-CoA delta isomerase 2, mitochondrial	ECI2	O75521-2;O75521	O75521-2;O75521	-0.972535	9	9	2	32.3	-0.315102	12	12	1	41.8
Evolutionarily conserved signaling intermediate in Toll pathway, mitochondrial	ECSIT	Q9BQ95;Q9BQ95-4;Q9BQ95-2;Q9BQ95-3	Q9BQ95;Q9BQ95-4;Q9BQ95-2	4.68476	18	16	12	52.7	5.17324	19	20	18	59.6
Putative elongation factor 1-alpha-like 3;Elongation factor 1-alpha 1	EEF1A1P5;EEF1A1	Q5VTE0;P68104;P68104-2;Q05639	Q5VTE0;P68104;P68104-2	-0.447269	13	13	3	34.8	0.0142664	9	9	0	19.3
Elongation factor 1-delta	EEF1D	P29692;P29692-3;P29692-2;P29692-4	P29692;P29692-3;P29692-2	-0.0664424	3	3	1	16	0.734659	2	2	1	12.8
116 kDa U5 small nuclear ribonucleoprotein component	EFTUD2	Q15029-2;Q15029;Q15029-3	Q15029-2;Q15029;Q15029-3	-0.528448	17	16	3	22.7	-0.0391385	22	17	5	22.4
Eukaryotic translation initiation factor 2 subunit 3;Putative eukaryotic translation initiation factor 2 subunit 3-like protein	EIF2S3;EIF2S3L	P41091;Q2VIR3;Q2VIR3-2	P41091;Q2VIR3	-0.239651	5	5	2	15.3	0.383511	3	3	1	9.3
Eukaryotic translation initiation factor 3 subunit A	EIF3A	Q14152-2;Q14152	Q14152-2;Q14152	-0.800375	5	7	2	7.3	0.287061	7	8	0	5.6
Eukaryotic translation initiation factor 3 subunit B	EIF3B	P55884;P55884-2	P55884;P55884-2	-0.231837	4	5	0	7.5	0.200448	5	7	1	8.5
Eukaryotic translation initiation factor 3 subunit C;Eukaryotic translation initiation factor 3 subunit C-like protein	EIF3C;EIF3CL	Q99613-2;Q99613;B5ME19	Q99613-2;Q99613;B5ME19	-0.440166	6	5	0	6.5	-0.0257375	3	3	0	4.1
Eukaryotic translation initiation factor 3 subunit D	EIF3D	O15371-2;O15371-3;O15371	O15371-2;O15371-3;O15371	-0.044836	3	4	1	9.8	0.268191	2	2	0	4.6
Eukaryotic translation initiation factor 3 subunit E	EIF3E	P60228	P60228	-0.465181	7	7	2	19.6	-0.1153	2	2	1	7
Eukaryotic translation initiation factor 3 subunit F	EIF3F	O00303	O00303	-0.436822	5	5	1	20.4	0.0172419	4	5	1	20.4
Eukaryotic translation initiation factor 3 subunit I	EIF3I	Q13347	Q13347	-0.691569	2	3	1	13.5	0.439148	3	3	2	10.5
Eukaryotic translation initiation factor 3 subunit K	EIF3K	Q9UBQ5-2;Q9UBQ5	Q9UBQ5-2;Q9UBQ5	-0.506271	3	3	0	20.4	0.0955891	3	3	0	20.4
Eukaryotic translation initiation factor 3 subunit L	EIF3L	Q9Y262-2;Q9Y262	Q9Y262-2;Q9Y262	-0.62707	7	8	4	20.7	0.128929	5	5	2	10.5
Eukaryotic initiation factor 4A-I;Eukaryotic initiation factor 4A-II;Eukaryotic initiation factor 4A-II, N-terminally processed	EIF4A1;EIF4A2	P60842;P60842-2;Q14240;Q14240-2	P60842;P60842-2;Q14240;Q14240-2	-0.521101	3	3	0	9.6	-0.00891703	2	2	0	5.9
Eukaryotic translation initiation factor 4 gamma 1	EIF4G1	Q04637-6;Q04637-7;Q04637-5;Q04637-4;Q04637-3;Q04637;Q04637-8;Q04637-9	Q04637-6;Q04637-7;Q04637-5;Q04637-4;Q04637-3;Q04637;Q04637-8;Q04637-9	-0.458346	6	6	2	6.1	-0.0592169	4	3	2	3.4
Eukaryotic translation initiation factor 6	EIF6	P56537;P56537-2	P56537;P56537-2	-0.416115	2	2	0	9.8	0.326751	3	3	0	15.1
ELAV-like protein 1	ELAVL1	Q15717;Q15717-2;Q12926-2;Q12926;P26378-4;P26378-2;P26378-5;P26378-1;P26378-3;P26378	Q15717;Q15717-2	-0.351571	9	8	2	33.7	0.113583	7	5	0	19.9
ER membrane protein complex subunit 1	EMC1	Q8N766-3;Q8N766-2;Q8N766;Q8N766-4	Q8N766-3;Q8N766-2;Q8N766;Q8N766-4	-0.305432	21	24	2	27.5	0.262884	16	18	2	23.5
ER membrane protein complex subunit 10	EMC10	Q5UCC4-2;Q5UCC4	Q5UCC4-2;Q5UCC4	-0.693481	2	3	1	11.4	0.0898507	2	2	0	4.7
ER membrane protein complex subunit 2	EMC2	Q15006	Q15006	-0.477382	6	6	2	27.3	0.319388	4	5	1	21.2
ER membrane protein complex subunit 4	EMC4	Q5J8M3-3;Q5J8M3-2;Q5J8M3	Q5J8M3-3;Q5J8M3-2;Q5J8M3	-0.165095	4	3	2	22.8	0.214742	2	2	1	21.3
ER membrane protein complex subunit 7	EMC7	Q9NPA0	Q9NPA0	-0.000764838	2	2	0	12	0.410217	2	2	0	12
Emerin	EMD	P50402	P50402	-0.0904343	11	11	3	36.2	0.304291	10	9	1	36.6
Alpha-enolase	ENO1	P06733;P06733-2;P13929-3;P09104-2;P13929-2;P13929;P09104	P06733;P06733-2	-0.881773	5	6	2	18.9	0.209812	4	4	4	14.3
Protein 4.1	EPB41	P11171-2;P11171;P11171-4;P11171-3;P11171-5;P11171-7;P11171-6	P11171-2;P11171;P11171-4;P11171-3;P11171-5;P11171-7;P11171-6	-0.36857	9	7	1	11.1	0.22016	4	4	0	6.4
Band 4.1-like protein 2	EPB41L2	O43491;O43491-4;O43491-3;O43491-2	O43491;O43491-4;O43491-3;O43491-2	-0.437291	19	17	0	24.7	0.128409	19	18	0	24.9
Band 4.1-like protein 3;Band 4.1-like protein 3, N-terminally processed	EPB41L3	Q9Y2J2-2;Q9Y2J2-4;Q9Y2J2;Q9Y2J2-3;Q9H4G0-4;Q9H4G0-3;Q9H4G0-2;Q9H4G0	Q9Y2J2-2;Q9Y2J2-4;Q9Y2J2;Q9Y2J2-3	-0.597474	21	15	0	27.6	0.186278	18	13	3	26.9
Epoxide hydrolase 1	EPHX1	P07099	P07099	0.0965318	16	15	1	31.9	0.629836	17	15	3	39.6
Bifunctional glutamate/proline--tRNA ligase;Glutamate--tRNA ligase;Proline--tRNA ligase	EPRS	P07814	P07814	0.0359054	23	23	4	22	0.68966	14	15	2	14.5
Protein LAP2	ERBB2IP	Q96RT1-7;Q96RT1-5;Q96RT1-3;Q96RT1-9;Q96RT1-2;Q96RT1;Q96RT1-8;Q96RT1-4;Q96RT1-6	Q96RT1-7;Q96RT1-5;Q96RT1-3;Q96RT1-9;Q96RT1-2;Q96RT1;Q96RT1-8;Q96RT1-4;Q96RT1-6	-1.06022	8	8	4	8.1	-0.193078	5	7	2	6.5
Endoplasmic reticulum-Golgi intermediate compartment protein 3	ERGIC3	Q9Y282-3;Q9Y282;Q9Y282-2	Q9Y282-3;Q9Y282;Q9Y282-2	-0.0940793	2	2	1	7.2	0.142083	2	2	0	8.2
Enhancer of rudimentary homolog	ERH	P84090	P84090	-0.162234	4	2	1	15.4	0.254874	3	2	0	15.4
Erlin-1	ERLIN1	O75477	O75477	0.733094	3	4	0	21	1.34791	8	7	3	29.3
Erlin-2	ERLIN2	O94905;O94905-2;O94905-3	O94905	0.920979	28	20	6	61.4	1.27104	28	17	6	50.4
ERO1-like protein alpha	ERO1L	Q96HE7;Q86YB8-2;Q86YB8	Q96HE7	-0.732069	9	7	3	21.6	-0.0340748	2	2	0	5.6
Endoplasmic reticulum resident protein 29	ERP29	P30040;P30040-2	P30040	-1.57278	3	4	1	16.9	-0.159371	2	2	0	10.3
Endoplasmic reticulum resident protein 44	ERP44	Q9BS26	Q9BS26	-0.605113	4	3	0	9.6	0.160411	3	2	0	5.7
Extended synaptotagmin-1	ESYT1	Q9BSJ8;Q9BSJ8-2	Q9BSJ8;Q9BSJ8-2	-0.126108	22	23	3	25.5	0.498321	18	19	2	21.1
Extended synaptotagmin-2	ESYT2	A0FGR8-2;A0FGR8;A0FGR8-6;A0FGR8-5;A0FGR8-4	A0FGR8-2;A0FGR8;A0FGR8-6	-0.119119	5	7	1	11.5	0.512843	5	7	2	13.4
Electron transfer flavoprotein subunit alpha, mitochondrial	ETFA	P13804;P13804-2	P13804;P13804-2	-0.314105	11	12	0	47.1	0.201676	6	7	0	30.3
Electron transfer flavoprotein subunit beta	ETFB	P38117;P38117-2	P38117;P38117-2	-0.312312	11	11	1	44.3	0.268261	10	10	1	47.8
Electron transfer flavoprotein-ubiquinone oxidoreductase, mitochondrial	ETFDH	Q16134;Q16134-3	Q16134;Q16134-3	1.99324	6	8	4	15.9	1.62567	4	6	2	14.1
Exosome component 10	EXOSC10	Q01780-2;Q01780	Q01780-2;Q01780	-0.514079	3	3	0	4.4	0.279546	5	6	0	8.8
FAS-associated factor 2	FAF2	Q96CS3	Q96CS3	-0.0225662	18	15	1	45.4	0.753069	16	16	1	46.3
Protein FAM162A	FAM162A	Q96A26	Q96A26	2.0553	5	4	0	30.5	2.36945	4	3	1	12.3
Fatty acyl-CoA reductase 1	FAR1	Q8WVX9	Q8WVX9	-0.208961	7	8	2	19.6	0.214424	5	6	0	14.4
Squalene synthase	FDFT1	P37268;P37268-5;P37268-2;P37268-4;P37268-3	P37268;P37268-5;P37268-2;P37268-4;P37268-3	-0.80912	7	7	4	22.3	-0.130404	6	8	0	24
Ferrochelatase, mitochondrial	FECH	P22830;P22830-2	P22830;P22830-2	-0.81492	6	7	1	19.6	0.17599	5	6	0	15.8
Fumarate hydratase, mitochondrial	FH	P07954-2;P07954	P07954-2;P07954	-0.461581	5	6	1	25.7	-0.0508848	3	3	0	9.4
Peptidyl-prolyl cis-trans isomerase FKBP8	FKBP8	Q14318-2;Q14318;Q14318-3	Q14318-2;Q14318	-0.658948	7	6	2	22.5	0.0905878	4	5	0	18.9
Protein flightless-1 homolog	FLII	Q13045-2;Q13045-3;Q13045	Q13045-2;Q13045-3;Q13045	-0.535311	2	1	0	0.9	-0.0301242	2	1	0	0.9
Fibronectin type-III domain-containing protein 3A	FNDC3A	Q9Y2H6-2;Q9Y2H6	Q9Y2H6-2;Q9Y2H6	-0.476358	6	7	2	9.1	0.0529549	4	5	1	6.7
Far upstream element-binding protein 1	FUBP1	Q96AE4-2;Q96AE4;Q96I24-2	Q96AE4-2;Q96AE4	-0.495532	7	8	1	17	0.137299	7	8	0	16.8
RNA-binding protein FUS	FUS	P35637-2;P35637;Q92804-2;Q92804	P35637-2;P35637	-0.441576	8	5	3	15.2	0.337776	5	5	1	15.4
Ras GTPase-activating protein-binding protein 1	G3BP1	Q13283;Q13283-2;Q9UN86-2;Q9UN86	Q13283	-0.332825	9	8	4	20	-0.196859	5	5	0	12.7
Neutral alpha-glucosidase AB	GANAB	Q14697	Q14697	-1.13214	42	1	8	47.9	-0.644318	37	1	4	45.9
Glyceraldehyde-3-phosphate dehydrogenase	GAPDH	P04406-2;P04406	P04406-2;P04406	-1.1286	4	4	2	20.5	0.304968	3	3	0	12.6
Glutamine amidotransferase-like class 1 domain-containing protein 3A, mitochondrial	GATD3A	P0DPI2;A0A0B4J2D5;P0DPI2-2;A0A0B4J2D5-2	P0DPI2;A0A0B4J2D5;P0DPI2-2;A0A0B4J2D5-2	0.242328	5	4	1	23.9	0.691942	4	4	0	22.4
Protein NipSnap homolog 2	GBAS	O75323;O75323-2	O75323;O75323-2	-0.874561	5	5	0	16.4	-0.0439044	3	4	0	23.1
Golgi apparatus protein 1	GLG1	Q92896;Q92896-3;Q92896-2	Q92896;Q92896-3;Q92896-2	-0.691593	5	5	0	5.4	-0.148348	3	4	0	4.1
Glutaredoxin-related protein 5, mitochondrial	GLRX5	Q86SX6	Q86SX6	-1.0145	6	7	3	38.2	-2.89732	3	3	1	17.8
Glutaminase kidney isoform, mitochondrial	GLS	O94925-3;O94925;O94925-2	O94925-3;O94925	-0.656149	6	8	2	20.9	-0.175045	4	5	0	11.5
Glutamate dehydrogenase 1, mitochondrial;Glutamate dehydrogenase 2, mitochondrial	GLUD1;GLUD2	P00367;P00367-3;P00367-2;P49448	P00367;P00367-3;P00367-2;P49448	-1.27111	40	30	2	51.1	-0.462785	39	30	3	55.6
Guanine nucleotide-binding protein G(s) subunit alpha isoforms short;Guanine nucleotide-binding protein G(s) subunit alpha isoforms XLas	GNAS	P63092;P63092-4;Q5JWF2	P63092;P63092-4;Q5JWF2	-0.804602	11	1	1	27.7	-0.0353423	11	1	1	28.9
Guanine nucleotide-binding protein G(I)/G(S)/G(T) subunit beta-1	GNB1	P62873-2;P62873;P16520-2;P16520	P62873-2;P62873	-0.801405	14	11	3	47.3	-0.178109	12	11	1	47.3
Guanine nucleotide-binding protein G(I)/G(S)/G(T) subunit beta-2	GNB2	P62879;P62879-2	P62879;P62879-2	-0.376583	3	3	2	28.5	0.0178844	4	4	1	20.6
Guanine nucleotide-binding protein subunit beta-2-like 1;Guanine nucleotide-binding protein subunit beta-2-like 1, N-terminally processed	GNB2L1	P63244	P63244	-0.378757	11	10	2	38.2	0.196277	3	3	1	13.2
Guanine nucleotide-binding protein G(I)/G(S)/G(O) subunit gamma-12	GNG12	Q9UBI6	Q9UBI6	-0.740697	4	3	0	45.8	-0.0123541	3	2	1	26.4
Guanine nucleotide-binding protein-like 3	GNL3	Q9BVP2-2;Q9BVP2	Q9BVP2-2;Q9BVP2	-0.0362003	6	6	3	14.9	0.294509	5	5	0	9.7
Dihydroxyacetone phosphate acyltransferase	GNPAT	O15228;O15228-2	O15228;O15228-2	-0.470289	5	6	1	10.3	0.00364023	3	3	1	4.9
Golgin subfamily A member 3	GOLGA3	Q08378;Q08378-2;Q08378-4	Q08378;Q08378-2;Q08378-4	-0.0510703	6	6	1	5.1	0.481908	3	3	2	2.3
Golgin subfamily B member 1	GOLGB1	Q14789-4;Q14789-3;Q14789;Q14789-2	Q14789-4;Q14789-3;Q14789;Q14789-2	-0.546814	14	16	3	6.4	0.25708	6	8	1	3.3
Golgi integral membrane protein 4	GOLIM4	O00461	O00461	-0.0920326	2	2	0	4.2	1.2754	3	4	1	8
Golgi membrane protein 1	GOLM1	Q8NBJ4-2;Q8NBJ4	Q8NBJ4-2;Q8NBJ4	-0.53866	4	3	1	11	0.313423	3	2	0	7.9
Aspartate aminotransferase, mitochondrial	GOT2	P00505;P00505-2	P00505;P00505-2	-0.857574	29	26	5	63.5	-0.406537	22	23	1	55.8
Glycerol-3-phosphate dehydrogenase, mitochondrial	GPD2	P43304;P43304-2;REV__Q8TBE9	P43304;P43304-2	2.30603	20	18	10	31.2	2.65399	15	22	7	34.4
GRAM domain-containing protein 1A	GRAMD1A	Q96CP6-2;Q96CP6-3;Q96CP6;Q3KR37-2;Q3KR37;Q3KR37-4	Q96CP6-2;Q96CP6-3;Q96CP6	-0.377032	5	6	0	11.8	0.298939	6	8	1	13.3
GrpE protein homolog 1, mitochondrial	GRPEL1	Q9HAV7	Q9HAV7	-0.618074	3	5	0	34.1	0.0814306	7	6	1	38.2
G-rich sequence factor 1	GRSF1	Q12849;Q12849-5	Q12849;Q12849-5	-0.595075	8	8	3	27.9	0.128582	7	7	2	23.1
Glutathione reductase, mitochondrial	GSR	P00390-2;P00390-3;P00390;P00390-5;P00390-4	P00390-2;P00390-3;P00390;P00390-5;P00390-4	-0.872921	4	4	0	11.9	-0.0927488	2	2	0	5
Glutathione S-transferase kappa 1	GSTK1	Q9Y2Q3-4;Q9Y2Q3;Q9Y2Q3-3;Q9Y2Q3-2	Q9Y2Q3-4;Q9Y2Q3;Q9Y2Q3-3;Q9Y2Q3-2	-0.0817359	2	1	0	7.7	0.545824	2	2	0	16.4
General transcription factor II-I	GTF2I	P78347-2;P78347-4;P78347-3;P78347;P78347-5;Q86UP8-3;Q86UP8;Q6EKJ0	P78347-2;P78347-4;P78347-3;P78347	-0.334698	16	10	2	13.4	-0.0187766	16	11	1	14.6
General transcription factor 3C polypeptide 1	GTF3C1	Q12789-3;Q12789	Q12789-3;Q12789	0.274053	2	3	0	1.6	0.688195	4	5	0	2.8
Very-long-chain (3R)-3-hydroxyacyl-CoA dehydratase 3	HACD3	Q9P035;Q9P035-2	Q9P035;Q9P035-2	-0.369949	16	14	0	34.5	0.263386	11	10	0	21.3
Hydroxyacyl-coenzyme A dehydrogenase, mitochondrial	HADH	Q16836;Q16836-3;Q16836-2	Q16836;Q16836-3;Q16836-2	-0.60246	8	8	0	38.5	-0.0500489	5	6	0	24.8
Trifunctional enzyme subunit alpha, mitochondrial;Long-chain enoyl-CoA hydratase;Long chain 3-hydroxyacyl-CoA dehydrogenase	HADHA	P40939	P40939	-0.387506	44	28	10	48.1	0.104542	36	23	9	41.8
Trifunctional enzyme subunit beta, mitochondrial;3-ketoacyl-CoA thiolase	HADHB	P55084-2;P55084	P55084-2;P55084	-0.353542	20	19	3	48.9	0.0942641	17	18	2	41.4
HCLS1-associated protein X-1	HAX1	O00165;O00165-2;O00165-5;O00165-3;O00165-4;O00165-6	O00165;O00165-2;O00165-5;O00165-3	-0.0895129	11	10	0	51.6	0.523027	9	10	0	53
Cytochrome c-type heme lyase	HCCS	P53701	P53701	1.97255	4	4	3	17.5	2.27439	2	3	1	14.9
Host cell factor 1;HCF N-terminal chain 1;HCF N-terminal chain 2;HCF N-terminal chain 3;HCF N-terminal chain 4;HCF N-terminal chain 5;HCF N-terminal chain 6;HCF C-terminal chain 1;HCF C-terminal chain 2;HCF C-terminal chain 3;HCF C-terminal chain 4;HCF C-terminal chain 5;HCF C-terminal chain 6	HCFC1	P51610-2;P51610;P51610-4;P51610-3	P51610-2;P51610;P51610-4	-0.392781	6	6	0	3.8	0.023563	5	6	0	3.9
Histone deacetylase 2;Histone deacetylase 1	HDAC2;HDAC1	Q92769-3;Q92769;Q13547	Q92769-3;Q92769;Q13547	-0.428915	5	6	1	15.7	0.0164536	4	4	0	10
3-hydroxyisobutyrate dehydrogenase, mitochondrial	HIBADH	P31937	P31937	0.024036	4	3	0	8.9	0.846195	2	2	1	8.6
3-hydroxyisobutyryl-CoA hydrolase, mitochondrial	HIBCH	Q6NVY1;Q6NVY1-2	Q6NVY1;Q6NVY1-2	-0.199305	5	7	1	21	0.0121116	2	2	0	5.4
Histone H1.2;Histone H1.4;Histone H1.3;Histone H1t;Histone H1.1	HIST1H1C;HIST1H1E;HIST1H1D;HIST1H1T;HIST1H1A	P16403;P10412;P16402;P22492;Q02539	P16403;P10412;P16402;P22492;Q02539	-0.36695	3	3	0	11.3	0.148673	2	2	0	7
Hexokinase-1	HK1	P19367-4;P19367-2;P19367;P19367-3;Q2TB90;Q2TB90-3;Q2TB90-2;P52789;P52790	P19367-4;P19367-2;P19367;P19367-3	0.259785	6	7	2	9.2	0.450025	8	8	0	11.4
HLA class I histocompatibility antigen, A-3 alpha chain	HLA-A	P04439;P04439-2	P04439;P04439-2	-0.744221	7	4	2	28.5	0.32867	5	1	2	18.4
HLA class I histocompatibility antigen, Cw-7 alpha chain	HLA-C	P10321;P10321-2	P10321;P10321-2	-0.649344	8	5	3	30.3	0.39155	8	2	4	18.6
Minor histocompatibility antigen H13	HM13	Q8TCT9-5;Q8TCT9;Q8TCT9-4;Q8TCT9-2	Q8TCT9-5;Q8TCT9;Q8TCT9-4;Q8TCT9-2	-0.052895	7	8	1	24.2	0.836166	9	7	1	24.8
Heme oxygenase 2	HMOX2	P30519;P30519-2	P30519;P30519-2	-0.217323	6	6	0	25.6	0.328707	4	4	1	13.3
Heterogeneous nuclear ribonucleoprotein A0	HNRNPA0	Q13151	Q13151	-0.284054	6	5	1	23.9	0.166972	5	5	0	23.9
Heterogeneous nuclear ribonucleoprotein A1;Heterogeneous nuclear ribonucleoprotein A1, N-terminally processed;Heterogeneous nuclear ribonucleoprotein A1-like 2	HNRNPA1;HNRNPA1L2	P09651-2;P09651;P09651-3;Q32P51	P09651-2;P09651;P09651-3;Q32P51	-0.406637	20	14	5	54.1	0.121581	19	13	5	42.2
Heterogeneous nuclear ribonucleoproteins A2/B1	HNRNPA2B1	P22626	P22626	-0.361954	33	1	3	60.9	0.0473832	24	1	3	48.7
Heterogeneous nuclear ribonucleoprotein A3	HNRNPA3	P51991;P51991-2	P51991;P51991-2	-0.327023	4	4	0	16.7	0.359342	7	7	0	23
Heterogeneous nuclear ribonucleoprotein A/B	HNRNPAB	Q99729-3;Q99729-2;Q99729-4;Q99729	Q99729-3;Q99729-2;Q99729-4;Q99729	-0.267305	10	8	1	23.5	0.00785521	12	10	2	38.2
Heterogeneous nuclear ribonucleoproteins C1/C2;Heterogeneous nuclear ribonucleoprotein C-like 4;Heterogeneous nuclear ribonucleoprotein C-like 1;Heterogeneous nuclear ribonucleoprotein C-like 3;Heterogeneous nuclear ribonucleoprotein C-like 2	HNRNPC;HNRNPCL4;HNRNPCL1;HNRNPCL3;HNRNPCL2	P07910-4;P07910-2;P07910;P0DMR1;O60812;B7ZW38;B2RXH8;P07910-3	P07910-4;P07910-2;P07910;P0DMR1;O60812;B7ZW38;B2RXH8;P07910-3	-0.137632	9	7	3	23.2	0.355258	8	8	1	34.8
Heterogeneous nuclear ribonucleoprotein D0	HNRNPD	Q14103-4;Q14103-3;Q14103-2;Q14103	Q14103-4;Q14103-3;Q14103-2;Q14103	-0.543951	16	9	0	27.2	0.0315774	12	5	0	19.5
Heterogeneous nuclear ribonucleoprotein D-like	HNRNPDL	O14979-3;O14979-2;O14979	O14979-3;O14979-2;O14979	-0.319928	8	7	2	32.8	-0.0264459	5	5	0	33.2
Heterogeneous nuclear ribonucleoprotein F;Heterogeneous nuclear ribonucleoprotein F, N-terminally processed	HNRNPF	P52597	P52597	-0.395758	8	10	0	42.2	0.106576	8	7	0	30.1
Heterogeneous nuclear ribonucleoprotein H;Heterogeneous nuclear ribonucleoprotein H, N-terminally processed	HNRNPH1	P31943	P31943	-0.32925	31	13	4	51.2	0.118226	21	12	0	45.4
Heterogeneous nuclear ribonucleoprotein H3	HNRNPH3	P31942-2;P31942;P31942-3;P31942-4;P31942-6;P31942-5	P31942-2;P31942;P31942-3;P31942-4	-0.463291	4	5	1	25.7	-0.239154	4	4	0	20.2
Heterogeneous nuclear ribonucleoprotein K	HNRNPK	P61978-3	P61978-3	-0.448705	28	1	2	51.1	0.0575867	26	0	3	42.5
Heterogeneous nuclear ribonucleoprotein L	HNRNPL	P14866;P14866-2	P14866;P14866-2	-0.444518	18	17	1	42.1	0.139442	16	16	0	37
Heterogeneous nuclear ribonucleoprotein M	HNRNPM	P52272-2;P52272	P52272-2;P52272	-0.374243	31	19	12	33.6	0.0589539	20	21	3	37.5
Heterogeneous nuclear ribonucleoprotein R	HNRNPR	O43390;O43390-2;O43390-4;O43390-3	O43390;O43390-2;O43390-4;O43390-3	-0.380822	9	5	0	17.1	0.373159	9	6	2	18.6
Heterogeneous nuclear ribonucleoprotein U	HNRNPU	Q00839-2;Q00839	Q00839-2;Q00839	-0.395378	49	34	6	44.9	0.145302	50	34	3	41.7
Heterogeneous nuclear ribonucleoprotein U-like protein 1	HNRNPUL1	Q9BUJ2-4;Q9BUJ2-2;Q9BUJ2;Q9BUJ2-3	Q9BUJ2-4;Q9BUJ2-2;Q9BUJ2;Q9BUJ2-3	-0.700755	4	4	1	8.7	-0.0106367	4	6	1	12.2
3-hydroxyacyl-CoA dehydrogenase type-2	HSD17B10	Q99714;Q99714-2	Q99714;Q99714-2	-0.403828	10	12	0	67.8	0.128551	12	11	2	61.7
Very-long-chain 3-oxoacyl-CoA reductase	HSD17B12	Q53GQ0;Q53GQ0-2	Q53GQ0	0.0751904	10	8	1	35.3	0.700427	10	9	3	36.9
Peroxisomal multifunctional enzyme type 2;(3R)-hydroxyacyl-CoA dehydrogenase;Enoyl-CoA hydratase 2	HSD17B4	P51659;P51659-3;P51659-2	P51659;P51659-3;P51659-2	-0.523732	40	22	6	31.8	0.126549	30	20	3	33.7
Hydroxysteroid dehydrogenase-like protein 2	HSDL2	Q6YN16;Q6YN16-2	Q6YN16;Q6YN16-2	-0.734611	2	5	1	19.4	0.109872	2	3	0	10.3
Heat shock protein HSP 90-alpha	HSP90AA1	P07900;P07900-2;Q58FG0;Q14568;Q58FF6	P07900;P07900-2	-0.147026	8	8	1	23.5	0.363865	8	8	1	23.1
Heat shock protein HSP 90-beta	HSP90AB1	P08238;Q58FF7;Q58FF8	P08238	-0.441576	14	6	1	22.5	0.2388	18	8	4	27.9
Endoplasmin	HSP90B1	P14625;Q58FF3	P14625	-1.23128	52	41	11	52.1	-0.68912	52	41	6	52.4
Heat shock 70 kDa protein 1A;Heat shock 70 kDa protein 1B	HSPA1A;HSPA1B	P0DMV8;P0DMV9;P0DMV8-2	P0DMV8;P0DMV9;P0DMV8-2	-0.615442	52	22	3	51.2	-0.0347791	55	22	5	47.4
78 kDa glucose-regulated protein	HSPA5	P11021	P11021	-1.06579	83	47	16	60.7	-0.449958	84	42	12	59.2
Heat shock cognate 71 kDa protein	HSPA8	P11142;P11142-2	P11142;P11142-2	0.259785	52	21	8	44.6	0.85384	46	22	2	45.4
Stress-70 protein, mitochondrial	HSPA9	P38646	P38646	-1.47077	127	42	34	60.8	-0.895535	99	41	19	59.4
60 kDa heat shock protein, mitochondrial	HSPD1	P10809;P10809-2	P10809	-1.02309	141	45	46	76.8	-0.544189	126	45	27	73.3
10 kDa heat shock protein, mitochondrial	HSPE1	P61604	P61604	-1.09801	17	11	1	63.7	-0.689568	13	10	1	64.7
HIV Tat-specific factor 1	HTATSF1	O43719	O43719	-0.571322	9	9	0	10.6	-0.0384361	4	6	1	10.6
Hypoxia up-regulated protein 1	HYOU1	Q9Y4L1;Q9Y4L1-2;Q9BXT5	Q9Y4L1;Q9Y4L1-2	-0.982591	19	22	4	26.4	-0.418028	12	12	1	15.7
Isoleucine--tRNA ligase, cytoplasmic	IARS	P41252	P41252	0.279768	19	20	3	16.8	0.502914	14	18	1	16.8
Isoleucine--tRNA ligase, mitochondrial	IARS2	Q9NSE4	Q9NSE4	-1.57154	25	23	5	28.1	-0.904658	22	22	6	26.3
Peptidyl-tRNA hydrolase ICT1, mitochondrial	ICT1	Q14197	Q14197	-0.320504	5	5	0	30.6	0.0230646	5	3	0	20.4
Isocitrate dehydrogenase [NAD] subunit alpha, mitochondrial	IDH3A	P50213;P50213-2	P50213;P50213-2	-0.657787	12	15	2	38.8	-0.226755	8	8	1	19.9
Isocitrate dehydrogenase [NAD] subunit beta, mitochondrial	IDH3B	O43837;O43837-3;O43837-2	O43837;O43837-3;O43837-2	-0.940285	3	3	0	11.2	-0.0561673	6	5	2	14
Isocitrate dehydrogenase [NAD] subunit gamma, mitochondrial	IDH3G	P51553-2;P51553	P51553-2;P51553	-0.62843	4	4	1	16.6	0.103286	4	4	0	17.4
Insulin-like growth factor 2 mRNA-binding protein 1	IGF2BP1	Q9NZI8;Q9NZI8-2;O00425-2;Q9Y6M1-5;Q9Y6M1-6;Q9Y6M1-3;Q9Y6M1-4;Q9Y6M1-1;O00425;Q9Y6M1	Q9NZI8;Q9NZI8-2	-0.714775	4	5	0	11.6	0.0236657	6	7	2	14.7
Cation-independent mannose-6-phosphate receptor	IGF2R	P11717	P11717	-0.223475	9	10	1	5.2	0.0822551	9	11	0	5.3
Inhibitor of nuclear factor kappa-B kinase-interacting protein	IKBIP	Q70UQ0;Q70UQ0-2	Q70UQ0;Q70UQ0-2	-0.208228	3	3	1	14.6	0.320234	2	2	0	8.9
Inhibitor of nuclear factor kappa-B kinase-interacting protein	IKBIP	Q70UQ0-4	Q70UQ0-4	-0.535562	8	4	1	18	0.159235	9	6	3	22.5
Interleukin enhancer-binding factor 2	ILF2	Q12905	Q12905	-0.0846703	9	10	1	26.9	0.402264	10	11	2	30.5
Interleukin enhancer-binding factor 3	ILF3	Q12906-5;Q12906-4;Q12906-2;Q12906-6;Q12906-3;Q12906;Q12906-7	Q12906-5;Q12906-4;Q12906-2;Q12906-6;Q12906-3;Q12906;Q12906-7	-0.134018	13	9	0	21.4	0.431462	16	12	2	22.5
Acetolactate synthase-like protein	ILVBL	A1L0T0	A1L0T0	-0.211765	6	5	1	14.2	0.22164	2	2	0	7
MICOS complex subunit MIC60	IMMT	Q16891;Q16891-2;Q16891-3	Q16891;Q16891-2;Q16891-3	0.143524	31	1	2	37.6	0.600512	37	1	5	42.1
Alpha-internexin	INA	Q16352;P07197-2;P07197;P12036-2;P12036	Q16352	0.113834	19	17	3	45.1	0.755478	14	17	2	34.5
Inverted formin-2	INF2	Q27J81;Q27J81-2;Q27J81-3	Q27J81;Q27J81-2	-0.00789873	6	8	1	9.1	0.536922	4	5	1	5.8
Insulin receptor substrate 4	IRS4	O14654	O14654	-0.475415	29	22	7	23.3	-0.154194	26	24	6	23.7
Iron-sulfur cluster assembly 2 homolog, mitochondrial	ISCA2	Q86U28	Q86U28	0.413377	4	4	0	31.8	0.724564	3	4	1	24.7
Integrin beta-1	ITGB1	P05556;P05556-2;P05556-5;P05556-4;P05556-3	P05556;P05556-2;P05556-5;P05556-4;P05556-3	-0.192596	10	9	1	15	0.393596	10	8	0	12.5
Inositol 1,4,5-trisphosphate receptor type 3	ITPR3	Q14573	Q14573	-0.678372	19	17	0	9.7	-0.0687396	21	18	1	11.2
Isovaleryl-CoA dehydrogenase, mitochondrial	IVD	P26440-2;P26440	P26440-2;P26440	-0.45036	3	3	0	9.6	0.584912	4	4	2	12.1
Junction plakoglobin	JUP	P14923	P14923	-0.61299	5	4	1	7.1	0.272053	8	8	0	15.6
Lysine--tRNA ligase	KARS	Q15046;Q15046-2	Q15046;Q15046-2	-0.24052	5	5	1	9.9	0.41598	3	4	1	8.2
KH domain-containing, RNA-binding, signal transduction-associated protein 1	KHDRBS1	Q07666;Q07666-3;Q07666-2;Q5VWX1;O75525-2;O75525	Q07666;Q07666-3;Q07666-2	-0.405203	5	5	1	21	-0.175812	4	5	0	14.2
Far upstream element-binding protein 2	KHSRP	Q92945	Q92945	-0.511814	9	9	1	21.4	0.178061	6	6	0	15.3
Uncharacterized protein KIAA2013	KIAA2013	Q8IYS2;Q8IYS2-2	Q8IYS2;Q8IYS2-2	-0.182524	2	2	0	3.5	0.279809	2	2	0	3.5
Importin subunit alpha-1	KPNA2	P52292	P52292	-0.66779	11	12	4	31.2	-0.0725861	8	7	1	19.7
Importin subunit beta-1	KPNB1	Q14974;Q14974-2	Q14974;Q14974-2	-0.550993	12	11	1	19.2	0.08591	20	16	2	24.7
GTPase KRas;GTPase KRas, N-terminally processed	KRAS	P01116-2;P01116	P01116-2;P01116	-0.268643	5	3	1	35.6	0.291027	5	4	0	27.7
Keratin, type I cytoskeletal 18	KRT18	P05783;CON__H-INV:HIT000015463	P05783	-0.370919	18	10	5	50.9	0.134873	20	14	3	54.2
Kinectin	KTN1	Q86UP2;Q86UP2-2;Q86UP2-4;Q86UP2-3	Q86UP2;Q86UP2-2;Q86UP2-4;Q86UP2-3	-0.018425	35	29	1	25.9	0.516574	28	26	1	22.8
Laminin subunit beta-1	LAMB1	P07942	P07942	-0.332789	4	5	1	4.1	0.552241	5	6	1	3.9
Laminin subunit gamma-1	LAMC1	P11047	P11047	-0.709764	8	5	2	4.3	-0.000576859	4	5	0	3.9
Lysosome-associated membrane glycoprotein 2	LAMP2	P13473;P13473-2;P13473-3	P13473;P13473-2;P13473-3	-0.557709	3	4	0	9.8	-0.0302653	2	3	0	6.6
La-related protein 1	LARP1	Q6PKG0-3;Q6PKG0	Q6PKG0-3;Q6PKG0	-0.487075	3	4	1	5.2	-0.0186342	3	3	1	3.6
La-related protein 4	LARP4	Q71RC2-3;Q71RC2;Q71RC2-4;Q71RC2-7;Q71RC2-2;Q71RC2-5;Q71RC2-6	Q71RC2-3;Q71RC2;Q71RC2-4;Q71RC2-7;Q71RC2-2;Q71RC2-5;Q71RC2-6	-0.511156	5	6	0	12	0.0829731	2	2	0	4.8
Leucine--tRNA ligase, cytoplasmic	LARS	Q9P2J5;Q9P2J5-2;Q9P2J5-3	Q9P2J5;Q9P2J5-2	0.180021	6	7	1	8.2	0.679481	5	7	0	8.2
Lamin-B receptor	LBR	Q14739	Q14739	-0.458327	9	7	1	11.5	0.134699	8	7	1	14
L-lactate dehydrogenase B chain	LDHB	P07195;P00338-5;P00338-4;P00338-2;Q6ZMR3;P07864;P00338;P00338-3	P07195	-1.55622	3	3	0	11.1	-0.532367	4	4	1	14.4
Prolyl 3-hydroxylase 1	LEPRE1	Q32P28-4;Q32P28;Q32P28-3;Q32P28-2	Q32P28-4;Q32P28;Q32P28-3	-1.06296	2	2	0	4.3	-0.151989	5	6	1	11.3
LETM1 and EF-hand domain-containing protein 1, mitochondrial	LETM1	O95202;O95202-2;O95202-3	O95202	1.20402	22	16	3	28.8	1.66621	17	16	4	24.5
Galectin-3-binding protein	LGALS3BP	Q08380	Q08380	-1.19027	7	5	2	11.8	0.103488	7	6	1	13.5
Protein lin-7 homolog C;Protein lin-7 homolog A	LIN7C;LIN7A	Q9NUP9;O14910;Q9HAP6	Q9NUP9;O14910	-0.397676	5	4	0	22.3	0.0702695	2	2	0	10.2
Protein ERGIC-53	LMAN1	P49257	P49257	-0.333552	10	7	2	20.4	0.435007	6	5	0	14.3
Vesicular integral-membrane protein VIP36	LMAN2	Q12907	Q12907	-0.153655	10	9	0	24.7	0.420936	6	6	1	15.4
Prelamin-A/C;Lamin-A/C	LMNA	P02545-2;P02545-6;P02545-3;P02545;P02545-5;P02545-4	P02545-2;P02545-6;P02545-3;P02545;P02545-5;P02545-4	-0.286639	3	3	1	6.5	0.716126	2	3	1	6.3
Lamin-B1	LMNB1	P20700	P20700	-0.28286	17	15	2	28.7	0.414441	12	12	1	26.6
Lamin-B2	LMNB2	Q03252	Q03252	-0.377126	7	7	1	12.6	0.381799	7	7	1	12.1
Protein lunapark	LNP	Q9C0E8-3;Q9C0E8-2;Q9C0E8;Q9C0E8-4	Q9C0E8-3;Q9C0E8-2;Q9C0E8;Q9C0E8-4	0.259785	4	3	2	15.1	0.626758	3	3	1	15.1
Lon protease homolog, mitochondrial	LONP1	P36776;P36776-2;P36776-3	P36776;P36776-2;P36776-3	-0.547362	20	21	2	24.4	-0.103934	19	19	3	22.2
Leucine-rich PPR motif-containing protein, mitochondrial	LRPPRC	P42704	P42704	-0.43862	105	82	10	59.3	0.053329	91	72	9	50.5
Leucine-rich repeat-containing protein 59	LRRC59	Q96AG4	Q96AG4	-0.43189	22	15	3	41	0.043527	14	12	2	39.1
Large subunit GTPase 1 homolog	LSG1	Q9H089	Q9H089	0.105142	2	3	1	6.1	0.605596	6	7	0	13.2
Lanosterol synthase	LSS	P48449;P48449-3;P48449-2	P48449;P48449-3;P48449-2	-0.730344	8	8	2	12.7	-0.092072	4	4	0	5.5
Complex III assembly factor LYRM7	LYRM7	Q5U5X0	Q5U5X0	-0.967702	4	4	2	41.3	-0.109294	2	2	0	26.9
Microtubule-actin cross-linking factor 1, isoforms 1/2/3/5	MACF1	Q9UPN3-4;Q9UPN3-3;Q9UPN3-2;Q9UPN3-5;Q9UPN3	Q9UPN3-4;Q9UPN3-3;Q9UPN3-2;Q9UPN3-5;Q9UPN3	-0.716623	2	2	0	0.4	4.15784	2	2	1	0.4
Myristoylated alanine-rich C-kinase substrate	MARCKS	P29966	P29966	-0.626313	10	6	4	31.6	0.511814	7	4	0	22
MARCKS-related protein	MARCKSL1	P49006	P49006	-0.589398	2	2	0	11.8	-0.0364681	3	3	0	29.2
Methionine--tRNA ligase, cytoplasmic	MARS	P56192;P56192-2	P56192;P56192-2	0.0632269	9	9	1	14	0.571622	8	10	2	13.4
Matrin-3	MATR3	P43243;P43243-2	P43243;P43243-2	-0.421689	14	10	0	15.6	0.212718	11	10	0	13.1
Mitochondrial antiviral-signaling protein	MAVS	Q7Z434;Q7Z434-4;Q7Z434-5;Q7Z434-2	Q7Z434;Q7Z434-4	-0.293677	3	2	2	8.3	1.17906	2	3	0	11.5
Methylcrotonoyl-CoA carboxylase subunit alpha, mitochondrial	MCCC1	Q96RQ3	Q96RQ3	-0.362158	100	43	4	64	0.352897	86	46	6	68.8
Methylcrotonoyl-CoA carboxylase beta chain, mitochondrial	MCCC2	Q9HCC0;Q9HCC0-2	Q9HCC0;Q9HCC0-2	-0.260739	83	45	7	67.1	0.348225	95	51	4	77.1
DNA replication licensing factor MCM5	MCM5	P33992	P33992	-0.683484	3	3	0	5.4	0.137156	2	2	0	3.8
Calcium uniporter protein, mitochondrial	MCU	Q8NE86-3;Q8NE86;Q8NE86-2	Q8NE86-3;Q8NE86;Q8NE86-2	1.13054	4	3	1	14.6	1.32615	3	3	0	14.6
Malate dehydrogenase, mitochondrial	MDH2	P40926;P40926-2	P40926;P40926-2	-0.461204	39	24	6	68.9	-0.00877375	25	19	4	60.9
Midasin	MDN1	Q9NU22	Q9NU22	-0.719661	11	13	3	3.1	0.064329	15	22	2	5.1
NAD-dependent malic enzyme, mitochondrial	ME2	P23368;P23368-2	P23368;P23368-2	-0.351332	9	9	1	19	-0.10165	5	5	1	10.3
Methyltransferase-like protein 12, mitochondrial	METTL12	A8MUP2	A8MUP2	-5.41273	55	23	55	78.8	-6.17678	53	23	39	84.2
Methyltransferase-like protein 7A	METTL7A	Q9H8H3	Q9H8H3	0.410775	3	3	0	17.2	1.46701	2	2	1	11.1
Melanoma inhibitory activity protein 2	MIA2	Q96PC5;Q96PC5-14;Q96PC5-11;Q96PC5-10;Q96PC5-9;Q96PC5-7;Q96PC5-13;Q96PC5-12;Q96PC5-5;Q96PC5-8;Q96PC5-6;Q96RT6;A4FU28;Q86UF2;P0CG41;Q8IX94;A4D2H0;Q8IX95	Q96PC5;Q96PC5-14;Q96PC5-11;Q96PC5-10;Q96PC5-9;Q96PC5-7;Q96PC5-13;Q96PC5-12;Q96PC5-5;Q96PC5-8;Q96PC5-6	0.167872	8	8	1	8.7	0.751392	13	13	3	13.2
Melanoma inhibitory activity protein 3	MIA3	Q5JRA6-2;Q5JRA6;Q5JRA6-4;Q5JRA6-3	Q5JRA6-2;Q5JRA6	-0.392648	28	27	1	20	0.189861	33	34	2	24.6
Malectin	MLEC	Q14165	Q14165	-0.254221	10	10	3	45.2	0.491429	6	6	0	21.6
Mannosyl-oligosaccharide glucosidase	MOGS	Q13724-2;Q13724	Q13724-2;Q13724	-0.0803472	15	17	1	28.3	0.500871	21	21	4	39
39S ribosomal protein L1, mitochondrial	MRPL1	Q9BYD6	Q9BYD6	-0.310593	6	8	1	28.6	0.240878	7	6	1	20.9
39S ribosomal protein L11, mitochondrial	MRPL11	Q9Y3B7;Q9Y3B7-2;Q9Y3B7-3	Q9Y3B7;Q9Y3B7-2;Q9Y3B7-3	-0.248691	15	12	0	63.5	0.189581	10	9	0	55.7
39S ribosomal protein L12, mitochondrial	MRPL12	P52815	P52815	-0.384301	8	7	3	35.4	0.137822	6	5	0	25.3
39S ribosomal protein L13, mitochondrial	MRPL13	Q9BYD1	Q9BYD1	-0.422269	4	4	0	28.1	-0.0405417	7	5	1	32.6
39S ribosomal protein L14, mitochondrial	MRPL14	Q6P1L8	Q6P1L8	-0.65213	3	2	0	22.8	0.0703757	5	4	0	37.9
39S ribosomal protein L15, mitochondrial	MRPL15	Q9P015	Q9P015	-0.387789	6	7	1	26.4	0.152901	4	3	1	13.2
39S ribosomal protein L16, mitochondrial	MRPL16	Q9NX20	Q9NX20	-0.507644	5	5	0	22.7	0.133464	4	4	2	19.5
39S ribosomal protein L17, mitochondrial	MRPL17	Q9NRX2	Q9NRX2	-0.347307	6	7	0	36	0.262798	3	3	0	14.9
39S ribosomal protein L19, mitochondrial	MRPL19	P49406	P49406	-0.313764	5	5	0	13	0.209161	9	8	1	23.6
39S ribosomal protein L20, mitochondrial	MRPL20	Q9BYC9;Q9BYC9-2	Q9BYC9	-0.466118	2	3	0	24.2	0.171271	2	2	0	16.8
39S ribosomal protein L22, mitochondrial	MRPL22	Q9NWU5;Q9NWU5-2;Q9NWU5-3	Q9NWU5;Q9NWU5-2;Q9NWU5-3	-0.433	5	5	1	32	0.35825	3	4	0	23.8
39S ribosomal protein L23, mitochondrial	MRPL23	Q16540	Q16540	-0.308341	3	3	0	21.6	0.0872121	2	2	0	15
39S ribosomal protein L24, mitochondrial	MRPL24	Q96A35	Q96A35	-0.321586	2	3	0	18.5	0.289316	7	7	1	41.2
39S ribosomal protein L28, mitochondrial	MRPL28	Q13084	Q13084	-0.694228	2	2	1	11.7	0.12078	5	3	0	17.6
39S ribosomal protein L3, mitochondrial	MRPL3	P09001	P09001	-0.381367	6	6	0	25.9	0.133321	8	7	0	29.6
39S ribosomal protein L37, mitochondrial	MRPL37	Q9BZE1	Q9BZE1	-0.688729	13	12	0	32.4	-0.0275787	17	13	1	36.4
39S ribosomal protein L38, mitochondrial	MRPL38	Q96DV4;Q96DV4-2	Q96DV4;Q96DV4-2	-0.305164	9	9	1	31.8	0.225835	10	7	1	22.6
39S ribosomal protein L39, mitochondrial	MRPL39	Q9NYK5;Q9NYK5-2	Q9NYK5;Q9NYK5-2	-0.471469	7	7	0	23.7	0.0871815	7	6	0	21.6
39S ribosomal protein L4, mitochondrial	MRPL4	Q9BYD3;Q9BYD3-2	Q9BYD3;Q9BYD3-2	-0.300395	4	6	0	28.6	0.166956	6	7	1	26.7
39S ribosomal protein L40, mitochondrial	MRPL40	Q9NQ50	Q9NQ50	-0.614514	2	2	0	15	0.363884	3	3	0	23.8
39S ribosomal protein L41, mitochondrial	MRPL41	Q8IXM3	Q8IXM3	-0.314356	3	3	1	24.8	0.0209404	4	5	0	42.3
39S ribosomal protein L43, mitochondrial	MRPL43	Q8N983-4;Q8N983-3;Q8N983-2;Q8N983;Q8N983-6;Q8N983-7	Q8N983-4;Q8N983-3;Q8N983-2;Q8N983;Q8N983-6;Q8N983-7	-0.219639	7	6	1	44.7	0.0736209	5	5	1	33.3
39S ribosomal protein L44, mitochondrial	MRPL44	Q9H9J2	Q9H9J2	-0.282649	9	7	0	28.9	0.305985	10	9	1	40.4
39S ribosomal protein L45, mitochondrial	MRPL45	Q9BRJ2	Q9BRJ2	-0.399064	7	7	0	30.1	0.250869	4	4	1	20.6
39S ribosomal protein L46, mitochondrial	MRPL46	Q9H2W6	Q9H2W6	-0.146883	3	3	0	12.2	0.0748207	3	2	0	9.7
39S ribosomal protein L47, mitochondrial	MRPL47	Q9HD33;Q9HD33-2;Q9HD33-3	Q9HD33;Q9HD33-2	-0.382833	7	7	2	24.4	0.279266	7	6	1	21.6
39S ribosomal protein L48, mitochondrial	MRPL48	Q96GC5-3;Q96GC5	Q96GC5-3;Q96GC5	-0.386902	3	3	0	18.6	0.414288	3	3	0	18.6
39S ribosomal protein L49, mitochondrial	MRPL49	Q13405	Q13405	-0.339071	2	2	0	16.3	0.154923	3	3	1	22.9
39S ribosomal protein L50, mitochondrial	MRPL50	Q8N5N7;Q8N5N7-2	Q8N5N7;Q8N5N7-2	-0.386374	7	7	1	33.5	0.271217	5	5	0	33.5
39S ribosomal protein L53, mitochondrial	MRPL53	Q96EL3	Q96EL3	-0.284739	5	5	0	44.6	0.243899	3	3	0	35.7
39S ribosomal protein L55, mitochondrial	MRPL55	Q7Z7F7;Q7Z7F7-2	Q7Z7F7;Q7Z7F7-2	-0.492647	4	3	0	18.8	0.234839	3	2	0	12.5
39S ribosomal protein L9, mitochondrial	MRPL9	Q9BYD2	Q9BYD2	-0.484308	4	4	1	13.9	0.217088	7	7	0	31.5
28S ribosomal protein S10, mitochondrial	MRPS10	P82664	P82664	-0.537278	5	5	1	28.9	0.166568	3	3	0	15.4
28S ribosomal protein S12, mitochondrial	MRPS12	O15235	O15235	-0.644826	4	4	1	39.1	0.0803015	3	3	0	26.8
28S ribosomal protein S16, mitochondrial	MRPS16	Q9Y3D3-2;Q9Y3D3	Q9Y3D3-2;Q9Y3D3	-0.633837	3	3	0	31.7	-0.00374608	3	3	0	31.7
28S ribosomal protein S17, mitochondrial	MRPS17	Q9Y2R5	Q9Y2R5	-0.82677	2	2	0	29.2	0.227624	2	2	0	29.2
28S ribosomal protein S18a, mitochondrial	MRPS18A	Q9NVS2;Q9NVS2-2	Q9NVS2;Q9NVS2-2	-0.200299	2	2	0	10.2	0.105132	3	3	0	14.3
28S ribosomal protein S18b, mitochondrial	MRPS18B	Q9Y676	Q9Y676	-0.515027	6	6	0	25.2	-0.0446039	6	8	0	43
28S ribosomal protein S2, mitochondrial	MRPS2	Q9Y399	Q9Y399	-0.911207	2	2	0	8.4	-0.067501	6	6	1	21.3
28S ribosomal protein S22, mitochondrial	MRPS22	P82650;P82650-2	P82650	-0.514305	14	10	3	34.2	-0.0368901	19	15	0	40.8
28S ribosomal protein S23, mitochondrial	MRPS23	Q9Y3D9	Q9Y3D9	-0.464843	8	8	0	40	0.0502932	7	7	0	32.1
28S ribosomal protein S26, mitochondrial	MRPS26	Q9BYN8	Q9BYN8	-0.641986	7	7	1	32.7	0.106622	7	7	0	25.4
28S ribosomal protein S27, mitochondrial	MRPS27	Q92552;Q92552-2	Q92552;Q92552-2	-0.500544	10	10	1	29.2	-0.13711	9	7	1	21.7
28S ribosomal protein S28, mitochondrial	MRPS28	Q9Y2Q9	Q9Y2Q9	-0.343568	4	5	1	36.9	0.178404	4	3	1	15.5
28S ribosomal protein S30, mitochondrial	MRPS30	Q9NP92	Q9NP92	-0.356347	7	6	2	17.3	0.262019	8	7	4	19.1
28S ribosomal protein S31, mitochondrial	MRPS31	Q92665	Q92665	-0.55807	11	12	2	39.7	-0.0169242	10	12	1	35.4
28S ribosomal protein S34, mitochondrial	MRPS34	P82930	P82930	-0.665935	6	5	0	31.2	0.0703907	5	5	1	33.9
28S ribosomal protein S35, mitochondrial	MRPS35	P82673;P82673-2	P82673	-0.512349	10	8	2	31.3	0.146994	7	7	0	23.8
28S ribosomal protein S36, mitochondrial	MRPS36	P82909	P82909	-0.606342	5	4	0	40.8	0.0537632	8	6	1	60.2
28S ribosomal protein S6, mitochondrial	MRPS6	P82932	P82932	-0.508958	4	3	2	24.8	0.137061	5	5	0	41.6
28S ribosomal protein S7, mitochondrial	MRPS7	Q9Y2R9	Q9Y2R9	-0.585193	11	11	0	36	0.0698001	13	13	1	50.4
28S ribosomal protein S9, mitochondrial	MRPS9	P82933	P82933	-0.417116	5	7	1	24	0.086201	15	14	3	38.1
ATP synthase subunit a	MT-ATP6	P00846	P00846	1.60056	3	2	0	6.6	2.03593	2	3	0	18.6
ATP synthase protein 8	MT-ATP8	P03928	P03928	1.50675	2	2	0	35.3	1.88438	2	2	0	35.3
Cytochrome c oxidase subunit 2	MT-CO2	P00403	P00403	1.06198	6	6	1	33.5	1.06534	4	4	0	18.5
NADH-ubiquinone oxidoreductase chain 2	MT-ND2	P03891	P03891	2.75881	2	4	0	11	2.92248	2	3	1	8.9
NADH-ubiquinone oxidoreductase chain 3	MT-ND3	P03897	P03897	2.8489	3	2	0	15.7	3.32745	3	2	1	15.7
NADH-ubiquinone oxidoreductase chain 5	MT-ND5	P03915	P03915	0.359521	2	3	0	8	0.603884	3	3	0	8
Mitochondrial carrier homolog 1	MTCH1	Q9NZJ7;Q9NZJ7-2;Q9NZJ7-3	Q9NZJ7;Q9NZJ7-2;Q9NZJ7-3	0.47892	3	3	0	8.2	0.772456	6	6	1	17.2
Mitochondrial carrier homolog 2	MTCH2	Q9Y6C9	Q9Y6C9	-0.522945	14	11	2	44.9	0.0721794	8	5	0	19.8
Protein LYRIC	MTDH	Q86UE4	Q86UE4	-0.581497	7	8	0	20.3	0.107928	8	8	1	19.1
Monofunctional C1-tetrahydrofolate synthase, mitochondrial	MTHFD1L	Q6UB35;Q6UB35-2;P11586	Q6UB35	-0.595969	15	15	3	16.3	-0.159113	12	15	0	20
Bifunctional methylenetetrahydrofolate dehydrogenase/cyclohydrolase, mitochondrial;NAD-dependent methylenetetrahydrofolate dehydrogenase;Methenyltetrahydrofolate cyclohydrolase	MTHFD2	P13995;P13995-2	P13995;P13995-2	-0.560387	4	3	1	12.6	0.0679993	3	3	0	10
Poly(A) RNA polymerase, mitochondrial	MTPAP	Q9NVV4-2;Q9NVV4	Q9NVV4-2;Q9NVV4	-1.07802	5	5	1	10.4	-0.231678	3	2	0	5.5
Metaxin-1	MTX1	Q13505-3;Q13505;Q13505-2	Q13505-3;Q13505;Q13505-2	-0.246327	4	4	1	12.9	0.56546	3	4	0	12.9
Metaxin-2	MTX2	O75431-2;O75431	O75431-2;O75431	0.206018	6	5	0	17	0.793382	5	7	1	36.8
Methylmalonyl-CoA mutase, mitochondrial	MUT	P22033	P22033	-0.568045	4	4	1	6.9	-0.314058	3	3	0	4.9
Myb-binding protein 1A	MYBBP1A	Q9BQG0;Q9BQG0-2	Q9BQG0;Q9BQG0-2	-0.523898	11	12	2	11.1	0.248228	4	4	0	3
NAD kinase 2, mitochondrial	NADK2	Q4G0N4-3;Q4G0N4-2;Q4G0N4	Q4G0N4-3;Q4G0N4-2;Q4G0N4	-0.23897	4	6	0	28	0.452767	4	5	0	20.8
Alpha-soluble NSF attachment protein	NAPA	P54920;Q9H115-3;Q9H115-2;Q9H115	P54920	-0.530614	9	9	2	38.6	0.0563562	8	6	0	29.2
Gamma-soluble NSF attachment protein	NAPG	Q99747;Q99747-2	Q99747;Q99747-2	-0.43376	3	3	0	11.5	0.00528994	2	2	0	7.1
Nuclear cap-binding protein subunit 1	NCBP1	Q09161	Q09161	-1.1372	2	4	0	7.5	-0.0024506	4	4	0	6.5
Nucleolin	NCL	P19338	P19338	-0.582879	52	35	8	39.4	0.0358158	49	30	6	36.8
Nicalin	NCLN	Q969V3-2;Q969V3	Q969V3-2;Q969V3	-0.410256	14	12	3	26.7	0.166098	12	12	1	27.6
Nicastrin	NCSTN	Q92542-2;Q92542	Q92542-2;Q92542	-0.345289	6	5	0	6.8	0.329015	4	3	0	4.9
NADH dehydrogenase [ubiquinone] 1 alpha subcomplex subunit 10, mitochondrial	NDUFA10	O95299;O95299-2	O95299;O95299-2	0.451541	14	10	1	26.8	0.619138	14	13	2	38.9
NADH dehydrogenase [ubiquinone] 1 alpha subcomplex subunit 12	NDUFA12	Q9UI09;Q9UI09-2	Q9UI09	0.124461	5	3	0	22.1	0.441105	3	2	0	14.5
NADH dehydrogenase [ubiquinone] 1 alpha subcomplex subunit 13	NDUFA13	Q9P0J0;Q9P0J0-2	Q9P0J0;Q9P0J0-2	0.619929	8	7	0	54.9	1.10129	8	7	2	56.9
NADH dehydrogenase [ubiquinone] 1 alpha subcomplex subunit 2	NDUFA2	O43678;O43678-2	O43678	0.0913952	5	3	0	42.4	0.570807	6	5	0	42.4
Cytochrome c oxidase subunit NDUFA4	NDUFA4	O00483	O00483	0.519039	2	2	0	27.2	0.679111	2	3	0	30.9
NADH dehydrogenase [ubiquinone] 1 alpha subcomplex subunit 5	NDUFA5	Q16718;Q16718-2	Q16718;Q16718-2	0.375623	3	4	0	28.4	0.78702	4	5	0	41.4
NADH dehydrogenase [ubiquinone] 1 alpha subcomplex subunit 6	NDUFA6	P56556	P56556	0.255078	2	2	0	21.1	0.636235	4	4	0	28.1
NADH dehydrogenase [ubiquinone] 1 alpha subcomplex subunit 7	NDUFA7	O95182	O95182	0.113967	3	3	0	33.6	0.69867	3	2	1	26.5
NADH dehydrogenase [ubiquinone] 1 alpha subcomplex subunit 8	NDUFA8	P51970	P51970	0.641361	3	3	1	18	1.05748	2	3	0	18
NADH dehydrogenase [ubiquinone] 1 alpha subcomplex subunit 9, mitochondrial	NDUFA9	Q16795	Q16795	-0.175664	18	15	2	46.4	0.277656	17	12	1	35
Acyl carrier protein, mitochondrial	NDUFAB1	O14561	O14561	-0.228993	4	3	0	23.1	0.161137	3	2	0	20.5
Complex I intermediate-associated protein 30, mitochondrial	NDUFAF1	Q9Y375	Q9Y375	4.54034	25	24	21	64.8	5.39988	25	22	18	68.8
Mimitin, mitochondrial	NDUFAF2	Q8N183	Q8N183	-0.291468	9	7	0	46.7	0.305574	5	5	0	33.1
NADH dehydrogenase [ubiquinone] 1 alpha subcomplex assembly factor 3	NDUFAF3	Q9BU61;Q9BU61-2	Q9BU61;Q9BU61-2	0.55454	3	3	0	21.2	1.33935	3	3	1	19
NADH dehydrogenase [ubiquinone] 1 alpha subcomplex assembly factor 4	NDUFAF4	Q9P032	Q9P032	0.845831	4	5	0	34.3	1.23094	3	3	0	17.1
NADH dehydrogenase [ubiquinone] 1 beta subcomplex subunit 1	NDUFB1	O75438;O75438-2	O75438;O75438-2	0.68428	3	3	0	58.6	0.93821	4	4	0	56.9
NADH dehydrogenase [ubiquinone] 1 beta subcomplex subunit 10	NDUFB10	O96000;O96000-2	O96000;O96000-2	0.564329	13	12	0	51.7	1.14347	14	12	1	43.6
NADH dehydrogenase [ubiquinone] 1 beta subcomplex subunit 11, mitochondrial	NDUFB11	Q9NX14;Q9NX14-2	Q9NX14;Q9NX14-2	0.975924	4	4	0	33.3	1.49529	4	4	1	31.4
NADH dehydrogenase [ubiquinone] 1 beta subcomplex subunit 4	NDUFB4	O95168-2;O95168	O95168-2;O95168	0.33674	9	5	3	45	0.774404	7	5	2	45
NADH dehydrogenase [ubiquinone] 1 beta subcomplex subunit 6	NDUFB6	O95139;O95139-2	O95139;O95139-2	0.702303	6	6	0	53.1	1.05038	2	3	0	35.2
NADH dehydrogenase [ubiquinone] 1 beta subcomplex subunit 8, mitochondrial	NDUFB8	O95169-3;O95169;O95169-2	O95169-3;O95169;O95169-2	0.400429	8	6	1	47.7	0.905791	7	5	1	38.7
NADH dehydrogenase [ubiquinone] 1 beta subcomplex subunit 9	NDUFB9	Q9Y6M9	Q9Y6M9	0.440527	10	8	1	58.7	0.79611	6	6	0	45.8
NADH dehydrogenase [ubiquinone] 1 subunit C2	NDUFC2	O95298;O95298-2;E9PQ53;O95298-3	O95298;O95298-2	2.71883	6	6	0	28.6	3.10408	7	6	0	37
NADH-ubiquinone oxidoreductase 75 kDa subunit, mitochondrial	NDUFS1	P28331;P28331-2;P28331-4;P28331-5;P28331-3	P28331;P28331-2;P28331-4;P28331-5;P28331-3	0.167872	33	28	4	41	0.514552	26	23	1	37.1
NADH dehydrogenase [ubiquinone] iron-sulfur protein 2, mitochondrial	NDUFS2	O75306-2;O75306	O75306-2;O75306	0.381394	20	17	4	40.7	0.780388	21	17	8	45.3
NADH dehydrogenase [ubiquinone] iron-sulfur protein 3, mitochondrial	NDUFS3	O75489;O75489-2	O75489	0.47228	17	16	0	46.2	0.824929	16	14	6	56.8
NADH dehydrogenase [ubiquinone] iron-sulfur protein 6, mitochondrial	NDUFS6	O75380	O75380	0.252658	5	4	1	51.6	0.476097	4	4	0	51.6
NADH dehydrogenase [ubiquinone] iron-sulfur protein 7, mitochondrial	NDUFS7	O75251-2;O75251	O75251-2;O75251	-0.0389694	6	4	1	16.5	0.481485	4	3	0	13.1
NADH dehydrogenase [ubiquinone] iron-sulfur protein 8, mitochondrial	NDUFS8	O00217	O00217	0.663481	3	2	1	10	0.794432	4	3	0	15.7
NADH dehydrogenase [ubiquinone] flavoprotein 1, mitochondrial	NDUFV1	P49821-2;P49821	P49821-2;P49821	0.107152	17	16	6	41.5	0.635159	13	14	1	38.2
NADH dehydrogenase [ubiquinone] flavoprotein 2, mitochondrial	NDUFV2	P19404	P19404	0.107688	8	8	0	38.6	0.588791	9	8	1	32.9
NADH dehydrogenase [ubiquinone] flavoprotein 3, mitochondrial	NDUFV3	P56181-2	P56181-2	0.295841	15	14	1	39.7	1.09888	13	12	3	31.9
Neurofilament light polypeptide	NEFL	P07196	P07196	-0.803166	3	4	0	9	-0.0911243	2	2	0	5.3
NF-X1-type zinc finger protein NFXL1	NFXL1	Q6ZNB6;Q6ZNB6-2	Q6ZNB6;Q6ZNB6-2	-0.361843	2	2	0	3.1	0.185245	7	8	1	13.3
Protein NipSnap homolog 1	NIPSNAP1	Q9BPW8	Q9BPW8	-0.722586	7	6	2	26.8	-0.202888	5	4	0	17.3
Nucleoside diphosphate kinase B;Nucleoside diphosphate kinase A	NME2;NME1	P22392;P22392-2;P15531;P15531-2;O60361	P22392;P22392-2;P15531;P15531-2	0.0532504	7	6	1	41.4	0.603643	5	4	0	34.9
NAD(P) transhydrogenase, mitochondrial	NNT	Q13423	Q13423	0.216858	12	12	0	12	0.611381	10	12	1	13.6
Nodal modulator 2;Nodal modulator 3;Nodal modulator 1	NOMO2;NOMO3;NOMO1	Q5JPE7-2;Q5JPE7;P69849;Q5JPE7-3;Q15155	Q5JPE7-2;Q5JPE7;P69849;Q5JPE7-3;Q15155	-0.445617	32	28	4	29.7	0.0700122	27	26	1	26.6
Non-POU domain-containing octamer-binding protein	NONO	Q15233;Q15233-2	Q15233;Q15233-2	-0.545192	26	16	3	41.2	0.0170082	22	14	2	36.7
Probable 28S rRNA (cytosine(4447)-C(5))-methyltransferase	NOP2	P46087-3;P46087-2;P46087;P46087-4	P46087-3;P46087-2;P46087;P46087-4	-1.32833	5	6	1	13.5	-0.695014	4	4	0	9.2
Neurogenic locus notch homolog protein 2;Notch 2 extracellular truncation;Notch 2 intracellular domain	NOTCH2	Q04721	Q04721	-0.426548	2	2	0	1.1	0.394885	2	2	0	1
Nucleophosmin	NPM1	P06748;P06748-2;P06748-3	P06748;P06748-2;P06748-3	-0.627717	23	9	6	29.3	0.128062	23	9	4	29.3
Neuroplastin	NPTN	Q9Y639-3;Q9Y639-1;Q9Y639-4;Q9Y639-5;Q9Y639	Q9Y639-3;Q9Y639-1;Q9Y639-4;Q9Y639-5;Q9Y639	-0.471869	2	1	0	3.6	0.268469	2	1	0	3.6
Sterol-4-alpha-carboxylate 3-dehydrogenase, decarboxylating	NSDHL	Q15738	Q15738	-0.550528	7	8	0	27.3	0.034707	8	7	3	26.3
Vesicle-fusing ATPase	NSF	P46459;P46459-2	P46459;P46459-2	-0.467853	15	14	1	18.5	0.16503	18	19	3	27
5-nucleotidase domain-containing protein 2	NT5DC2	Q9H857-2;Q9H857;Q9H857-3;Q9H857-4	Q9H857-2;Q9H857;Q9H857-3;Q9H857-4	-2.53416	22	18	14	36.6	-2.03393	11	10	7	24.8
5-nucleotidase domain-containing protein 3	NT5DC3	Q86UY8;Q86UY8-2	Q86UY8;Q86UY8-2	-1.33705	3	4	0	8.2	-0.560128	2	2	0	5.3
Nucleoside diphosphate-linked moiety X motif 19, mitochondrial	NUDT19	A8MXV4	A8MXV4	-0.704606	10	11	2	32.8	-0.277747	8	8	1	35.5
Cleavage and polyadenylation specificity factor subunit 5	NUDT21	O43809	O43809	-0.484489	10	9	0	34.8	-0.0787464	9	7	2	30.4
Nuclear fragile X mental retardation-interacting protein 2	NUFIP2	Q7Z417	Q7Z417	-0.78697	8	6	0	12.4	-0.200755	8	8	1	15.5
Nuclear pore complex protein Nup107	NUP107	P57740;P57740-2;P57740-3	P57740;P57740-2;P57740-3	-0.193651	8	9	0	12.5	0.515418	11	13	0	14.8
Nuclear pore complex protein Nup133	NUP133	Q8WUM0	Q8WUM0	-0.210179	8	8	2	9.6	0.412309	5	7	1	7.4
Nuclear pore complex protein Nup153	NUP153	P49790-2;P49790;P49790-3	P49790-2;P49790;P49790-3	-0.692875	5	6	1	5.9	0.000764776	3	4	0	3.2
Nuclear pore complex protein Nup155	NUP155	O75694-2;O75694	O75694-2;O75694	-0.17119	16	18	4	17.6	0.606474	8	8	1	8.3
Nuclear pore complex protein Nup160	NUP160	Q12769;Q12769-3;Q12769-2	Q12769	-0.140651	7	9	0	6.7	0.404611	6	8	1	5.6
Nuclear pore complex protein Nup205	NUP205	Q92621	Q92621	-0.0509656	9	13	2	8	0.515336	7	10	3	6.1
Nuclear pore membrane glycoprotein 210	NUP210	Q8TEM1;Q8TEM1-2	Q8TEM1;Q8TEM1-2	-0.0385545	35	24	2	14.6	0.465739	33	32	2	22
Nucleoporin NUP53	NUP35	Q8NFH5;Q8NFH5-2;Q8NFH5-3	Q8NFH5;Q8NFH5-2	0.0234683	5	7	0	28.2	0.457692	5	6	0	24.2
Nucleoporin p54	NUP54	Q7Z3B4;Q7Z3B4-3;Q7Z3B4-2	Q7Z3B4;Q7Z3B4-3;Q7Z3B4-2	-0.152564	2	2	0	4.9	0.684202	2	2	1	4.9
Nuclear pore complex protein Nup93	NUP93	Q8N1F7;Q8N1F7-2	Q8N1F7;Q8N1F7-2	-0.254066	6	7	2	9.6	0.337813	5	7	0	9.8
Nuclear pore complex protein Nup98-Nup96;Nuclear pore complex protein Nup98;Nuclear pore complex protein Nup96	NUP98	P52948-6;P52948-5;P52948;P52948-2	P52948-6;P52948-5;P52948;P52948-2	-0.0828968	7	7	0	5.1	0.361935	12	13	1	8.9
Ornithine aminotransferase, mitochondrial;Ornithine aminotransferase, hepatic form;Ornithine aminotransferase, renal form	OAT	P04181;P04181-2	P04181;P04181-2	-0.794733	26	21	3	57.4	-0.197865	20	17	0	50.3
OCIA domain-containing protein 1	OCIAD1	Q9NX40;Q9NX40-3;Q9NX40-2;Q9NX40-4	Q9NX40;Q9NX40-3;Q9NX40-2;Q9NX40-4	0.484396	9	8	1	37.1	1.27052	8	8	2	30.2
2-oxoglutarate dehydrogenase, mitochondrial	OGDH	Q02218;Q02218-2;Q02218-3;Q9ULD0;Q9ULD0-3;Q9ULD0-2	Q02218;Q02218-2	-0.61083	31	26	2	31.5	-0.0137839	42	37	7	39.7
Dynamin-like 120 kDa protein, mitochondrial;Dynamin-like 120 kDa protein, form S1	OPA1	O60313-13;O60313;O60313-9;O60313-11;O60313-2;O60313-10	O60313-13;O60313;O60313-9;O60313-11;O60313-2;O60313-10	0.219711	11	11	1	17.9	0.750713	10	11	2	14.3
Oxysterol-binding protein 1	OSBP	P22059	P22059	-0.372356	6	6	0	9.4	0.220446	6	6	1	9.9
Oxysterol-binding protein-related protein 8	OSBPL8	Q9BZF1-3;Q9BZF1-2;Q9BZF1;Q9H0X9-3;Q9H0X9-2;Q9H0X9	Q9BZF1-3;Q9BZF1-2;Q9BZF1	-0.336683	14	9	2	14.5	0.24696	17	9	3	15
Succinyl-CoA:3-ketoacid coenzyme A transferase 1, mitochondrial	OXCT1	P55809;P55809-2;Q9BYC2	P55809	-0.370695	9	10	0	22.5	0.133242	7	5	2	13.8
Prolyl 4-hydroxylase subunit alpha-1	P4HA1	P13674;P13674-2;P13674-3	P13674;P13674-2;P13674-3	-1.03212	17	14	3	35.6	-0.126312	8	8	0	18.7
Protein disulfide-isomerase	P4HB	P07237	P07237	-1.1037	30	24	6	42.7	-0.646347	26	23	1	42.9
Proliferation-associated protein 2G4	PA2G4	Q9UQ80-2;Q9UQ80	Q9UQ80-2;Q9UQ80	-0.525393	2	2	0	7.4	0.13204	3	3	0	10.6
Polyadenylate-binding protein 1	PABPC1	P11940-2;P11940;Q9H361;Q4VXU2;Q4VXU2-2;Q5JQF8;Q96DU9-2;Q96DU9	P11940-2;P11940	-0.413999	22	14	6	41.3	0.152532	19	9	7	33.5
Polyadenylate-binding protein 4	PABPC4	Q13310-2;Q13310;Q13310-3;P0CB38	Q13310-2;Q13310;Q13310-3	-1.12702	4	4	1	19.3	0.422482	3	3	1	19
Polyadenylate-binding protein 2	PABPN1	Q86U42;Q86U42-2;Q92843-2	Q86U42;Q86U42-2;Q92843-2	0.0489336	2	3	0	12.4	0.48922	2	2	0	8.8
Poly [ADP-ribose] polymerase 1	PARP1	P09874	P09874	-0.553214	34	23	4	30.5	0.00449378	28	20	4	24.2
Pre-B-cell leukemia transcription factor-interacting protein 1	PBXIP1	Q96AQ6-3;Q96AQ6-2;Q96AQ6	Q96AQ6-3;Q96AQ6-2;Q96AQ6	-0.717714	3	3	0	4.7	0.166033	3	4	0	6.3
Pyruvate carboxylase, mitochondrial	PC	P11498;P11498-2	P11498	-0.376358	105	61	12	57.9	0.258598	104	59	9	58
Poly(rC)-binding protein 1	PCBP1	Q15365	Q15365	-0.509923	5	3	0	14.3	0.166066	3	2	0	10.7
Poly(rC)-binding protein 2;Poly(rC)-binding protein 3	PCBP2;PCBP3	Q15366-7;Q15366-8;Q15366-4;Q15366-5;Q15366-6;Q15366-3;Q15366;Q15366-2;P57721-2;P57721-3;P57721-5;P57721-4;P57721	Q15366-7;Q15366-8;Q15366-4;Q15366-5;Q15366-6;Q15366-3;Q15366;Q15366-2;P57721-2;P57721-3;P57721-5;P57721-4;P57721	-0.303134	3	2	0	11.9	-0.051024	3	3	0	15.4
Propionyl-CoA carboxylase alpha chain, mitochondrial	PCCA	P05165;P05165-2;P05165-3	P05165;P05165-2;P05165-3	0.299362	117	59	14	74.3	0.914494	107	59	17	69
Propionyl-CoA carboxylase beta chain, mitochondrial	PCCB	P05166;P05166-2	P05166;P05166-2	0.289244	91	37	9	62.3	0.977867	112	39	21	63.6
Protein-L-isoaspartate(D-aspartate) O-methyltransferase	PCMT1	P22061;P22061-2	P22061;P22061-2	-1.46801	3	4	0	29.1	-0.851359	6	4	1	25.6
Prenylcysteine oxidase 1	PCYOX1	Q9UHG3-2;Q9UHG3	Q9UHG3-2;Q9UHG3	-0.400244	5	6	0	18.9	0.155213	3	4	0	14.5
Prenylcysteine oxidase-like	PCYOX1L	Q8NBM8	Q8NBM8	-0.0519824	3	3	0	9.3	0.337922	2	3	1	8.7
2,5-phosphodiesterase 12	PDE12	Q6L8Q7-2;Q6L8Q7	Q6L8Q7-2;Q6L8Q7	-0.703314	3	5	0	13.5	0.0444788	3	4	0	8.8
Pyruvate dehydrogenase E1 component subunit alpha, somatic form, mitochondrial	PDHA1	P08559;P08559-4;P08559-3;P08559-2;P29803	P08559;P08559-4;P08559-3;P08559-2	-0.455139	20	17	5	52.6	0.148769	19	18	1	39.7
Pyruvate dehydrogenase E1 component subunit beta, mitochondrial	PDHB	P11177;P11177-2;P11177-3	P11177;P11177-2;P11177-3	-0.48076	24	19	3	49	0.15101	21	17	2	47.1
Pyruvate dehydrogenase protein X component, mitochondrial	PDHX	O00330;O00330-3;O00330-2	O00330;O00330-3;O00330-2	-0.706559	7	8	2	20.6	-0.0496307	6	7	1	19
Protein disulfide-isomerase A3	PDIA3	P30101	P30101	-1.09431	31	25	4	51.1	-0.646255	26	20	4	45.5
Protein disulfide-isomerase A4	PDIA4	P13667	P13667	-0.716078	13	11	4	20.8	-0.0500489	13	12	2	20.6
Protein disulfide-isomerase A6	PDIA6	Q15084-3;Q15084;Q15084-4;Q15084-5;Q15084-2	Q15084-3;Q15084;Q15084-4;Q15084-5;Q15084-2	-1.1689	15	16	3	45.3	-0.633943	15	15	2	44.6
[Pyruvate dehydrogenase (acetyl-transferring)] kinase isozyme 3, mitochondrial	PDK3	Q15120;Q15120-2	Q15120;Q15120-2	-1.03395	6	6	1	20.7	-0.221692	3	3	1	9.6
Proline-, glutamic acid- and leucine-rich protein 1	PELP1	Q8IZL8	Q8IZL8	-0.438992	4	5	1	7.7	0.0333333	5	5	0	7
Peroxisomal membrane protein PEX14	PEX14	O75381-2;O75381	O75381-2;O75381	-0.482997	4	3	0	9.3	0.192217	5	4	1	24.3
Serine/threonine-protein phosphatase PGAM5, mitochondrial	PGAM5	Q96HS1;Q96HS1-2	Q96HS1;Q96HS1-2	-0.110854	14	12	2	61.9	0.718806	26	15	2	61.6
Membrane-associated progesterone receptor component 1	PGRMC1	O00264;O00264-2	O00264	-0.0483226	10	5	1	35.9	0.38743	6	6	0	35.4
Membrane-associated progesterone receptor component 2	PGRMC2	O15173;O15173-2	O15173;O15173-2	-0.169436	5	4	1	25.1	0.5113	4	4	0	23.3
Prohibitin	PHB	P35232;P35232-2	P35232;P35232-2	1.43659	16	13	2	60.3	1.64616	27	22	8	84.2
Prohibitin-2	PHB2	Q99623;Q99623-2	Q99623;Q99623-2	1.18935	23	21	3	67.9	1.45779	27	21	6	67.9
PHD finger-like domain-containing protein 5A	PHF5A	Q7RTV0	Q7RTV0	-0.396916	4	4	0	46.4	-0.232415	4	5	2	54.5
Phosphatidylinositol 4-kinase type 2-alpha	PI4K2A	Q9BTU6	Q9BTU6	-0.911071	2	3	1	8.8	-0.130799	3	3	1	9.6
GPI transamidase component PIG-S	PIGS	Q96S52-2;Q96S52	Q96S52-2;Q96S52	-0.00296054	7	6	1	12.8	0.472029	5	5	0	11
GPI transamidase component PIG-T	PIGT	Q969N2-5;Q969N2;Q969N2-4;Q969N2-2;Q969N2-6;Q969N2-3	Q969N2-5;Q969N2;Q969N2-4;Q969N2-2;Q969N2-6	-0.0874574	4	4	0	10.3	0.383812	4	4	0	8
Presequence protease, mitochondrial	PITRM1	Q5JRX3-2;Q5JRX3;Q5JRX3-3	Q5JRX3-2;Q5JRX3;Q5JRX3-3	-0.614293	12	16	1	21.4	-0.081885	7	8	1	12.2
Phospholipase D3	PLD3	Q8IV08	Q8IV08	-0.815682	2	1	0	2	0.314087	2	2	1	4.5
Pleckstrin homology domain-containing family A member 5	PLEKHA5	Q9HAU0;Q9HAU0-2;Q9HAU0-4;Q9HAU0-6;Q9HAU0-8;Q9HAU0-5;Q9HAU0-3;Q9HAU0-7	Q9HAU0;Q9HAU0-2;Q9HAU0-4;Q9HAU0-6;Q9HAU0-8;Q9HAU0-5	-1.04519	15	16	5	20.1	-0.580724	9	9	0	10.4
Procollagen-lysine,2-oxoglutarate 5-dioxygenase 1	PLOD1	Q02809;Q02809-2	Q02809;Q02809-2	-0.706794	5	8	2	16	-0.40294	4	6	0	11
Procollagen-lysine,2-oxoglutarate 5-dioxygenase 3	PLOD3	O60568	O60568	-0.728861	5	7	0	12.7	-0.0234682	7	7	1	13
Mitochondrial-processing peptidase subunit alpha	PMPCA	Q10713;Q10713-2	Q10713;Q10713-2	-0.618739	8	8	2	16.8	-0.701948	3	3	0	5.7
Mitochondrial-processing peptidase subunit beta	PMPCB	O75439	O75439	-1.04284	6	7	1	16.6	-0.313246	6	7	1	16.6
Probable hydrolase PNKD	PNKD	Q8N490-2;Q8N490	Q8N490-2;Q8N490	0.172744	3	2	0	23.2	0.908469	2	1	0	12.7
Polyribonucleotide nucleotidyltransferase 1, mitochondrial	PNPT1	Q8TCS8	Q8TCS8	-0.797915	12	13	2	19.3	-0.254957	7	8	1	11.9
Polymerase delta-interacting protein 2	POLDIP2	Q9Y2S7	Q9Y2S7	-0.93763	9	9	2	29.9	-0.400538	5	6	0	19
Polymerase delta-interacting protein 3	POLDIP3	Q9BY77-2;Q9BY77	Q9BY77-2;Q9BY77	-0.435241	10	11	2	43.6	-0.0392789	11	10	2	39
DNA-directed RNA polymerase, mitochondrial	POLRMT	O00411	O00411	-0.527762	6	7	2	7.4	-0.335026	8	9	1	10
NADPH--cytochrome P450 reductase	POR	P16435	P16435	-0.193998	5	4	2	6.2	0.337065	5	7	1	11.8
Inorganic pyrophosphatase 2, mitochondrial	PPA2	Q9H2U2-6;Q9H2U2-3;Q9H2U2;Q9H2U2-2;Q9H2U2-4	Q9H2U2-6;Q9H2U2-3;Q9H2U2;Q9H2U2-2;Q9H2U2-4	-0.417637	3	3	1	9.9	0.305414	2	2	0	16.8
Peptidyl-prolyl cis-trans isomerase B	PPIB	P23284	P23284	-0.756697	5	5	0	21.3	-0.122607	3	3	0	16.2
Peptidyl-prolyl cis-trans isomerase F, mitochondrial	PPIF	P30405;P30405-2	P30405;P30405-2	-0.1778	5	5	1	42.5	0.433779	3	3	1	29
Protoporphyrinogen oxidase	PPOX	P50336	P50336	-1.1977	5	6	0	16.6	-0.370388	4	4	1	10.9
Serine/threonine-protein phosphatase PP1-alpha catalytic subunit	PPP1CA	P62136-2;P62136;P62136-3	P62136-2;P62136;P62136-3	-0.243814	6	2	2	24	0.0262492	4	2	1	17.9
Serine/threonine-protein phosphatase 2A 65 kDa regulatory subunit A alpha isoform	PPP2R1A	P30153	P30153	-0.455732	3	3	0	5.8	0.0985055	3	3	0	5.4
Thioredoxin-dependent peroxide reductase, mitochondrial	PRDX3	P30048-2;P30048	P30048-2;P30048	-0.327222	19	14	1	54.2	0.181084	12	14	1	48.7
Peroxiredoxin-4	PRDX4	Q13162	Q13162	-1.21736	28	8	5	45	-0.661294	21	8	2	45
Prolactin regulatory element-binding protein	PREB	Q9HCU5	Q9HCU5	-0.294456	4	4	1	14.9	0.526286	6	6	0	22.5
cAMP-dependent protein kinase type II-alpha regulatory subunit	PRKAR2A	P13861-2;P13861;P31323	P13861-2;P13861	-0.644149	3	5	0	19.4	-0.042084	3	3	1	10.7
Glucosidase 2 subunit beta	PRKCSH	P14314-2;P14314	P14314-2;P14314	-1.21813	18	13	4	20.8	-0.606632	19	16	2	31.2
DNA-dependent protein kinase catalytic subunit	PRKDC	P78527;P78527-2	P78527;P78527-2	-0.433253	160	138	16	35.7	-0.10916	163	144	17	37
Pre-mRNA-processing factor 19	PRPF19	Q9UMS4	Q9UMS4	-0.246772	15	13	1	35.3	0.074198	12	11	1	33.3
U4/U6 small nuclear ribonucleoprotein Prp3	PRPF3	O43395;O43395-3	O43395;O43395-3	-0.632696	4	4	0	9.2	0.00463847	3	3	0	6
U4/U6 small nuclear ribonucleoprotein Prp4	PRPF4	O43172-2;O43172	O43172-2;O43172	-0.46033	3	4	0	10.6	-0.0988237	4	4	0	10.2
Pre-mRNA-processing factor 40 homolog A	PRPF40A	O75400-2;O75400;Q6NWY9-2;Q6NWY9-3;Q6NWY9	O75400-2;O75400	-0.601234	37	1	2	25.6	-0.0309717	36	1	4	30
Pre-mRNA-processing factor 6	PRPF6	O94906-2;O94906	O94906-2;O94906	-0.747609	9	9	2	11.3	0.0399925	7	8	1	10.3
Pre-mRNA-processing-splicing factor 8	PRPF8	Q6P2Q9	Q6P2Q9	-0.478366	34	34	1	16.7	-0.00532813	41	40	0	19.4
Polypyrimidine tract-binding protein 1	PTBP1	P26599;P26599-2;P26599-3;O95758-1;O95758-6;O95758-2;O95758;O95758-5;O95758-4	P26599;P26599-2;P26599-3	-0.468831	6	6	1	17.1	0.0133634	4	5	2	15.6
Pentatricopeptide repeat domain-containing protein 3, mitochondrial	PTCD3	Q96EY7;Q96EY7-2	Q96EY7	-0.596383	14	17	1	30.2	0.204632	13	12	0	24.2
Inactive tyrosine-protein kinase 7	PTK7	Q13308;Q13308-6;Q13308-3;Q13308-2;Q13308-4;Q13308-5	Q13308;Q13308-6;Q13308-3;Q13308-2;Q13308-4;Q13308-5	-0.401044	9	9	1	13.5	0.496672	4	4	0	6
Tyrosine-protein phosphatase non-receptor type 1	PTPN1	P18031	P18031	-0.34441	14	11	5	29.2	0.098382	12	11	2	26.7
Poly(U)-binding-splicing factor PUF60	PUF60	Q9UHX1-4;Q9UHX1-6;Q9UHX1-3;Q9UHX1-5;Q9UHX1-2;Q9UHX1	Q9UHX1-4;Q9UHX1-6;Q9UHX1-3;Q9UHX1-5;Q9UHX1-2;Q9UHX1	-0.233854	3	4	1	10.2	0.49216	3	3	1	8.6
Pyrroline-5-carboxylate reductase 2	PYCR2	Q96C36	Q96C36	-1.40408	12	8	5	34.1	-0.918157	8	9	3	30.9
Glutamine--tRNA ligase	QARS	P47897-2;P47897	P47897-2;P47897	0.0611541	5	5	1	9.4	0.475535	7	8	1	12.4
Ras-related protein Rab-10	RAB10	P61026	P61026	-0.462833	4	4	0	28.5	0.348005	4	4	0	28.5
Ras-related protein Rab-11A;Ras-related protein Rab-11B	RAB11A;RAB11B	P62491-2;Q15907-2;P62491;Q15907	P62491-2;Q15907-2;P62491;Q15907	-0.288012	9	6	1	43.2	0.147586	7	8	0	50.3
Ras-related protein Rab-14	RAB14	P61106	P61106	-0.450538	10	10	1	54.4	0.339966	6	6	0	40.5
Ras-related protein Rab-18	RAB18	Q9NP72;Q9NP72-2;Q9NP72-3	Q9NP72;Q9NP72-2	-0.228351	7	7	0	35.9	0.289986	6	5	2	32
Ras-related protein Rab-1A	RAB1A	P62820-2;P62820;P62820-3;P59190-2;P59190	P62820-2;P62820	-0.488815	2	3	0	56.7	0.16246	3	3	0	51.1
Ras-related protein Rab-1B;Putative Ras-related protein Rab-1C	RAB1B;RAB1C	Q9H0U4;Q92928	Q9H0U4;Q92928	-0.636392	12	5	0	46.3	0.137775	7	2	0	34.8
Ras-related protein Rab-21	RAB21	Q9UL25	Q9UL25	-0.190931	5	5	0	30.2	0.227574	4	4	0	25.3
Ras-related protein Rab-2A;Ras-related protein Rab-2B	RAB2A;RAB2B	P61019;P61019-2;Q8WUD1;Q8WUD1-2	P61019;P61019-2;Q8WUD1	-0.318884	8	7	1	38.2	0.236809	5	5	1	25
Ras-related protein Rab-5A	RAB5A	P20339;P20339-2	P20339;P20339-2	-0.55277	2	2	0	37.2	0.240861	2	1	0	30.7
Ras-related protein Rab-5B	RAB5B	P61020;P61020-2	P61020;P61020-2	-0.280387	2	2	0	32.1	0.209311	2	2	1	32.1
Ras-related protein Rab-5C	RAB5C	P51148;P51148-2	P51148;P51148-2	-0.409796	9	3	0	43.5	0.16822	11	4	1	48.1
Ras-related protein Rab-6A	RAB6A	P20340-2;P20340;P20340-3;P20340-4;Q9NRW1;Q9NRW1-2;Q14964	P20340-2;P20340;P20340-3;P20340-4	-0.372785	5	3	1	17.8	0.198676	4	4	1	23.1
Ras-related protein Rab-7a	RAB7A	P51149	P51149	-0.558134	17	12	1	69.1	0.153671	10	8	4	49.8
Ras-related protein Rab-8A	RAB8A	P61006;P61006-2	P61006;P61006-2	-0.405547	4	2	1	15.9	0.118696	3	3	0	21.3
Ras-related protein Rab-9A	RAB9A	P51151;Q9NP90	P51151	-0.504203	2	3	0	18.9	-0.0275787	2	2	0	12.4
DNA repair protein RAD50	RAD50	Q92878-2;Q92878;Q92878-3	Q92878-2;Q92878;Q92878-3	-0.268156	19	19	2	15.3	0.260498	9	10	4	7.9
Ras-related protein Ral-A;Ras-related protein Ral-B	RALA;RALB	P11233;P11234;P11234-3;P11234-2	P11233;P11234;P11234-3;P11234-2	-0.670245	4	4	0	25.2	-0.0388575	3	3	0	19.9
GTP-binding nuclear protein Ran	RAN	P62826	P62826	-0.4395	4	4	0	18.1	0.011908	6	5	2	23.1
E3 SUMO-protein ligase RanBP2	RANBP2	P49792;O14715;Q99666;P0DJD0;P0DJD1;Q99666-2;Q7Z3J3-2;Q05823-2;Q05823	P49792	-0.31554	41	33	2	18.3	0.24267	52	40	2	23.2
Ran GTPase-activating protein 1	RANGAP1	P46060	P46060	-0.791633	10	7	4	15.7	0.065627	12	9	1	17.7
Ras-related protein Rap-1b;Ras-related protein Rap-1b-like protein	RAP1B	P61224-3;P61224;A6NIZ1;P61224-2;P61224-4	P61224-3;P61224;A6NIZ1;P61224-2;P61224-4	-0.368942	11	3	1	51.5	0.133796	8	3	0	51.5
Ras-related protein Rap-2c;Ras-related protein Rap-2b;Ras-related protein Rap-2a	RAP2C;RAP2B;RAP2A	Q9Y3L5;P61225;P10114	Q9Y3L5;P61225;P10114	-0.365258	2	2	0	10.9	0.261466	2	1	0	4.9
Arginine--tRNA ligase, cytoplasmic	RARS	P54136;P54136-2	P54136;P54136-2	0.0312541	9	10	4	17.7	0.497649	5	7	1	11.5
Histone-binding protein RBBP7	RBBP7	Q16576;Q16576-2	Q16576;Q16576-2	-0.655194	9	6	3	30.4	0.0431999	5	4	0	22.6
RNA-binding protein 10	RBM10	P98175-2;P98175;P98175-5;P98175-4;P98175-3;P78332-2;P78332	P98175-2;P98175;P98175-5;P98175-4;P98175-3	-0.410409	3	5	0	6.1	-0.0754641	3	3	0	3.2
RNA-binding protein 25	RBM25	P49756;P49756-2;P49756-3;P49756-4	P49756;P49756-2;P49756-3	-0.437389	27	19	0	29.8	0.220547	24	19	0	25.4
RNA-binding protein 26	RBM26	Q5T8P6-3;Q5T8P6-2;Q5T8P6;Q5T8P6-5;Q5T8P6-4;Q5T8P6-6	Q5T8P6-3;Q5T8P6-2;Q5T8P6;Q5T8P6-5;Q5T8P6-4	-0.334589	5	4	1	5.6	-0.0153549	5	3	1	5.2
RNA-binding protein 4;RNA-binding protein 4B	RBM4;RBM4B	Q9BWF3;Q9BWF3-3;Q9BWF3-4;Q9BWF3-2;Q9BQ04;Q96PK6-5	Q9BWF3;Q9BWF3-3;Q9BWF3-4;Q9BWF3-2;Q9BQ04	-0.328199	6	6	0	23.6	0.0696487	5	6	1	24.5
RNA-binding motif protein, X chromosome;RNA-binding motif protein, X chromosome, N-terminally processed;RNA binding motif protein, X-linked-like-1	RBMX;RBMXL1	P38159;P38159-2;P38159-3;Q96E39;O75526	P38159;P38159-2;P38159-3;Q96E39	-0.17028	7	6	1	20.2	0.203784	7	4	2	15.1
Regulator of chromosome condensation	RCC1	P18754;P18754-2	P18754;P18754-2	-0.470789	4	4	0	12.4	-0.239642	3	4	1	13.3
Reticulocalbin-1	RCN1	Q15293;Q15293-2	Q15293;Q15293-2	-0.906602	10	10	5	46.5	-0.236707	11	7	3	27.2
Reticulocalbin-2	RCN2	Q14257;Q14257-2	Q14257;Q14257-2	-1.16401	9	10	1	42.3	-0.332278	8	11	1	46.1
Retinol dehydrogenase 11	RDH11	Q8TC12;Q8TC12-2;Q8TC12-3	Q8TC12;Q8TC12-2	0.758047	7	7	0	31.4	1.11007	4	4	0	16.4
Receptor expression-enhancing protein 5	REEP5	Q00765;Q00765-2	Q00765	-0.0266459	3	3	0	12.7	0.730057	3	2	0	6.3
Protein RER1	RER1	O15258	O15258	-0.338925	5	4	0	20.4	0.242635	3	3	0	15.3
Protein RFT1 homolog	RFT1	Q96AA3	Q96AA3	1.82465	2	2	1	3.5	2.97098	2	2	0	3.3
Transforming protein RhoA;Rho-related GTP-binding protein RhoC	RHOA;RHOC	P61586;P08134;P62745	P61586;P08134	-0.15851	8	6	0	32.6	0.15117	7	5	0	31.6
Mitochondrial Rho GTPase 1	RHOT1	Q8IXI2-4;Q8IXI2;Q8IXI2-5;Q8IXI2-2;Q8IXI2-7;Q8IXI2-3;Q8IXI2-6	Q8IXI2-4;Q8IXI2;Q8IXI2-5;Q8IXI2-2;Q8IXI2-7;Q8IXI2-3;Q8IXI2-6	-0.697289	2	3	0	7.9	0.0486061	3	4	0	9
Mitochondrial Rho GTPase 2	RHOT2	Q8IXI1;Q8IXI1-2	Q8IXI1	-0.185113	10	9	0	20.1	0.368439	8	9	1	21.2
Regulator of microtubule dynamics protein 3	RMDN3	Q96TC7;Q96TC7-2	Q96TC7	-0.293271	5	6	1	20.4	0.269895	2	4	0	14.7
60S ribosomal protein L10a	RPL10A	P62906	P62906	-0.46031	9	8	2	37.3	0.0438392	10	9	0	40.1
60S ribosomal protein L11	RPL11	P62913-2;P62913	P62913-2;P62913	-0.295801	5	3	0	15.8	0.0527901	2	2	0	13
60S ribosomal protein L12	RPL12	P30050;P30050-2	P30050;P30050-2	-0.379263	5	5	0	38.2	0.0465485	5	6	0	54.5
60S ribosomal protein L13	RPL13	P26373-2;P26373	P26373-2;P26373	-0.646767	3	2	1	14	0.0139459	4	3	0	14.6
60S ribosomal protein L13a	RPL13A	P40429;Q6NVV1	P40429	-0.410888	3	2	0	11.3	0.0762955	4	5	0	27.6
60S ribosomal protein L14	RPL14	P50914	P50914	-0.54494	3	3	0	11.2	-0.0945064	4	4	0	20.9
60S ribosomal protein L18	RPL18	Q07020-2;Q07020	Q07020-2;Q07020	-0.493256	2	2	0	16.4	0.0200771	3	3	0	23.3
60S ribosomal protein L23a	RPL23A	P62750	P62750	-0.377894	4	3	2	17.3	0.249942	4	3	0	17.3
60S ribosomal protein L27	RPL27	P61353	P61353	-0.33743	5	5	0	27.9	0.146707	3	3	0	17.6
60S ribosomal protein L3	RPL3	P39023;Q92901	P39023	-0.470169	4	4	1	10.9	-0.061707	7	8	2	21.8
60S ribosomal protein L30	RPL30	P62888	P62888	-0.53755	3	3	0	36.5	0.0264696	6	6	1	52.2
60S ribosomal protein L35	RPL35	P42766	P42766	-0.40234	2	2	0	22	0.401177	2	2	0	22
60S ribosomal protein L38	RPL38	P63173	P63173	-0.517131	6	5	0	52.9	-0.11023	8	6	0	52.9
60S ribosomal protein L4	RPL4	P36578	P36578	-0.49824	12	11	2	26.5	0.113676	8	8	0	22.2
60S ribosomal protein L5	RPL5	P46777	P46777	-0.524313	6	6	0	23.2	-0.0328061	5	5	0	15.2
60S ribosomal protein L6	RPL6	Q02878	Q02878	-0.430373	8	5	0	21.2	-0.112633	6	5	0	21.2
60S ribosomal protein L7	RPL7	P18124	P18124	-0.574433	13	12	0	35.5	0.130208	11	11	1	41.9
60S ribosomal protein L7a	RPL7A	P62424	P62424	-0.45332	5	5	0	19.9	0.0256615	5	5	1	19.2
60S acidic ribosomal protein P0;60S acidic ribosomal protein P0-like	RPLP0;RPLP0P6	P05388;Q8NHW5;P05388-2	P05388;Q8NHW5;P05388-2	-0.444773	6	8	1	28.1	0.0331265	9	7	4	31.9
60S acidic ribosomal protein P2	RPLP2	P05387	P05387	-0.577552	10	8	2	80	0.137632	14	9	1	82.6
Dolichyl-diphosphooligosaccharide--protein glycosyltransferase subunit 1	RPN1	P04843	P04843	-0.118946	45	34	3	62.8	0.400549	44	35	4	62.4
Dolichyl-diphosphooligosaccharide--protein glycosyltransferase subunit 2	RPN2	P04844;P04844-2	P04844;P04844-2	-0.365871	21	21	1	41.7	0.187641	19	19	0	33.6
40S ribosomal protein S10	RPS10	P46783;Q9NQ39	P46783	-0.52168	5	5	1	30.3	0.138505	3	3	0	14.5
40S ribosomal protein S11	RPS11	P62280	P62280	-0.452452	3	4	0	32.9	0.140635	3	4	0	31.6
40S ribosomal protein S12	RPS12	P25398	P25398	-0.397106	5	6	0	56.8	0.0162785	4	5	0	48.5
40S ribosomal protein S13	RPS13	P62277	P62277	-0.350688	3	4	0	25.8	0.0193019	2	3	0	25.8
40S ribosomal protein S14	RPS14	P62263	P62263	-0.501484	6	4	0	11.3	0.249308	5	3	1	11.3
40S ribosomal protein S15a	RPS15A	P62244	P62244	-0.415211	3	3	0	23.8	0.175957	4	3	0	23.8
40S ribosomal protein S16	RPS16	P62249	P62249	-0.392175	11	8	1	43.2	0.142258	5	5	0	31.5
40S ribosomal protein S18	RPS18	P62269	P62269	-0.383642	7	7	1	36.8	0.123795	4	5	0	29.6
40S ribosomal protein S19	RPS19	P39019	P39019	-0.390529	12	10	0	40.7	0.0340273	11	9	0	40.7
40S ribosomal protein S2	RPS2	P15880	P15880	-0.147889	2	2	0	7.5	-0.00288247	4	4	0	15.4
40S ribosomal protein S20	RPS20	P60866;P60866-2	P60866;P60866-2	-0.47901	6	4	0	25.2	0.150353	7	5	0	34.5
40S ribosomal protein S25	RPS25	P62851	P62851	-0.442614	5	5	0	32	-0.00475299	3	3	0	24
40S ribosomal protein S27	RPS27	P42677;Q71UM5	P42677	-0.613873	4	3	0	29.8	0.326625	3	2	1	29.8
Ubiquitin-40S ribosomal protein S27a;Ubiquitin;40S ribosomal protein S27a;Ubiquitin-60S ribosomal protein L40;Ubiquitin;60S ribosomal protein L40;Polyubiquitin-B;Ubiquitin;Polyubiquitin-C;Ubiquitin	RPS27A;UBA52;UBB;UBC	P62979;P62987;P0CG47;P0CG48	P62979;P62987;P0CG47;P0CG48	-0.266246	19	7	2	44.9	0.530718	18	6	2	37.8
40S ribosomal protein S28	RPS28	P62857	P62857	-0.456049	3	3	1	34.8	0.0724979	2	2	0	30.4
40S ribosomal protein S3	RPS3	P23396;P23396-2	P23396;P23396-2	-0.496733	31	20	2	65	0.0906954	19	14	4	57.6
40S ribosomal protein S3a	RPS3A	P61247	P61247	-0.412558	17	13	2	43.9	-0.0197731	5	5	0	22.3
40S ribosomal protein S5;40S ribosomal protein S5, N-terminally processed	RPS5	P46782	P46782	-0.423642	4	4	0	26	0.119322	4	2	1	15.2
40S ribosomal protein S6	RPS6	P62753	P62753	-0.344666	5	5	0	22.9	0.0983664	4	4	0	13.3
40S ribosomal protein S8	RPS8	P62241	P62241	-0.361806	3	3	0	14.9	0.113863	2	3	0	18.3
40S ribosomal protein SA	RPSA	P08865	P08865	-0.450282	10	11	1	45.1	0.071952	8	11	0	46.1
Reticulon-3	RTN3	O95197-3;O95197-6;O95197-5;O95197-4;O95197-7;O95197-2;O95197	O95197-3;O95197-6;O95197-5;O95197-4;O95197-7;O95197-2;O95197	-0.359416	4	2	0	11	0.053359	2	1	0	4.7
Reticulon-4	RTN4	Q9NQC3-2;Q9NQC3-5;Q9NQC3;Q9NQC3-3;Q9NQC3-4;Q9NQC3-6	Q9NQC3-2;Q9NQC3-5;Q9NQC3;Q9NQC3-3;Q9NQC3-4;Q9NQC3-6	-0.282193	5	4	0	14.7	0.0272338	4	5	0	17.7
RuvB-like 1	RUVBL1	Q9Y265;Q9Y265-2	Q9Y265;Q9Y265-2	-0.645977	6	5	0	16.4	0.426975	4	5	1	15.8
RuvB-like 2	RUVBL2	Q9Y230;Q9Y230-2	Q9Y230;Q9Y230-2	-0.202522	10	11	4	26.8	0.415307	7	8	2	20.1
Phosphatidylinositide phosphatase SAC1	SACM1L	Q9NTJ5;Q9NTJ5-2	Q9NTJ5;Q9NTJ5-2	0.0617071	7	9	2	16.2	0.354077	5	6	1	11.9
Scaffold attachment factor B1;Scaffold attachment factor B2	SAFB;SAFB2	Q15424-2;Q15424;Q15424-4;Q15424-3;Q14151	Q15424-2;Q15424;Q15424-4;Q15424-3;Q14151	-0.388186	3	3	1	5.3	0.31285	2	2	0	4.2
Sorting and assembly machinery component 50 homolog	SAMM50	Q9Y512	Q9Y512	0.215741	13	12	4	31.3	0.610543	10	9	2	22.2
GTP-binding protein SAR1a;GTP-binding protein SAR1b	SAR1A;SAR1B	Q9NR31;Q9NR31-2;Q9Y6B6	Q9NR31;Q9NR31-2;Q9Y6B6	-0.51897	3	3	0	17.7	-0.0528332	2	2	0	11.6
SAP domain-containing ribonucleoprotein	SARNP	P82979	P82979	-0.429945	4	4	1	18.6	0.0150097	2	2	0	13.8
Serine--tRNA ligase, mitochondrial	SARS2	Q9NP81;Q9NP81-2	Q9NP81;Q9NP81-2	-1.7303	20	19	4	54.8	-1.19761	13	13	1	33.6
Secretory carrier-associated membrane protein 3	SCAMP3	O14828;O14828-2	O14828;O14828-2	-0.598435	3	2	0	12.7	0.134049	3	3	0	17.6
Scavenger receptor class B member 1	SCARB1	Q8WTV0-4;Q8WTV0-5;Q8WTV0-2;Q8WTV0;Q8WTV0-3	Q8WTV0-4;Q8WTV0-5;Q8WTV0-2;Q8WTV0;Q8WTV0-3	-0.644172	8	6	2	12.2	-0.153287	7	4	1	9.3
Lysosome membrane protein 2	SCARB2	Q14108-2;Q14108	Q14108-2;Q14108	-0.587446	4	4	1	17	0.364849	2	3	0	11.9
Saccharopine dehydrogenase-like oxidoreductase	SCCPDH	Q8NBX0	Q8NBX0	0.0305479	4	4	1	11	0.33825	4	4	1	11.2
Sec1 family domain-containing protein 1	SCFD1	Q8WVM8;Q8WVM8-2;Q8WVM8-3	Q8WVM8;Q8WVM8-2;Q8WVM8-3	0.19774	9	10	1	25.5	0.8259	4	4	2	9.2
Protein SCO1 homolog, mitochondrial	SCO1	O75880	O75880	0.580242	4	3	0	12	1.45008	5	3	0	12
Protein SCO2 homolog, mitochondrial	SCO2	O43819	O43819	0.944259	6	5	1	34.6	1.2131	5	5	1	23.3
Non-specific lipid-transfer protein	SCP2	P22307-6;P22307-2;P22307-4;P22307-7;P22307-8;P22307	P22307-6;P22307-2;P22307-4;P22307-7;P22307-8;P22307	-0.454644	3	3	0	15.7	-0.0666748	3	3	0	15.7
Protein scribble homolog	SCRIB	Q14160;Q14160-3;Q14160-2;Q9BTT6-2;Q9BTT6	Q14160;Q14160-3;Q14160-2	-0.52226	11	11	2	9.1	0.160282	9	10	1	7.1
Succinate dehydrogenase [ubiquinone] flavoprotein subunit, mitochondrial	SDHA	P31040;P31040-2;P31040-3	P31040;P31040-2;P31040-3	-0.129718	26	19	3	38.3	0.218078	22	19	4	39.5
Succinate dehydrogenase [ubiquinone] iron-sulfur subunit, mitochondrial	SDHB	P21912	P21912	-0.0785027	9	9	0	25.7	0.399331	9	9	1	26.4
Vesicle-trafficking protein SEC22b	SEC22B	O75396	O75396	-0.199288	11	7	2	36.7	0.564713	10	7	0	36.7
Protein transport protein Sec61 subunit alpha isoform 1	SEC61A1	P61619;P61619-3;Q9H9S3-2;Q9H9S3-3;Q9H9S3	P61619;P61619-3	-0.534621	4	4	0	10.7	0.137077	8	8	0	16
Translocation protein SEC63 homolog	SEC63	Q9UGP8	Q9UGP8	-0.55892	5	5	0	7.8	0.212451	10	11	0	18.4
Protein sel-1 homolog 1	SEL1L	Q9UBV2;Q9UBV2-2	Q9UBV2	0.162597	4	5	0	11.2	0.836733	4	4	0	8.9
Serpin H1	SERPINH1	P50454	P50454	-0.680729	6	6	1	22.7	0.406369	4	5	1	18.2
Protein SET	SET	Q01105-2;Q01105-3;Q01105-4;Q01105;P0DME0	Q01105-2;Q01105-3;Q01105-4;Q01105	-0.528781	14	9	2	42.2	0.0195945	9	8	1	29.2
Splicing factor 3A subunit 1	SF3A1	Q15459;Q15459-2	Q15459;Q15459-2	-0.437291	32	25	7	30.1	0.167896	32	29	2	39.5
Splicing factor 3A subunit 2	SF3A2	Q15428	Q15428	-0.398912	4	3	0	10.1	0.313172	4	3	0	9.5
Splicing factor 3A subunit 3	SF3A3	Q12874	Q12874	-0.44385	16	15	4	32.1	-0.100305	14	15	1	33.7
Splicing factor 3B subunit 1	SF3B1	O75533;O75533-2	O75533	-0.382683	47	38	3	35.2	0.0811406	43	41	3	33.6
Splicing factor 3B subunit 2	SF3B2	Q13435	Q13435	-0.444439	32	24	3	33.2	0.0537932	26	23	3	30.3
Splicing factor 3B subunit 3	SF3B3	Q15393;Q15393-3;Q15393-2	Q15393	-0.420916	37	33	2	30.5	0.0403337	42	41	5	35
Splicing factor 3B subunit 4	SF3B4	Q15427	Q15427	-0.430762	3	3	0	10.6	0.292493	5	5	3	9.2
Splicing factor 3B subunit 5	SF3B5	Q9BWJ5	Q9BWJ5	-0.542416	5	3	1	46.5	0.0998346	6	5	0	54.7
Splicing factor, proline- and glutamine-rich	SFPQ	P23246;P23246-2	P23246;P23246-2	-0.388469	19	16	1	31.5	0.0309582	28	21	2	40.3
Sideroflexin-1	SFXN1	Q9H9B4	Q9H9B4	1.87621	21	15	4	61.8	2.38458	28	14	12	44.7
Sideroflexin-3	SFXN3	Q9BWM7	Q9BWM7	1.79676	2	2	0	12.8	2.17547	5	5	3	20.9
Sideroflexin-4	SFXN4	Q6P4A7;Q6P4A7-2;Q6P4A7-3	Q6P4A7;Q6P4A7-2;Q6P4A7-3	1.4043	5	6	2	23.4	2.0625	4	4	2	15.7
Sphingosine-1-phosphate lyase 1	SGPL1	O95470	O95470	-0.105101	5	7	1	18.5	0.757867	2	2	1	3.9
Serine hydroxymethyltransferase, mitochondrial	SHMT2	P34897-3;P34897;P34897-2;P34896-4;P34896-3;P34896-2;P34896	P34897-3;P34897;P34897-2	-0.460906	36	27	3	65.8	-0.0536674	25	21	4	48.9
Sigma non-opioid intracellular receptor 1	SIGMAR1	Q99720;Q99720-4;Q99720-3;Q99720-2;Q99720-5	Q99720;Q99720-4;Q99720-3;Q99720-2	0.104739	3	5	0	28.7	0.888969	4	5	2	25.6
Paired amphipathic helix protein Sin3a	SIN3A	Q96ST3	Q96ST3	-0.343092	10	10	1	8.4	0.0904035	5	7	2	6
Superkiller viralicidic activity 2-like 2	SKIV2L2	P42285	P42285	-0.397714	6	8	0	8.2	-0.0769695	7	7	0	7.7
S-phase kinase-associated protein 1	SKP1	P63208	P63208	-0.98185	3	3	1	13.5	0.211481	2	2	0	12.3
Solute carrier family 12 member 2	SLC12A2	P55011-3;P55011;Q13621-3;Q13621	P55011-3;P55011	-0.226729	9	9	2	10.9	0.42944	7	7	0	7.3
Monocarboxylate transporter 1	SLC16A1	P53985;P53985-2	P53985;P53985-2	-0.657263	5	6	0	13.2	0.333825	5	4	0	9
Neutral amino acid transporter B(0)	SLC1A5	Q15758;Q15758-3;Q15758-2	Q15758;Q15758-3;Q15758-2	-0.174687	13	8	3	15.5	0.561005	11	6	4	15.2
Tricarboxylate transport protein, mitochondrial	SLC25A1	P53007	P53007	1.31858	3	3	0	12.9	1.38067	6	5	0	17
Mitochondrial dicarboxylate carrier	SLC25A10	Q9UBX3;Q9UBX3-2	Q9UBX3;Q9UBX3-2	0.787014	2	2	0	5.6	1.04755	4	4	0	15.7
Mitochondrial 2-oxoglutarate/malate carrier protein	SLC25A11	Q02978;Q02978-2	Q02978;Q02978-2	0.848718	7	6	1	21	1.22877	6	5	3	23.2
Calcium-binding mitochondrial carrier protein Aralar2	SLC25A13	Q9UJS0;Q9UJS0-2	Q9UJS0;Q9UJS0-2	1.06371	21	16	2	38.5	1.4135	22	18	3	43.9
Calcium-binding mitochondrial carrier protein SCaMC-1	SLC25A24	Q6NUK1-2;Q6NUK1	Q6NUK1-2;Q6NUK1	1.19988	5	5	1	13.5	1.43819	5	4	2	8.3
Phosphate carrier protein, mitochondrial	SLC25A3	Q00325-2;Q00325	Q00325-2;Q00325	0.815248	21	17	0	42.1	1.21391	19	13	5	39.6
ADP/ATP translocase 1	SLC25A4	P12235;Q9H0C2	P12235	1.10044	3	3	0	47.3	1.36762	4	3	0	46
ADP/ATP translocase 2;ADP/ATP translocase 2, N-terminally processed	SLC25A5	P05141	P05141	0.691266	33	15	3	58.7	0.930903	34	16	5	66.4
ADP/ATP translocase 3;ADP/ATP translocase 3, N-terminally processed	SLC25A6	P12236	P12236	0.679874	15	7	2	55.7	1.05751	10	7	2	50.7
Very long-chain acyl-CoA synthetase	SLC27A2	O14975;O14975-2	O14975;O14975-2	0.176578	3	4	0	8.9	0.596754	2	3	0	6.3
Long-chain fatty acid transport protein 4	SLC27A4	Q6P1M0;Q6P1M0-2	Q6P1M0;Q6P1M0-2	-0.296952	5	7	1	16	0.0892213	3	4	1	8.7
Solute carrier family 2, facilitated glucose transporter member 1	SLC2A1	P11166	P11166	-0.192793	2	2	0	3.7	0.674337	2	3	0	10.4
	SLC35A4	L0R6Q1	L0R6Q1	2.8024	2	2	2	19.4	2.63594	2	2	2	23.3
Zinc transporter ZIP14	SLC39A14	Q15043-2;Q15043-3;Q15043	Q15043-2;Q15043-3;Q15043	-0.436979	2	2	0	5.2	0.532011	2	1	0	2.5
4F2 cell-surface antigen heavy chain	SLC3A2	P08195-2;P08195-3;P08195;P08195-4	P08195-2;P08195-3;P08195;P08195-4	-0.59909	15	13	0	31	-0.135666	12	12	2	28.4
High affinity cationic amino acid transporter 1	SLC7A1	P30825	P30825	0.1145	2	2	0	3	-0.340619	2	2	0	3
SRA stem-loop-interacting RNA-binding protein, mitochondrial	SLIRP	Q9GZT3-2;Q9GZT3	Q9GZT3-2;Q9GZT3	-0.373944	6	5	0	48.6	0.0766302	5	4	0	48.6
Sarcolemmal membrane-associated protein	SLMAP	Q14BN4-2;Q14BN4-3;Q14BN4;Q14BN4-4;Q14BN4-5;Q14BN4-8;Q14BN4-7;Q14BN4-6	Q14BN4-2;Q14BN4-3;Q14BN4;Q14BN4-4;Q14BN4-5	-0.861788	2	3	0	4.1	0.147937	4	4	1	5.7
Structural maintenance of chromosomes protein 1A	SMC1A	Q14683	Q14683	-0.805056	5	8	0	7.4	0.367341	8	8	0	6.9
Structural maintenance of chromosomes protein 3	SMC3	Q9UQE7	Q9UQE7	-0.504469	5	8	0	8.9	-0.0221902	4	4	1	5.2
Structural maintenance of chromosomes flexible hinge domain-containing protein 1	SMCHD1	A6NHR9;A6NHR9-2;A6NHR9-3	A6NHR9;A6NHR9-2	-0.384094	13	14	2	8.7	0.0846397	12	13	1	8
	SMCR7L	L0R8F8	L0R8F8	-0.433954	2	2	0	22.9	0.0583678	2	2	0	22.9
Synaptosomal-associated protein 23	SNAP23	O00161;O00161-2	O00161;O00161-2	-0.59658	50	21	7	79.1	0.0603221	47	19	6	78.2
Staphylococcal nuclease domain-containing protein 1	SND1	Q7KZF4	Q7KZF4	-0.24354	25	29	3	38.6	0.333789	15	14	0	16.9
U5 small nuclear ribonucleoprotein 200 kDa helicase	SNRNP200	O75643;O75643-2	O75643	-0.565951	36	28	1	16.7	-0.0457225	30	32	3	18.8
U5 small nuclear ribonucleoprotein 40 kDa protein	SNRNP40	Q96DI7;Q96DI7-2	Q96DI7;Q96DI7-2	-0.494109	2	2	0	6.2	0.422056	2	2	1	12
U1 small nuclear ribonucleoprotein A	SNRPA	P09012	P09012	-0.756185	4	4	1	19.9	0.0403782	2	2	0	6.7
U2 small nuclear ribonucleoprotein A	SNRPA1	P09661	P09661	-0.386336	4	5	1	17.6	-0.146786	4	5	1	20.4
U2 small nuclear ribonucleoprotein B	SNRPB2	P08579	P08579	-0.283966	5	4	0	26.7	0.18728	5	4	1	20.4
Small nuclear ribonucleoprotein Sm D2	SNRPD2	P62316;P62316-2	P62316;P62316-2	-0.672083	5	5	1	38.1	0.292935	2	2	0	16.1
Small nuclear ribonucleoprotein Sm D3	SNRPD3	P62318-2;P62318	P62318-2;P62318	-0.512843	5	4	0	42.5	0.0713303	3	3	1	34.2
Small nuclear ribonucleoprotein E	SNRPE	P62304	P62304	-0.384358	7	2	1	29.3	-0.0257375	4	1	0	12
Beta-2-syntrophin	SNTB2	Q13425;Q13425-2	Q13425;Q13425-2	-0.667424	3	4	0	8	-0.491597	2	2	1	5
Superoxide dismutase [Mn], mitochondrial	SOD2	P04179-4;P04179;P04179-2;P04179-3	P04179-4;P04179;P04179-2;P04179-3	-0.418774	7	8	3	48.9	0.199736	3	3	0	19.3
Spartin	SPG20	Q8N0X7	Q8N0X7	-0.788788	3	3	0	6.5	0.0668807	2	3	1	6.5
Spectrin alpha chain, non-erythrocytic 1	SPTAN1	Q13813;Q13813-3	Q13813;Q13813-3	-0.518866	123	1	6	48.2	-0.0150693	131	1	12	52.7
Spectrin beta chain, non-erythrocytic 1	SPTBN1	Q01082;Q01082-2;P11277-3;P11277;P11277-2	Q01082;Q01082-2	-0.567254	97	8	8	44	-0.0398403	104	9	7	43.4
Spectrin beta chain, non-erythrocytic 2	SPTBN2	O15020-2;O15020	O15020-2;O15020	-0.453103	5	8	0	6.3	0.0782134	7	9	2	8.2
Serine palmitoyltransferase 1	SPTLC1	O15269;O15269-2	O15269;O15269-2	0.0363276	3	3	0	10.8	0.839854	2	2	1	7.2
Sulfide:quinone oxidoreductase, mitochondrial	SQRDL	Q9Y6N5	Q9Y6N5	0.503247	3	3	2	9.6	0.151314	2	2	2	6.2
Proto-oncogene tyrosine-protein kinase Src	SRC	P12931;P12931-2	P12931;P12931-2	-0.793857	4	1	1	9.3	-0.223299	2	0	0	6.3
Signal recognition particle subunit SRP68	SRP68	Q9UHB9-4;Q9UHB9-2;Q9UHB9;Q9UHB9-3	Q9UHB9-4;Q9UHB9-2;Q9UHB9;Q9UHB9-3	-0.597998	4	5	1	11.5	0.411004	2	4	0	8.8
Signal recognition particle receptor subunit alpha	SRPR	P08240-2;P08240	P08240-2;P08240	-0.343861	18	15	5	32.5	0.152965	14	13	2	23.4
Signal recognition particle receptor subunit beta	SRPRB	Q9Y5M8	Q9Y5M8	-0.35655	10	10	2	38.7	0.229535	11	11	2	46.9
Serine/arginine repetitive matrix protein 2	SRRM2	Q9UQ35;Q9UQ35-2	Q9UQ35	-0.335262	13	8	2	3.7	0.109904	14	11	0	5
Serrate RNA effector molecule homolog	SRRT	Q9BXP5-5;Q9BXP5-4;Q9BXP5-2;Q9BXP5-3;Q9BXP5	Q9BXP5-5;Q9BXP5-4;Q9BXP5-2;Q9BXP5-3;Q9BXP5	-0.330774	11	11	1	14.8	0.340934	11	13	1	16.1
Serine/arginine-rich splicing factor 1	SRSF1	Q07955-3;Q07955;Q07955-2	Q07955-3;Q07955;Q07955-2	-0.441497	12	9	1	41.3	0.234686	5	3	1	23.4
Serine/arginine-rich splicing factor 3	SRSF3	P84103-2;P84103	P84103-2;P84103	-0.500524	5	4	0	37.9	0.206961	6	5	1	40.3
Serine/arginine-rich splicing factor 7	SRSF7	Q16629-3;Q16629-2;Q16629-4;Q16629	Q16629-3;Q16629-2;Q16629-4;Q16629	-0.392194	10	7	0	46.2	0.0146308	10	7	1	46.2
Single-stranded DNA-binding protein, mitochondrial	SSBP1	Q04837	Q04837	-0.384772	19	9	1	48.6	0.289721	13	8	3	52
Translocon-associated protein subunit alpha	SSR1	P43307;P43307-2	P43307;P43307-2	-0.253911	10	9	1	25.2	0.337867	3	3	0	8
Translocon-associated protein subunit delta	SSR4	P51571	P51571	-0.332753	11	7	1	39.9	0.373738	7	5	0	34.1
Stomatin-like protein 2, mitochondrial	STOML2	Q9UJZ1;Q9UJZ1-2	Q9UJZ1;Q9UJZ1-2	1.2725	22	14	4	52	1.73923	28	17	5	62.6
Dolichyl-diphosphooligosaccharide--protein glycosyltransferase subunit STT3A	STT3A	P46977;P46977-2	P46977;P46977-2	-0.500157	9	9	1	13.3	0.401997	7	8	0	9.6
Dolichyl-diphosphooligosaccharide--protein glycosyltransferase subunit STT3B	STT3B	Q8TCJ2	Q8TCJ2	-0.332462	4	5	0	8.4	-0.000576859	4	4	1	6.4
Syntaxin-12	STX12	Q86Y82	Q86Y82	-0.516863	3	3	1	17	0.0464741	2	3	0	14.9
Syntaxin-17	STX17	P56962	P56962	0.202512	2	2	0	9.6	0.360583	2	2	0	11.6
Syntaxin-7	STX7	O15400-2;O15400	O15400-2;O15400	-0.712457	4	5	0	24.7	-0.146264	3	3	0	18.4
Succinyl-CoA ligase [ADP-forming] subunit beta, mitochondrial	SUCLA2	Q9P2R7-2;Q9P2R7	Q9P2R7-2;Q9P2R7	-0.327638	8	8	0	21.8	0.332063	8	9	1	22.2
Succinyl-CoA ligase [ADP/GDP-forming] subunit alpha, mitochondrial	SUCLG1	P53597	P53597	-0.420646	2	2	0	9	-0.138684	4	4	0	15.9
Succinyl-CoA ligase [GDP-forming] subunit beta, mitochondrial	SUCLG2	Q96I99;Q96I99-2	Q96I99;Q96I99-2	-0.427459	4	3	1	8.8	0.420202	2	2	0	6.2
Small ubiquitin-related modifier 1;Small ubiquitin-related modifier	SUMO1	P63165;G2XKQ0;P63165-2	P63165;G2XKQ0;P63165-2	-0.387506	3	2	0	18.8	-0.00992037	3	3	0	27.7
Surfeit locus protein 4	SURF4	O15260;O15260-2;O15260-3	O15260;O15260-2;O15260-3	0.0659859	4	5	1	24.5	0.405509	2	2	0	8.6
Heterogeneous nuclear ribonucleoprotein Q	SYNCRIP	O60506-4;O60506-3;O60506-2;O60506;O60506-5	O60506-4;O60506-3;O60506-2;O60506;O60506-5	-0.267844	12	5	0	22.4	0.202838	16	9	3	30
Synaptojanin-2-binding protein	SYNJ2BP	P57105	P57105	0.331247	4	3	0	25.5	0.906981	3	3	1	31.7
Synaptophysin-like protein 1	SYPL1	Q16563-2;Q16563	Q16563-2;Q16563	-0.0414171	2	1	0	4.6	0.325142	2	1	0	4.6
TAR DNA-binding protein 43	TARDBP	Q13148;Q13148-4	Q13148;Q13148-4	-0.335226	7	6	2	22	-0.0478175	6	6	0	22.2
Transducin beta-like protein 2	TBL2	Q9Y4P3	Q9Y4P3	-0.56354	5	6	2	19.7	0.443203	4	7	2	23
Protein TBRG4	TBRG4	Q969Z0;Q969Z0-2	Q969Z0;Q969Z0-2	-0.500463	5	5	2	11.1	-0.0867838	4	4	0	8.6
Transcription elongation regulator 1	TCERG1	O14776-2;O14776	O14776-2;O14776	-0.559856	5	6	1	6.1	0.302244	2	2	0	1.6
Treacle protein	TCOF1	Q13428-2;Q13428-8;Q13428-6;Q13428-7;Q13428;Q13428-3;Q13428-4;Q13428-5	Q13428-2;Q13428-8;Q13428-6;Q13428-7;Q13428;Q13428-3;Q13428-4;Q13428-5	-0.440557	6	3	1	2.9	-0.100709	4	4	0	3.1
T-complex protein 1 subunit alpha	TCP1	P17987	P17987	-0.399787	2	2	0	4	0.0437202	3	3	1	6.7
Transcription factor A, mitochondrial	TFAM	Q00059;Q00059-2	Q00059;Q00059-2	-0.428488	7	6	1	28.5	0.115285	4	4	0	17.5
Transferrin receptor protein 1;Transferrin receptor protein 1, serum form	TFRC	P02786	P02786	0.0980152	20	18	4	26.1	0.771077	19	20	3	34.3
Protein THEM6	THEM6	Q8WUY1	Q8WUY1	0.332049	3	3	0	22.1	0.931426	2	3	0	15.4
Mitochondrial import inner membrane translocase subunit Tim17-B	TIMM17B	O60830-2;O60830;Q99595	O60830-2;O60830	0.727616	2	3	0	23.4	1.19912	2	2	0	14.4
Mitochondrial import inner membrane translocase subunit Tim21	TIMM21	Q9BVV7	Q9BVV7	1.8486	4	5	1	20.2	2.1386	5	4	3	18.5
Mitochondrial import inner membrane translocase subunit TIM44	TIMM44	O43615	O43615	-0.189812	9	8	1	23.7	0.208328	7	5	2	14.6
Mitochondrial import inner membrane translocase subunit TIM50	TIMM50	Q3ZCQ8-2;Q3ZCQ8;Q3ZCQ8-3	Q3ZCQ8-2;Q3ZCQ8;Q3ZCQ8-3	0.437867	18	12	0	26.5	1.19499	12	12	2	28.1
Mitochondrial import inner membrane translocase subunit Tim8 A	TIMM8A	O60220	O60220	-0.183621	2	2	0	17.5	-0.061707	3	3	0	27.8
Transmembrane 9 superfamily member 2	TM9SF2	Q99805	Q99805	-0.421206	3	3	0	5	0.413077	2	3	0	5.6
Transmembrane 9 superfamily member 3	TM9SF3	Q9HD45	Q9HD45	-0.268782	7	6	1	12.2	0.539645	3	4	1	7.6
Transmembrane and coiled-coil domain-containing protein 1	TMCO1	Q9UM00-1;Q9UM00-2;Q9UM00	Q9UM00-1;Q9UM00-2;Q9UM00	-0.357899	3	3	0	12.8	0.201311	3	3	0	12.8
Transmembrane emp24 domain-containing protein 10	TMED10	P49755	P49755	0.196859	11	6	1	25.1	0.773516	6	4	1	22.8
Transmembrane emp24 domain-containing protein 2	TMED2	Q15363	Q15363	0.524866	5	1	2	6.5	0.759063	2	1	2	6.5
Transmembrane emp24 domain-containing protein 7	TMED7	Q86XR7-2;Q9Y3B3-2;Q9Y3B3	Q86XR7-2;Q9Y3B3-2;Q9Y3B3	0.257976	2	2	0	5.4	0.538849	6	4	1	10.4
Transmembrane emp24 domain-containing protein 9	TMED9	Q9BVK6	Q9BVK6	0.109427	11	5	0	29.4	0.791333	9	6	1	36.6
Transmembrane protein 165	TMEM165	Q9HC07;Q9HC07-2	Q9HC07	-0.703314	3	3	0	14.8	0.523981	3	3	1	14.8
Transmembrane protein 205	TMEM205	Q6UW68	Q6UW68	-0.264027	4	3	0	16.9	0.587988	2	2	0	13.8
Transmembrane protein 214	TMEM214	Q6NUQ4-2;Q6NUQ4	Q6NUQ4-2;Q6NUQ4	-0.565695	4	6	2	10.7	0.0875954	3	3	0	4.3
Transmembrane protein 242	TMEM242	Q9NWH2	Q9NWH2	6.86913	30	15	24	83.7	4.88364	35	14	33	78
Transmembrane protein 256	TMEM256	Q8N2U0	Q8N2U0	2.17053	2	3	1	8	2.90703	3	3	2	32.7
Membralin	TMEM259	Q4ZIN3-2;Q4ZIN3	Q4ZIN3-2;Q4ZIN3	2.01646	8	7	1	26.5	2.63828	9	7	5	24.3
Cell cycle control protein 50A	TMEM30A	Q9NV96-3;Q9NV96-2;Q9NV96;Q3MIR4	Q9NV96-3;Q9NV96-2;Q9NV96	-0.628876	2	2	0	8.7	0.332626	3	3	0	9.1
Transmembrane protein 33	TMEM33	P57088	P57088	0.883934	5	8	0	30	1.2222	4	5	0	22.3
Transmembrane protein 43	TMEM43	Q9BTV4	Q9BTV4	-0.605244	5	5	1	15.8	-0.038998	5	4	0	11.8
Transmembrane protein 65	TMEM65	Q6PI78	Q6PI78	1.6072	5	4	1	18.3	2.36409	2	2	1	9.2
Transmembrane protein 70, mitochondrial	TMEM70	Q9BUB7;Q9BUB7-2;Q9BUB7-3	Q9BUB7;Q9BUB7-2	4.96481	6	8	3	28.8	5.15678	5	6	5	25.8
Lamina-associated polypeptide 2, isoforms beta/gamma;Thymopoietin;Thymopentin	TMPO	P42167;P42167-2;P42167-3	P42167;P42167-2;P42167-3	-0.326172	37	10	7	54	0.274913	37	8	5	46.5
Transmembrane and TPR repeat-containing protein 3	TMTC3	Q6ZXV5-2;Q6ZXV5	Q6ZXV5-2;Q6ZXV5	-0.843707	3	3	1	4.5	0.153222	5	5	1	6.6
Transmembrane and ubiquitin-like domain-containing protein 1	TMUB1	Q9BVT8	Q9BVT8	1.76005	5	4	3	14.6	2.39866	5	4	2	22.4
Thioredoxin-related transmembrane protein 1	TMX1	Q9H3N1	Q9H3N1	0.683741	12	9	2	28.9	1.27851	6	6	0	25.4
Thioredoxin-related transmembrane protein 2	TMX2	Q9Y320-2;Q9Y320	Q9Y320-2;Q9Y320	0.859413	6	6	3	28.7	2.09173	3	4	1	22.1
Protein disulfide-isomerase TMX3	TMX3	Q96JJ7;Q96JJ7-2	Q96JJ7;Q96JJ7-2	0.106884	2	5	0	15	0.594008	2	3	0	8.6
Transportin-1	TNPO1	Q92973-2;Q92973;Q92973-3;O14787-2;O14787	Q92973-2;Q92973;Q92973-3	-0.23989	7	7	1	8.2	0.0165558	6	6	0	9
Mitochondrial import receptor subunit TOM22 homolog	TOMM22	Q9NS69	Q9NS69	-0.420511	8	4	1	37.3	0.0852058	5	3	2	31
Mitochondrial import receptor subunit TOM40 homolog	TOMM40	O96008;O96008-2	O96008;O96008-2	-0.700286	14	13	0	45.2	0.217189	11	9	3	34.1
Mitochondrial import receptor subunit TOM70	TOMM70A	O94826	O94826	-0.59281	13	13	2	29.9	-0.109561	6	9	0	22.4
DNA topoisomerase 1	TOP1	P11387;Q969P6-2;Q969P6	P11387	-0.502546	6	8	0	12.5	0.198461	6	8	1	13.3
Torsin-1A	TOR1A	O14656;O14656-2	O14656	-0.407823	3	3	0	10.2	0.318398	2	3	0	10.2
Torsin-1A-interacting protein 1	TOR1AIP1	Q5JTV8-3;Q5JTV8;Q5JTV8-2	Q5JTV8-3;Q5JTV8;Q5JTV8-2	-0.406292	5	7	1	15.9	0.286515	4	4	0	10.4
Torsin-1A-interacting protein 2	TOR1AIP2	Q8NFQ8	Q8NFQ8	-0.352916	3	4	2	16.4	0.0537183	2	2	1	3.8
Cellular tumor antigen p53	TP53	P04637-4;P04637;P04637-5;P04637-6;P04637-2;P04637-3;P04637-7;P04637-8;P04637-9	P04637-4;P04637;P04637-5;P04637-6;P04637-2;P04637-3;P04637-7	-0.713876	4	4	0	16.9	-0.0139267	4	4	1	15.5
Tripeptidyl-peptidase 2	TPP2	P29144	P29144	-0.236792	8	9	1	9.7	0.204881	10	11	2	10.6
Nucleoprotein TPR	TPR	P12270;P12270-2	P12270;P12270-2	-0.664402	47	33	7	18.6	-0.125916	39	36	3	20.5
TraB domain-containing protein	TRABD	Q9H4I3;Q9H4I3-2	Q9H4I3;Q9H4I3-2	-1.43811	6	6	1	17.3	-0.940956	7	5	3	14.9
Heat shock protein 75 kDa, mitochondrial	TRAP1	Q12931-2;Q12931	Q12931-2;Q12931	-0.317589	39	29	6	52.5	0.14358	34	31	4	54.4
Transcription intermediary factor 1-beta	TRIM28	Q13263;Q13263-2	Q13263;Q13263-2	-0.443693	27	25	2	37.6	0.0294407	24	22	1	38
Mitochondrial ribonuclease P protein 1	TRMT10C	Q7L0Y3	Q7L0Y3	-0.707854	10	10	2	32.3	0.0682868	9	8	1	29
Elongation factor Ts, mitochondrial	TSFM	P43897;P43897-2;P43897-4	P43897;P43897-2	-0.304487	5	4	0	21.8	-0.00489682	2	2	0	9.2
Thiosulfate sulfurtransferase	TST	Q16762	Q16762	-0.475796	8	7	0	28.3	-0.0984196	7	7	2	25.6
Tubulin alpha-1B chain;Tubulin alpha-4A chain	TUBA1B;TUBA4A	P68363;P68363-2;P68366-2;P68366;Q9H853;A6NHL2-2;A6NHL2	P68363;P68363-2;P68366-2;P68366	-0.338834	34	1	7	52.3	0.394449	32	1	2	50.6
Tubulin beta chain	TUBB	P07437;Q9BUF5;A6NNZ2;CON__ENSEMBL:ENSBTAP00000025008;Q9H4B7	P07437	-0.388016	33	5	5	50.2	0.385186	29	5	7	52.3
Tubulin beta-4B chain;Tubulin beta-4A chain	TUBB4B;TUBB4A	P68371;P04350;Q13509-2;Q3ZCM7	P68371;P04350	-0.208311	2	3	1	47.2	0.374879	3	3	1	50.6
Elongation factor Tu, mitochondrial	TUFM	P49411	P49411	-0.945832	46	28	6	58.6	-0.209017	42	27	2	58.2
Thioredoxin domain-containing protein 5	TXNDC5	Q8NBS9;Q8NBS9-2	Q8NBS9;Q8NBS9-2	-1.2395	10	10	1	26.4	-0.521553	5	5	0	13.9
Splicing factor U2AF 35 kDa subunit	U2AF1	P0DN76;Q01081-4;Q01081-2;Q01081	P0DN76;Q01081-4;Q01081-2;Q01081	-0.648236	2	2	1	14.2	0.330193	2	2	1	14.2
U2 snRNP-associated SURP motif-containing protein	U2SURP	O15042;O15042-2;O15042-3	O15042;O15042-2;O15042-3	-0.603731	13	13	1	16.8	0.0566113	10	12	2	15.5
Ubiquitin-associated domain-containing protein 2	UBAC2	Q8NBM4;Q8NBM4-4;Q8NBM4-3;Q8NBM4-2;Q8NBM4-5	Q8NBM4;Q8NBM4-4;Q8NBM4-3;Q8NBM4-2	0.27965	5	5	1	16.6	0.958785	3	4	1	15.4
E3 UFM1-protein ligase 1	UFL1	O94874;O94874-2;O94874-3	O94874;O94874-2;O94874-3	-0.643428	10	10	0	13	-0.154194	9	11	0	17.3
Cytochrome b-c1 complex subunit 7	UQCRB	P14927;P14927-2	P14927;P14927-2	0.7589	11	10	4	64	1.11294	6	5	1	45
Cytochrome b-c1 complex subunit 1, mitochondrial	UQCRC1	P31930	P31930	0.740194	30	26	2	62.3	1.09696	30	26	6	53.8
Cytochrome b-c1 complex subunit 2, mitochondrial	UQCRC2	P22695	P22695	0.855751	29	20	5	51	1.09252	30	20	3	51.4
Cytochrome b-c1 complex subunit Rieske, mitochondrial;Cytochrome b-c1 complex subunit 11;Putative cytochrome b-c1 complex subunit Rieske-like protein 1	UQCRFS1;UQCRFS1P1	P47985;P0C7P4	P47985;P0C7P4	0.616546	8	7	1	32.8	1.00064	6	6	1	32.5
Cytochrome b-c1 complex subunit 6, mitochondrial	UQCRH	P07919	P07919	0.760349	3	1	1	19.8	1.18942	2	1	0	19.8
Ubiquitin carboxyl-terminal hydrolase 7	USP7	Q93009-3;Q93009	Q93009-3;Q93009	-0.176202	8	7	0	8	-0.0958569	2	2	1	2.5
Utrophin	UTRN	P46939;P46939-2;P46939-4;P46939-3;P11532-4;P11532-11;P11532	P46939;P46939-2;P46939-4	-0.568495	23	24	6	9	0.098969	20	26	0	9.2
Vesicle-associated membrane protein 8	VAMP8	Q9BV40	Q9BV40	-0.73812	3	3	0	33	-0.166458	2	2	0	24
Vesicle-associated membrane protein-associated protein A	VAPA	Q9P0L0;Q9P0L0-2	Q9P0L0;Q9P0L0-2	-0.22678	4	3	0	18.9	0.397106	6	3	0	18.9
Vesicle-associated membrane protein-associated protein B/C	VAPB	O95292;O95292-2	O95292	-0.0941408	8	6	0	29.6	0.405815	7	7	2	28.8
Valine--tRNA ligase, mitochondrial	VARS2	Q5ST30-3;Q5ST30;Q5ST30-4;Q5ST30-2	Q5ST30-3;Q5ST30;Q5ST30-4;Q5ST30-2	-1.06649	2	2	0	3.1	0.181738	2	3	1	5
Synaptic vesicle membrane protein VAT-1 homolog	VAT1	Q99536;Q99536-3;Q99536-2	Q99536;Q99536-3	-0.606035	10	10	2	33.1	0.154747	7	7	1	18.3
Transitional endoplasmic reticulum ATPase	VCP	P55072	P55072	-0.353856	41	33	4	51.2	0.222902	39	34	3	48
Voltage-dependent anion-selective channel protein 1	VDAC1	P21796	P21796	-0.194146	42	26	0	74.9	0.37887	44	26	4	79.9
Voltage-dependent anion-selective channel protein 2	VDAC2	P45880-2	P45880-2	-0.104124	33	1	2	72.4	0.414288	23	0	1	60.1
Voltage-dependent anion-selective channel protein 3	VDAC3	Q9Y277;Q9Y277-2	Q9Y277;Q9Y277-2	-0.0209112	9	9	1	36.7	0.410562	10	10	0	49.5
Vimentin	VIM	P08670;P17661;P41219;P41219-2	P08670	-0.610103	201	53	34	87.1	0.00824686	213	60	45	88.8
Selenoprotein S	VIMP	Q9BQE4	Q9BQE4	-0.296049	3	3	0	26.5	0.7393	2	2	0	17.5
Vacuolar protein sorting-associated protein 13A	VPS13A	Q96RL7-4;Q96RL7-2;Q96RL7-3;Q96RL7	Q96RL7-4;Q96RL7-2;Q96RL7-3;Q96RL7	-0.890252	2	2	0	0.9	-0.0968015	2	2	0	0.6
von Willebrand factor A domain-containing protein 8	VWA8	A3KMH1;A3KMH1-3;A3KMH1-2	A3KMH1;A3KMH1-3;A3KMH1-2	-0.874719	15	18	0	11.8	-0.328377	5	9	0	5.4
Exportin-1	XPO1	O14980	O14980	-0.399159	2	4	0	4.9	0.177555	3	4	0	5.4
X-ray repair cross-complementing protein 5	XRCC5	P13010	P13010	-0.44438	38	33	3	51.9	-0.012068	33	26	3	41.8
X-ray repair cross-complementing protein 6	XRCC6	P12956;P12956-2	P12956;P12956-2	-0.445401	42	28	5	42.9	-0.0297002	42	34	5	49.9
5-3 exoribonuclease 2	XRN2	Q9H0D6-2;Q9H0D6	Q9H0D6-2;Q9H0D6	-0.603205	12	13	2	16.9	-0.168899	11	12	4	16.2
Tyrosine--tRNA ligase, mitochondrial	YARS2	Q9Y2Z4	Q9Y2Z4	-0.649435	4	5	0	18.2	-0.52717	4	5	1	11.1
Nuclease-sensitive element-binding protein 1	YBX1	P67809	P67809	-0.735019	14	8	2	37.3	0.308055	15	8	0	45.7
Y-box-binding protein 3;Y-box-binding protein 2	YBX3;YBX2	P16989-2;P16989-3;P16989;Q9Y2T7	P16989-2;P16989-3;P16989;Q9Y2T7	-1.27918	6	4	2	31.7	-0.624241	4	3	1	24.4
ATP-dependent zinc metalloprotease YME1L1	YME1L1	Q96TA2-3;Q96TA2-2;Q96TA2	Q96TA2-3;Q96TA2-2;Q96TA2	1.24641	23	19	8	37.2	1.6579	12	13	6	26.4
14-3-3 protein epsilon	YWHAE	P62258;P62258-2	P62258;P62258-2	-0.453597	6	4	0	26.3	0.19484	6	5	1	17.6
Zinc finger CCCH domain-containing protein 18	ZC3H18	Q86VM9;Q86VM9-2	Q86VM9;Q86VM9-2	-0.844639	2	2	0	2.9	-0.0680517	2	3	1	5.4
Zinc finger CCCH-type antiviral protein 1	ZC3HAV1	Q7Z2W4-2;Q7Z2W4;Q7Z2W4-3;Q7Z2W4-5;Q7Z2W4-4	Q7Z2W4-2;Q7Z2W4;Q7Z2W4-3	-0.523297	2	3	0	5.7	0.302315	6	6	2	10.4
CAAX prenyl protease 1 homolog	ZMPSTE24	O75844	O75844	-0.0957124	7	7	0	19.8	0.515192	2	2	1	5.1
