# Supplementary material for: TMEM70 and TMEM242 help to assemble the rotor ring of human ATP synthase and interact with assembly factors for complex I
Source: Proc Natl Acad Sci U S A. 2021 Mar 22;118(13):e2100558118. doi: 10.1073/pnas.2100558118 (PMC8020751; doi:10.1073/pnas.2100558118)
Supplement: Supplementary File [file pnas.2100558118.sd24.xlsx]

## Sheet: S24
Supplementary Dataset S24. Peptide data for IF1 obtained in SILAC experiments comparing affinity purified TMEM242-t and METTL12-t expressed in HEK293 cells
This information was obtained from the MaxQuant evidence file after the processing of SILAC peptide pair data. Samples were affinity purified from digitonin solubilized mitoplasts from a 1:1 mixture of Flp-In™ T-REx™ HEK293 cells overexpressing either TMEM24-t or METTL12-t. Peptide data were derived from both trypsin and chymotrypsin digests. Experiment 1 refers to heavy isotope labelled TMEM242-…
Sequence	Modifications	Missed cleavages (Trypsin/P)	Missed cleavages (Chymotrypsin)	Proteins	Leading proteins	Gene Names	Protein Names	Experiment	Type	Labeling State	MS/MS m/z	Charge	m/z	Mass	Score	Delta score	Intensity L	Intensity H	Ratio H/L	Inverse Expt 2 Ratio	Log2 Ratio
FGSDQSENVDRGAGSIR	Unmodified	1	n/a	Q9UII2-M1	Q9UII2-M1	ATPIF1	ATPase inhibitor, mitochondrial	1	MULTI-MSMS		598.95	3	598.95	1793.83	29.733	25.561	902910	615840	0.58079	n/a	-0.783911
FGSDQSENVDRGAGSIREAGGAF	Unmodified	n/a	1	Q9UII2-M1	Q9UII2-M1	ATPIF1	ATPase inhibitor, mitochondrial	1	MULTI-MSMS		783.364	3	776.36	2326.06	72.086	67.376	4433600	3341900	0.67408	n/a	-0.569008
GKREQAEEERYF	Unmodified	n/a	1	Q9UII2-M1;Q9UII2-3;Q9UII2-2;Q9UII2-M2;Q9UII2	Q9UII2-M1	ATPIF1	ATPase inhibitor, mitochondrial	1	MULTI-MSMS		514.583	3	514.583	1540.73	107.17	107.17	4531300	4104000	0.85822	n/a	-0.220581
GSDQSENVDRGAGSIREAGGAF	Unmodified	n/a	0	Q9UII2-M1;Q9UII2-3;Q9UII2-2;Q9UII2-M2;Q9UII2	Q9UII2-M1	ATPIF1	ATPase inhibitor, mitochondrial	1	ISO-MSMS	0	727.336	3	727.337	2178.99	29.118	9.5645	2470400	207700	0.091643	n/a	-3.44783
GSDQSENVDRGAGSIREAGGAF	Unmodified	n/a	0	Q9UII2-M1;Q9UII2-3;Q9UII2-2;Q9UII2-M2;Q9UII2	Q9UII2-M1	ATPIF1	ATPase inhibitor, mitochondrial	1	MULTI-MSMS		727.337	3	727.337	2178.99	74.776	64.854	20262000	22312000	0.85411	n/a	-0.227506
EQAEEERYFR	Unmodified	1	n/a	Q9UII2-M1;Q9UII2-3;Q9UII2-2;Q9UII2-M2;Q9UII2	Q9UII2-M1	ATPIF1	ATPase inhibitor, mitochondrial	2	MULTI-MSMS		452.879	3	452.877	1355.61	26.118	18.393	1696800	1078500	0.63907	1.56477	0.645954
FGSDQSENVDRGAGSIR	Unmodified	1	n/a	Q9UII2-M1	Q9UII2-M1	ATPIF1	ATPase inhibitor, mitochondrial	2	MULTI-MSMS		599.286	3	598.95	1793.83	35.891	31.947	1283600	946450	0.62511	1.59972	0.677818
FGSDQSENVDRGAGSIREAGGAF	Unmodified	n/a	1	Q9UII2-M1	Q9UII2-M1	ATPIF1	ATPase inhibitor, mitochondrial	2	MULTI-MSMS		776.36	3	776.36	2326.06	81.016	72.074	3569900	2908800	0.69651	1.43573	0.521784
FGSDQSENVDRGAGSIREAGGAF	Unmodified	n/a	1	Q9UII2-M1	Q9UII2-M1	ATPIF1	ATPase inhibitor, mitochondrial	2	MULTI-MSMS		783.698	3	776.36	2326.06	36.246	35.645	929660	801160	0.60225	1.66044	0.731566
GKREQAEEERYF	Unmodified	n/a	1	Q9UII2-M1;Q9UII2-3;Q9UII2-2;Q9UII2-M2;Q9UII2	Q9UII2-M1	ATPIF1	ATPase inhibitor, mitochondrial	2	MULTI-MSMS		514.583	3	514.583	1540.73	112.5	112.5	3953900	3044000	0.64638	1.54708	0.629546
GSDQSENVDRGAGSIREAGGAF	Unmodified	n/a	0	Q9UII2-M1;Q9UII2-3;Q9UII2-2;Q9UII2-M2;Q9UII2	Q9UII2-M1	ATPIF1	ATPase inhibitor, mitochondrial	2	MULTI-MSMS		727.672	3	727.337	2178.99	49.089	49.089	25067000	17604000	0.65868	1.51819	0.60235
