# Supplementary material for: TMEM70 and TMEM242 help to assemble the rotor ring of human ATP synthase and interact with assembly factors for complex I
Source: Proc Natl Acad Sci U S A. 2021 Mar 22;118(13):e2100558118. doi: 10.1073/pnas.2100558118 (PMC8020751; doi:10.1073/pnas.2100558118)
Supplement: Supplementary File [file pnas.2100558118.sd25.xlsx]

## Sheet: S25
Supplementary Dataset S25. Proteins identified in SILAC experiments comparing affinity purified TMEM70-t and METTL12-t expressed in HEK293 cells
This information is the output from Perseus after processing of MaxQuant SILAC peptide pair data. Samples were affinity purified from mitoplasts from a 1:1 mixture of Flp-In™ T-REx™ HEK293 cells overexpressing either TMEM70-t or METTL12-t, fractionated by SDS-PAGE, and gel sections were digested with trypsin or chymotrypsin. Experiment 1 refers to heavy isotope labelled TMEM70-t cells mixed with …
Protein names	Gene names	Protein IDs	Majority protein IDs	Ratio H/L expt 1 (log2)	Ratio H/L count expt 1	Unique peptides expt 1	Ratio H/L iso-count expt 1	Sequence coverage expt 1 [%]	Ratio H/L expt 2 (-log2)	Ratio H/L count expt 2	Unique peptides expt 2	Ratio H/L iso-count expt 2	Sequence coverage expt 2 [%]
Alanine--tRNA ligase, mitochondrial	AARS2	Q5JTZ9	Q5JTZ9	-0.219472	3	3	0	4.9	0.174084	4	5	1	6.5
ATP-binding cassette sub-family B member 10, mitochondrial	ABCB10	Q9NRK6;Q03519	Q9NRK6	2.52767	9	10	3	14.5	2.79056	21	15	11	21.7
ATP-binding cassette sub-family B member 7, mitochondrial	ABCB7	O75027-2;O75027;O75027-3	O75027-2;O75027;O75027-3	2.17367	6	5	2	7.3	2.40278	6	5	2	5.7
ATP-binding cassette sub-family D member 3	ABCD3	P28288;P28288-2;P28288-3	P28288;P28288-2	-0.330393	5	6	1	9.4	0.0639368	13	8	1	11.8
Acetyl-CoA carboxylase 1;Biotin carboxylase	ACACA	Q13085;Q13085-4;Q13085-3;Q13085-2;O00763-3;O00763-2;O00763	Q13085;Q13085-4;Q13085-3;Q13085-2	0.199123	41	35	5	17.4	0.615552	43	34	8	15
Acyl-CoA dehydrogenase family member 9, mitochondrial	ACAD9	Q9H845	Q9H845	4.22373	31	19	11	29.8	5.13888	53	28	38	46.2
Very long-chain specific acyl-CoA dehydrogenase, mitochondrial	ACADVL	P49748-2;P49748;P49748-3	P49748-2;P49748;P49748-3	-0.122915	9	8	0	12.8	0.44236	18	16	2	27
Acetyl-CoA acetyltransferase, mitochondrial	ACAT1	P24752;P24752-2	P24752	-0.515357	3	3	0	7.3	-0.00374608	7	6	0	17.1
Acyl-coenzyme A thioesterase 9, mitochondrial	ACOT9	Q9Y305-2;Q9Y305;Q9Y305-4;Q9Y305-3	Q9Y305-2;Q9Y305;Q9Y305-4;Q9Y305-3	-0.466816	2	2	0	5.7	0.541555	3	3	0	7.1
Long-chain-fatty-acid--CoA ligase 3	ACSL3	O95573	O95573	-0.241646	8	6	2	11.2	0.048845	9	7	3	12.2
Long-chain-fatty-acid--CoA ligase 4	ACSL4	O60488-2;O60488	O60488-2;O60488	-0.276974	3	3	0	6.4	-3.28448	2	2	1	4.9
Actin, cytoplasmic 1;Actin, cytoplasmic 1, N-terminally processed;Actin, cytoplasmic 2;Actin, cytoplasmic 2, N-terminally processed;Actin, gamma-enteric smooth muscle;Actin, alpha skeletal muscle;Actin, alpha cardiac muscle 1;Actin, aortic smooth muscle;POTE ankyrin domain family member E;POTE ankyrin domain family member F	ACTB;ACTG1;ACTG2;ACTA1;ACTC1;ACTA2;POTEE;POTEF	P60709;P63261;P63267;P68133;P68032;P62736;P63267-2;Q6S8J3;A5A3E0;P0CG38;Q562R1;Q9BYX7;P0CG39	P60709;P63261;P63267;P68133;P68032;P62736;P63267-2;Q6S8J3;A5A3E0	-0.266229	25	12	1	33.3	0.288558	42	13	2	32.5
Alpha-actinin-4	ACTN4	O43707;O43707-2;O43707-3;P35609-2;P35609;Q08043	O43707;O43707-2;O43707-3	-0.0736817	12	6	0	14.6	0.368793	2	1	0	3.4
ADP-dependent glucokinase	ADPGK	Q9BRR6-2;Q9BRR6;Q9BRR6-4;Q9BRR6-3;Q9BRR6-5	Q9BRR6-2;Q9BRR6;Q9BRR6-4;Q9BRR6-3	-0.0448509	3	3	0	8.9	0.435436	4	4	0	10.9
AFG3-like protein 2	AFG3L2	Q9Y4W6;Q01484-5;Q01484-2;Q01484	Q9Y4W6	2.85941	25	21	5	24.1	3.08277	15	11	6	12.9
Acylglycerol kinase, mitochondrial	AGK	Q53H12	Q53H12	1.59182	5	3	1	8.1	1.77329	15	10	6	30.1
Alkyldihydroxyacetonephosphate synthase, peroxisomal	AGPS	O00116	O00116	-0.242482	14	11	1	16.9	0.214994	11	10	1	16.6
Apoptosis-inducing factor 1, mitochondrial	AIFM1	O95831-3;O95831;O95831-6;O95831-4;O95831-2;O95831-5	O95831-3;O95831;O95831-6;O95831-4;O95831-2	-0.118476	6	6	0	10.3	0.257925	11	12	2	24.3
Aminoacyl tRNA synthase complex-interacting multifunctional protein 1;Endothelial monocyte-activating polypeptide 2	AIMP1	Q12904;Q12904-2	Q12904;Q12904-2	0.00432164	3	2	0	7.4	0.462018	5	3	0	9.9
A-kinase anchor protein 1, mitochondrial	AKAP1	Q92667-2;Q92667	Q92667-2;Q92667	-0.331536	5	4	0	7.8	0.154281	11	12	1	24.6
Delta-1-pyrroline-5-carboxylate synthase;Glutamate 5-kinase;Gamma-glutamyl phosphate reductase	ALDH18A1	P54886-2;P54886	P54886-2;P54886	-0.00576786	27	19	2	27.1	0.541324	10	9	1	10.8
Aldehyde dehydrogenase X, mitochondrial	ALDH1B1	P30837	P30837	-0.127226	3	2	0	4.6	0.336191	5	5	0	12.8
Aldehyde dehydrogenase, mitochondrial	ALDH2	P05091;P05091-2;P00352;P47895	P05091;P05091-2	-0.524728	7	6	0	12	-0.131194	13	9	3	20.7
Fatty aldehyde dehydrogenase	ALDH3A2	P51648;P51648-2;P48448;P43353-2;P30838;P43353	P51648;P51648-2	-0.131424	10	7	2	15.5	0.257425	9	7	1	15.5
AP-2 complex subunit beta	AP2B1	P63010-2;P63010;P63010-3	P63010-2;P63010;P63010-3	-0.202356	9	4	2	10.1	0.176463	5	3	0	5.5
Adipocyte plasma membrane-associated protein	APMAP	Q9HDC9;Q9HDC9-2	Q9HDC9;Q9HDC9-2	-0.235433	10	9	2	21.6	0.298034	12	10	0	23.8
ATPase family AAA domain-containing protein 1	ATAD1	Q8NBU5-2;Q8NBU5	Q8NBU5-2;Q8NBU5	0.0533895	2	3	0	11.1	0.286111	5	4	0	14.3
ATPase family AAA domain-containing protein 3A	ATAD3A	Q9NVI7-2;Q9NVI7;Q9NVI7-3;Q5T2N8;Q5T9A4-2	Q9NVI7-2;Q9NVI7;Q9NVI7-3	0.455123	23	3	0	22.5	0.824188	32	7	4	31.6
Sodium/potassium-transporting ATPase subunit alpha-1	ATP1A1	P05023-4;P05023;P05023-3;P05023-2;P13637;P13637-2;P13637-3;P50993;Q13733;P20648;P54707;P54707-2	P05023-4;P05023;P05023-3;P05023-2	-0.178698	33	24	3	26.5	0.250594	12	13	1	15.6
Sarcoplasmic/endoplasmic reticulum calcium ATPase 2	ATP2A2	P16615;P16615-4;P16615-5;P16615-2;P16615-3;Q93084-4;Q93084-2;Q93084-3;Q93084-7;Q93084;Q93084-6;Q93084-5	P16615;P16615-4;P16615-5;P16615-2;P16615-3	-0.0281015	24	12	4	20.9	0.375366	14	7	4	15.1
Plasma membrane calcium-transporting ATPase 1	ATP2B1	P20020-1;P20020-4;P20020;P20020-5;P20020-2;P20020-6;Q01814-6;Q01814;P23634;Q01814-5;P23634-8;Q16720;Q01814-8;Q16720-4;P23634-6;Q01814-2;Q16720-8;P23634-7;P23634-5;Q16720-2;P23634-2;Q16720-5;Q01814-7;Q16720-3;P23634-3;Q16720-6;Q01814-4;P23634-4;Q16720-7;Q01814-3	P20020-1;P20020-4;P20020;P20020-5;P20020-2;P20020-6	-0.533639	2	2	0	2.6	0.158671	4	4	0	4.5
ATP synthase subunit alpha, mitochondrial	ATP5F1A	P25705;P25705-2;P25705-3	P25705;P25705-2;P25705-3	1.02666	60	19	12	36.2	1.32474	106	18	20	32.7
ATP synthase subunit beta, mitochondrial	ATP5F1B	P06576	P06576	0.992261	82	23	17	50.5	1.34428	130	21	25	46.5
ATP synthase subunit gamma, mitochondrial	ATP5F1C	P36542;P36542-2	P36542;P36542-2	1.03619	23	7	0	24.5	1.23756	21	9	3	29.2
ATP synthase subunit delta, mitochondrial	ATP5F1D	P30049	P30049	0.968423	4	2	0	13.7	1.38881	4	4	0	33.3
ATP synthase F(0) complex subunit C3, mitochondrial;ATP synthase F(0) complex subunit C1, mitochondrial;ATP synthase F(0) complex subunit C2, mitochondrial	ATP5MC3;ATP5MC1;ATP5MC2	P48201-M;P05496;Q06055;P48201;Q06055-3;Q06055-2	P48201-M;P05496;Q06055;P48201;Q06055-3;Q06055-2	1.66243	1	1	0	10.7	1.5975	1	1	0	14.7
ATP synthase subunit e, mitochondrial	ATP5ME	P56385	P56385	1.02602	2	2	0	30.4	1.49582	8	3	2	31.9
ATP synthase subunit g, mitochondrial	ATP5MG	O75964	O75964	0.896078	3	2	0	23.3	1.49029	4	4	0	44.7
ATP synthase F(0) complex subunit B1, mitochondrial	ATP5PB	P24539	P24539	1.11517	17	11	0	39.8	1.37348	8	6	1	26.2
ATP synthase subunit d, mitochondrial	ATP5PD	O75947;O75947-2	O75947;O75947-2	1.13724	13	6	1	42.2	1.4069	10	9	3	51.6
ATP synthase-coupling factor 6, mitochondrial	ATP5PF	P18859;P18859-2	P18859;P18859-2	1.0504	4	3	0	28.7	1.43347	9	5	1	49.1
ATP synthase subunit O, mitochondrial	ATP5PO	P48047	P48047	1.1304	18	10	2	57.7	1.44312	19	7	0	38
Renin receptor	ATP6AP2	O75787-2;O75787	O75787-2;O75787	-0.125856	2	2	0	5	0.261068	3	2	0	5.3
V-type proton ATPase catalytic subunit A	ATP6V1A	P38606-2;P38606	P38606-2;P38606	-0.546477	4	4	0	7.7	0.13397	6	4	1	8.2
Ataxin-2-like protein	ATXN2L	Q8WWM7;Q8WWM7-6;Q8WWM7-8;Q8WWM7-5;Q8WWM7-4;Q8WWM7-9;Q8WWM7-2;Q8WWM7-3;Q8WWM7-7	Q8WWM7;Q8WWM7-6;Q8WWM7-8;Q8WWM7-5;Q8WWM7-4;Q8WWM7-9;Q8WWM7-2;Q8WWM7-3	-0.471729	15	12	0	13	0.20415	20	17	5	19.6
BAG family molecular chaperone regulator 2	BAG2	O95816-2;O95816	O95816-2;O95816	-0.113411	2	2	0	9.6	0.478929	2	2	0	9.6
Brain acid soluble protein 1	BASP1	P80723;P80723-2	P80723;P80723-2	-0.836682	8	8	0	63	0.418003	14	8	3	48
B-cell receptor-associated protein 31	BCAP31	P51572;P51572-2	P51572;P51572-2	-0.172409	7	4	0	12.2	0.268886	13	7	1	23.2
Vesicle transport protein SEC20	BNIP1	Q12981;Q12981-1;Q12981-2;Q12981-3	Q12981;Q12981-1;Q12981-2;Q12981-3	0.184852	5	4	0	16.2	0.701342	5	6	1	25.9
Basigin	BSG	P35613-3;P35613-4;P35613-2;P35613	P35613-3;P35613-4;P35613-2;P35613	-0.29612	5	3	2	20.5	-0.0359054	8	3	1	20.5
Complement component 1 Q subcomponent-binding protein, mitochondrial	C1QBP	Q07021	Q07021	-0.145382	8	5	0	17.7	0.447033	7	5	0	17
Calreticulin	CALR	P27797	P27797	-0.717548	3	2	0	6	0.202688	5	4	0	12
Calumenin	CALU	O43852;O43852-3;O43852-10;O43852-6;O43852-13;O43852-14;O43852-11;O43852-5;O43852-9;O43852-12;O43852-15	O43852;O43852-3;O43852-10;O43852-6;O43852-13;O43852-14;O43852-11;O43852-5	-0.23343	5	1	2	11.1	0.430762	11	3	2	18.4
Calnexin	CANX	P27824-2;P27824;P27824-3	P27824-2;P27824;P27824-3	-0.344941	22	16	1	23.8	0.174556	7	7	1	14
Caspase-7	CASP7	P55210-2	P55210-2	-0.422192	3	2	0	6.3	-0.0918015	2	1	0	2.8
Cell division cycle and apoptosis regulator protein 1	CCAR1	Q8IX12-2;Q8IX12	Q8IX12-2;Q8IX12	-0.119918	10	9	0	7.8	0.247371	18	10	2	9.1
Coiled-coil domain-containing protein 47	CCDC47	Q96A33-2;Q96A33	Q96A33-2;Q96A33	-0.402931	5	4	2	7.9	0.23204	12	11	1	23.3
Coiled-coil domain-containing protein 51	CCDC51	Q96ER9-2;Q96ER9	Q96ER9-2;Q96ER9	1.48872	5	4	1	15.9	1.85428	6	6	1	24.2
T-complex protein 1 subunit theta	CCT8	P50990;P50990-2;P50990-3	P50990;P50990-2;P50990-3	-0.14626	2	2	0	4.7	0.40993	7	8	1	17
Leukocyte surface antigen CD47	CD47	Q08722-2;Q08722-3;Q08722-4;Q08722	Q08722-2;Q08722-3;Q08722-4;Q08722	-0.0625501	2	2	0	6.5	0.306199	3	2	0	6.5
Cell division control protein 42 homolog	CDC42	P60953;P60953-1;Q7L0Q8-2;Q7L0Q8	P60953;P60953-1	0.117562	3	2	0	16.8	0.495512	2	3	0	15.2
Cell division cycle 5-like protein	CDC5L	Q99459	Q99459	-0.0288078	4	4	0	5.7	0.364292	2	3	0	4.6
CDK5 regulatory subunit-associated protein 3	CDK5RAP3	Q96JB5-2;Q96JB5;Q96JB5-4;Q96JB5-3	Q96JB5-2;Q96JB5;Q96JB5-4;Q96JB5-3	-0.491003	3	3	0	6.9	0.00215127	8	6	0	14.3
Coiled-coil-helix-coiled-coil-helix domain-containing protein 2;Putative coiled-coil-helix-coiled-coil-helix domain-containing protein CHCHD2P9, mitochondrial	CHCHD2;CHCHD2P9	Q9Y6H1;Q5T1J5	Q9Y6H1;Q5T1J5	0.487178	5	3	0	27.2	1.2709	4	3	0	28.5
MICOS complex subunit MIC19	CHCHD3	Q9NX63	Q9NX63	0.390668	4	4	0	15.4	0.670038	10	9	2	30.4
Calcium homeostasis endoplasmic reticulum protein	CHERP	Q8IWX8	Q8IWX8	-0.0655514	8	4	0	4.1	0.292157	4	3	1	3.5
Cytoskeleton-associated protein 4	CKAP4	Q07065	Q07065	-0.0764781	23	16	2	30.1	0.46951	37	24	2	49.8
Chloride channel CLIC-like protein 1	CLCC1	Q96S66-2;Q96S66;Q96S66-4;Q96S66-3	Q96S66-2;Q96S66;Q96S66-4;Q96S66-3	-0.346536	2	2	0	5.4	0.563817	5	5	1	12.8
Caseinolytic peptidase B protein homolog	CLPB	Q9H078-2;Q9H078;Q9H078-3;Q9H078-4;Q9H078-5	Q9H078-2;Q9H078;Q9H078-3;Q9H078-4;Q9H078-5	0.339365	6	6	1	10.8	0.626781	13	13	0	19.5
ATP-dependent Clp protease proteolytic subunit, mitochondrial	CLPP	Q16740	Q16740	-0.730201	2	2	1	10.8	0.107461	2	4	0	19.1
ATP-dependent Clp protease ATP-binding subunit clpX-like, mitochondrial	CLPX	O76031	O76031	-0.385903	7	6	1	10.9	0.0560711	14	12	4	21.6
Clathrin heavy chain 1	CLTC	Q00610;Q00610-2;P53675-2;P53675	Q00610;Q00610-2	-0.362733	13	13	0	7.9	0.142178	20	21	4	12.5
Procollagen galactosyltransferase 1	COLGALT1	Q8NBJ5	Q8NBJ5	-0.463927	2	2	1	3.9	0.412693	6	6	1	9.3
Coatomer subunit alpha;Xenin;Proxenin	COPA	P53621;P53621-2	P53621;P53621-2	-0.34507	3	3	0	2.4	0.207894	10	9	1	7.8
Cytochrome c oxidase subunit 4 isoform 1, mitochondrial	COX4I1	P13073	P13073	1.75429	6	4	1	24.3	1.94103	10	5	3	30.8
Cytochrome c oxidase subunit 5A, mitochondrial	COX5A	P20674	P20674	1.5996	2	1	0	6	1.96827	4	2	3	16
Cytochrome c oxidase subunit 5B, mitochondrial	COX5B	P10606	P10606	1.45281	10	4	1	19.4	1.8779	14	4	4	19.4
Cytochrome c oxidase subunit 7A2, mitochondrial	COX7A2	P14406	P14406	1.76524	2	1	0	12	2.08835	2	1	1	15.7
Carboxypeptidase D	CPD	O75976;O75976-2	O75976;O75976-2	-0.854857	2	2	0	1.4	-0.740798	5	4	2	3.6
Cleavage and polyadenylation specificity factor subunit 6	CPSF6	Q16630-3;Q16630;Q16630-2	Q16630-3;Q16630;Q16630-2	-0.0361856	3	3	0	9	0.516718	10	6	4	15.7
Citrate synthase, mitochondrial	CS	O75390	O75390	-0.902281	5	4	0	8.2	-0.477367	6	4	2	9.7
Exportin-2	CSE1L	P55060-4;P55060-3;P55060;P55060-2	P55060-4;P55060-3;P55060	-0.0182788	7	7	1	7.1	0.524168	4	4	0	4.2
Casein kinase II subunit beta	CSNK2B	P67870	P67870	0.158208	2	1	0	5.1	0.416192	2	2	0	8.8
Cleavage stimulation factor subunit 2	CSTF2	P33240-2;P33240;Q9H0L4	P33240-2;P33240	-0.26285	4	4	0	8	0.348023	7	7	0	13.2
Cleavage stimulation factor subunit 3	CSTF3	Q12996;Q12996-2;Q12996-3	Q12996	-0.185507	4	4	1	6.6	0.472529	2	2	0	4
Catenin alpha-1	CTNNA1	P35221;P35221-2;P35221-3;P26232-3;P26232-2;P26232-5;P26232;P26232-4;P26232-6	P35221;P35221-2	-0.65238	3	4	0	5.6	-0.132643	3	4	0	6.2
Catenin delta-1	CTNND1	O60716;O60716-2;O60716-11;O60716-3;O60716-5;O60716-10;O60716-9;O60716-13;O60716-19;O60716-18;O60716-17;O60716-21;O60716-7;O60716-12;O60716-14;O60716-6;O60716-4;O60716-8;O60716-15;O60716-16;O60716-25;O60716-26;O60716-27;O60716-29;O60716-20;O60716-22;O60716-23;O60716-24;O60716-31;O60716-28;O60716-30;O60716-32	O60716;O60716-2;O60716-11;O60716-3;O60716-5;O60716-10;O60716-9;O60716-13;O60716-19;O60716-18;O60716-17;O60716-21;O60716-7;O60716-12;O60716-14;O60716-6;O60716-4;O60716-8;O60716-15;O60716-16;O60716-25;O60716-26;O60716-27;O60716-29	-0.541156	2	2	0	2.4	0.108783	5	5	0	5.7
Cytochrome b5 type B	CYB5B	O43169	O43169	-0.868411	5	2	3	18	-0.442652	2	2	0	18
NADH-cytochrome b5 reductase 3;NADH-cytochrome b5 reductase 3 membrane-bound form;NADH-cytochrome b5 reductase 3 soluble form	CYB5R3	P00387-2;P00387;P00387-3	P00387-2;P00387;P00387-3	-0.118007	3	3	0	11.5	0.192991	8	5	1	17.6
Cytochrome c1, heme protein, mitochondrial	CYC1	P08574	P08574	0.686702	7	4	3	15.7	1.38225	7	5	2	16.9
28S ribosomal protein S29, mitochondrial	DAP3	P51398-2;P51398-3;P51398	P51398-2;P51398-3;P51398	-0.370061	6	4	0	13.2	0.173677	8	5	0	15.1
Aspartate--tRNA ligase, mitochondrial	DARS2	Q6PI48	Q6PI48	-0.541429	3	3	1	4.8	0.0956816	6	7	0	10.1
Lipoamide acyltransferase component of branched-chain alpha-keto acid dehydrogenase complex, mitochondrial	DBT	P11182	P11182	-0.423449	12	8	0	16	0.338798	16	12	2	28.8
Dermcidin;Survival-promoting peptide;DCD-1	DCD	P81605;P81605-2	P81605;P81605-2	-4.61348	2	2	2	20	5.30734	2	1	2	10
Dolichyl-diphosphooligosaccharide--protein glycosyltransferase 48 kDa subunit	DDOST	P39656;P39656-3;P39656-2	P39656;P39656-3;P39656-2	-0.178796	7	5	2	11.4	0.169225	13	7	1	15.1
Probable ATP-dependent RNA helicase DDX17	DDX17	Q92841-1;Q92841-3;Q92841-2;Q92841	Q92841-1;Q92841-3;Q92841-2;Q92841	-0.0284251	4	3	0	12.9	0.565012	7	5	0	18.2
Nucleolar RNA helicase 2	DDX21	Q9NR30;Q9NR30-2	Q9NR30;Q9NR30-2	-0.0277926	20	15	0	24.3	0.551797	16	13	3	16.9
Probable ATP-dependent RNA helicase DDX23	DDX23	Q9BUQ8	Q9BUQ8	-0.648666	5	5	2	6	-0.740107	3	4	1	4.9
Spliceosome RNA helicase DDX39B;ATP-dependent RNA helicase DDX39A	DDX39B;DDX39A	Q13838;Q13838-2;O00148;O00148-3;O00148-2	Q13838;Q13838-2;O00148	-0.369147	2	3	1	7.7	0.52558	10	7	0	15.7
ATP-dependent RNA helicase DDX3X;ATP-dependent RNA helicase DDX3Y	DDX3X;DDX3Y	O00571-2;O00571;O15523-2;O15523;O15523-3;Q9NQI0-3;Q9NQI0-2;Q9NQI0-4;Q9NQI0	O00571-2;O00571;O15523-2;O15523	-0.405451	2	2	0	4.6	0.260342	7	7	0	12.5
ATP-dependent RNA helicase DDX42	DDX42	Q86XP3-2;Q86XP3	Q86XP3-2;Q86XP3	-0.200979	2	2	0	2.7	0.0991081	5	6	0	7.2
Probable ATP-dependent RNA helicase DDX46	DDX46	Q7L014	Q7L014	-0.121361	5	5	0	5.2	0.369557	7	8	1	9.3
Probable ATP-dependent RNA helicase DDX5	DDX5	P17844-2;P17844	P17844-2;P17844	-0.0403486	8	1	1	10.5	0.479754	17	7	3	24.1
ATP-dependent RNA helicase DDX50	DDX50	Q9BQ39	Q9BQ39	0.0593554	3	3	0	7.3	0.383623	4	4	1	7.1
7-dehydrocholesterol reductase	DHCR7	Q9UBM7	Q9UBM7	-0.212902	3	2	0	3.6	-0.0086304	5	3	0	6.3
Dihydroorotate dehydrogenase (quinone), mitochondrial	DHODH	Q02127	Q02127	1.47623	2	2	2	8.1	1.9203	3	3	1	9.4
Dehydrogenase/reductase SDR family member 4;Putative dehydrogenase/reductase SDR family member 4-like 1	DHRS4;DHRS4L1	Q9BTZ2-8;Q9BTZ2-4;Q9BTZ2;Q9BTZ2-3;Q9BTZ2-2;Q9BTZ2-5;P0CG22;Q9BTZ2-6;Q9BTZ2-7	Q9BTZ2-8;Q9BTZ2-4;Q9BTZ2;Q9BTZ2-3;Q9BTZ2-2;Q9BTZ2-5;P0CG22	0.922198	4	3	0	14.2	1.35794	4	4	0	21.2
Pre-mRNA-splicing factor ATP-dependent RNA helicase DHX15	DHX15	O43143	O43143	-0.219824	4	5	0	7.4	0.545803	3	4	0	5.3
Putative ATP-dependent RNA helicase DHX30	DHX30	Q7L2E3-2;Q7L2E3-3;Q7L2E3	Q7L2E3-2;Q7L2E3-3;Q7L2E3	-0.321423	7	7	0	5.6	0.116395	9	10	1	10.1
ATP-dependent RNA helicase A	DHX9	Q08211;Q08211-2	Q08211	-0.15563	11	11	0	8.5	0.26195	23	17	6	14
Dihydrolipoyllysine-residue acetyltransferase component of pyruvate dehydrogenase complex, mitochondrial	DLAT	P10515	P10515	-0.331717	11	8	0	12.5	0.0604725	20	11	2	18.5
Dihydrolipoyl dehydrogenase, mitochondrial	DLD	P09622;P09622-3;P09622-2	P09622;P09622-3;P09622-2	0.0596321	8	8	0	17.5	0.479693	12	9	0	17.3
Dihydrolipoyllysine-residue succinyltransferase component of 2-oxoglutarate dehydrogenase complex, mitochondrial	DLST	P36957;P36957-2	P36957;P36957-2	0.0594937	17	8	2	19.6	0.599528	27	8	0	19.6
DnaJ homolog subfamily B member 11	DNAJB11	Q9UBS4	Q9UBS4	-0.429712	2	3	0	10.6	0.332498	6	5	1	15.6
DnaJ homolog subfamily C member 11	DNAJC11	Q9NVH1-3;Q9NVH1;Q9NVH1-2	Q9NVH1-3;Q9NVH1;Q9NVH1-2	-0.0826522	2	3	0	5.9	0.205513	4	4	0	8.9
Delta(3,5)-Delta(2,4)-dienoyl-CoA isomerase, mitochondrial	ECH1	Q13011	Q13011	-1.60213	3	3	1	9.8	-0.879	5	3	0	10.7
Enoyl-CoA hydratase, mitochondrial	ECHS1	P30084	P30084	-0.892366	7	5	2	18.6	0.0804997	6	5	1	20.3
Enoyl-CoA delta isomerase 2, mitochondrial	ECI2	O75521-2;O75521	O75521-2;O75521	-0.71978	4	3	0	7	-0.335712	5	4	1	11.4
Evolutionarily conserved signaling intermediate in Toll pathway, mitochondrial	ECSIT	Q9BQ95;Q9BQ95-4;Q9BQ95-2;Q9BQ95-3	Q9BQ95;Q9BQ95-4;Q9BQ95-2	3.61235	5	5	5	9.5	4.88816	10	10	8	28.3
Putative elongation factor 1-alpha-like 3;Elongation factor 1-alpha 1;Elongation factor 1-alpha 2	EEF1A1P5;EEF1A1;EEF1A2	Q5VTE0;P68104;P68104-2;Q05639	Q5VTE0;P68104;P68104-2;Q05639	-0.0123735	5	4	1	8	0.579792	6	7	0	13
116 kDa U5 small nuclear ribonucleoprotein component	EFTUD2	Q15029-2;Q15029-3;Q15029;P13639	Q15029-2;Q15029-3;Q15029	-0.408742	6	6	1	7.3	0.0658837	4	5	0	5.3
ELAV-like protein 1	ELAVL1	Q15717;Q15717-2;P26378-4;P26378-2;P26378-5;P26378-1;P26378-3;P26378	Q15717;Q15717-2	-0.1031	3	3	0	9.5	0.237626	4	3	1	13.5
ER membrane protein complex subunit 1	EMC1	Q8N766-3;Q8N766-2;Q8N766;Q8N766-4	Q8N766-3;Q8N766-2;Q8N766;Q8N766-4	-0.228554	8	8	0	8.7	0.164044	8	8	2	8.2
ER membrane protein complex subunit 2	EMC2	Q15006	Q15006	-0.189187	3	3	0	9.8	0.214056	3	2	0	6.4
Emerin	EMD	P50402	P50402	-0.257011	4	5	0	23.6	0.469849	7	6	1	27.6
Band 4.1-like protein 2	EPB41L2	O43491;O43491-4;O43491-3;O43491-2	O43491;O43491-4;O43491-3;O43491-2	-0.420318	6	6	0	6.2	0.026837	13	9	2	11.2
Band 4.1-like protein 3;Band 4.1-like protein 3, N-terminally processed	EPB41L3	Q9Y2J2-2;Q9Y2J2-4;Q9Y2J2;Q9Y2J2-3	Q9Y2J2-2;Q9Y2J2-4;Q9Y2J2	-0.437467	4	2	1	2.8	0.248176	3	4	0	7.3
Epoxide hydrolase 1	EPHX1	P07099	P07099	0.155361	4	4	0	7	0.499504	8	7	1	13
Bifunctional glutamate/proline--tRNA ligase;Glutamate--tRNA ligase;Proline--tRNA ligase	EPRS	P07814	P07814	-0.261362	6	6	0	4.7	0.333025	14	13	0	10
Erlin-1	ERLIN1	O75477	O75477	-0.0758697	3	3	0	12.6	0.658265	2	2	1	10.1
Erlin-2	ERLIN2	O94905	O94905	-0.0498153	11	7	1	25.7	0.512143	14	9	1	30.7
Endoplasmic reticulum metallopeptidase 1	ERMP1	Q7Z2K6;Q7Z2K6-2	Q7Z2K6	-0.0693308	2	3	1	3.7	0.657855	2	3	0	3.7
Extended synaptotagmin-1	ESYT1	Q9BSJ8;Q9BSJ8-2	Q9BSJ8;Q9BSJ8-2	-0.202838	6	7	1	7.2	0.288681	4	3	1	2.4
Extended synaptotagmin-2	ESYT2	A0FGR8-2;A0FGR8;A0FGR8-6;A0FGR8-4;A0FGR8-5	A0FGR8-2;A0FGR8;A0FGR8-6;A0FGR8-4;A0FGR8-5	0.0227584	4	4	1	5.2	0.652448	2	2	0	2
Electron transfer flavoprotein subunit alpha, mitochondrial	ETFA	P13804-2;P13804	P13804-2;P13804	-0.115191	3	2	1	7.7	0.184687	2	3	0	15.5
Electron transfer flavoprotein subunit beta	ETFB	P38117;P38117-2	P38117;P38117-2	-0.0826981	4	4	0	15.7	0.341958	7	6	1	22.7
Electron transfer flavoprotein-ubiquinone oxidoreductase, mitochondrial	ETFDH	Q16134;Q16134-3	Q16134;Q16134-3	3.72465	10	9	4	16.2	4.3578	14	15	8	26.7
Exosome component 10	EXOSC10	Q01780-2;Q01780	Q01780-2;Q01780	0.0524158	2	2	1	2.7	0.250457	2	2	1	2.3
Exosome complex component RRP40	EXOSC3	Q9NQT5-2;Q9NQT5	Q9NQT5-2;Q9NQT5	-0.551543	2	1	2	9.1	0.409451	2	1	1	9.1
FAS-associated factor 2	FAF2	Q96CS3	Q96CS3	-0.128629	3	3	0	9.4	0.412654	4	3	0	8.8
Protein FAM8A1	FAM8A1	Q9UBU6	Q9UBU6	-0.292157	2	2	0	6.8	0.524085	4	3	0	11.6
Fatty acyl-CoA reductase 1	FAR1	Q8WVX9	Q8WVX9	-0.339692	5	5	0	10.9	-0.137241	7	7	1	14.8
Ferrochelatase, mitochondrial	FECH	P22830;P22830-2	P22830;P22830-2	-0.304006	2	2	0	5.4	0.231024	6	5	2	13.5
Far upstream element-binding protein 1	FUBP1	Q96AE4;Q96AE4-2	Q96AE4;Q96AE4-2	-0.32686	5	5	1	10.2	0.289686	8	8	0	15.2
Neutral alpha-glucosidase AB	GANAB	Q14697;Q14697-2	Q14697;Q14697-2	-0.818503	30	23	3	23.5	-0.0626743	19	15	0	14.9
Glyceraldehyde-3-phosphate dehydrogenase	GAPDH	P04406-2;P04406	P04406-2;P04406	-0.389829	4	3	1	12.6	0.705712	3	2	1	7.8
Growth hormone-inducible transmembrane protein	GHITM	Q9H3K2	Q9H3K2	2.23973	3	3	1	9	2.09363	3	2	0	6.1
Glutaminase kidney isoform, mitochondrial	GLS	O94925;O94925-3;O94925-2	O94925;O94925-3	-0.426432	2	2	0	3.4	0.107974	5	5	1	10.2
Glutamate dehydrogenase 1, mitochondrial;Glutamate dehydrogenase 2, mitochondrial	GLUD1;GLUD2	P00367;P49448;P00367-3;P00367-2	P00367;P49448;P00367-3;P00367-2	-0.616304	16	13	3	22.2	-0.778629	26	16	3	26.9
Guanine nucleotide-binding protein G(s) subunit alpha isoforms short;Guanine nucleotide-binding protein G(s) subunit alpha isoforms XLas	GNAS	P63092;P63092-4;Q5JWF2;P63092-3;P63092-2;Q5JWF2-2;P09471;P38405;P38405-2	P63092;P63092-4;Q5JWF2;P63092-3;P63092-2;Q5JWF2-2	-0.321387	3	1	0	5.3	0.332898	14	7	2	24.9
Guanine nucleotide-binding protein G(I)/G(S)/G(T) subunit beta-1;Guanine nucleotide-binding protein subunit beta-4	GNB1;GNB4	P62873-2;P62873;Q9HAV0;P16520-2;P16520	P62873-2;P62873;Q9HAV0	-0.336756	5	2	0	13.9	-0.021764	2	1	0	13.9
Dihydroxyacetone phosphate acyltransferase	GNPAT	O15228;O15228-2	O15228;O15228-2	-0.0900964	2	2	0	2.6	0.28023	6	6	1	9.9
Golgin subfamily A member 3	GOLGA3	Q08378;Q08378-2;Q08378-4	Q08378;Q08378-2;Q08378-4	0.147176	5	5	0	3.6	0.728718	18	17	5	12.5
Golgin subfamily A member 5	GOLGA5	Q8TBA6-2;Q8TBA6	Q8TBA6-2;Q8TBA6	0.147958	2	2	1	3.5	1.04237	4	4	2	5.9
Golgi integral membrane protein 4	GOLIM4	O00461	O00461	0.344942	2	1	0	1.9	0.526452	2	3	1	4.3
Aspartate aminotransferase, mitochondrial	GOT2	P00505-2;P00505	P00505-2;P00505	-0.77596	4	4	0	11.4	-0.201759	12	9	1	23.5
Glycerol-3-phosphate dehydrogenase, mitochondrial	GPD2	P43304;P43304-2;REV__Q8TBE9	P43304;P43304-2	2.87688	14	12	7	17.1	3.66458	22	20	16	27.5
GrpE protein homolog 1, mitochondrial	GRPEL1	Q9HAV7	Q9HAV7	-0.328489	5	4	1	24	0.245745	2	2	0	11.5
G-rich sequence factor 1	GRSF1	Q12849-5;Q12849	Q12849-5;Q12849	-1.06876	2	2	1	6.9	0.0260435	6	5	0	15.1
General transcription factor II-I	GTF2I	P78347-2;P78347-4;P78347-3;P78347;P78347-5;Q86UP8-3;Q86UP8;Q6EKJ0	P78347-2;P78347-4;P78347-3;P78347	-0.0650986	3	3	0	3.7	0.249736	5	7	1	9.4
Histone H1x	H1FX	Q92522	Q92522	0.127369	3	3	0	10.8	0.649842	4	3	1	18.8
Histone H2A.J;Histone H2A type 1-B/E;Histone H2AX;Histone H2A.V;Histone H2A.Z;Histone H2A type 1-J;Histone H2A type 1-H;Histone H2A type 2-C;Histone H2A type 1-A;Histone H2A type 1;Histone H2A type 1-D;Histone H2A type 3;Histone H2A type 2-A;Histone H2A type 1-C;Histone H2A type 2-B	H2AFJ;HIST1H2AB;H2AFX;H2AFV;H2AFZ;HIST1H2AJ;HIST1H2AH;HIST2H2AC;HIST1H2AA;HIST1H2AG;HIST1H2AD;HIST3H2A;HIST2H2AA3;HIST1H2AC;HIST2H2AB	Q9BTM1-2;P04908;P16104;Q71UI9-2;P0C0S5;Q99878;Q96KK5;Q71UI9;Q16777;Q9BTM1;Q96QV6;P0C0S8;P20671;Q7L7L0;Q6FI13;Q93077;Q71UI9-5;Q71UI9-3;Q71UI9-4;Q8IUE6	Q9BTM1-2;P04908;P16104;Q71UI9-2;P0C0S5;Q99878;Q96KK5;Q71UI9;Q16777;Q9BTM1;Q96QV6;P0C0S8;P20671;Q7L7L0;Q6FI13;Q93077;Q71UI9-5;Q71UI9-3;Q71UI9-4;Q8IUE6	0.0977456	3	2	0	10.6	0.896254	2	2	0	10.6
Very-long-chain (3R)-3-hydroxyacyl-CoA dehydratase 3	HACD3	Q9P035;Q9P035-2	Q9P035;Q9P035-2	-0.216669	2	2	0	6.1	0.231888	4	1	0	3.9
Trifunctional enzyme subunit alpha, mitochondrial;Long-chain enoyl-CoA hydratase;Long chain 3-hydroxyacyl-CoA dehydrogenase	HADHA	P40939	P40939	0.56511	22	15	3	21.1	0.815529	31	20	8	29.4
Trifunctional enzyme subunit beta, mitochondrial;3-ketoacyl-CoA thiolase	HADHB	P55084-2;P55084	P55084-2;P55084	0.622181	15	14	0	28.1	0.840991	23	15	3	26.5
HCLS1-associated protein X-1	HAX1	O00165-5;O00165;O00165-2;O00165-3;O00165-4;O00165-6	O00165-5;O00165;O00165-2;O00165-3	0.185359	4	3	1	13.4	0.80503	5	4	1	24.2
Histone H1.2;Histone H1.4;Histone H1.3	HIST1H1C;HIST1H1E;HIST1H1D	P16403;P10412;P16402;P22492;Q02539	P16403;P10412;P16402	-0.0694519	6	5	0	16	0.504755	9	6	2	23.5
Hexokinase-1	HK1	P19367-4;P19367-2;P19367;P19367-3;Q2TB90;P52789;Q2TB90-3;Q2TB90-2;P52790	P19367-4;P19367-2;P19367;P19367-3	-0.108394	7	9	0	10.1	0.607111	4	4	0	4.2
Minor histocompatibility antigen H13	HM13	Q8TCT9-5;Q8TCT9;Q8TCT9-4;Q8TCT9-2	Q8TCT9-5;Q8TCT9;Q8TCT9-4;Q8TCT9-2	-0.211014	3	3	0	9.3	0.271827	3	2	1	5.7
Heme oxygenase 2	HMOX2	P30519;P30519-2	P30519;P30519-2	-0.394828	2	2	0	8.5	0.231092	4	4	1	14.2
Heterogeneous nuclear ribonucleoprotein A1;Heterogeneous nuclear ribonucleoprotein A1, N-terminally processed;Heterogeneous nuclear ribonucleoprotein A1-like 2	HNRNPA1;HNRNPA1L2	P09651-3;P09651-2;P09651;Q32P51	P09651-3;P09651-2;P09651;Q32P51	-0.0424865	5	2	0	12.7	0.306573	8	5	0	19.5
Heterogeneous nuclear ribonucleoproteins A2/B1	HNRNPA2B1	P22626;P22626-2	P22626;P22626-2	-0.340441	8	6	0	22.4	0.196756	10	9	0	26.6
Heterogeneous nuclear ribonucleoprotein A/B	HNRNPAB	Q99729-3;Q99729-2;Q99729-4;Q99729	Q99729-3;Q99729-2;Q99729-4;Q99729	-0.159573	2	2	0	7.7	0.490497	3	2	0	9.5
Heterogeneous nuclear ribonucleoprotein D0	HNRNPD	Q14103-4;Q14103-3;Q14103-2;Q14103	Q14103-4;Q14103-3;Q14103-2;Q14103	-0.0672433	6	2	2	11.1	0.397144	7	2	2	8.4
Heterogeneous nuclear ribonucleoprotein F;Heterogeneous nuclear ribonucleoprotein F, N-terminally processed	HNRNPF	P52597	P52597	-0.277761	4	3	0	12.3	0.419932	9	6	0	19.3
Heterogeneous nuclear ribonucleoprotein H;Heterogeneous nuclear ribonucleoprotein H, N-terminally processed	HNRNPH1	P31943;P55795	P31943	-0.178584	6	3	1	11.1	0.406197	13	8	0	21.8
Heterogeneous nuclear ribonucleoprotein K	HNRNPK	P61978-3;P61978;P61978-2	P61978-3;P61978;P61978-2	-0.323137	20	12	1	30.2	0.320684	29	16	2	38
Heterogeneous nuclear ribonucleoprotein L	HNRNPL	P14866;P14866-2;Q8WVV9-5;Q8WVV9-4;Q8WVV9	P14866;P14866-2	-0.119651	3	4	0	6.3	0.298513	8	9	2	26.1
Heterogeneous nuclear ribonucleoprotein M	HNRNPM	P52272-2;P52272	P52272-2;P52272	-0.195186	18	15	1	25.5	0.230499	24	21	4	32.7
Heterogeneous nuclear ribonucleoprotein U	HNRNPU	Q00839-2;Q00839	Q00839-2;Q00839	-0.0681051	27	14	1	19.4	0.398151	15	10	2	14.8
Heterogeneous nuclear ribonucleoprotein U-like protein 1	HNRNPUL1	Q9BUJ2-3;Q9BUJ2-4;Q9BUJ2-2;Q9BUJ2	Q9BUJ2-3;Q9BUJ2-4;Q9BUJ2-2;Q9BUJ2	0.307195	2	3	1	6.1	0.942695	2	2	1	3.3
3-hydroxyacyl-CoA dehydrogenase type-2	HSD17B10	Q99714;Q99714-2	Q99714;Q99714-2	-0.601562	4	6	1	36.4	-0.0023065	9	7	1	34.1
Peroxisomal multifunctional enzyme type 2;(3R)-hydroxyacyl-CoA dehydrogenase;Enoyl-CoA hydratase 2	HSD17B4	P51659;P51659-3;P51659-2	P51659;P51659-3;P51659-2	-0.484429	8	5	1	8	0.0778631	12	9	3	15.8
Heat shock protein HSP 90-beta	HSP90AB1	P08238;Q58FF7	P08238	-0.51988	4	2	1	12.2	0.731949	6	2	1	9.9
Endoplasmin	HSP90B1	P14625;Q58FF3	P14625	-0.684179	28	17	6	24.7	0.093448	19	15	4	19.8
Heat shock 70 kDa protein 1A;Heat shock 70 kDa protein 1B	HSPA1A;HSPA1B	P0DMV8;P0DMV9;P0DMV8-2	P0DMV8;P0DMV9;P0DMV8-2	-0.413538	32	9	2	28.1	0.0819344	53	10	9	35.6
78 kDa glucose-regulated protein	HSPA5	P11021	P11021	-0.66358	45	22	8	40.5	0.0968383	58	27	5	41.9
Heat shock 70 kDa protein 6;Putative heat shock 70 kDa protein 7	HSPA6;HSPA7	P17066;P48741	P17066;P48741	-0.538136	3	1	0	11.5	0.194014	3	1	0	12
Heat shock cognate 71 kDa protein	HSPA8	P11142;P11142-2;P54652	P11142;P11142-2	0.00647761	24	11	1	23.7	0.467234	39	16	6	35.3
Stress-70 protein, mitochondrial	HSPA9	P38646	P38646	-0.268243	61	25	12	38.9	0.171141	84	26	9	43.9
60 kDa heat shock protein, mitochondrial	HSPD1	P10809;P10809-2	P10809	-0.490335	63	20	8	43.6	0.0903266	102	27	9	48.3
10 kDa heat shock protein, mitochondrial	HSPE1	P61604	P61604	-1.60051	2	2	0	21.6	-0.837378	5	3	3	33.3
Hypoxia up-regulated protein 1	HYOU1	Q9Y4L1;Q9Y4L1-2;Q9BXT5	Q9Y4L1	-0.738842	5	5	0	4.6	0.197881	10	11	2	10.6
Isoleucine--tRNA ligase, cytoplasmic	IARS	P41252	P41252	0.0575542	4	4	0	3.7	0.316241	7	8	3	7.1
Isoleucine--tRNA ligase, mitochondrial	IARS2	Q9NSE4	Q9NSE4	-0.489889	6	7	1	9	-0.173895	4	4	0	4.2
Isocitrate dehydrogenase [NAD] subunit alpha, mitochondrial	IDH3A	P50213;P50213-2	P50213;P50213-2	-0.676134	6	5	2	13.1	-0.0786098	4	5	0	13.9
Insulin-like growth factor 2 mRNA-binding protein 1	IGF2BP1	Q9NZI8;Q9NZI8-2	Q9NZI8;Q9NZI8-2	-0.46915	4	3	1	7.5	0.352879	6	6	0	15.4
Inhibitor of nuclear factor kappa-B kinase-interacting protein	IKBIP	Q70UQ0;Q70UQ0-2	Q70UQ0;Q70UQ0-2	-0.142959	2	2	0	8.3	0.403351	3	3	0	10.6
Inhibitor of nuclear factor kappa-B kinase-interacting protein	IKBIP	Q70UQ0-4	Q70UQ0-4	-0.420279	5	2	1	8.2	0.248211	10	7	1	21.5
Interleukin enhancer-binding factor 2	ILF2	Q12905	Q12905	0.131721	2	2	0	6.7	0.76114	9	7	3	21
Interleukin enhancer-binding factor 3	ILF3	Q12906-5;Q12906-4;Q12906-2;Q12906-6;Q12906-3;Q12906;Q12906-7	Q12906-5;Q12906-4;Q12906-2;Q12906-6;Q12906-3;Q12906;Q12906-7	0.258459	11	10	1	17	0.782596	7	6	3	10.6
MICOS complex subunit MIC60	IMMT	Q16891-2;Q16891;Q16891-3	Q16891-2;Q16891;Q16891-3	0.277509	26	2	1	33.9	0.509964	13	0	3	14.2
Alpha-internexin	INA	Q16352;P07197-2;P07197;P12036-2;P12036	Q16352	-0.153527	6	6	1	15.4	0.582901	16	13	2	26.7
Inverted formin-2	INF2	Q27J81;Q27J81-2;Q27J81-3	Q27J81;Q27J81-2	-0.0844103	3	4	0	4.2	0.597998	9	9	2	10.4
Insulin receptor substrate 4	IRS4	O14654	O14654	-0.173482	18	13	0	12.2	0.370676	35	20	4	19.6
Integrin beta-1	ITGB1	P05556;P05556-2;P05556-5;P05556-4;P05556-3	P05556;P05556-2;P05556-5;P05556-4;P05556-3	-0.202456	4	4	0	5.1	-0.0499095	7	6	1	7.8
Inositol 1,4,5-trisphosphate receptor type 3	ITPR3	Q14573	Q14573	-0.244805	7	8	2	3.2	0.186705	21	19	5	8.4
Junction plakoglobin	JUP	P14923	P14923	-0.395416	4	4	2	7.1	0.0755048	2	3	0	4.4
Lysine--tRNA ligase	KARS	Q15046;Q15046-2	Q15046;Q15046-2	-0.347179	3	3	0	5	-0.091666	9	8	3	12.1
Far upstream element-binding protein 2	KHSRP	Q92945	Q92945	-0.0560711	13	11	0	22.5	0.532783	6	6	2	13.2
Importin subunit alpha-1	KPNA2	P52292	P52292	-0.34474	3	4	1	11.2	0.41781	14	8	2	18.5
Importin subunit beta-1	KPNB1	Q14974;Q14974-2	Q14974;Q14974-2	-0.166972	16	15	0	19.7	0.486853	7	6	1	6.2
Keratin, type I cytoskeletal 18	KRT18	P05783;CON__H-INV:HIT000015463;CON__Q92764;CON__Q497I4;Q92764	P05783	-0.243182	15	11	2	30.5	0.553553	22	13	3	39.5
Kinectin	KTN1	Q86UP2;Q86UP2-2;Q86UP2-4;Q86UP2-3	Q86UP2;Q86UP2-2;Q86UP2-4;Q86UP2-3	0.0850168	21	20	0	14.7	0.532741	28	26	7	21.4
Lysosome-associated membrane glycoprotein 1	LAMP1	P11279;P11279-2	P11279;P11279-2	-0.373159	4	3	1	6.5	0.00879824	3	2	0	4.8
La-related protein 1	LARP1	Q6PKG0;Q6PKG0-3	Q6PKG0;Q6PKG0-3	-0.348501	2	2	0	2.3	-0.267716	2	5	1	5.8
Lamin-B receptor	LBR	Q14739	Q14739	-0.436041	6	6	0	9.1	-0.0568609	10	8	0	11.4
LETM1 and EF-hand domain-containing protein 1, mitochondrial	LETM1	O95202;O95202-2;O95202-3	O95202	2.77229	30	19	11	29	3.12948	9	6	3	9.7
Protein ERGIC-53	LMAN1	P49257	P49257	-0.284792	3	3	0	5.7	0.249822	4	3	0	5.7
Vesicular integral-membrane protein VIP36	LMAN2	Q12907	Q12907	-0.0252211	2	2	0	5.9	0.433838	3	4	0	11
Lamin-B1	LMNB1	P20700	P20700	0.26135	11	10	1	16.2	0.618207	21	21	0	36.9
Lamin-B2	LMNB2	Q03252	Q03252	0.123136	6	7	1	11.6	0.648417	12	13	1	22.3
Protein lunapark	LNP	Q9C0E8-3;Q9C0E8-2;Q9C0E8;Q9C0E8-4	Q9C0E8-3;Q9C0E8-2;Q9C0E8;Q9C0E8-4	-0.439755	3	2	2	8.5	0.374243	4	4	1	21.3
Lon protease homolog, mitochondrial	LONP1	P36776;P36776-2;P36776-3	P36776;P36776-2;P36776-3	-0.0399776	18	18	2	20.5	0.448568	7	8	0	8.8
Leucine-rich PPR motif-containing protein, mitochondrial	LRPPRC	P42704	P42704	-0.26668	30	28	1	18.4	0.147713	47	44	2	30.4
Leucine-rich repeat-containing protein 59	LRRC59	Q96AG4	Q96AG4	-0.206978	13	5	5	17.9	0.23265	9	6	1	24.8
Large subunit GTPase 1 homolog	LSG1	Q9H089	Q9H089	0.437867	4	4	0	5.6	0.979459	3	3	1	3.8
Protein LSM12 homolog	LSM12	Q3MHD2;Q3MHD2-2	Q3MHD2;Q3MHD2-2	-0.323967	2	1	0	7.2	0.349309	2	1	0	7.2
Magnesium transporter protein 1	MAGT1	Q9H0U3	Q9H0U3	-0.248759	2	2	0	5.7	0.210296	3	3	0	6
Myristoylated alanine-rich C-kinase substrate	MARCKS	P29966	P29966	-0.256632	9	6	1	40.1	0.533326	11	6	1	40.4
MARCKS-related protein	MARCKSL1	P49006	P49006	-0.446777	3	2	0	25.1	0.410083	4	3	0	42.6
Methionine--tRNA ligase, cytoplasmic	MARS	P56192;P56192-2	P56192;P56192-2	-0.0231232	2	4	1	4.9	0.714231	2	3	0	3.6
Methylcrotonoyl-CoA carboxylase subunit alpha, mitochondrial	MCCC1	Q96RQ3	Q96RQ3	0.0783365	2	2	0	3.3	0.831461	13	12	1	20.3
Methylcrotonoyl-CoA carboxylase beta chain, mitochondrial	MCCC2	Q9HCC0;Q9HCC0-2	Q9HCC0;Q9HCC0-2	0.024887	6	5	0	9.6	0.449868	20	15	3	29.7
Malate dehydrogenase, mitochondrial	MDH2	P40926;P40926-2	P40926;P40926-2	-0.314176	8	7	1	25.1	0.258719	12	8	2	27.2
Midasin	MDN1	Q9NU22	Q9NU22	-0.980028	2	4	1	0.9	-0.289598	16	17	2	3.6
Methyltransferase-like protein 12, mitochondrial	METTL12	A8MUP2	A8MUP2	-5.8659	7	11	7	53.8	-5.44546	51	13	31	57.9
Melanoma inhibitory activity protein 2;cTAGE family member 2	MIA2;CTAGE1	Q96PC5-11;Q96PC5-5;Q96PC5-8;Q96PC5-10;Q96PC5-9;Q96PC5-14;Q96PC5-7;Q96PC5;Q96PC5-13;Q96PC5-12;Q96PC5-6;Q96RT6;A4FU28;Q86UF2;A4D2H0	Q96PC5-11;Q96PC5-5;Q96PC5-8;Q96PC5-10;Q96PC5-9;Q96PC5-14;Q96PC5-7;Q96PC5;Q96PC5-13;Q96PC5-12;Q96PC5-6;Q96RT6	0.204141	10	9	2	14.2	0.737014	4	4	0	6.1
Melanoma inhibitory activity protein 3	MIA3	Q5JRA6-2;Q5JRA6;Q5JRA6-4;Q5JRA6-3	Q5JRA6-2;Q5JRA6	-0.334698	21	20	4	14.9	0.0223756	41	35	4	24.2
Malectin	MLEC	Q14165	Q14165	-0.192282	2	2	0	8.6	0.403332	5	5	1	20.9
Mannosyl-oligosaccharide glucosidase	MOGS	Q13724-2;Q13724	Q13724-2;Q13724	-0.0275573	14	10	0	15.9	0.687079	6	5	0	6.3
39S ribosomal protein L1, mitochondrial	MRPL1	Q9BYD6	Q9BYD6	0.245617	3	3	0	8.9	0.630662	7	5	3	16.3
39S ribosomal protein L11, mitochondrial	MRPL11	Q9Y3B7-2;Q9Y3B7;Q9Y3B7-3	Q9Y3B7-2;Q9Y3B7;Q9Y3B7-3	0.304044	6	5	0	29.5	0.447505	5	3	0	18.1
39S ribosomal protein L12, mitochondrial	MRPL12	P52815	P52815	0.13711	8	4	0	18.2	0.472509	2	2	0	12.6
39S ribosomal protein L15, mitochondrial	MRPL15	Q9P015	Q9P015	0.160146	7	4	0	16.9	0.6208	12	8	0	26.7
39S ribosomal protein L16, mitochondrial	MRPL16	Q9NX20	Q9NX20	0.306262	3	3	0	12.7	0.612726	4	5	0	19.5
39S ribosomal protein L19, mitochondrial	MRPL19	P49406	P49406	0.208392	4	3	0	8.6	0.423429	6	5	1	15.4
39S ribosomal protein L24, mitochondrial	MRPL24	Q96A35	Q96A35	0.198494	3	3	0	17.1	0.70809	3	2	0	11.1
39S ribosomal protein L37, mitochondrial	MRPL37	Q9BZE1	Q9BZE1	0.0413831	7	5	0	11.6	0.398931	7	7	1	16.5
39S ribosomal protein L38, mitochondrial	MRPL38	Q96DV4;Q96DV4-2	Q96DV4	0.194339	5	5	0	11.8	0.690847	7	4	1	10
39S ribosomal protein L39, mitochondrial	MRPL39	Q9NYK5;Q9NYK5-2	Q9NYK5;Q9NYK5-2	0.0941009	3	3	0	8	0.312133	4	3	2	7.7
39S ribosomal protein L43, mitochondrial	MRPL43	Q8N983-4;Q8N983-3;Q8N983-2;Q8N983;Q8N983-6;Q8N983-7	Q8N983-4;Q8N983-3;Q8N983-2;Q8N983;Q8N983-6;Q8N983-7	0.162597	2	2	1	13.8	0.62411	2	3	0	22
39S ribosomal protein L44, mitochondrial	MRPL44	Q9H9J2	Q9H9J2	0.342213	5	2	0	5.4	0.629746	6	4	0	10.5
39S ribosomal protein L45, mitochondrial	MRPL45	Q9BRJ2	Q9BRJ2	0.153287	4	3	0	9.2	0.588313	4	4	0	12.4
39S ribosomal protein L46, mitochondrial	MRPL46	Q9H2W6	Q9H2W6	0.226508	5	4	1	16.8	0.678765	9	5	3	20.4
39S ribosomal protein L47, mitochondrial	MRPL47	Q9HD33;Q9HD33-2;Q9HD33-3	Q9HD33;Q9HD33-2	0.271187	3	4	1	16.8	0.734803	2	2	0	7.6
39S ribosomal protein L49, mitochondrial	MRPL49	Q13405	Q13405	0.176833	2	1	0	8.4	0.598391	2	2	0	13.3
39S ribosomal protein L50, mitochondrial	MRPL50	Q8N5N7-2;Q8N5N7	Q8N5N7-2;Q8N5N7	0.0508847	2	2	0	17.8	0.697195	4	3	0	25.9
39S ribosomal protein L9, mitochondrial	MRPL9	Q9BYD2	Q9BYD2	0.183836	4	4	0	14.6	0.658128	5	6	0	20.2
28S ribosomal protein S15, mitochondrial	MRPS15	P82914	P82914	-0.501034	3	3	0	11.7	0.26427	5	4	0	15.6
28S ribosomal protein S18b, mitochondrial	MRPS18B	Q9Y676	Q9Y676	-0.396005	3	2	0	11.2	0.19108	4	2	2	11.2
28S ribosomal protein S2, mitochondrial	MRPS2	Q9Y399	Q9Y399	-0.298602	4	3	0	8.1	0.137394	3	3	0	7.8
28S ribosomal protein S22, mitochondrial	MRPS22	P82650;P82650-2	P82650;P82650-2	-0.356107	8	7	1	19.2	0.112038	11	8	0	21.4
28S ribosomal protein S23, mitochondrial	MRPS23	Q9Y3D9	Q9Y3D9	-0.259599	8	5	2	30.5	0.213521	7	4	0	21.1
28S ribosomal protein S26, mitochondrial	MRPS26	Q9BYN8	Q9BYN8	-0.480378	4	3	1	15.6	0.175159	8	5	0	23.9
28S ribosomal protein S27, mitochondrial	MRPS27	Q92552;Q92552-2	Q92552;Q92552-2	-0.338652	4	4	0	9.2	0.134509	6	6	2	13
28S ribosomal protein S34, mitochondrial	MRPS34	P82930	P82930	-0.425714	2	2	0	11	0.138108	5	4	0	21.1
28S ribosomal protein S35, mitochondrial	MRPS35	P82673;P82673-2	P82673	-0.40924	3	3	0	10.5	0.177719	5	5	0	16.4
28S ribosomal protein S5, mitochondrial	MRPS5	P82675;P82675-2	P82675	-0.358269	5	4	0	9.1	0.167977	6	6	1	14.7
28S ribosomal protein S7, mitochondrial	MRPS7	Q9Y2R9	Q9Y2R9	-0.301035	8	6	1	30.2	0.269564	14	11	4	42.1
28S ribosomal protein S9, mitochondrial	MRPS9	P82933	P82933	-0.291981	2	2	0	4.8	0.3531	4	3	2	5.3
Cytochrome c oxidase subunit 2	MT-CO2	P00403	P00403	1.67987	9	4	0	13.7	2.33519	4	2	1	7.5
NADH-ubiquinone oxidoreductase chain 2	MT-ND2	P03891	P03891	3.30444	2	1	0	2.6	3.67983	2	2	1	5.5
NADH-ubiquinone oxidoreductase chain 5	MT-ND5	P03915	P03915	1.26766	2	1	2	1.8	1.50922	3	2	2	4.6
Mitochondrial carrier homolog 1	MTCH1	Q9NZJ7;Q9NZJ7-2;Q9NZJ7-3	Q9NZJ7;Q9NZJ7-2;Q9NZJ7-3	-0.217239	2	2	0	5.4	0.199322	2	2	0	5.4
Mitochondrial carrier homolog 2	MTCH2	Q9Y6C9	Q9Y6C9	-0.371012	8	6	1	22.8	-0.162081	7	4	2	12.2
Protein LYRIC	MTDH	Q86UE4	Q86UE4	-0.267236	11	11	1	24.1	0.268017	12	8	3	16.2
Monofunctional C1-tetrahydrofolate synthase, mitochondrial	MTHFD1L	Q6UB35;Q6UB35-2	Q6UB35	-0.202904	6	7	1	8.3	-0.0647449	5	5	1	5.7
Bifunctional methylenetetrahydrofolate dehydrogenase/cyclohydrolase, mitochondrial;NAD-dependent methylenetetrahydrofolate dehydrogenase;Methenyltetrahydrofolate cyclohydrolase	MTHFD2	P13995;P13995-2	P13995;P13995-2	-0.333789	3	2	0	6.6	0.363791	2	2	1	6.6
Metaxin-1	MTX1	Q13505-3;Q13505;Q13505-2	Q13505-3;Q13505;Q13505-2	0.258941	3	3	0	11.4	0.259116	2	2	0	7.3
Metaxin-2	MTX2	O75431-2;O75431	O75431-2;O75431	0.39835	2	2	0	7.9	0.671508	6	4	0	13
Alpha-soluble NSF attachment protein	NAPA	P54920	P54920	-0.283053	3	2	0	7.8	0.251676	7	6	2	21.4
Nucleolin	NCL	P19338	P19338	-0.0487852	24	13	1	17	0.399293	26	10	3	13.9
Nicalin	NCLN	Q969V3-2;Q969V3	Q969V3-2;Q969V3	-0.0147328	3	2	0	3.9	0.322036	15	11	5	24.9
Nicastrin	NCSTN	Q92542-2;Q92542	Q92542-2;Q92542	-0.285847	3	2	2	3.2	0.217021	3	4	0	6.1
Nucleoporin NDC1	NDC1	Q9BTX1-4;Q9BTX1-6;Q9BTX1-5;Q9BTX1-2;Q9BTX1	Q9BTX1-4;Q9BTX1-6;Q9BTX1-5;Q9BTX1-2;Q9BTX1	0.0499095	2	2	0	4.8	0.797263	3	3	0	7
NADH dehydrogenase [ubiquinone] 1 alpha subcomplex subunit 10, mitochondrial	NDUFA10	O95299;O95299-2	O95299;O95299-2	2.26153	9	9	2	20.8	2.53425	12	9	2	24.5
NADH dehydrogenase [ubiquinone] 1 alpha subcomplex subunit 2	NDUFA2	O43678;O43678-2	O43678	0.826762	3	2	0	19.2	0.990997	4	3	0	20.2
NADH dehydrogenase [ubiquinone] 1 alpha subcomplex subunit 9, mitochondrial	NDUFA9	Q16795	Q16795	1.04621	4	4	0	10.9	1.06691	6	4	2	11.7
Complex I intermediate-associated protein 30, mitochondrial	NDUFAF1	Q9Y375	Q9Y375	4.13677	9	8	7	26.9	4.80245	14	15	13	50.5
NADH dehydrogenase [ubiquinone] 1 alpha subcomplex assembly factor 3	NDUFAF3	Q9BU61;Q9BU61-2	Q9BU61;Q9BU61-2	1.68032	2	2	1	13.6	2.55047	6	4	2	25
NADH dehydrogenase [ubiquinone] 1 alpha subcomplex assembly factor 4	NDUFAF4	Q9P032	Q9P032	2.00669	9	6	2	30.3	2.4568	10	7	2	35.4
NADH dehydrogenase [ubiquinone] 1 beta subcomplex subunit 10	NDUFB10	O96000;O96000-2	O96000;O96000-2	2.88499	10	7	4	44.8	3.05841	16	11	5	48.8
NADH dehydrogenase [ubiquinone] 1 beta subcomplex subunit 11, mitochondrial	NDUFB11	Q9NX14;Q9NX14-2	Q9NX14;Q9NX14-2	2.6799	3	3	0	22.9	3.22688	4	3	0	23.5
NADH dehydrogenase [ubiquinone] 1 beta subcomplex subunit 4	NDUFB4	O95168-2;O95168	O95168-2;O95168	0.979147	2	1	0	8.3	1.48326	5	4	0	29.2
NADH dehydrogenase [ubiquinone] 1 beta subcomplex subunit 9	NDUFB9	Q9Y6M9	Q9Y6M9	1.23499	4	3	1	24	1.40091	4	2	2	12.8
NADH dehydrogenase [ubiquinone] 1 subunit C2	NDUFC2	O95298-2;O95298;O95298-3;E9PQ53	O95298-2;O95298	3.09116	2	2	0	15.6	3.6849	3	2	1	19.8
NADH-ubiquinone oxidoreductase 75 kDa subunit, mitochondrial	NDUFS1	P28331;P28331-2;P28331-4;P28331-5;P28331-3	P28331;P28331-2;P28331-4;P28331-5;P28331-3	0.7612	36	21	6	32.5	1.0771	30	21	6	35.4
NADH dehydrogenase [ubiquinone] iron-sulfur protein 2, mitochondrial	NDUFS2	O75306-2;O75306	O75306-2;O75306	1.51268	8	7	0	12.9	1.85241	20	11	4	22.3
NADH dehydrogenase [ubiquinone] iron-sulfur protein 3, mitochondrial	NDUFS3	O75489;O75489-2	O75489	1.42256	13	6	2	25.8	1.91833	10	6	1	24.6
NADH dehydrogenase [ubiquinone] iron-sulfur protein 6, mitochondrial	NDUFS6	O75380	O75380	1.00439	3	3	1	27.4	1.13223	6	3	0	27.4
NADH dehydrogenase [ubiquinone] iron-sulfur protein 8, mitochondrial	NDUFS8	O00217	O00217	1.74045	5	4	2	22.9	1.87705	9	4	0	12.4
NADH dehydrogenase [ubiquinone] flavoprotein 1, mitochondrial	NDUFV1	P49821-2;P49821	P49821-2;P49821	0.858697	10	8	1	16.9	1.12284	12	9	1	20.2
NADH dehydrogenase [ubiquinone] flavoprotein 2, mitochondrial	NDUFV2	P19404	P19404	0.809908	10	6	3	31.3	1.10377	7	6	0	26.5
NADH dehydrogenase [ubiquinone] flavoprotein 3, mitochondrial	NDUFV3	P56181-2	P56181-2	1.16646	8	6	1	16.1	1.47377	18	13	4	32.1
Neurofilament light polypeptide	NEFL	P07196	P07196	-0.611425	2	2	0	5	0.218917	3	3	1	6.3
NF-X1-type zinc finger protein NFXL1	NFXL1	Q6ZNB6-2;Q6ZNB6	Q6ZNB6-2;Q6ZNB6	-0.196872	2	3	0	9.3	0.372972	3	2	0	5
NF-kappa-B-repressing factor	NKRF	O15226;O15226-2	O15226;O15226-2	-0.414441	5	5	0	7.5	0.399616	4	5	1	7.5
Nucleoside diphosphate kinase A;Nucleoside diphosphate kinase B	NME1;NME2	P15531;P22392-2;P22392;P15531-2;O60361	P15531;P22392-2;P22392;P15531-2	0.00331442	3	2	0	13.2	0.509142	5	4	0	22.4
NAD(P) transhydrogenase, mitochondrial	NNT	Q13423	Q13423	2.04987	25	19	6	18.8	2.04877	19	16	4	15
Nodal modulator 2;Nodal modulator 3	NOMO2;NOMO3	Q5JPE7-2;P69849;Q5JPE7;Q5JPE7-3	Q5JPE7-2;P69849;Q5JPE7;Q5JPE7-3	-0.168609	11	1	0	9.8	0.256408	12	1	0	10.1
Non-POU domain-containing octamer-binding protein	NONO	Q15233-2;Q15233	Q15233-2;Q15233	-0.257114	5	4	1	12.3	0.292087	7	6	0	20.9
Probable 28S rRNA (cytosine(4447)-C(5))-methyltransferase	NOP2	P46087;P46087-4;P46087-2;P46087-3	P46087;P46087-4;P46087-2;P46087-3	-1.03224	7	8	0	11.7	-0.418568	12	11	2	16.4
Nucleophosmin	NPM1	P06748-3;P06748-2;P06748	P06748-3;P06748-2;P06748	-0.213905	9	2	1	8.5	0.283193	9	3	1	11.2
Vesicle-fusing ATPase	NSF	P46459;P46459-2	P46459;P46459-2	-0.278689	18	15	3	20.8	0.345729	14	11	3	15.9
5-nucleotidase domain-containing protein 2	NT5DC2	Q9H857-3;Q9H857-2;Q9H857;Q9H857-4	Q9H857-3;Q9H857-2;Q9H857;Q9H857-4	-2.85831	4	4	2	7	-1.75664	5	4	4	9.2
Nucleobindin-2;Nesfatin-1	NUCB2	P80303-2;P80303	P80303-2;P80303	1.0165	2	2	0	4.5	0.16895	3	3	0	6.9
Nuclear fragile X mental retardation-interacting protein 2	NUFIP2	Q7Z417;Q7Z417-2	Q7Z417	-0.396935	13	9	2	17.1	0.161621	10	9	0	19.1
Nuclear pore complex protein Nup107	NUP107	P57740;P57740-2;P57740-3	P57740;P57740-2;P57740-3	0.0490731	14	14	1	16.1	0.47692	3	4	0	4.4
Nuclear pore complex protein Nup133	NUP133	Q8WUM0	Q8WUM0	0.336398	3	3	0	2.6	0.246327	6	5	0	4.8
Nuclear pore complex protein Nup160	NUP160	Q12769;Q12769-2;Q12769-3	Q12769	0.0746424	4	4	0	2.6	0.609971	5	5	0	3.4
Nuclear pore membrane glycoprotein 210	NUP210	Q8TEM1;Q8TEM1-2	Q8TEM1	0.188148	16	13	2	7.2	0.554845	35	27	2	14.5
Nucleoporin NUP53	NUP35	Q8NFH5;Q8NFH5-2;Q8NFH5-3	Q8NFH5;Q8NFH5-2;Q8NFH5-3	0.220454	5	3	0	13.2	1.03153	3	3	2	13.2
Nuclear pore complex protein Nup93	NUP93	Q8N1F7;Q8N1F7-2	Q8N1F7;Q8N1F7-2	0.00848693	8	9	0	13.4	0.711228	3	4	0	6.2
Nuclear pore complex protein Nup98-Nup96;Nuclear pore complex protein Nup98;Nuclear pore complex protein Nup96	NUP98	P52948-6;P52948-5;P52948;P52948-2	P52948-6;P52948-5;P52948;P52948-2	0.0143553	8	7	0	4.7	0.841741	6	5	1	3
Ornithine aminotransferase, mitochondrial;Ornithine aminotransferase, hepatic form;Ornithine aminotransferase, renal form	OAT	P04181;P04181-2	P04181;P04181-2	-0.953383	4	4	0	10.9	-0.630033	6	5	2	13
OCIA domain-containing protein 1	OCIAD1	Q9NX40;Q9NX40-3;Q9NX40-2;Q9NX40-4	Q9NX40;Q9NX40-3;Q9NX40-2;Q9NX40-4	1.06426	2	2	0	8.6	1.76053	4	3	2	9
2-oxoglutarate dehydrogenase, mitochondrial	OGDH	Q02218-2;Q02218;Q02218-3;Q9ULD0;Q9ULD0-3;Q9ULD0-2	Q02218-2;Q02218	-0.598435	22	18	1	16.9	-0.0994973	12	13	0	11
Dynamin-like 120 kDa protein, mitochondrial;Dynamin-like 120 kDa protein, form S1	OPA1	O60313-2;O60313-10;O60313;O60313-9;O60313-11;O60313-13	O60313-2;O60313-10;O60313;O60313-9;O60313-11;O60313-13	0.442333	12	13	2	15	0.899291	6	7	1	7.6
Oxysterol-binding protein 1	OSBP	P22059	P22059	-0.404611	2	3	0	5.2	0.239174	2	2	0	3.7
Oxysterol-binding protein-related protein 8	OSBPL8	Q9BZF1-3;Q9BZF1-2;Q9BZF1	Q9BZF1-3;Q9BZF1-2;Q9BZF1	-0.572222	3	3	1	4.4	-0.158854	2	1	2	1.3
Mitochondrial inner membrane protein OXA1L	OXA1L	Q15070;Q15070-2;Q15070-3	Q15070;Q15070-2;Q15070-3	2.64002	3	3	1	6.7	2.58191	3	4	0	8.7
Prolyl 4-hydroxylase subunit alpha-1	P4HA1	P13674-3;P13674-2;P13674	P13674-3;P13674-2;P13674	-0.664014	5	5	0	11.6	0.186377	6	7	1	16.5
Protein disulfide-isomerase	P4HB	P07237	P07237	-0.595925	3	3	1	7.3	0.300129	9	12	1	21.7
Polyadenylate-binding protein 1;Polyadenylate-binding protein 3	PABPC1;PABPC3	P11940-2;P11940;Q9H361;Q4VXU2;Q4VXU2-2;Q5JQF8;Q96DU9-2;Q96DU9	P11940-2;P11940;Q9H361	-0.190981	9	7	0	16.5	0.377969	19	13	2	32.5
Pyruvate carboxylase, mitochondrial	PC	P11498;P11498-2	P11498	-0.0837068	9	9	0	8.6	0.337995	6	6	2	4.9
Poly(rC)-binding protein 1	PCBP1	Q15365	Q15365	0.124725	3	2	0	7.6	0.522716	4	3	0	12.6
Poly(rC)-binding protein 2	PCBP2	Q15366-6;Q15366-3;Q15366;Q15366-2;Q15366-7;Q15366-8;Q15366-4;Q15366-5;P57721-2;P57721-3;P57721-5;P57721-4;P57721	Q15366-6;Q15366-3;Q15366;Q15366-2;Q15366-7;Q15366-8;Q15366-4;Q15366-5	-0.27282	6	4	1	14.4	0.54981	6	4	0	16.3
Propionyl-CoA carboxylase alpha chain, mitochondrial	PCCA	P05165;P05165-2;P05165-3	P05165;P05165-2;P05165-3	0.236584	15	13	3	19.2	1.17762	19	15	2	24
Propionyl-CoA carboxylase beta chain, mitochondrial	PCCB	P05166;P05166-2	P05166;P05166-2	0.235114	10	10	0	21.5	1.26892	17	13	5	29.7
Protein-L-isoaspartate(D-aspartate) O-methyltransferase	PCMT1	P22061;P22061-2	P22061;P22061-2	-0.576906	6	6	0	31.7	0.291892	6	5	1	23.8
Prenylcysteine oxidase 1	PCYOX1	Q9UHG3-2;Q9UHG3	Q9UHG3-2;Q9UHG3	-0.400835	3	3	0	6.5	-0.0289935	6	4	0	9.6
Pyruvate dehydrogenase E1 component subunit alpha, somatic form, mitochondrial	PDHA1	P08559-3;P08559;P08559-2;P08559-4	P08559-3;P08559;P08559-2;P08559-4	-0.257097	11	6	3	16.2	0.231989	26	13	2	31.2
Pyruvate dehydrogenase E1 component subunit beta, mitochondrial	PDHB	P11177-3;P11177-2;P11177	P11177-3;P11177-2;P11177	-0.25777	8	7	0	18.2	0.232599	15	8	0	21.7
Pyruvate dehydrogenase protein X component, mitochondrial	PDHX	O00330;O00330-3;O00330-2	O00330;O00330-3;O00330-2	-0.292157	5	5	1	9.4	0.236656	13	10	2	22.4
Protein disulfide-isomerase A3	PDIA3	P30101	P30101	-0.804955	6	6	0	13.5	0.359416	10	7	2	16.4
Protein disulfide-isomerase A6	PDIA6	Q15084-3;Q15084;Q15084-4;Q15084-5;Q15084-2	Q15084-3;Q15084;Q15084-4;Q15084-5;Q15084-2	-0.68759	5	4	1	12.8	0.282913	11	8	3	23.6
Peroxisomal membrane protein PEX14	PEX14	O75381-2;O75381	O75381-2;O75381	-0.225228	3	3	0	15.9	0.228841	5	5	1	21.6
Serine/threonine-protein phosphatase PGAM5, mitochondrial	PGAM5	Q96HS1;Q96HS1-2	Q96HS1;Q96HS1-2	-0.196161	5	5	0	18	0.302351	8	7	1	26.3
Membrane-associated progesterone receptor component 1	PGRMC1	O00264;O00264-2	O00264;O00264-2	0.102053	9	4	0	24.1	0.562772	8	5	0	30.3
Membrane-associated progesterone receptor component 2	PGRMC2	O15173;O15173-2	O15173;O15173-2	-0.310701	3	3	0	19.7	0.41085	3	3	1	15.7
Prohibitin	PHB	P35232;P35232-2	P35232;P35232-2	2.0674	15	10	3	40.4	2.18613	23	12	6	41.9
Prohibitin-2	PHB2	Q99623;Q99623-2	Q99623;Q99623-2	2.01828	20	11	1	36.8	2.18501	19	9	2	29.1
GPI transamidase component PIG-S	PIGS	Q96S52;Q96S52-2	Q96S52;Q96S52-2	-0.224098	3	2	1	5	0.22967	5	4	1	7.7
GPI transamidase component PIG-T	PIGT	Q969N2-4;Q969N2-5;Q969N2;Q969N2-2;Q969N2-3;Q969N2-6	Q969N2-4;Q969N2-5;Q969N2;Q969N2-2;Q969N2-3;Q969N2-6	0.284514	3	3	0	5.7	0.151218	6	6	0	11.6
Pleckstrin homology domain-containing family A member 5	PLEKHA5	Q9HAU0;Q9HAU0-2;Q9HAU0-4;Q9HAU0-6;Q9HAU0-5;Q9HAU0-8;Q9HAU0-3;Q9HAU0-7	Q9HAU0;Q9HAU0-2;Q9HAU0-4;Q9HAU0-6;Q9HAU0-5;Q9HAU0-8;Q9HAU0-3	-1.59571	2	2	0	1.9	-0.257252	9	9	1	9.2
Mitochondrial-processing peptidase subunit alpha	PMPCA	Q10713;Q10713-2	Q10713	-0.284897	2	2	0	3.8	0.236011	2	2	0	3.8
Polymerase delta-interacting protein 3	POLDIP3	Q9BY77-2;Q9BY77	Q9BY77-2;Q9BY77	0.0234683	3	2	0	6.9	0.482976	6	5	0	15.6
Nuclear envelope pore membrane protein POM 121C;Nuclear envelope pore membrane protein POM 121	POM121C;POM121	A8CG34;Q96HA1-2;A8CG34-2;Q96HA1-3;Q96HA1	A8CG34;Q96HA1-2;A8CG34-2;Q96HA1-3;Q96HA1	0.0687396	2	2	0	2.7	0.43152	2	2	1	2
NADPH--cytochrome P450 reductase	POR	P16435	P16435	-0.0897432	3	2	1	2.8	0.233702	10	9	1	14.8
Thioredoxin-dependent peroxide reductase, mitochondrial	PRDX3	P30048-2;P30048	P30048-2;P30048	-0.313119	6	4	0	19.7	0.127668	5	3	0	12.2
Peroxiredoxin-4	PRDX4	Q13162;Q06830	Q13162	-0.340879	3	3	1	14.8	0.317319	10	3	1	10.7
Glucosidase 2 subunit beta	PRKCSH	P14314-2;P14314	P14314-2;P14314	-0.672129	18	15	0	30.1	0.195186	12	11	0	22.9
DNA-dependent protein kinase catalytic subunit	PRKDC	P78527;P78527-2	P78527;P78527-2	-0.351608	51	55	4	15	0.0432147	96	73	15	17.9
Pre-mRNA-processing factor 19	PRPF19	Q9UMS4	Q9UMS4	-0.0934018	6	3	0	7.7	0.427285	9	3	1	7.7
Pre-mRNA-processing factor 40 homolog A	PRPF40A	O75400-2;O75400-3;O75400	O75400-2;O75400-3;O75400	-0.134778	9	9	1	9	0.18797	12	10	0	10.3
Pre-mRNA-processing-splicing factor 8	PRPF8	Q6P2Q9	Q6P2Q9	-0.408857	17	14	1	5.6	0.0472489	30	25	3	10.2
Pentatricopeptide repeat domain-containing protein 3, mitochondrial	PTCD3	Q96EY7;Q96EY7-2	Q96EY7	-0.307644	17	12	3	16.8	0.147026	7	6	0	8.4
Tyrosine-protein phosphatase non-receptor type 1	PTPN1	P18031	P18031	-0.244805	2	2	0	4.1	0.179743	5	5	0	11.7
Pyrroline-5-carboxylate reductase 2	PYCR2	Q96C36	Q96C36	-0.634464	6	5	1	19.7	-0.484602	5	3	1	16.2
Glutamine--tRNA ligase	QARS	P47897-2;P47897	P47897-2;P47897	0.225645	6	5	0	7.2	0.617654	2	4	0	5.8
Ras-related protein Rab-10	RAB10	P61026;P62820-3;P59190-2;P59190	P61026	-0.155663	2	1	0	15	0.174442	2	1	1	15
Ras-related protein Rab-11B;Ras-related protein Rab-11A	RAB11B;RAB11A	Q15907;P62491-2;Q15907-2;P62491;P57735	Q15907;P62491-2;Q15907-2;P62491	0.0738202	3	5	0	24.3	0.400149	11	8	0	33.9
Ras-related protein Rab-18	RAB18	Q9NP72-2;Q9NP72;Q9NP72-3	Q9NP72-2;Q9NP72;Q9NP72-3	0.137372	2	2	0	8.1	0.451662	3	2	0	8.1
Ras-related protein Rab-1B;Ras-related protein Rab-1A;Putative Ras-related protein Rab-1C	RAB1B;RAB1A;RAB1C	Q9H0U4;P62820;P62820-2;Q92928	Q9H0U4;P62820;P62820-2;Q92928	-0.244839	8	5	0	29.4	0.321441	8	6	0	33.8
Ras-related protein Rab-21	RAB21	Q9UL25	Q9UL25	-0.0175485	3	3	0	17.8	0.56354	2	5	1	26.2
Ras-related protein Rab-2A	RAB2A	P61019;P61019-2	P61019;P61019-2	-0.310737	5	2	0	26.4	0.356365	4	1	1	17.5
Ras-related protein Rab-5C	RAB5C	P51148;P51148-2	P51148;P51148-2	-0.124739	6	2	1	26.9	0.343916	9	2	0	22.2
Ras-related protein Rab-6A;Ras-related protein Rab-6B	RAB6A;RAB6B	P20340-2;P20340;P20340-3;P20340-4;Q9NRW1;Q9NRW1-2;Q14964	P20340-2;P20340;P20340-3;P20340-4;Q9NRW1	-1.82787	2	1	1	5.3	0.40072	5	3	2	17.3
Ras-related protein Rab-7a	RAB7A	P51149	P51149	-0.279091	9	6	1	35.3	0.2189	5	5	0	26.1
DNA repair protein RAD50	RAD50	Q92878-2;Q92878;Q92878-3	Q92878-2;Q92878;Q92878-3	-0.205264	3	4	1	3.3	0.199255	7	6	2	4.7
Ras-related protein Ral-A;Ras-related protein Ral-B	RALA;RALB	P11233;P11234;P11234-3;P11234-2	P11233;P11234;P11234-3;P11234-2	-0.17498	5	4	0	22.8	0.294473	2	3	0	19.4
E3 SUMO-protein ligase RanBP2	RANBP2	P49792;Q99666;O14715;P0DJD0;P0DJD1;Q99666-2;Q7Z3J3-2;Q05823-2;Q05823	P49792	-0.177604	62	39	7	24.4	0.280703	63	39	6	22.9
Ran GTPase-activating protein 1	RANGAP1	P46060	P46060	-0.215781	19	12	3	25.4	0.416635	16	13	5	26.9
Ras-related protein Rap-1b;Ras-related protein Rap-1b-like protein;Ras-related protein Rap-1A	RAP1B;RAP1A	P61224-2;P61224-3;P61224;P61224-4;A6NIZ1;P62834	P61224-2;P61224-3;P61224;P61224-4;A6NIZ1;P62834	-0.220345	5	3	1	24.8	0.274529	2	1	0	8
Arginine--tRNA ligase, cytoplasmic	RARS	P54136;P54136-2	P54136;P54136-2	0.0378742	3	3	1	4.5	0.582706	7	8	1	14.5
RNA-binding protein 10	RBM10	P98175-4;P98175-3;P98175-2;P98175;P98175-5	P98175-4;P98175-3;P98175-2;P98175;P98175-5	-0.222313	3	2	0	2.7	0.411522	4	4	0	5.3
Splicing factor 45	RBM17	Q96I25	Q96I25	-0.148897	5	5	0	13.7	0.369483	7	5	0	16
RNA-binding protein 25	RBM25	P49756;P49756-2;P49756-3;P49756-4	P49756;P49756-2;P49756-3	-0.0714515	16	12	1	15.7	0.431656	20	14	0	20.8
RNA-binding protein 26	RBM26	Q5T8P6-3;Q5T8P6-2;Q5T8P6;Q5T8P6-5;Q5T8P6-4;Q5T8P6-6;Q9P2N5	Q5T8P6-3;Q5T8P6-2;Q5T8P6;Q5T8P6-5;Q5T8P6-4	-0.178273	3	3	0	3.6	0.672336	7	5	0	5.9
RNA-binding protein 4;RNA-binding protein 4B	RBM4;RBM4B	Q9BWF3;Q9BWF3-4;Q9BQ04;Q9BWF3-3;Q9BWF3-2;Q96PK6-5	Q9BWF3;Q9BWF3-4;Q9BQ04;Q9BWF3-3;Q9BWF3-2	-0.242635	5	4	0	12.6	0.377819	6	7	0	20.1
RNA-binding motif protein, X chromosome;RNA-binding motif protein, X chromosome, N-terminally processed;RNA binding motif protein, X-linked-like-1;RNA-binding motif protein, X-linked-like-2	RBMX;RBMXL1;RBMXL2	P38159;P38159-3;P38159-2;Q96E39;O75526;Q8N7X1	P38159;P38159-3;P38159-2;Q96E39;O75526	0.174918	2	1	1	3.3	0.508178	6	4	0	10.7
Reticulocalbin-1	RCN1	Q15293;Q15293-2	Q15293;Q15293-2	-0.759039	3	3	0	10.3	0.467414	7	4	1	13.6
Retinol dehydrogenase 11	RDH11	Q8TC12;Q8TC12-3;Q8TC12-2	Q8TC12;Q8TC12-3;Q8TC12-2	0.687061	2	2	0	8.5	0.997089	4	4	0	17.3
Retinol dehydrogenase 13	RDH13	Q8NBN7;Q8NBN7-2	Q8NBN7;Q8NBN7-2	2.79402	7	8	2	27.8	3.33389	10	9	3	27.2
Protein RER1	RER1	O15258	O15258	-0.104093	3	3	0	24.5	0.458624	5	4	0	24
Transforming protein RhoA;Rho-related GTP-binding protein RhoC	RHOA;RHOC	P61586;P08134	P61586;P08134	-0.138378	4	3	0	19.2	0.294155	3	3	1	16.1
Mitochondrial Rho GTPase 2	RHOT2	Q8IXI1;Q8IXI1-2	Q8IXI1	0.0326651	4	5	0	11.3	1	2	2	2	4.5
rRNA methyltransferase 3, mitochondrial	RNMTL1	Q9HC36	Q9HC36	-0.256476	2	2	0	5.5	0.222246	4	3	0	7.9
60S ribosomal protein L10a	RPL10A	P62906	P62906	-0.145956	8	6	0	32.7	0.271357	12	8	0	35.5
60S ribosomal protein L12	RPL12	P30050;P30050-2	P30050;P30050-2	-0.240537	4	3	0	24.2	0.222953	2	2	0	15.2
60S ribosomal protein L13	RPL13	P26373;P26373-2	P26373;P26373-2	-0.3052	7	4	0	20.4	0.294615	5	4	1	20.4
60S ribosomal protein L14	RPL14	P50914	P50914	-0.268869	2	2	0	10.7	0.188102	4	3	2	14.4
60S ribosomal protein L29	RPL29	P47914	P47914	-0.246721	2	1	0	9.4	0.392307	2	1	0	9.4
60S ribosomal protein L3	RPL3	P39023	P39023	-0.00733303	3	3	0	7.2	0.174328	3	3	1	7.2
60S ribosomal protein L4	RPL4	P36578	P36578	-0.180332	5	4	0	8.7	0.281895	13	10	1	23.9
60S ribosomal protein L6	RPL6	Q02878	Q02878	-0.123685	7	6	0	21.2	0.259997	10	6	0	21.5
60S ribosomal protein L7	RPL7	P18124	P18124	-0.283615	10	7	2	23.4	0.327819	7	6	0	23
60S ribosomal protein L7a	RPL7A	P62424	P62424	-0.151266	2	2	0	8.6	0.315091	6	7	0	19.9
60S ribosomal protein L8	RPL8	P62917	P62917	-0.234312	3	3	0	13.2	0.460429	3	3	0	13.2
60S acidic ribosomal protein P0;60S acidic ribosomal protein P0-like	RPLP0;RPLP0P6	P05388-2;P05388;Q8NHW5	P05388-2;P05388;Q8NHW5	-0.16558	7	5	1	23.5	0.254307	10	6	1	25.9
60S acidic ribosomal protein P2	RPLP2	P05387	P05387	-0.274547	5	4	0	57.4	0.384508	11	5	1	53.9
Dolichyl-diphosphooligosaccharide--protein glycosyltransferase subunit 1	RPN1	P04843	P04843	-0.0709665	19	16	2	27.3	0.309985	34	21	5	30.3
Dolichyl-diphosphooligosaccharide--protein glycosyltransferase subunit 2	RPN2	P04844-2;P04844	P04844-2;P04844	-0.266403	6	5	0	8.3	0.19765	15	12	1	21.6
40S ribosomal protein S19	RPS19	P39019	P39019	-0.209111	2	2	0	12.4	0.234516	6	3	1	16.6
40S ribosomal protein S2	RPS2	P15880	P15880	-0.193239	3	3	0	10.2	0.312706	4	3	2	10.2
40S ribosomal protein S25	RPS25	P62851	P62851	-0.125699	2	2	0	15.2	0.369744	4	3	0	22.4
40S ribosomal protein S3	RPS3	P23396;P23396-2	P23396;P23396-2	-0.310415	17	10	1	46.1	0.266819	19	12	3	45.7
40S ribosomal protein S3a	RPS3A	P61247	P61247	-0.107881	12	8	0	29.9	0.407249	9	7	2	25
40S ribosomal protein S4, X isoform;40S ribosomal protein S4, Y isoform 2;40S ribosomal protein S4, Y isoform 1	RPS4X;RPS4Y2;RPS4Y1	P62701;Q8TD47;P22090	P62701;Q8TD47;P22090	-0.185704	8	6	0	20.9	0.366578	6	5	0	17.5
40S ribosomal protein S5;40S ribosomal protein S5, N-terminally processed	RPS5	P46782	P46782	-0.191574	4	4	0	23	0.445794	4	3	1	18.6
40S ribosomal protein S6	RPS6	P62753	P62753	-0.0691037	3	3	1	12.9	0.545234	6	4	1	17.3
40S ribosomal protein S7	RPS7	P62081	P62081	-0.142783	2	2	0	8.8	-0.10017	2	2	0	8.8
40S ribosomal protein S8	RPS8	P62241	P62241	-0.198444	7	5	0	26	0.296368	8	4	1	19.2
40S ribosomal protein SA	RPSA	P08865	P08865	-0.286251	4	4	0	14.2	0.379808	4	4	0	16.6
Ribosome-binding protein 1	RRBP1	Q9P2E9-3;Q9P2E9;Q8N4C6-6;Q8N4C6-11;Q8N4C6-4;Q8N4C6-9;Q8N4C6-2;Q8N4C6;Q8N4C6-5;Q8N4C6-10;Q8N4C6-7	Q9P2E9-3;Q9P2E9	-0.738794	2	2	0	2.7	-0.0194885	8	5	1	6.4
Reticulon-3	RTN3	O95197-3;O95197-4;O95197-7;O95197-2;O95197	O95197-3;O95197-4;O95197-7;O95197-2;O95197	-0.120765	2	1	0	4.7	0.31865	3	1	0	4.7
Reticulon-4	RTN4	Q9NQC3;Q9NQC3-2;Q9NQC3-5;Q9NQC3-4;Q9NQC3-6;Q9NQC3-3	Q9NQC3;Q9NQC3-2;Q9NQC3-5;Q9NQC3-4;Q9NQC3-6;Q9NQC3-3	-0.253756	3	2	1	1.8	0.332299	3	4	0	4
RuvB-like 2	RUVBL2	Q9Y230;Q9Y230-2	Q9Y230;Q9Y230-2	-0.191409	4	4	0	10.4	0.684805	8	7	3	17.3
Phosphatidylinositide phosphatase SAC1	SACM1L	Q9NTJ5-2;Q9NTJ5	Q9NTJ5-2;Q9NTJ5	-0.19446	2	2	0	4	0.295925	4	6	1	12.2
Sorting and assembly machinery component 50 homolog	SAMM50	Q9Y512	Q9Y512	0.182692	2	2	2	5.1	0.640681	2	2	1	4.3
GTP-binding protein SAR1a;GTP-binding protein SAR1b	SAR1A;SAR1B	Q9NR31;Q9NR31-2;Q9Y6B6	Q9NR31;Q9NR31-2;Q9Y6B6	-0.172474	3	2	0	11.6	0.345399	4	2	0	11.6
SAP domain-containing ribonucleoprotein	SARNP	P82979	P82979	-0.263975	2	2	0	13.3	0.484711	3	3	0	18.1
Serine--tRNA ligase, mitochondrial	SARS2	Q9NP81;Q9NP81-2	Q9NP81;Q9NP81-2	-1.4549	2	3	0	8.9	-0.470511	8	7	1	18.5
Secretory carrier-associated membrane protein 3	SCAMP3	O14828-2;O14828	O14828-2;O14828	-0.430004	2	1	0	5	0.326335	2	1	0	5
Scavenger receptor class B member 1	SCARB1	Q8WTV0-4;Q8WTV0-5;Q8WTV0-2;Q8WTV0;Q8WTV0-3	Q8WTV0-4;Q8WTV0-5;Q8WTV0-2;Q8WTV0;Q8WTV0-3	-0.0685136	4	2	0	4.2	0.175762	3	2	1	4.2
Sec1 family domain-containing protein 1	SCFD1	Q8WVM8;Q8WVM8-2;Q8WVM8-3	Q8WVM8;Q8WVM8-2;Q8WVM8-3	0.512277	3	3	0	4.7	1.11054	12	11	1	22
Protein SCO2 homolog, mitochondrial	SCO2	O43819	O43819	0.653244	3	3	0	13.9	0.90958	3	2	0	10.2
Succinate dehydrogenase [ubiquinone] flavoprotein subunit, mitochondrial	SDHA	P31040;P31040-2;P31040-3	P31040;P31040-2;P31040-3	0.427392	5	5	0	8.6	0.678557	12	12	2	22.6
Succinate dehydrogenase [ubiquinone] iron-sulfur subunit, mitochondrial	SDHB	P21912	P21912	0.442439	3	3	0	9.3	0.738987	4	4	1	13.9
Vesicle-trafficking protein SEC22b	SEC22B	O75396	O75396	-0.105722	9	7	1	38.1	0.414403	8	6	0	34
Protein transport protein Sec61 subunit alpha isoform 1;Protein transport protein Sec61 subunit alpha isoform 2	SEC61A1;SEC61A2	P61619;P61619-3;Q9H9S3-2;Q9H9S3-3;Q9H9S3	P61619;P61619-3;Q9H9S3-2;Q9H9S3-3;Q9H9S3	-0.333971	2	2	0	4.2	0.0898967	4	5	0	9.7
Translocation protein SEC62	SEC62	Q99442	Q99442	0.382833	3	3	0	7.3	0.756477	2	2	0	4.3
Translocation protein SEC63 homolog	SEC63	Q9UGP8	Q9UGP8	1.61965	8	8	1	9.7	1.94037	7	6	2	9.1
Protein SET;Protein SETSIP	SET;SETSIP	Q01105-3;Q01105-4;Q01105-2;Q01105;P0DME0	Q01105-3;Q01105-4;Q01105-2;Q01105;P0DME0	-0.170995	4	3	1	12.8	0.75251	5	3	0	12.8
Splicing factor 3A subunit 1	SF3A1	Q15459;Q15459-2	Q15459;Q15459-2	-0.127116	20	14	4	22.2	0.261483	8	7	3	10.5
Splicing factor 3A subunit 3	SF3A3	Q12874	Q12874	-0.0553064	3	3	0	5.4	0.336045	12	7	2	15
Splicing factor 3B subunit 1	SF3B1	O75533;O75533-2	O75533	-0.0271162	20	16	1	13.3	0.358731	32	24	7	19.9
Splicing factor 3B subunit 2	SF3B2	Q13435	Q13435	0.0216219	9	9	0	10.2	0.348794	14	12	1	15.5
Splicing factor 3B subunit 3	SF3B3	Q15393;Q15393-3;Q15393-2	Q15393	-0.0753984	18	13	2	11.2	0.405834	24	16	4	14.1
Splicing factor 3B subunit 4	SF3B4	Q15427	Q15427	-0.101737	3	2	1	5.2	0.405987	3	4	1	7.5
Splicing factor, proline- and glutamine-rich	SFPQ	P23246;P23246-2	P23246;P23246-2	-0.160137	11	9	1	16	0.366057	8	5	1	8.2
Sideroflexin-1	SFXN1	Q9H9B4	Q9H9B4	2.12516	17	7	3	25.5	2.43401	16	7	5	24.5
Sideroflexin-3	SFXN3	Q9BWM7	Q9BWM7	2.11633	2	1	0	2.8	2.43917	2	2	0	6.9
Sideroflexin-4	SFXN4	Q6P4A7;Q6P4A7-2	Q6P4A7;Q6P4A7-2	2.7476	4	4	1	16.9	3.16812	5	4	3	16.9
Serine hydroxymethyltransferase, mitochondrial	SHMT2	P34897-3;P34897;P34897-2	P34897-3;P34897;P34897-2	-0.533723	8	8	0	16.1	-0.0688771	12	10	0	20.9
Paired amphipathic helix protein Sin3a	SIN3A	Q96ST3	Q96ST3	-0.0187757	3	3	0	2.7	0.368253	4	5	0	4
Monocarboxylate transporter 1	SLC16A1	P53985;P53985-2	P53985;P53985-2	-0.348372	5	3	1	6.4	0.341501	3	4	0	8.4
Neutral amino acid transporter B(0)	SLC1A5	Q15758;Q15758-3;Q15758-2	Q15758;Q15758-3;Q15758-2	0.233765	4	3	0	5.4	0.501647	7	6	0	13.1
Tricarboxylate transport protein, mitochondrial	SLC25A1	P53007	P53007	2.6498	5	6	2	20.3	2.93821	5	5	0	15.4
Mitochondrial dicarboxylate carrier	SLC25A10	Q9UBX3;Q9UBX3-2	Q9UBX3;Q9UBX3-2	2.3095	2	3	0	9.4	2.20803	2	3	0	8.4
Mitochondrial 2-oxoglutarate/malate carrier protein	SLC25A11	Q02978;Q02978-2	Q02978;Q02978-2	2.36446	8	6	3	23.6	2.61927	11	7	5	23.2
Calcium-binding mitochondrial carrier protein Aralar2	SLC25A13	Q9UJS0;Q9UJS0-2	Q9UJS0;Q9UJS0-2	2.40346	21	11	6	25.8	2.57751	27	14	6	29.8
Mitochondrial 2-oxodicarboxylate carrier	SLC25A21	Q9BQT8-2;Q9BQT8	Q9BQT8-2;Q9BQT8	3.57253	3	2	3	8.7	3.74298	3	3	3	11.1
Mitochondrial glutamate carrier 1;Mitochondrial glutamate carrier 2	SLC25A22;SLC25A18	Q9H936;Q9H1K4	Q9H936;Q9H1K4	2.66712	5	5	3	17	2.54296	8	6	3	18.9
Calcium-binding mitochondrial carrier protein SCaMC-1	SLC25A24	Q6NUK1;Q6NUK1-2	Q6NUK1;Q6NUK1-2	1.97354	9	7	3	15.1	2.23494	7	7	0	16.6
Phosphate carrier protein, mitochondrial	SLC25A3	Q00325-2;Q00325	Q00325-2;Q00325	2.0496	23	10	3	20.2	2.3995	21	10	5	24.4
ADP/ATP translocase 1	SLC25A4	P12235	P12235	2.49383	3	2	2	40.6	2.47537	7	4	2	39.9
ADP/ATP translocase 2;ADP/ATP translocase 2, N-terminally processed	SLC25A5	P05141;Q9H0C2	P05141	2.1235	40	8	6	54	2.31108	42	9	7	48
ADP/ATP translocase 3;ADP/ATP translocase 3, N-terminally processed	SLC25A6	P12236	P12236	2.0964	12	5	1	49	2.26708	11	5	3	43.3
4F2 cell-surface antigen heavy chain	SLC3A2	P08195-2;P08195-3;P08195;P08195-4	P08195-2;P08195-3;P08195;P08195-4	-0.276275	6	8	2	17.6	0.182786	2	3	0	6.2
SRA stem-loop-interacting RNA-binding protein, mitochondrial	SLIRP	Q9GZT3-2;Q9GZT3	Q9GZT3-2;Q9GZT3	-0.365518	2	2	0	22.4	0.212283	3	2	0	22.4
Synaptosomal-associated protein 23	SNAP23	O00161;O00161-2	O00161;O00161-2	-0.614359	35	12	3	63	-0.0781998	33	11	5	60.7
U2 small nuclear ribonucleoprotein A	SNRPA1	P09661	P09661	-0.161476	6	5	1	22.4	0.398798	7	5	0	19.6
Small nuclear ribonucleoprotein-associated proteins B and B;Small nuclear ribonucleoprotein-associated protein N	SNRPB;SNRPN	P14678-2;P63162;P14678;P63162-2;P14678-3	P14678-2;P63162;P14678;P63162-2;P14678-3	0.0529723	6	3	0	13	0.432065	6	4	0	16.5
Spectrin alpha chain, non-erythrocytic 1	SPTAN1	Q13813-3;Q13813	Q13813-3;Q13813	-0.578973	61	1	5	28.7	0.0256027	81	1	9	32.1
Spectrin beta chain, non-erythrocytic 1	SPTBN1	Q01082;Q01082-3;Q01082-2;P11277-3;P11277;P11277-2	Q01082;Q01082-3;Q01082-2	-0.516677	52	45	9	25.9	-0.00129785	77	52	6	26.9
Sulfide:quinone oxidoreductase, mitochondrial	SQRDL	Q9Y6N5	Q9Y6N5	1.19213	2	2	2	6.2	2.7816	3	3	3	9.3
Signal recognition particle subunit SRP68	SRP68	Q9UHB9;Q9UHB9-4;Q9UHB9-2;Q9UHB9-3	Q9UHB9;Q9UHB9-4;Q9UHB9-2;Q9UHB9-3	0.244765	7	7	2	12	0.68959	7	9	1	16.1
Signal recognition particle subunit SRP72	SRP72	O76094-2;O76094	O76094-2;O76094	0.0306892	5	6	1	9.7	0.793382	6	7	1	13
Signal recognition particle receptor subunit alpha	SRPR	P08240;P08240-2	P08240;P08240-2	-0.160137	10	8	0	13.9	0.251024	21	19	1	30.4
Signal recognition particle receptor subunit beta	SRPRB	Q9Y5M8	Q9Y5M8	-0.143851	5	5	0	23.2	0.35875	9	9	0	33.9
Serine/arginine repetitive matrix protein 2	SRRM2	Q9UQ35;Q9UQ35-2	Q9UQ35	-0.247508	3	2	1	0.8	0.226257	8	8	1	3.4
Serine/arginine-rich splicing factor 1	SRSF1	Q07955-3;Q07955;Q07955-2	Q07955-3;Q07955;Q07955-2	0.00417777	2	3	0	14.9	0.530343	6	5	1	24.9
Serine/arginine-rich splicing factor 3	SRSF3	P84103-2;P84103	P84103-2;P84103	-0.131408	4	2	0	16.9	0.437643	7	4	1	27.4
Serine/arginine-rich splicing factor 6	SRSF6	Q13247-3;Q13247;Q13247-2;Q13243-3;Q13243;Q08170	Q13247-3;Q13247	-0.0312531	3	2	0	5.4	0.245694	3	3	0	7.5
Serine/arginine-rich splicing factor 7	SRSF7	Q16629-3;Q16629-2;Q16629-4;Q16629	Q16629-3;Q16629-2;Q16629-4;Q16629	0.359746	2	2	0	15.9	0.275594	2	3	0	22.7
Translocon-associated protein subunit alpha	SSR1	P43307-2;P43307	P43307-2;P43307	-0.0660347	2	1	0	3.1	0.0215993	2	1	0	3.1
Stromal interaction molecule 1	STIM1	Q13586;Q13586-2	Q13586;Q13586-2	-0.123937	2	2	0	3.1	0.43374	4	4	0	7.3
Stomatin-like protein 2, mitochondrial	STOML2	Q9UJZ1;Q9UJZ1-2	Q9UJZ1;Q9UJZ1-2	1.35496	12	8	3	27.2	1.77581	26	8	5	25.6
Dolichyl-diphosphooligosaccharide--protein glycosyltransferase subunit STT3A	STT3A	P46977;P46977-2	P46977;P46977-2	-0.141637	7	6	0	7.8	0.084854	7	6	1	8.8
Succinyl-CoA ligase [ADP-forming] subunit beta, mitochondrial	SUCLA2	Q9P2R7-2;Q9P2R7	Q9P2R7-2;Q9P2R7	-0.538534	2	2	0	4.8	0.190635	4	3	0	7
Small ubiquitin-related modifier 1;Small ubiquitin-related modifier	SUMO1	P63165;G2XKQ0;P63165-2	P63165;G2XKQ0;P63165-2	-0.154618	4	3	1	27.7	0.146212	2	2	0	15.8
Heterogeneous nuclear ribonucleoprotein Q	SYNCRIP	O60506-4;O60506-3;O60506-2;O60506;O60506-5	O60506-4;O60506-3;O60506-2;O60506;O60506-5	-0.0429769	9	0	0	7.4	0.411119	8	4	1	16.3
Transforming acidic coiled-coil-containing protein 1	TACC1	O75410-7;O75410-9;O75410;O75410-2;O75410-3;O75410-8;O75410-10;O75410-5;O75410-4;O75410-6	O75410-7;O75410-9;O75410;O75410-2;O75410-3	-0.37103	2	2	0	3.7	0.786049	3	4	1	7.1
TAR DNA-binding protein 43	TARDBP	Q13148-4;Q13148	Q13148-4;Q13148	-0.174817	2	2	0	10.1	0.256425	5	3	0	13.1
Very-long-chain enoyl-CoA reductase	TECR	Q9NZ01;Q9NZ01-2	Q9NZ01	-0.131993	5	3	1	10.1	0.277132	4	3	0	10.1
Transcription factor A, mitochondrial	TFAM	Q00059;Q00059-2	Q00059;Q00059-2	-0.0591492	3	3	1	13.8	0.309538	3	3	0	10.6
Transferrin receptor protein 1;Transferrin receptor protein 1, serum form	TFRC	P02786	P02786	0.266757	11	11	3	16.8	0.779546	6	7	2	9.7
Mitochondrial import inner membrane translocase subunit Tim13	TIMM13	Q9Y5L4	Q9Y5L4	0.993711	2	1	2	14.7	1.96201	5	3	1	43.2
Mitochondrial import inner membrane translocase subunit Tim23;Putative mitochondrial import inner membrane translocase subunit Tim23B	TIMM23;TIMM23B	O14925;Q5SRD1	O14925;Q5SRD1	1.60464	2	1	0	8.1	1.72109	3	2	0	10
Mitochondrial import inner membrane translocase subunit TIM50	TIMM50	Q3ZCQ8-2;Q3ZCQ8;Q3ZCQ8-3	Q3ZCQ8-2;Q3ZCQ8;Q3ZCQ8-3	-0.131851	4	3	0	7.2	0.249736	6	4	0	11
Transmembrane emp24 domain-containing protein 4	TMED4	Q7Z7H5-3;Q7Z7H5-2;Q7Z7H5	Q7Z7H5-3;Q7Z7H5-2;Q7Z7H5	0.122209	2	2	0	9.7	0.528407	2	2	0	9.7
Transmembrane emp24 domain-containing protein 9	TMED9	Q9BVK6	Q9BVK6	0.380729	3	1	1	4.7	0.730608	5	2	1	8.5
Complex I assembly factor TMEM126B, mitochondrial	TMEM126B	Q8IUX1-4;Q8IUX1	Q8IUX1-4;Q8IUX1	4.22874	2	2	2	15.3	4.48536	2	3	1	16.5
Transmembrane protein 214	TMEM214	Q6NUQ4-2;Q6NUQ4	Q6NUQ4-2;Q6NUQ4	-0.255977	3	3	0	4.3	0.191277	5	5	1	7.5
Transmembrane protein 33	TMEM33	P57088	P57088	0.137241	3	3	0	11.7	0.351111	2	2	0	7.7
Transmembrane protein 43	TMEM43	Q9BTV4	Q9BTV4	-0.243557	2	1	0	2.5	-0.0309717	2	2	0	5
Transmembrane protein 70, mitochondrial	TMEM70	Q9BUB7;Q9BUB7-2;Q9BUB7-3	Q9BUB7;Q9BUB7-2	5.4265	43	15	30	59.2	6.00324	41	17	40	56.5
Lamina-associated polypeptide 2, isoforms beta/gamma;Thymopoietin;Thymopentin	TMPO	P42167;P42167-2	P42167;P42167-2	-0.132451	23	3	5	23.8	0.499585	33	6	7	30.2
Transmembrane and ubiquitin-like domain-containing protein 1	TMUB1	Q9BVT8	Q9BVT8	0.347439	2	2	1	8.9	0.998702	2	2	1	8.5
Thioredoxin-related transmembrane protein 1	TMX1	Q9H3N1	Q9H3N1	0.4755	10	7	0	18.2	1.11135	9	6	0	15
Mitochondrial import receptor subunit TOM22 homolog	TOMM22	Q9NS69	Q9NS69	-0.0587133	8	2	0	23.2	-0.306612	2	2	0	23.2
Mitochondrial import receptor subunit TOM40 homolog	TOMM40	O96008-2;O96008	O96008-2;O96008	0.111031	5	3	0	10.9	0.569886	7	4	2	14.9
Mitochondrial import receptor subunit TOM70	TOMM70A	O94826	O94826	-0.111898	8	7	0	11.8	0.229196	14	12	1	28.3
DNA topoisomerase 1	TOP1	P11387;Q969P6-2;Q969P6	P11387	-0.214625	2	2	0	2.6	0.43224	2	2	0	2.5
Torsin-1A-interacting protein 2	TOR1AIP2	Q8NFQ8	Q8NFQ8	-0.128535	2	2	0	6.2	0.474813	2	2	0	5.3
TOX high mobility group box family member 4;TOX high mobility group box family member 3	TOX4;TOX3	O94842-3;O94842-2;O94842;O15405-2;O15405;Q96NM4-3;Q96NM4;Q96NM4-4;Q96NM4-2;O94900	O94842-3;O94842-2;O94842;O15405-2;O15405	0.323082	2	2	0	4.5	0.47331	3	3	0	7.6
Cellular tumor antigen p53	TP53	P04637-5;P04637-6;P04637-2;P04637-3;P04637-4;P04637;P04637-8;P04637-9;P04637-7	P04637-5;P04637-6;P04637-2;P04637-3;P04637-4;P04637;P04637-8;P04637-9;P04637-7	-0.403504	2	2	1	8.3	0.190322	3	3	0	11.9
Tripeptidyl-peptidase 2	TPP2	P29144	P29144	-0.540757	2	2	0	1.8	0.0670468	5	4	1	3.2
Nucleoprotein TPR	TPR	P12270;P12270-2	P12270	-0.406407	36	40	7	21.2	0.133685	71	49	9	23.9
Heat shock protein 75 kDa, mitochondrial	TRAP1	Q12931-2;Q12931	Q12931-2;Q12931	-0.101412	15	13	1	20.4	0.334662	28	19	3	29.3
Transcription intermediary factor 1-beta	TRIM28	Q13263;Q13263-2	Q13263;Q13263-2	0.146134	5	5	1	7.2	0.52253	3	3	0	6.2
Tubulin alpha-1A chain;Tubulin alpha-1C chain;Tubulin alpha-1B chain;Tubulin alpha-4A chain;Tubulin alpha-3E chain;Tubulin alpha-8 chain	TUBA1A;TUBA1C;TUBA1B;TUBA4A;TUBA3E;TUBA8	Q71U36-2;Q9BQE3;Q71U36;P68363;P0DPH8;P0DPH7;P0DPH7-2;P68363-2;P68366-2;P68366;Q6PEY2;Q9NY65-2;Q9NY65;Q9H853;A6NHL2-2;A6NHL2	Q71U36-2;Q9BQE3;Q71U36;P68363;P0DPH8;P0DPH7;P0DPH7-2;P68363-2;P68366-2;P68366;Q6PEY2;Q9NY65-2;Q9NY65	0.596554	5	3	0	7.9	0.526037	16	10	1	27.6
Tubulin beta chain;Tubulin beta-2B chain;Tubulin beta-2A chain;Tubulin beta-3 chain	TUBB;TUBB2B;TUBB2A;TUBB3	P07437;Q9BVA1;Q13885;Q13509;Q13509-2;Q9BUF5;CON__ENSEMBL:ENSBTAP00000025008;Q9H4B7	P07437;Q9BVA1;Q13885;Q13509	0.593688	9	1	2	19.8	0.542963	23	3	5	31.1
Elongation factor Tu, mitochondrial	TUFM	P49411	P49411	0.110363	26	17	1	40.7	0.311291	36	21	3	50.7
U2 snRNP-associated SURP motif-containing protein	U2SURP	O15042;O15042-2;O15042-3	O15042;O15042-2	-0.206662	5	5	0	6.3	0.361917	8	7	0	7.9
Ubiquitin-60S ribosomal protein L40;Ubiquitin;60S ribosomal protein L40;Ubiquitin-40S ribosomal protein S27a;Ubiquitin;40S ribosomal protein S27a;Polyubiquitin-B;Ubiquitin;Polyubiquitin-C;Ubiquitin	UBA52;RPS27A;UBB;UBC	P62987;P62979;P0CG47;P0CG48	P62987;P62979;P0CG47;P0CG48	-0.193024	12	3	0	26.6	0.265171	18	3	6	26.6
E3 UFM1-protein ligase 1	UFL1	O94874;O94874-2;O94874-3	O94874;O94874-2;O94874-3	-0.378794	6	7	1	9.2	0.0593897	2	2	1	2.4
Cytochrome b-c1 complex subunit 1, mitochondrial	UQCRC1	P31930	P31930	0.919988	12	9	1	20.6	1.20689	21	11	2	23.5
Cytochrome b-c1 complex subunit 2, mitochondrial	UQCRC2	P22695	P22695	0.856069	15	8	4	23.8	1.13952	28	10	4	28.3
Cytochrome b-c1 complex subunit Rieske, mitochondrial;Cytochrome b-c1 complex subunit 11;Putative cytochrome b-c1 complex subunit Rieske-like protein 1	UQCRFS1;UQCRFS1P1	P47985;P0C7P4	P47985;P0C7P4	1.04614	8	4	2	16.1	1.32438	10	6	1	16.1
Utrophin	UTRN	P46939;P46939-2;P46939-4;P46939-3	P46939;P46939-2	-0.643608	6	8	3	3	-0.219587	43	43	9	13.7
Vesicle-associated membrane protein 8	VAMP8	Q9BV40	Q9BV40	-0.369539	3	2	0	19	0.00442143	2	2	0	19
Vesicle-associated membrane protein-associated protein A	VAPA	Q9P0L0;Q9P0L0-2	Q9P0L0;Q9P0L0-2	-0.0824078	8	5	0	26.9	0.480035	6	4	0	20.5
Vesicle-associated membrane protein-associated protein B/C	VAPB	O95292;O95292-2	O95292	-0.0407788	9	3	0	22.2	0.507337	10	6	0	27.6
Synaptic vesicle membrane protein VAT-1 homolog	VAT1	Q99536;Q99536-3;Q99536-2	Q99536;Q99536-3;Q99536-2	-0.350136	8	7	0	24.9	0.316995	9	7	0	28
Transitional endoplasmic reticulum ATPase	VCP	P55072	P55072	-0.218397	21	16	1	21.8	0.23686	15	9	5	11.8
Voltage-dependent anion-selective channel protein 1	VDAC1	P21796	P21796	-0.11832	27	13	1	44.9	0.187444	32	12	3	46.6
Voltage-dependent anion-selective channel protein 2	VDAC2	P45880;P45880-2;P45880-1	P45880;P45880-2;P45880-1	-0.120953	29	11	0	42.2	0.287959	35	11	0	46.3
Voltage-dependent anion-selective channel protein 3	VDAC3	Q9Y277;Q9Y277-2	Q9Y277;Q9Y277-2	-0.144026	9	5	0	21.9	0.146835	9	7	0	26.1
Vimentin	VIM	P08670;P17661;P41219;P41219-2	P08670	-0.29573	98	29	4	55.6	0.288258	163	32	13	60.7
X-ray repair cross-complementing protein 6	XRCC6	P12956;P12956-2	P12956;P12956-2	-0.295925	5	4	0	7.9	0.305057	18	13	2	23.3
Nuclease-sensitive element-binding protein 1	YBX1	P67809	P67809	-0.174247	6	2	0	20.1	0.48082	10	3	0	35.2
Y-box-binding protein 3;Y-box-binding protein 2	YBX3;YBX2	P16989-2;P16989-3;P16989;Q9Y2T7	P16989-2;P16989-3;P16989;Q9Y2T7	-0.619404	3	2	0	21.1	0.110932	7	3	0	32.7
ATP-dependent zinc metalloprotease YME1L1	YME1L1	Q96TA2-3;Q96TA2-2;Q96TA2	Q96TA2-3;Q96TA2-2;Q96TA2	1.51959	3	3	1	5.3	1.33803	17	12	8	19.6
Zinc finger CCCH domain-containing protein 18	ZC3H18	Q86VM9;Q86VM9-2	Q86VM9;Q86VM9-2	-0.766014	3	3	0	3.5	-0.0508848	4	4	0	6.4
